# Supplementary material for: Parallel diversifications of Cremastosperma and Mosannona (Annonaceae), tropical rainforest trees tracking Neogene upheaval of South America
Source: R Soc Open Sci. 2018 Jan 31;5(1):171561. doi: 10.1098/rsos.171561 (PMC5792937; doi:10.1098/rsos.171561)
Supplement: Sequence matrices [file rsos171561supp2.zip]

Archive with 3 entries (3 files):
- matrices/Cremastosperma_Mesquite_2017.nex
- matrices/Malmeae_Mesquite_2017.nex
- matrices/Mosannona_Mesquite.nex
