# Supplementary material for: Parallel diversifications of Cremastosperma and Mosannona (Annonaceae), tropical rainforest trees tracking Neogene upheaval of South America
Source: R Soc Open Sci. 2018 Jan 31;5(1):171561. doi: 10.1098/rsos.171561 (PMC5792937; doi:10.1098/rsos.171561)
Supplement: Sequence matrices [file rsos171561supp2.zip › matrices/Cremastosperma_Mesquite_2017.nex]

#NEXUS
[written Wed Apr 05 15:40:47 CEST 2017 by Mesquite  version 3.2 (build 801) at PC13-SPEZBOT-01/134.93.156.253]

BEGIN TAXA;
	TITLE Taxa;
	DIMENSIONS NTAX=49;
	TAXLABELS
		'Annickia_pilosa_0977' 'Cremastosperma_brevipes_0601' 'Cremastosperma_bullatum_1100' 'Cremastosperma_bullatum_1102' 'Cremastosperma_cauliflorum_0312' 'Cremastosperma_cauliflorum_0598' 'Cremastosperma_gracilipes_0491' 'Cremastosperma_leiophyllum_0594' 'Cremastosperma_longicuspe_0745' 'Cremastosperma_longicuspe_0753' 'Cremastosperma_macrocarpum_0741' 'Cremastosperma_magdalenae_1270' 'Cremastosperma_megalophyllum_0087' 'Cremastosperma_megalophyllum_0490' 'Cremastosperma_megalophyllum_0493' 'Cremastosperma_microcarpum_0082' 'Cremastosperma_microcarpum_0303' 'Cremastosperma_monospermum_0596' 'Cremastosperma_napoense_0737' 'Cremastosperma_novogranatense_0744' 'Cremastosperma_oblongum_0600' 'Cremastosperma_oblongum_0739' 'Cremastosperma_oblongum_1097' 'Cremastosperma_panamense_0747' 'Cremastosperma_pedunculatum_0754' 'Cremastosperma_pedunculatum_0760' 'Cremastosperma_yamayakatense_0742' 'Cremastosperma_pendulum_0749' 'Cremastosperma_pendulum_0751' 'Cremastosperma_pendulum_1098' 'Cremastosperma_peruvianum_0755' 'Cremastosperma_sp_0765' 'Cremastosperma_sp_CostaRica_0245' 'Cremastosperma_spB_0756' 'Cremastosperma_spBaff_0758' 'Cremastosperma_stenophyllum_0767' 'Cremastosperma_venezuelanum_0757' 'Cremastosperma_westrae_0761' 'Cremastosperma_yamayakatense_1099' 'Cremastosperma_yamayakatense_1101' 'Ephedranthus_sp_0105' 'Klarobelia_inundata_0301' 'Malmea_dielsiana_0260' 'Malmea_spnov_0197' 'Not_Cremastosperma_sp_0750' 'Onychopetalum_periquino_0017' 'Pseudoxandra_lucida_0307' 'Pseudoxandra_spiritussancti_0110' 'Sapranthus_viridiflorus_0211' 
	;

END;


BEGIN CHARACTERS;
	TITLE  Character_Matrix;
	LINK TAXA = Taxa;
	DIMENSIONS  NCHAR=7232;
	FORMAT DATATYPE = DNA GAP = - MISSING = ?;
	MATRIX
	'Annickia_pilosa_0977'              GTGACACATATACTAATACCTCACCCCGTCCATCTGGAAATCTTGGTTCAAATACTTCACTCTTGGATACAAGATGCTCCCTCTTTGCATTTATTGCGATTCTTTCTCCACGACTATCAGAATTCGAATAGTCTCAATGCTCCAAAGAAATCCATTTCCCTTTGTTCAAAAGAGAATCGAAGATTCTTCTTGTTCATATATAATTTTCATGTATATGAATGTGAATCGGTATTTGTTTTTCTCCGTAAACAATCTTCTCATTTACGATCAACATCCTTTGGAACTGTTCTTGAGCGAACACATTTCTATGGAAAAATAGAACATCTTGTAGTAGTGCTTCATAATGATTTTCAGAAGACCCTATGGTTGTTCAAGGACCCTTTTATGCATTATGTCAGATATCAAGGAAAATCCATTCTGGCTTCAAAGGGGACTCATCTTTGGATGAAGAAATGGAAATCTTACCTTGTCCGTTTTTGGCAATCTCATTTTTACTTGTGGTCTCAACCGGACAGGATCCATATAAACCAATTATACAATCATTCTTTCTATTTTCTGGGCTATCTTTCAAGTGTACGACGAAATCCTTCGATGGTAAGGAGTCAAATGTTAGAGAATTCATTTCTAATAGAGACTTCTATAAAGAAATTTGAGACCCTAATTCCAATTATTCCTCTGATTGGATCATTGGCTAAAGCGAAATTTKGTAACGWAYCAGGGCMCCYTATTAGTAAGCCGGCCCGGGCCGATTCGTCCGATTCTGATATTMTCAWTCGATTTGGGCGGATATACAGAAATCTTTCTCATTATCACAGTGGATCCTCAAAAAAA?TTACTATATCAACAGGATTGGGACTTCTGCTTGTTCCGACTGCGACAAAAAATGCTCGTCGTATGTGGGCTTTTCCTAGTGTTTCATTGTTAAGTATAGTTATGGTTTTTTCGGCCGATCTATCTATTCAACAAATAAATGGCAGTTCCGTCTATCAATATCTATGTTCTTGGACTATCAATAATGATTTTTCTTTCGAGTTCGGCCATTTAATCGACCCACTTACTTCTATTATGTCAATACTAATCACTACTGTTGGAATCATGGTTCTTATTTATAGTGACAATTATATGTCTCATGATCAAGGATATTTGAGATTTTTGACTTCTATGAGTTTTTCCACTACTTCCATGTTGGGATTAGTTACTAGTTCCAATTTGATACAAATTTATATTTTTTGGGAATTGGTGGGAATGTGTTCGTATCTATTAATAGGTTTTTGGTTCACACGACCAATTGCGGCAAATGCTTGTCAAAAGGCGTTTGTAACGAATCGTGTAGGGGATTTTGGTTTATTATTAGGAATCTTAGGTTTTTATTGGATAACGGGTAGTTTTGAATTTCGGGATTTATTCGAAATCTTCAATAACTTGATCCATAATAATGGGGTCAATTCTTTATTTACTATTTTGTGTGCCTTCCTATTATTCGTCGGTGCAGTTGCTAAATCTGCACAATTTCCCCTTCATGTATGGTTACCTGATGCCATGGAGGGGCCTACTCCTATTTCGGCTCTTATACATGCTGCCACTATGGTAGCAGCGGGAATTTTTCTTGTTGCTCGGCTTTTTCCCCTTTTCACAGTTATACCTCACATAATGTGTCTTATTTCTTTGATAGGTATAATAACGGTACTATTAGGAGCTACTTTGGCTCTTGCTCAAAGAGACATTAAAAGGAGTTTAGCCTATTCTACAATGTCTCAATTGGGTTATATTATGTTAGCTCCAGGGATAGGTTCTTATCGAGCTGCTTTATTCCATTTGATCACTCATGCCTATTCGAAAGCATTATTATTTTTAGGATCCGGATCCATTATTCATTCAATGGAACCTATTGTTGGCTATTCTCCAGATAAAAGTCAGAACATGGTTCTTATGGGTGGTTTAAGAAAATATGTGCCAATTACAAAAACTACTTTTTTAGTAGGTACACTTTCTCTTTGTGGTATTCCACCTCTTGCTTGTTTTTGGTCTAAAGATGAAATCCTTAATGATAGTTGGTTGTATTCACCCATCTTCGCGATAATAGCTTGTTCCACAGCAGGATTAACTGCATTTTATATGTTTCGGATTTATTTACTTACTTTTGAGGGGCATTTACGCGTTCAGTTTAAAAATTACAGTGCCACTAAAAATAGTTCGTTCTATTCAATATCTATATGGGGGAAAGAAGGGCCAGAACTGGTTAACAAAAATTTACCTTTCTCAGCAATTAGTAATAATAAT---GAAAAGGTTTCTTTTTTTTCGAATAAGATATATCAAATTGATGGGAATGTACGAAATATGATTCAATCCTTTAGTACTCACTCTGACAATAAAGACACTTCCATATATCCCCATGAATCGGACAATACTATGCTATTACCCTTACTTGTATTGTTCCTATTTACTTTGTTTGTCGGGTCCATAGGAATTCCCTTCGATCAAGTAGGAATGGCTTTTGATATATTATCAAAATGGTTAACCCCATCGATAAACCTTTTACATCAAAATTTGAACTATTCTGTGGATTGGTATGGATTTGTGATAAATGCAATTTTTTCAGTCAGTATAGCCAATTTCGGAATATTCATAGCGTCTCTTTTCTATGGGTCTGTTTATTCATCTTTTCGTAATTTAGACTTAATTAATTCATTTGTGAAAATGGGTCCTAAGAGAATTTTCTTGGACCGAATAATAAATGGAATATACAGTTGGTCATATAATCGTGGTTACATAGATGTTTTTTATGCAACATCCTTAATTAAGGGTATAAGACAATTAGCCCAACTAACTCATTTTTTTGATAAACGAATAATTGACGGAATTACGA??????GCATGAACGTAATGCTCATAACTTCCCTCTAGACCTAGCTGCTGTCGAAGTTCCATCTGCAAATGGATAATACTTCAGCGTTAGTGTTAGTGTATACGAGTTGTTGAAGGATCAGATCAATGCCAAC---------------TTGTTAATAGAAGAAGTTGGCATTGATCTGTTCGATTCAGTAGTCTTTTAATCACATAAG---TATTTTTCCCATTGAAGAAA-AGATTCTTTTTGGTCGGTTCACGATCGAACCGCCTATTTTTGTTCTGTACTGATCTGTACT----------AGAATTTATGTATGTTCCTGAAAATCATTTTATTCTATACAA-----------------TTTA-GAGGATTGGCCTTTC----TATCT----CTCATTTAATAGAGAGTTTATATAGAGAGTAGGGGCGGATGTAGCCAAGTGGCTCAAGGCAGTGGATTTGTGAATCCAC?????????TAA??????????????????????????????????????????????????????????????????????????????????????????????????????????????????????????????????????????????????????????????????????????????????????????????????????????????????????????????????????????????????????????????????????????????????????????????????????????????????????????????????????????????????????????????????????????????????????????????????????????????????????????????????????????????????????????????????????????????????????????????????????????????????????????????????????????????????????????????????????????????TAAAGCAAGTGTTGGATTCAAAGCTGGTGTTAAAGAGTACAAATTGACTTATTATACTCCTGAATATGAAACCAAAGATACTGATATCTTGGCAGCATTCCGAGTAACTCCTCAACCCGGAGTTCCGCCTGAGGAAGCAGGGGCTGCGGTAGCTGCCGAATCTTCTACTGGTACATGGACAACTGTGTGGACCGATGGACTTACCAGCCTTGATCGTTACAAAGGACGATGCTACCACATCGAGCCCGTTGCTGGGGAGGAAAATCAATATATTGCTTATGTAGCTTACCCTTTAGACCTTTTTGAAGAGGGTTCTGTTACTAACATGTTTACTTCCATTGTAGGTAATGTATTTGGGTTCAAAGCTCTACGAGCTCTACGTCTGGAGGACCTGCGAATTCCTACTTCTTATATCAAGACTTTCCAGGGCCCGCCCCATGGCATCCAAGTTGAGAGAGATAAATTGAACAAGTATGGCCGTCCCCTATTGGGATGTACTATTAAACCAAAATTGGGGTTATCCGCCAAGAACTACGGTAGGGCGGTTTATGAATGTCTCCGCGGTGGACTTGATTTTACCAAGGATGATGAGAACGTGAACTCCCAACCATTTATGCGCTGGAGAGACCGTTTCTTATTTTGTGCCGAAGCACTTTTTAAAGCGCAGGCCGAAACAGGTGAAATCAAAGGACATTACTTGAATGCTACTGCAGGTACATGCGAAGAAATGATCAAAAGGGCCGTATTTGCCAGGGAATTAGGAGCTCCCATCGTAATGCATGACTACTTAACGGGGGGATTCACTGCAAATACTAGCTTGGCTCATTATTGCCGAGACAACGGCCTACTTCTTCACATCCATCGCGCAATGCATGCAGTTATTGATAGACAGAAGAATCATGGTATGCACTTTCGTGTACTAGCTAAAGCGTTACGTATGTCTGGTGGAGATCATATTCACGCTGGTACCGTAGTAGGTAAACTGGAAGGGGAACGGGACATCACTTTGGGTTTTGTTGATTTACTACGTGATGATTTTATTGAAAAAGACCGAAGTCGCGGTATTTATTTCACTCAAGATTGGGTCTCTTTGCCAGGTGTTCTGCCCGTGGCTTCAGGCGGTATTCATGTTTGGCATATGCCTGCCTTGACCGAGATCTTTGGGGATGATTCCGTACTACAATTTGGTGGAGGAACTTTAGGACACCCTTGGGGAAATGCACCTGGTGCAGTAGCTAATCGGGTGGCTTTAGAAGCGTGTGTACAAGCTCGGAATGAGGGACGTGATCTTGCTCGTCATGGTAATGAAATTATTCGTGAAGCTAGCAAATGGAGCCCTGAATTAGCTGCTGCTTGTGAGGTATGGAAGGAGATCAAATTCGAATTCGAAGCAATGGATACGTTGGATGTAATCCAGTAATTCTCGCTCCTTCCCCTAATTGCAATTAAA????GTATGGAAACCTACTAAGTGAGAACTTCCAAATTCATAGAAACCCTGGAATTAAAAATGGGCAATCCTGAGCCAAATCCTGTGTTCAGAAAACAAGATTCAGAAAGCGAGAATCAAAAACAAAAMAAAAGGATAGGKGCAGAGACTCAATGGAAGCTGTTCTAACRAATAGAGTTGACTGCATTGGTMGGGGAATTCTTTCCTTCTATCCAAACGACAGAAAGGATGACCTTGYATATGTACGTATACATACTGAAACATCAAACGATTAATCACGACTCGAATCAGTATTTTTTT------ATATGAAAAAKTTCRGAATAGAAGGATTGKGAATTGRTTCCAAGTTGAAGGAAGAATCGAATATTCAGAGATCAAATCATTCATTCCCGAGTCTAATASATCTTTTGAAGAACTGATTAATCGGACGAGAATAAAGATAGAGTCCCATTCTACATGTCAATACAGACAACAATGAAATTTATAGTAAGAGGAAAATCCGTCGACTTTAAAAATCGTGAGGGTTCAAGTCCCTCTATCCCCAATAAAAAAGGCCCATTTTCCCCCCC---AACCCAACCATTTATCCCTCTTTTTCGTCAGTTCTTCAAAATTCGTTATGTTTCTCATTCACTCTACTCTTTCACAAATGGGTCCGACCAGAAATGTTTCTCTCTT-----ATCMCAAGTTTTGTGATAGATATGATGTACGTACA--------AATGAACAGATAATGAATGGGC-----AAGGAAATCTCCACTATTGAATCATTCACAGTAATA-TCATTACTCTTATACAAAGTCTTCTTTTTTAAGGTACAAGRAATTCCAGGACCTAGGTAAGATTTTKTAATGTTTTTTGAGTCTCTTTAATTGACATAGACCCAAGTCCTCTAGGAGGATGATGCATCGAGAATGGTCGGGATAGCTCAGCGGTAGAGCAGAGGTACTGAAAATATAACAGAAACAGTGCATAGGAATTCGGTAAACTACCGGGACCCTTACTATCATTAAT-----------TCTTAATAATTATCATTAACTATTAACTAAACTACKA---------------TTAACTATAAAATAAGTTAATARTCMATTCATATGAATHG-------ACTATTTCAATTCATATGAAT??CATAGAATTCTATGAAATCCA?TATGGTTAATGAATATCATAAGAAGTTTCT?ATATAGTTTATATATCTTAT-----GTKKATATATCTKGTATAGTTAAGAATAGAT-----GAAAGATAATATCTATATACTAATA-----------------------TTATATTAGTATTAGAAATTTCTATTTCTTTTCTTT-----GATTTGATTTCGAATTTCTTTCCTTTTGAATTGAATTCAAAATGCAAAATAAAATATTAGACTCGAACTATATTATTAGTTAGAATTAGTTATAGCGGATTCTATATTCTAATTCTATTCGAATTAGAGCGAATCGGTCCT-----AAGGAAAGGAAAGGATAAGATACAATCCAGATCATAATGAGATCTTCCCACGATTTCATTTGGAAAGAGGGGAGATAGAACG------AAAAAAAAAGAAGAATGAGTATCGCCCGTTCCAGTATTCCAAATTGAGCAGGAAAAATGAGAGGGAGAGAGACATGTATATGTGGGATATATCCATCCATATTGAATTGCGGATACATCTAATGATAGAATCATTTCTGATTG----GACCAGGTTCCCCGATAGAGATGAAAGAWGATGGGTAAGAAATAGAAGCMGAC?CTGATTTGATATAGAMATCAGTATCTAATGAATTCA-------------------ACGGTTCCAACATAAATA
	'Cremastosperma_brevipes_0601'      GTGTCACATATACTAATACCTCACCCCGTCCATCTGGAAATCTTGGTTCAAATACTTCACTCTTGGATACAAGATGCCCCCTCTTTGCATTTATTGCGATTCTTTCTCCACGATTATCAGAATTCGAATAGTCTCAATGCTCCAAAGAAATCCATTTCTCTTTGTTCAAAAGAGAATCGAAGATTTTTCTTGTTCATATATAATTTTCATGTATATGAATGTGAATCGGTATTTGTTTTTCTCCGTAAACAATCTGATCATTTACGATCAACATCCTTTGGAACTGTTCTTGAGCGAACACATTTTTATGGAAAAATAGAACTACTTGTAGTAGTGCTTCGTAATGATTTTCATAAGACCCTATGGTTGTTCAAAGACCCTTTTATGCATTATGTCAGATATCAAGGAAAATCCATTCTGGCTTCAAAGGGGACTCATCTTCGTATGAAGAAATGGAAATCTTACCTTGTCCGTTTTTGGCAATCTCATTTTTACTTGTGGTCTCAACCGGACAGGATCCATATAAACCAATTATACAATCATTCTTTCTATTTTCTGGGCTATCTTTCAAGTGTACGACGAAATCCTTCGGTGGTAAGGAGTCAAATGTTAGAGAATTCATTTCTAATAGAGACTTCTAGAAAGAAATTTGAGACCCTAATTCCAATTATTCCTCTGATTGGATCATTGGCTAAAGCGAAATTTTGTAACGTATCAGGGCACCCTATTAGTAAGCCGGCCCGGGCCGATTCGTCCGATTCTGATATTATCAATCGATTTGGGCGGATATACAGAAATCTTTCTCATTATCACAGTGGATCTTCAAAAAAAGTTACTATATCAATAGGATTGGGACTTCTACTTGTTCCGACTGTGACAAAAAATGCTCGTCGTATGTGGGCTTTTCCTAGTGTTTCATTATTAAGTATAGTTATGGTTTTCTCGGCCGATATATCTATTCAACAAATAAATGGCAGTTCCGTCTATCAATATCTATGTTCTTGGACTATCAATAATGATTTTTCTTTCGAGTTCGGCCATTTAATCGACCCACTTACTTCTATTATGTCAATACTAATCACTACTGTTGGAATCATGGTTCTTATTTATAGTGACAATTATATGTCTCATGATCAAGGATATTTGAGATTTTTTACTTCTATGAGTTTTTTCACTACTTCTATGTTGGGATTAGTTACTAGTTCCAATTTGATACAAATTTATATTTTTTGGGAATTGGTGGGAATGTGTTCGTATCTATTAATAGGTTTTTGGTTCACGCGACCAATTGCAGCAAATGCTTGTCAAAAAGCGTTTGTAACGAATCGTGTAGGGGATTTTGGTTTATTATTAGGAATCTTAGGTTTTTATTGGATAACGGGTAGTTTTGAATTTCGGGATTTATTCGAAATTTGGAATAACTTGATCCATAATAATAGGGGAAATTCTTTATTTGCTATTCCGTGTGCCTTCCTATTATTCGTCGGTGCAGTTGCTAAATCTGCACAATTTCCCCTTCATGTATGGTTACCTGATGCCATGGAGGGGCCTACTCCTATTTCGGCTCTTATACATGCTGCCACTATGGTAGCAGCGGGAATTTTTCTTGTTGCTCGACTTTTTCCTCTTTTCACAGTCATACCTCACATAATGTGTCTTATTTCTTTGATAGGTATAATAACGGTACTATTAGGAGCTACTTTGGCTCTTGCTCAAAGAGACATTAAAAGGAGTTTAGCCTATTCTACAATGTCTCAATTGGGTTATATTATGTTAGCTCCAGGGATAGGTTCTTATCGAGCTGCTTTATTCCATTTGATCACTCATGCCTATTCGAAAGCATTATTATTTTTAGGATCCGGATCCATTATTCATTCAATGGAATCTATTGTTGGCTATTCTCCAGATAAAAGTCAGAACATGGTTCTTATGGGTGGTTTAAGAAAATATGTGCCAATTACAAAAACTACCTTTTTAGTAGGTACACTTTCTCTTTGTGGTATTCCACCTCTTGCTTGTTTTTGGTCTAAGGATGAAATCCTTAATGATAGTTGGTTGTATTCACCCATCTTTGCGATAATAGCTTGTTCCACAGCGGGATTAACTGCATTTTATATGTTTCGGATTTATTTACTTACTTTTGAGGGACATTTACGCATTCAGTTTCAAAATTACAGTGGCACTAAAAATAGTTCGTTCTATTCAATATCTATATGGGGGAAAGAAGGGCCGGAACTGGTTAACAAAAATTTACCTTTCTTAGCAATTCATAATAATAAT---GAAAAGGTTTCTTTTTTTTCGAATAAGATATATCAAATTGATGGGAATGTACGAAATCTGATTCAATCTTTTATTACTCACTCTGACAATAAAGACACTTCCATATATCCCCATGAATCGGACAATACAATGCTATTGCCCTTACTTGTATTGTTCCTATTTACTTTGTTCGTCGGGTCCATAGGAATTCCCTTCGATCAAGCAGGAATGGATTTTGATATATTATCAAAATGGTTAACCCCATCGATAAACCTTTTACATCAAAATTTGAACTATTCTGTGGATTGGTATGAATTTGTGACAAATGCAATTTTTTCAGTCAGTATAGCCTATTTCGGAATATTCATAGCGTCTCTTTTCTATGGGTCTGTTTATTCATCTTTTCAGAATTTAGAATTAATTAATTCATTTGTGAAAATGGGTCCTAAGAGAATTTTCTTGGACCGAATAATAAATGGAATATACAGTTGGTCATATAATCGTGGTTACATAGATGTTTTTTATGCAACATCCCTAATTAAGGGTATAAGAGGATTAGCCCAACTAACTCATTTTTTTGATAAACGAATAATTGATGGAATTACGATGTTA?GCATGAACGTAATGCTCATAACTTCCCTCTAGACCTAGCTGCTGTCGAAGTTCCATCTGTAAATGGATAATACTTCAGCGTTAGTCTGAGTGTACACGAGTTGTTGAAGGATCAGATCAATGCCAAC---------------TTGTTGATAGAAGTTGTTGGCATTGATCTGTTCGATTCAGTAGTCTTTTAATCACATAAG---TATTT-TTCCATTGAAGAAA-GGATTTTTTCTGGTTGGTTCACGATCGAACCGCCT-TTTTTGTTCTGTACTGATCTGTACT----------AGAATTTATCTATGTTCCTCTAAATCGTTTTCTTCTATACAA-----------------TTTAGAGGATTT-GCCTTTC----TATCT----CTCATTTTTTAGAGAGTTTATATAGAGAGGAGGGGCGGATGTAGCCAAGTGGCTCAAGGCAGTGGATTTGTGAATCCACCTTGCGCGATTATGTTCAGAAAACAAGGGTTCAGAAAGCTAGAAAAAAAA--GGATAGGTGCAGAGACTCAATGGAAGCTGTTCTAACGAATGGAGTTGACAGCATTGGTAGAGGAATCCTTTCCTTCTATCGAAACTACAGAAAAGATGACCTTGTATACGTACGTATACATACTGAAATC---AAATTTAGAATCACTACTCGACTCGAATCCGTATTTTCTTATATGATTCATTGAAGAATAGAATGATTGTGAATCGATTCCAAGTTGAAGGAAGAATCGAATATTCAGTGAGAAAATCATTCATTCCCGAGTCTAATAGATCTTTTGAAGAACTGATTAATCGGATGAGAATAAAGATAGAGTCCCATTCTACATGTCAATACATGCAACAATGAAATTTATAGTAAGAGGAAAATCCGTCGACTTTATAAATCGTGAGGGTTC-AAGTCCCTCGAGACCCAATAAAAAAAAGGCCCAACCCCCTAACCATTTATCCTCTTTTGATTTTGGAAGTTCTTCAAAATGAGTTTAGTTTCTCATTCACTCTACTCTTTCACAAATGTATAAAGCAAGTGTTGGATTCAAAGCTGGTGTTAAAGAGTACAAATTGACTTATTATACTCCTGAATATGAAACCAAAGATACTGATATCTTGGCAGCATTCCGAGTAACTCCTCAACCCGGAGTTCCGCCTGAGGAAGCAGGGGCTGCGGTAGCTGCCGAATCTTCTACTGGTACATGGACAACTGTGTGGACCGACGGACTTACCAGCCTTGATCGTTACAAAGGACGATGCTACCACATCGAGCCCGTTGCTGGGGAGGAAAATCAATATATTGCTTATGTAGCTTACCCTTTAGACCTTTTTGAAGAGGGTTCTGTTACTAATATGTTTACTTCCATTGTAGGTAATGTATTTGGGTTCAAAGCTCTACGAGCTCTACGTCTGGAGGACCTGCGAATTCCTACTTCTTATATCAAGACTTTCCAGGGTCCGCCCCATGGCATCCAAGTTGAGAGAGATAAATTGAACAAGTATGGCCGTCCCCTATTGGGATGTACTATTAAACCAAAATTGGGGTTATCCGCCAAGAACTACGGTAGGGCGGTTTATGAATGTCTCCGCGGTGGACTTGATTTTACCAAGGATGATGAGAACGTGAACTCCCAACCATTTATGCGCTGGAGAGACCGTTTCTTATTTTGTGCCGAAGCACTTTTTAAAGCGCAGGCCGAAACAGGTGAAATCAAAGGACATTACTTGAATGCTACTGCAGGTACATGCGAAGAAATGATGAAAAGGGCCATATTTGCCAGGGAATTGGGAGTTCCCATCGTAATGCATGACTACTTAACGGGGGGATTCACTGCAAATACTAGCTTGGCTCATTATTGCCGAGACAACGGCCTACTTCTTCACATCCATCGCGCAATGCATGCAGTTATTGATAGACAGAAGAATCATGGTATGCACTTTCGTGTACTAGCTAAAGCGTTACGTATGTCTGGTGGAGATCATATTCACGCTGGTACCGTAGTAGGTAAACTGGAAGGGGAACGGGACATCACTTTGGGTTTTGTTGATTTACTACGTGATGATTTTATTGAAAAAGACCGAAGTCGCGGTATTTATTTCACTCAAGATTGGGTCTCTTTGCCAGGTGTTCTGCCCGTGGCTTCAGGCGGTATTCATGTTTGGCATATGCCTGCCTTGACCGAGATCTTTGGGGATGATTCCGTACTACAATTCGGTGGAGGAACTTTAGGGCACCCTTGGGGAAATGCACCTGGTGCAGTAGCTAATCGGGTGGCTTTAGAAGCGTGTGTACAAGCTCGGAATGAGGGACGTGATCTTGCTCGTCAGGGTAATGAAATTATTCGTGAAGCTAGCAAATGGAGCCCTGAATTAGCTGCTGCTTGTGAGGTATGGAAGGAGATCAAATTCGAATTCGAAGCAATGGATACGTTGGATGTAATCCAGTAATTCTCGCTCCTTCCCCTAATTGCAATTAAA????GTATGGAAACCTACTAAGTGAGAACTTCCAAATTCAGAGAAACCCTGGAATTAAAAATGGGCAATCCTGAGCCAAATCCTGTGTTCAGAAAACAAGGTTCAGAAAGCGAGAATCAATAACAGAAAAA--GGATAGGTGCAGAGACTCAACGGAAGCTGTTCTAACAAATAGAGTTGACTGCATTGGTAGGGGAATTCTTTCCTTCTACCCAAACGACAGAAAGGATGACCTTGTATACGTACGTATACATACTGAAACATCAAACGATTAATCACGACTCGAATCAGTATTTTTTT------ATATGAAAAATTTCAGAATAGAAGGATTGTGAATTGATTCCGAGTTGAAGGAAGAATCGAATATTCAGAGATCAAATCATTCATTCCCGAGTCTAATAGATCTTTTGAAGAACTGATTAATCGGACGAGAATAAAGATAGAGTCCCATTCTACATGTCAATACAGACAACAATGAAATTTATAGTAAGAGGAAAATCCGTCGACTTTAAAAATCGTGAGGGTTCAAGTCCCTCTATCCCCAATAAAAAAGGCCCATTTTCCCCCCC---AACCA-----TTTATCCCTCTTTTTTGCCAGTTCTTCAAAATTCGTTATGTTTCTCATTCACTCTACTCTTTCACAAATGGGTCCGACCAGAAATGTTTCTCTCTT-----ATCACAAGTTTTGTGATAGATATGATGTACGTACA--------AATGAACAGATAATGAATGGG---------GAA-TCTCCACTATTGAATCATTCACAGTAATA-TCRTTACTCTTA?ACAAAGTCTTCTTTTTTAAGGTMCAAGAAATTCCAGGACYTAGGTMAGATTTTGTAATGTTTTTTGRGTCTCTTTAATTGACATAGACCCAAGTCMTCTAGGAGGATGATGCATCGAGAATGGTCGGGATAGCTCAGCTGGTAGAGCAGAGGACTGAAAATTTAACAG---------------------------------------------------------------------------------------------------------------------------------------------------------------------------------------------------------------------------------AAGAAGCTTCTTATATAGTTTAACTATCTTAT--------------------ATAGTTAAGAATAGATAT---GAAA-----TATCTATTTAAGAATGGATGAAAGATAATATCTATATACTAATATTAGTATTAGAAATTTCTATTTCTTTTCTTT-----GATTTGATTTCGAATTTCTTTCCTTTTGAATTGAATTCAAAATGCAAAATAAAATATTAGACTCTAACTATATT---AGTTAGAATTAGTTATAGCGGATTCTATATTCTAATTCTATTCGAATTAGAGCGAATCGGTCCT----------AAGGAAAGGATAAGATACAATCCAGATCATAATGAGATCTTCCCACGATTTCATTCGGAAAGAGGGGAGATAAAACG------AAAAAAAAAGAAGAATCAATATCGACCGTTCCGGTATTCCAAATCGAGCAGGAAAAATGAGAGGGAGAGAGACATGTATATGTGGGATATATCCATCCATATTGAATTGCAGATACATC-AATGATAGAATCATTTCTGATTGATTGGACCAGGTTCCCCGATAGAGATGAAAGAAGATGGGTAAGAAATAGAAGCAGACACTGATTTGATATAGAAATCAGTATCTAATGAATTCA-------------------ATGGTTCCAACATAAATA
	'Cremastosperma_bullatum_1100'      GTGTCACATATACTAATACCTCACCCCGTCCATCTGGAAATCTTGGTTCAAATACTTCACTCTTGGATACAAGATGCCCCCTCTTTGCATTTATTGCGATTCTTTCTCCACGACTATCAGAATTCGAATAGTCTCAATGCTCCAAAGAAATCCATTTCCCTTTGTTCAAAAGAGAATCGAAGATTTTTCTTGTTCATATATAATTTTCATGTATATGAATGTGAATCGGTATTTGTTTTTCTCCGTAAACAATCTGATCATTTACGATCAACATCCTTTGGAACTGTTCTTGAGCGAACACATTTTTATGGAAAAATAGAACTACTTGTAGTAGTGCTTCGTAATGATTTTCATAAGACCCTATGGTTGTTCAAAGACCCTTTTATGCATTATGTCAGATATCAAGGAAAATCCATTCTGGCTTCAAAGGGGACTCATCTTCGTATGAAGAAATGGAAATCTTACCTTGTCCGTTTTTGGCAATCTCATTTTTACTTGTGGTCTCAACCGGACAGGATCCATATAAACCAATTATACAATCATTCTTTCTATTTTCTGGGCTATCTTTCAAGTGTACGACGAAATCCTTCGGTGGTAAGGAGTCAAATGTTAGAGAATTCATTTCTAATAGAGACTTCTATAAAGAAATTTGAGACCCTAATTCCAATTATTCCTCTGATTGGATCATTGGCTAAAGCGAAATTTTGTAACGTATCAGGGCACCCTATTAGTAAGCCGGCCCGGGCCGATTCGTCCGATTCTGATATTATCAATCGATTTGGGCGGATATACAGAAATCTTTCTCATTATCACAGTGGATCTTCAAAAAAAGTTACTATATCAATAGGATTGGGACTTCTACTTGTTCCGACTGTGACAAAAAATGCTCGTCGTATGTGGGCTTTTCCTAGTGTTTCATAATTAAGTATAGTTATGGTTTTCTCGGCCGATATATCTATTCAACAAATAAATGGCAGTTCTGTCTATCAATATCTATGTTCTTGGACTATCAATAATGATTTTTCTTTCGAGTTCGGCCATTTAATCGACCCACTTACTTCTATTATGTCAATACTAATCACTACTGTTGGAATCATGGTTCTTATTTATAGTGACAATTATATGTCTCATGATCAAGGATATTTGAGATTTTTTACTTCTATGAGTTTTTTCACTACTTCTATGTTGGGATTAGTTACTAGTTCCAATTTGATACAAATTTATATTTTTTGGGAATTGGTGGGAATGTGTTCGTATCTATTAATAGGTTTTTGGTTCACGCGACCAATTGCAGCAAATGCTTGTCAAAAAGCGTTTGTAACGAATCGTGTAGGGGATTTTGGTTTATTATTAGGAATCTTAGGTTTTTATTGGATAACGGGTAGTTTTGAATTTCGGGATTWATTCGAAATTTTGAATAACTTGATCCATAATAATAGGGGAAATTCTTTATTTGCTATTCCGTGTGCCTTCCTATTATTCGTCGGTGCAGTTGCTAAATCTGCACAATTTCCCCTTCATGTATGGTTACCTGATGCCATGGAGGGGCCTACTCCTATTTCGGCTCTTATACATGCTGCCACTATGGTAGCAGCGGGAATTTTTCTTGTTGCTCGACTTTTKCCTCTTTTCACAGTCATACCTCACATAATGTGTCTTATTTCTTTGATAGGTATAATAACGGTACTATTAGGAGCTACTTTGGCTCTTGCTCAAAGAGACATTAAAAGGAGTTTAGCCTATTCTACAATGTCTCTTTTGGGTTATATTATGTTAGCTCCAGGGATAGGTTCTTATCGAGCTGCTTTATTCCATTTGATCACTCATGCCTATTCGAAAGCATTATTATTTTTAGGATCCGGATCCATTATTCATTCAATGGAATCTATTGTTGGCTATTCTCCAGATAAAAGTCAGAACATGGTTCTTATGGGTGGTTTAAGAAAATATGTGCCAATTACAAAAACTACCTTTTTAGTAGGTACACTTTCTCTTTGTGGTATTCCACCTCTTGCTTGTTTTTGGTCTAAGGATGAAATCCTTAATGATAGTTGGTTGTATTCACCCATCTTTGCGATAATAGCTTGTTCCACAGCAGGATTAACTGCATTTTATATGTTTCGGATTTATTTACTTACTTTTGAGGGACATTTACGCATTCAGTTTCAAAATTACAGTGGCACTAAAAATAGTTCGTTCTATTCAATATCTATATGGGGGAAAGAAGGGCCGGAACTGGTTAACAAAAATTTACCTTTCTTAGCAATTAATAATAATAAT---GAAAGGGTTTCTTTTTTTTCGAATAAGATATATCAAATTGATGGGAATGTACGAAATCTGATTCAATCTTTTATTACTCACTCTGACAATAAAGACACTTCCATATATCCCCATGAATCGGACAATACAATGCTATTGCCCTTACTTGTATTGTTCCTATTTACTTTGTTCGTCGGGTCCATAGGAATTCCCTTCGATCAAGCAGGAATGGATTTTGATATATTATCAAAATGGTTAACCCCATCGATAAACCTTTTACATCAAAATTTGAACTATTCTGTGGATTGGTATGAGTTTGTGACAAATGCAATTTTTTCAGTCAGTATAGCCTATTTCGGAATATTCATAGCGTCTCTTTTCTATGGGTCTGTTTATTCATCTTTTCAGAATTTAGAATTAATTAATTCATTTGTGAAAATGGGTCCTAAGAGAATTTTCTTGGACCGAATAATAAATGGAATATACAGTTGGTCATATAATCGTGGTTACATAGATGTTTTTTATGCAACATCCCTAATTAAGGGTATAAGAGGATTAGCCCAACTAACTCATTTTTTTGATAAACGAATAATTGATGGAATTACGA????????????????????????????????????????????CTGCTGTCGAAGTTCCATCTGTAAATGGATAATACTTCAGCGTTAGTCTGAGTGTACACGAGTTGTTGAAGGATCAGATCAATGCCAACAACTTCTATCAACAA---------------GTTGGCATTGATCTGTTCGATTCGGTAGTCTTTTAATCACATAAG---TATTT-TTCCATTGAAAAAA-GGATTTTTTCTGGTTGGTTCACGATCGAACCGCCT-TTTTTGTTCTGTACTGATCTGTACT----------AGAATTTATCTATGTTCCTCTAAATCGTTTTCTTCTATACAA-----------------TTTAGAGGATTT-GCCTTTC----TATCT----CTCATTTTTTAGAGAGTTTATATAGAGAGGAGGGGCGGATGTAGCCAAGTGGCTCAAGGCAGTGGATTTGTGAATCCACCA???????ATA??????????????????????????????????????????????????????????????????????????????????????????????????????????????????????????????????????????????????????????????????????????????????????????????????????????????????????????????????????????????????????????????????????????????????????????????????????????????????????????????????????????????????????????????????????????????????????????????????????????????????????????????????????????????????????????????????????????????????????????????????????????????????????????????????????????????????????????????????????????????????????????????TTCAAAGCTGGTGTTAAAGAGTACAAATTGACTTATTATACTCCTGAATATGAAACCAAAGATACTGATATCTTGGCAGCATTCCGAGTAACTCCTCAACCCGGAGTTCCGCCTGAGGAAGCAGGGGCTGCGGTAGCTGCCGAATCTTCTACTGGTACATGGACAACTGTGTGGACCGACGGACTTACCAGCCTTGATCGTTACAAAGGACGATGCTACCACATCGAGCCCGTTGCTGGGGAGGAAAATCAATATATTGCTTATGTAGCTTACCCTTTAGACCTTTTTGAAGAGGGTTCTGTTACTAATATGTTTACTTCCATTGTAGGTAATGTATTTGGGTTCAAAGCTCTACGAGCTCTACGTCTGGAGGACCTGCGAATTCCTAAGTCTTATATCAAGACTTTCCAGGGTCCGCCCCATGGCATCCAAGTTGAGAGAGATAAATTGAACAAGTATGGCCGTCCCCTATTGGGATGTACTATTAAACCAAAATTGGGGTTATCCGCCAAGAACTACGGTAGGGCGGTTTATGAATGTCTCCGCGGTGGACTTGATTTTACCAAGGATGATGAGAACGTGAACTCCCAACCATTKATGCGCTGGAGAGACCGTKKCTKATTTTGTGCCGAAGCACTGTTTAAAGCGCAGGCCGAAACAGGTGAAATCAAAGGACATTACTTGAATGCTACTGCAGGTACATGCGAAGAAATGATGAAAAGGGCCGTATATGCCAKGGAATTGGGAACTCCCATCGTAATGCATGACTACTTAACGGGGGGATTCACTGCAAATACTAGCTTGGCTCATTATTGCCGAGACAACGGCCTACTTCTTCACATCCATCGCGCAATGCATGCAGTTATTGATAGACAGAAGAATCATGGTATGCACTTTCGTGTACTAGCTAAAGCGTTACGTATGTCTGGTGGAGATCATATTCACGCTGGTACCGTAGTAGGTAAACTGGAAGGGGAACGGGACATCACTTTGGGTTTTGTTGATTTACTACGTGATGATTTTATTGAAAAAGACCGAAGTCGCGGTATTTATTTCACTCAAGATTGGGTCTCTTTGCCAGGTGTTCTGCCCGTGGCTTCAGGCGGTATTCATGTTTGGCATATGCCTGCCTTGACCGAGATCTTTGGGGATGATTCCGTACTACAATTCGGTGGAGGAACTTTAGGGCACCCTTGGGGAAATGCACCTGGTGCAGTAGCTAATCGGGTGGCTTTAGAAGCGTGTGTACAAGCTCGGAATGAGGGACGTGATCTTGCTCGTCAGGGTMATGAAATTATTCGTGAAGCTAGCAAATGGAGCCCTGAATTAGCTGCTGCTTGTGAGGTATGGAAGGAGATCAAATTCGAATTCGAAGCAATGGATACGTTGGATGTAATCCAGTAATTCTCGCTCCTTCCCCTAA????????????????????????????????????????TTCCAAATTCAGAGAAACCCTGGAATTAAAAATGGGCAATCCTGAGCCAAATCCTGTGTTCAGAAAACAAGGTTCAGAAAGCGAGAATCAATAACAGAAAAA--GGATAGGTGCAGAGACTCAACGGAAGCTGTTCTAACAAATAGAGTTGACTGCATTGGTAGGGGAATTCTTTCCTTCTACCCAAACGACAGAAAGGATGACCTTGTATACGTACGTATACATACTGAAACATCAAACGATTAATCACGACTCGAATCAGTATTTTTTT------ATATGAAAAATTTCAGAATAGAAGGATTGTGAATTGATTCCGAGTTGAAGGAAGAATCGAATATTCAGAGATCAAATCATTCATTCCCGAGTCTAATAGATCTTTTGAAGAACTGATTAATCGGACGAGAATAAAGATAGAGTCCCATTCTACATGTCAATACAGACAACAATGAAATTTATAGTAAGAGGAAAATCCGTCGACTTTAAAAATCGTGAGGGTTCAAGTCCCTCTATCCCCAAT-AAAAAGGCCCATTTTCCCCCCC---AACCA-----TTTATCCCTCTTTTTTGTCAGTTCTTCAAAATTCGTTATGTTTCTCATTCACTCTACTCTTTCACAAATGGG????????????????????????????????????????????????????????????????????????????????????????????????????????????????????????????????????????????????????????????????????????????????????????????????????????????????????????????????????????????????????????????????????????????????????????????????????????????????????T??TAACAG---------------------------------------------------------------------------------------------------------------------------------------------------------------------------------------------------------------------------------AAGAAGCTTCTTATATAGTTTATATATCTTAT--------------------ATAGTTAAGAATAGATAT---GAAA-----TATCTATTTAAGAATGGATGAAAGATAATATCTATATACTAATATTAGTATTAGAAAATTCTCTTTCTTTTCTTT-----GATTTGATTTCGAATTTCTTTCCTTTTGAATTGAATTCAAAATGCAAAATAAAATATTAGACTCTAACTATATT---AGTTAGAATTAGTTATAGCGGATTCTATATTCTAATTCTATTCGAATTAGAGCGAATCGGTCCT----------AAGGAAAGGATAAGATACAATCCAGATCATAATGAGATCTTCCCACGATTTCATTCGGAAAGAGGGGAGATAGAACG-----AAAAAAAAAAGAAGAATCAATATCGACCGTTCCGGTATTCCAAATCGAGCAGGAAAAATGAGAGGGAGAGGGACATGTATATGTGGGATATATCCATCCATATTGAATTGCAGATACATC-AATGATAGAATCATTTCTGATTG----GACCAGGTTCCCCGATAGAGATGAAAGAAGATGGGTAAGAAATAGAAGCAGACACTGATTTGATATAGAAATCAGTATCTAATGAATTCA-------------------ATGGTTCCAACATAAATA
	'Cremastosperma_bullatum_1102'      GTGTCACATATACTAATACCTCACCCCGTCCATCTGGAAATCTTGGTTCAAATACTTCACTCTTGGATACAAGATGCCCCCTCTTTGCATTTATTGCGATTCTTTCTCCACGACTATCAGAATTCGAATAGTCTCAATGCTCCAAAGAAATCCATTTCCCTTTGTTCAAAAGAGAATCGAAGATTTTTCTTGTTCATATATAATTTTCATGTATATGAATGTGAATCGGTATTTGTTTTTCTCCGTAAACAATCTGATCATTTACGATCAACATCCTTTGGAACTGTTCTTGAGCGAACACATTTTTATGGAAAAATAGAACTACTTGTAGTAGTGCTTCGTAATGATTTTCATAAGACCCTATGGTTGTTCAAAGACCCTTTTATGCATTATGTCAGATATCAAGGAAAATCCATTCTGGCTTCAAAGGGGACTCATCTTCGTATGAAGAAATGGAAATCTTACCTTGTCCGTTTTTGGCAATCTCATTTTTACTTGTGGTCTCAACCGGACAGGATCCATATAAACCAATTATACAATCATTCTTTCTATTTTCTGGGCTATCTTTCAAGTGTACGACGAAATCCTTCGGTGGTAAGGAGTCAAATGTTAGAGAATTCATTTCTAATAGAGACTTCTATAAAGAAATTTGAGACCCTAATTCCAATTATTCCTCTGATTGGATCATTGGCTAAAGCGAAATTTTGTAACGTATCAGGGCACCCTATTAGTAAGCCGGCCCGGGCCGATTCGTCCGATTCTGATATTATCAATCGATTTGGGCGGATATACAGAAATCTTTCTCATTATCACAGTGGAT???????????GTTACTATATCAATAGGATTGGGACTTCTACTTGTTCCGACTGTGACAAAAAATGCTCGTCGTATGTGGGCTTTTCCTAGTGTTTCATTATTAAGTATAGTTATGGTTTTCTCGGCCGATATATCTATTCAACAAATAAATGGCAGTTCTGTCTATCAATATCTATGTTCTTGGACTATCAATAATGATTTTTCTTTCGAGTTCGGCCATTTAATCGACCCACTTACTTCTATTATGTCAATACTAATCACTACTGTTGGAATCATGGTTCTTATTTATAGTGACAATTATATGTCTCATGATCAAGGATATTTGAGATTTTTTACTTCTATGAGTTTTTTCACTACTTCTATGTTGGGATTAGTTACTAGTTCCAATTTGATACAAATTTATATTTTTTGGGAATTGGTGGGAATGTGTTCGTATCTATTAATAGGTTTTTGGTTCACGCGACCAATTGCAGCAAATGCTTGTCAAAAAGCGTTTGTAACGAATCGTGTAGGGGATTTTGGTTTATTATTAGGAATCTTAGGTT---ATTGGATAACGGGTAGTTTTGAATTTCGGGATTTATTCGAAATTTTGAATAACTTGATCCATAATAATAGGGGAAATTCTTTATTTGCTATTCCGTGTGCCTTCCTATTATTCGTCGGTGCAGTTGCTAAATCTGCACAATTTCCCCTTCATGTATGGTTACCTGATGCCATGGAAGGGCCTACTCCTATTTCGGCTCGTATACATGCTGCCACTATGGTAGCAGCGGGAATTTTTCTTGTTGCTCGACTTTTTCCTCTTTTCACAGTCATACCTCACATAATGTGTCTTATTTCTTTGATAGGTATAATAACGGTACTATTAGGAGCTACTTTGGCTCTTGCTCAAAGAGACATTAAAAGGAGTTTAGCCTATTCTACAATGTCTCAATTGGGTTATATTATGTTAGCTCCAGGGATAGGTTCTTATCGAGCTGCTTTATTCCATTTGATCACTCATGCCTATTCGAAAGCATTATTATTTTTAGGATCCGGATCCATTATTCATTCAATGGAATCTATTGTTGGCTATTCTCCAGATAAAAGTCAGAACATGGTTCTTATGGGTGGTTTAAGAAAATATGTGCCAATTACAAAAACTACCTTTTTAGTAGGTACACTTTCTCTTTGTGGTATTCCACCTCTTGCTTGTTTTTGGTCTAAGGATGAAATCCTTAATGATAGTTGGTTGTATTCACCCATCTTTGCGATAATAGCTTGTTCCACAGCAGGATTAACTGCATTTTATATGTTTCGGATTTATTTACTTACTTTTGAGGGACATTTACGCATTCAGTTTCAAAATTACAGTGGCACTAAAAATAGTTCGTTCTATTCAATATCTATATGGGGGAAAGAAGGGCCGGAACTGGTTAACAAAAATTTACCTTTCTTAGCAATTAATAATAATAAT---GAAAGGGTTTCTTTTTTTTCGAATAAGATATATCAAATTGATGGGAATGTACGAAATCTGATTCAATCTTTTATTACTCACTCTGACAATAAAGACACTTCCATATATCCCCATGAATCGGACAATACAATGCTATTGCCCTTACTTGTATTGTTCCTATTTACTTTGTTCGTCGGGTCCATAGGAATTCCCTTCGATCAAGCAGGAATGGATTTTGATATATTATCAAAATGGTTAACCCCATCGATAAACCTTTTACATCAAAATTTGAACTATTCTGTGGATTGGTATGAGTTTGTGACAAATGCAATTTTTTCAGTCAGTATAGCCTATTTCGGAATATTCATAGCGTCTCTTTTCTATGGGTCTGTTTATTCATCTTTTCAGAATTTAGAATTAATTAATTCATTTGTGAAAATGGGTCCTAAGAGAATTTTCTTGGACCGAATAATAAATGGAATATACAGTTGGTCATATAATCGTGGTTACATAGATGTTTTTTATGCAACATCCCTAATTAAGGGTATAAGAGGATTAGCCCAACTAACTCATTTTTTTGATAAACGAATAATTGATGGAATTACGA????????????????????????????????????????????CTGCTGTCGAAGTTCCATCTGTAAATGGATCATACTTCAGCGTTAGTCTGAGTGTACACGAGTTGTTGAAGGATCAGATCAATGCCAACAACTTCTATCAACAA---------------GTTGGCATTGATCTGTTCGATTCGGTAGTCTTTTAATCACATAAG---TATTT-TTCCATTGAAAAAA-GGATTTTTTCTGGTTGGTTCACGATCGAACCGCCT-TTTTTGTTCTGTACTGATCTGTACT----------AGAATTTATCTATGTTCCTCTAAATCGTTTTCTTCTATACAA-----------------TTTAGAGGATTT-GCCTTTC----TATCT----CTCATTTTTKAGAGAGTTTATATAGAGAGGAGGGGCGGATGTAGCCAAGTGGCTCAAGGCAGTGGATTTGTGAATCCACCA???????ATA?????????????????????????????????????????????????????????????????????????????????????????????????????????????????????????????????????????????????????????????????????????????????????????????????????????????????????????????????????????????????????????????????????????????????????????????????????????????????????????????????????????????????????????????????????????????????????????????????????????????????????????????????????????????????????????????????????????????????????????????????????????????????????????????????????????????????????????????????????????????????????????????????????????????????????CAAATTGACTTATTATACTCCTGAATATGAAACCAAAGATACTGATATCTTGGCAGCATTCCGAGTAACTCCTCAACCCGGAGTTCCGCCTGAGGAAGCAGGGGCTGCGGTAGCTGCCGAATCTTCTACTGGTACATGGACAACTGTGTGGACCGACGGACTTACCAGCCTTGATCGTTACAAAGGACGATGCTACCACATCGAGCCCGTTGCTGGGGAGGAAAATCAATATATTGCTTATGTAGCTTACCCTTTAGACCTTTTTGAAGAGGGTTCTGTTACTAATATGTTTACTTCCATTGTAGGTAATGTATTTGGGTTCAAAGCTCTACGAGCTCTACGTCTGGAGGACCTGCGAATTCCTAAGTCTTATATCAAGACTTTCCAGGGTCCGCCCCATGGCATCCAAGTTGAGAGAGATAAATTGAACAAGTATGGCCGTCCCCTATTGGGATGTACTATTAAACCAAAATTGGGGTTATCCGCCAAGAACTACGGTAGGGCGGTTTATGAATGTCTCCGCGGTGGACTTGATTTTACCAAGGATGATGAGAACGTGAACTCCCAACCATTTATGCGCTGGAGAGACCGTTTCTTATTTTGTGCCGAAGCACTGTTTAAAGCGCAGGCCGAAACAGGTGAAATCAAAGGACATTACTTGAATGCTACTGCAGGTACATGCGAAGAAATGATGAAAAGGGCCGTATTTGCCAGGGAATTGGGAACTCCCATCGTAATGCATGACTACTTAACGGGGGGATTCACTGCAAATACTAGCTTGGCTCATTATTGCCGAGACAACGGCCTACTTCTTCACATCCATCGCGCAATGCATGCAGTTATTGATAGACAGAAGAATCATGGTATGCACTTTCGTGTACTAGCTAAAGCGTTACGTATGTCTGGTGGAGATCATATTCACGCTGGTACCGTAGTAGGTAAACTGGAAGGGGAACGGGACATCACTTTGGGTTTTGTTGATTTACTACGTGATGATTTTATTGAAAAAGACCGAAGTCGCGGTATTTATTTCACTCAAGATTGGGTCTCTTTGCCAGGTGTTCTGCCCGTGGCTTCAGGCGGTATTCATGTTTGGCATATGCCTGCCTTGACCGAGATCTTTGGGGATGATTCCGTACTACAATTCGGTGGAGGAACTTTAGGGCACCCTTGGGGAAATGCACCTGGTGCAGTAGCTAATCGGGTGGCTTTAGAAGCGTGTGTACAAGCTCGGAATGAGGGACGTGATCTTGCTCGTCAGGGTAATGAAATTATTCGTGAAGCTAGCAAATGGAGCCCTGAATTAGCTGCTGCTTGTGAGGTATGGAAGGAGATCAAATTCGAATTCGAAGCAATGGATACGTTGGATGTAATCCAGTAATTCTCGCTCCTTCCC???????????????????????????????????????????????????????????????????????????????????????????????????GTGTTCAGAAAACAAGGTTCAGAAAGCGAGAATCAATAACAGAAAAA--GGATAGGTGCAGAGACTCAACGGAAGCTGTTCTAACAAATAGAGTTGACTGCATTGGTAGGGGAATTCTTTCCTTCTACCCAAACGACAGAAAGGATGACCTTGTATACGTACGTATACATACTGAAACATCAAACGATTAATCACGACTCGAATCAGTATTTTTTT------ATATGAAAAATTTCAGAATAGAAGGATTGTGAATTGATTCCGAGTTGAAGGAAGAATCGAATATTCAGAGATCAAATCATTCATTCCCGAGTCTAATAGATCTTTTGAAGAACTGATTAATCGGACGAGAATAAAGATAGAGTCCCATTCTACATGTCAATACAGACAACAATGAAATTTATAGTAAGAGGAAAATCCGTCGACTTTAAAAATCGTGAGGGTTCAAGTCCCTCTATCCCCAAT-AAAAAGGCCCATTTTCCCCCCC---AACCA-----TTTATCCCTCTTTTTTGTCAGTTCTTCAAAATTCGTTATGTTTCTCATTCACTCTACTCTTTCACAAATGGGTCCGACCAGAAATGTTTCTCTCTT-----ATCACAAGTTTTGTGATAGATATGATGTACGTAC?--------AATGAACAGATWATGA?T?GG---------G?????????????????????????????????????????????????????????????????????????????????????????????????????????????????????????????????????????????????????????????????????????????????????????????????????????????TTTTAACAG---------------------------------------------------------------------------------------------------------------------------------------------------------------------------------------------------------------------------------AAGAAGCTTCTTATATAGTTTATATATCTTAT--------------------ATAGTTAAGAATAGATAT---GAAA-----TATCTATTTAAGAATGGATGAAAGATAATATCTATATACTAATATTAGTATTAGAAAATTCTCTTTCTTTTCTTT-----GATTTGATTTCGAATTTCTTTCCTTTTGAATTGAATTCAAAATGCAAAATAAAATATTAGACTCTAACTATATT---AGTTAGAATTAGTTATAGCGGATTCTATATTCTAATTCTATTCGAATTAGAGCGAATCGGTCCT----------AAGGAAAGGATAAGATACAATCCAGATCATAATGAGATCTTCCCACGATTTCATTCGGAAAGAGGGGAGATAGAACG-----AAAAAAAAAAGAAGAATCAATATCGACCGTTCCGGTATTCCAAATCGAGCAGGAAAAATGAGAGGGAGAGGGACATGTATATGTGGGATATATCCATCCATATTGAATTGCAGATACATC-AATGATAGAATCATTTCTGATTG----GACCAGGTTCCCCGATAGAGATGAAAGAAGATGGGTAAGAAATAGAAGCAGACACTGATTTGATATAGAAATCAGTATCTAATGAATTCA-------------------ATGGTTCCAACATAAATA
	'Cremastosperma_cauliflorum_0312'   GTGTCACATATACTAATACCTCACCCCGTCCATCTGGAAATCTTGGTTCAAATACTTCACTCTTGGATACAAGATGCCCCCTCTTTGCATTTATTGCGATTCTTTCTCCACGACTATCAGAATTCGAATAGTCTCAATGCTCCAAAGAAATCCATTTCCCTTTGTTCAAAAGAGAATCGAAGATTTTTCTTGTTCATATATAATTTTCATGTATATGAATGTGAATCGGTATTTGTTTTTCTCCGTAAACAATCTGATCATTTACGATCAACATCCTTTGGAACTGTTCTTGAGCGAACACATTTTTATGGAAAAATAGAACTACTTGTAGTAGTGCTTCGTAATGATTTTCATAAGACCCTATGGTTGTTCAAAGACCCTTTTATGCATTATGTCAGATATCAAGGAAAATCCATTCTGGCTTCAAAGGGGACTCATCTTCGTATGAAGAAATGGAAATCTTACCTTGTCCGTTTTTGGCAATCTCATTTTTACTTGTGGTCTCAACCGGACAGGATCCATATAAACCAATTATACAATCATTCTTTCTATTTTCTGGGCTATCTTTCAAGTGTACGACGAAATCCTTCGGTGGTAAGGAGTCAAATGTTAGAGAATTCATTTCTAATAGAGACTTCTATAAAGAAATTTGAGACCCTAATTCCAATTATTCCTCTGATTGGATCATTGGCTAAAGCGAAATTTTGTAACGTATCAGGGCACCCTATTAGTAAGCCGGCCCGGGCCGATTCGTCCGATTCTGATATTATCAATCGATTTGGGCGGATATACAGAAATCTTTCTCATTATCACAGTGGATCTTCAAAAAAAGTTACTATATCAATAGGATTGGGACTTCTACTTGTTCCGACTGTGACAAAAAATGCTCGTCGTATGTGGGCTTTTCCTAGTGTTTCATTATTAAGTATAGTTATGGTTTTCTCGGCCGATATATCTATTCAACAAATAAATGGCAGTTCTGTCTATCAATATCTATGTTCTTGGACTATCAATAATGATTTTTCTTTCGAGTTCGGCCATTTAATCGACCCACTTACTTCTATTATGTCAATACTAATCACTACTGTTGGAATCATGGTTCTTATTTATAGTGACAATTATATGTCTCATGATCAAGGATATTTGAGATTTTTTACTTCTATGAGTTTTTTCACTACTTCTATGTTGGGATTAGTTACTAGTTCCAATTTGATACAAATTTATATTTTTTGGGAATTGGTGGGAATGTGTTCGTATCTATTAATAGGTTTTTGGTTCACGCGACCAATTGCAGCAAATGCTTGTCAAAAAGCGTTTGTAACGAATCGTGTAGGGGATTTTGGTTTATTATTAGGAATCTTAGGTTTTTATTGGATAACGGGTAGTTTTGAATTTCGGGATTTATTCGAAATTTTGAATAACTTGATCCATAATAATAGGGGAAATTCTTTATTTGCTATTCCGTGTGCCTTCCTATTATTCGTCGGTGCAGTTGCTAAATCTGCACAATTTCCCCTTCATGTATGGTTACCTGATGCCATGGAGGGGCCTACTCCTATTTCGGCTCTTATACATGCTGCCACTATGGTAGCAGCGGGAATTTTTCTTGTTGCTCGACTTTTTCCTCTTTTCACAGTCATACCTCACATAATGTGTCTTATTTCTTTGATAGGTATAATAACGGTACTATTAGGAGCTACTTTGGCTCTTGCTCAAAGAGACATTAAAAGGAGTTTAGCCTATTCTACAATGTCTCAATTGGGTTATATTATGTTAGCTCCAGGGATAGGTTCTTATCGAGCTGCTTTATTCCATTTGATCACTCATGCCTATTCGAAAGCATTATTATTTTTAGGATCCGGATCCATTATTCATTCAATGGAATCTATTGTTGGCTATTCTCCAGATAAAAGTCAGAACATGGTTCTTATGGGTGGTTTAAGAAAATATGTGCCAATTACAAAAACTACCTTTTTAGTAGGTACACTTTCTCTTTGTGGTATTCCACCTCTTGCTTGTTTTTGGTCTAAGGATGAAATCCTTAATGATAGTTGGTTGTATTCACCCATCTTTGCGATAATAGCTTGTTCCACAGCAGGATTAACTGCATTTTATATGTTTCGGATTTATTTACTTACTTTTGAGGGACATTTACGCATTCAGTTTCAAAATTACAGTGGCACTAAAAATAGTTCGTTCTATTCAATATCTATATGGGGGAAAGAAGGGCCGGAACTGGTTAACAAAAATTTACCTTTCTTAGCAATTAATAATAATAAT---GAAAGGGTTTCTTTTTTTTCGAATAAGATATATCAAATTGATGGGAATGTACGAAATCTGATTCAATCTTTTATTACTCACTCTGACAATAAAGACACTTCCATATATCCCCATGAATCGGACAATACAATGCTATTGCCCTTACTTGTATTGTTCCTATTTACTTTGTTCGTCGGGTCCATAGGAATTCCCTTCGATCAAGCAGGAATGGATTTTGATATATTATCAAAATGGTTAACCCCATCGATAAACCTTTTACATCAAAATTTGAACTATTCTGTGGATTGGTATGAATTTGTGACAAATGCAATTTTTTCAGTCAGTATAGCCTATTTCGGAATATTCATAGCGTCTCTTTTCTATGGGTCTGTTTATTCATCTTTTCAGAATTTAGAATTAATTAATTCATTTGTGAAAATGGGTCCTAAGAGAATTTTCTTGGACCGAATAATAAATGGAATATACAGTTGGTCATATAATCGTGGTTACATAGATGTTTTTTATGCAACATCCCTAATTAAGGGTATAAGAGGATTAGCCCAACTAACTCATTTTTTTGATAAACGAATAATTGATGGAATTACGATGTTA?GCATGAACGTAATGCTCATAACTTCCCTCTAGACCTAGCTGCTGTCGAAGTTCCATCTGTAAACGGATAATACTTCAGCGTTAGTCTGAGTGTACACGAGTTGTTGAAGGATCAGATCAATGCCAAC---------------TTGTTGATAGAAGTTGTTGGCATTGATCTGTTCGATTCAGTAGTCTTTTAATCACATAAG---TATTT-TTCCATTGAAAAAA-GGATTTTTTCTGGTTGGTTCACGATCGAACCGCCT-TTTTTGTTCTGTACTGATCTGTACT----------AGAATTTATCTATGTTCCTCTAAATCGTTTTCTTCTATACAA-----------------TTTAGAGGATTT-GCCTTTC----TATCT----CTCATTTTTTAGAGAGTTTATATAGAGAGGAGGGGCGGATGTAGCCAAGTGGCTCAAGGCAGTGGATTTGTGAATCCACCTTGCGCG?TTATGTTCAGAAAACAAGGGTTCAGAAAGCTAGAAAAAAAA--GGATAGGTGCAGAGACTCAATGGAAGCTGTTCTAACGAATGGAGTTGACAGCATTGGTAGAGGAATCCTTTCCTTCTATCGAAACTACAGAAAAGATGACCTTGTATACGTACGTATACATACTGAAATC---AAATTTAGAATCACTACTC-----GAATCCGTATTTTCTTATATGATTCATTGAAGAATAGAATGATTGTGAATCGATTCCAAGTTGAAGGAAGAATCGAATATTCAGTGATCAAATCATTCATTCCCGAGTCTAATAGATCTTTTGAAGAACTGATTAATCGGATGAGAATAAAGATAGAGTCCCATTCTACATGTCAATACATGCTACAATGAAATTTGGAGTCAGAGGAAAATCCGTCGACTTTATAAATCGTGAGGGTTC-AAGTCCCTCGAGACCCAATAAAAAAAAGGCCCAACCCCCTAACCATTTATCCTCTTTTGATTTTGGAAGTTCTTCAAAATGAGTTTAGTTTCTCATTCACTCTACTCTTTCACAAATGTATAAAGCAAGTGTTTTTTTCAAAGCTGGTGTTAAAGAGTACAAATTGACTTATTATACTCCTGAATATGAAACCAAAGATACTGATATCTTGGCAGCATTCCGAGTAACTCCTCAACCCGGAGTTCCGCCTGAGGAAGCAGGGGCTGCGGTAGCTGCCGAATCTTCTACTGGTACATGGACAACTGTGTGGACCGACGGACTTACCAGCCTTGATCGTTACAAAGGACGATGCTACCACATCGAGCCCGTTGCTGGGGAGGAAAATCAATATATTGCTTATGTAGCTTACCCTTTAGACCTTTTTGAAGAGGGTTCTGTTACTAATATGTTTACTTCCATTGTAGGTAATGTATTTGGGTTCAAAGCTCTACGAGCTCTACGTCTGGAGGACCTGCGAATTCCTAAGTCTTATATCAAGACTTTCCAGGGTCCGCCCCATGGCATCCAAGTTGAGAGAGATAAATTGAACAAGTATGGCCGTCCCCTATTGGGATGTACTATTAAACCAAAATTGGGGTTATCCGCCAAGAACTACGGTAGGGCGGTTTATGAATGTCTCCGCGGTGGACTTGATTTTACCAAGGATGATGAGAACGTGAACTCCCAACCATTTATGCGCTGGAGAGACCGTTTCTTATTTTGTGCCGAAGCACTGTTTAAAGCGCAGGCCGAAACAGGTGAAATCAAAGGACATTACTTGAATGCTACTGCAGGTACATGCGAAGAAATGATGAAAAGGGCCATATTTGCCAGGGAATTGGGAACTCCCATCGTAATGCATGACTACTTAACGGGGGGATTCACTGCAAATACTAGCTTGGCTCATTATTGCCGAGACAACGGCCTACTTCTTCACATCCATCGCGCAATGCATGCAGTTATTGATAGACAGAAGAATCATGGTATGCACTTTCGTGTACTAGCTAAAGCGTTACGTATGTCTGGTGGAGATCATATTCACGCTGGTACCGTAGTAGGTAAACTGGAAGGGGAACGGGACATCACTTTGGGTTTTGTTGATTTACTACGTGATGATTTTATTGAAAAAGACCGAAGTCGCGGTATTTATTTCACTCAAGATTGGGTCTCTTTGCCAGGTGTTCTGCCCGTGGCTTCAGGCGGTATTCATGTTTGGCATATGCCTGCCTTGACCGAGATCTTTGGGGATGATTCCGTACTACAATTCGGTGGAGGAACTTTAGGGCACCCTTGGGGAAATGCACCTGGTGCAGTAGCTAATCGGGTGGCTTTAGAAGCGTGTGTACAAGCTCGGAATGAGGGACGTGATCTTGCTCGTCAGGGTAATGAAATTATTCGTGAAGCTAGCAAATGGAGCCCTGAATTAGCTGCTGCTTGTGAGGTATGGAAGGAGATCAAATTCGAATTCGAAGCAATGGATACGTTGGATGTAATCCAGTAATTCTCGCTCCTTCCCCTAATTGCAATTAAA????GTATGGAAACCTACTAAGTGAGAACTTCCAAATTCAGAGAAACCCTGGAATTAAAAATGGGCAATCCTGAGCCAAATCCTGTGTTCAGAAAACAAGGTTCAGAAAGCGAGAATCAATAACAGAAAAA--GGATAGGTGCAGAGACTCAACGGAAGCTGTTCTAACAAATAGAGTTGACTGCATTGGTAGGGGAATTCTTTCCTTCTACCCAAACGACAGAAAGGATGACCTTGTATACGTACGTATACATACTGAAACATCAAACGATTAATCACGACTCGAATCAGTATTTTTTT------ATATGAAAAATTTCAGAATAGAAGGATTGTGAATTGATTCCGAGTTGAAGGAAGAATCGAATATTCAGAGATCAAATCATTCATTCCCGAGTCTAATAGATCTTTTGAAGAACTGATTAATCGGACGAGAATAAAGATAGAGTCCCATTCTACATGTCAATACAGACAACAATGAAATTTATAGTAAGAGGAAAATCCGT???????????????????GGTTCAAGTCCCTCTATCCCCAATAAAAAAGGCCCATTTTCCCCCCC---AACCA-----TTTATCCCTCTTTTTTGTCAGTTCTTCAAAATTCGTTATGTTTCTCATTCACTCTACTCTTTCACAAATGGGTCCGACCAGAAATGTTTCTCTCTT-----ATCACAAGTTTTGTGATAGATATGATGTACGTACA--------AATGAACAGATAATGAATGGG---------GAA-TCTCTACTATTGAATCATTCACAGTAATA-TCATTACTCTTATACAAAGTCTTCTTTTTTAAGGTACAAGAAATTCCAGGACCTAGGTAAGATTTTGTAATGTTTTTTGGGTCTCTTTAATTGACATAGACCCAAGTCCTCTAGGAGGATGATGCATCGAGAATGGTCGGGATAGCTCAGCTGGTAGAGCAGAGGACTGAAAATTTAACAG---------------------------------------------------------------------------------------------------------------------------------------------------------------------------------------------------------------------------------AAGAAGCTTCTTATATAGTTTATATATCTTAT--------------------ATAGTTAAGAATAGATAT---GAAA-----TATCTATTTAAGAATGGATGAAAGATAATATCTATATACTAATATTAGTATTAGAAATTTCTCTTTCTTTTCTTT-----GATTTGATTTCGAATTTCTTTCCTTTTGAATTGAATTCAAAATGCAAAATAAAATATTAGACTCTAACTATATT---AGTTAGAATTAGTTATAGCGGATTCTATATTCTAATTCTATTCGAATTAGAGCGAATCGGTCCT----------AAGGAAAGGATAAGATACAATCCAGATCATAATGAGATCTTCCCACGATTTCATTCGGAAAGAGGGGAGATAGAACG-----AAAAAAAAAAGAAGAATCAATATCGACCGTTCCGGTATTCCAAATCGAGCAGGAAAAATGAGAGGGAGAGGGACATGTATATGTGGGATATATCCATCCATATTGAATTGCAGATACATC-AATGATAGAATCATTTCTGATTG----GACCAGGTTCCCCGATAGAGATGAAAGAAGATGGGTAAGAAATAGAAGCAGACACTGATTTGATATAGAAATCAGTATCTAATGAATTCA-------------------ATGGTTCCAACATAAATA
	'Cremastosperma_cauliflorum_0598'   GTGTCACATATACTAATACCTCACCCCGTCCATCTGGAAATCTTGGTTCAAATACTTCACTCTTGGATACAAGATGCCCCCTCTTTGCATTTATTGCGATTCTTTCTCCACGACTATCAGAATTCGAATAGTCTCAATGCTCCAAAGAAATCCATTTCCCTTTGTTCAAAAGAGAATCGAAGATTTTTCTTGTTCATATATAATTTTCATGTATATGAATGTGAATCGGTATTTGTTTTTCTCCGTAAACAATCTGATCATTTACGATCAACATCCTTTGGAACTGTTCTTGAGCGAACACATTTTTATGGAAAAATAGAACTACTTGTAGTAGTGCTTCGTAATGATTTTCATAAGACCCTATGGTTGTTCAAAGACCCTTTTATGCATTATGTCAGATATCAAGGAAAATCCATTCTGGCTTCAAAGGGGACTCATCTTCGTATGAAGAAATGGAAATCTTACCTTGTCCGTTTTTGGCAATCTCATTTTTACTTGTGGTCTCAACCGGACAGGATCCATATAAACCAATTATACAATCATTCTTTCTATTTTCTGGGCTATCTTTCAAGTGTACGACGAAATCCTTCGGTGGTAAGGAGTCAAATGTTAGAGAATTCATTTCTAATAGAGACTTCTATAAAGAAATTTGAGACCCTAATTCCAATTATTCCTCTGATTGGATCATTGGCTAAAGCGAAATTTTGTAACGTATCAGGGCACCCTATTAGTAAGCCGGCCCGGGCCGATTCGTCCGATTCTGATATTATCAATCGATTTGGGCGGATATACAGAAATCTTTCTCATTATCACAGTGGATCTTCAAAAAAAGTTACTATATCAATAGGATTGGGACTTCTACTTGTTCCGACTGTGACAAAAAATGCTCGTCGTATGTGGGCTTTTCCTAGTGTTTCATTATTAAGTATAGTTATGGTTTTCTCGGCCGATATATCTATTCAACAAATAAATGGCAGTTCTGTCTATCAATATCTATGTTCTTGGACTATCAATAATGATTTTTCTTTCGAGTTCGGCCATTTAATCGACCCACTTACTTCTATTATGTCAATACTAATCACTACTGTTGGAATCATGGTTCTTATTTATAGTGACAATTATATGTCTCATGATCAAGGATATTTGAGATTTTTTACTTCTATGAGTTTTTTCACTACTTCTATGTTGGGATTAGTTACTAGTTCCAATTTGATACAAATTTATATTTTTTGGGAATTGGTGGGAATGTGTTCGTATCTATTAATAGGTTTTTGGTTCACGCGACCAATTGCAGCAAATGCTTGTCAAAAAGCGTTTGTAACGAATCGTGTAGGGGATTTTGGTTTATTATTAGGAATCTTAGGTTTTTATTGGATAACGGGTAGTTTTGAATTTCGGGATTTATTCGAAATTTTGAATAACTTGATCCATAATAATAGGGGAAATTCTTTATTTGCTATTCCGTGTGCCTTCCTATTATTCGTCGGTGCAGTTGCTAAATCTGCACAATTTCCCCTTCATGTATGGTTACCTGATGCCATGGAGGGGCCTACTCCTATTTCGGCTCTTATACATGCTGCCACTATGGTAGCAGCGGGAATTTTTCTTGTTGCTCGACTTTTTCCTCTTTTCACAGTCATACCTCACATAATGTGTCTTATTTCTTTGATAGGTATAATAACGGTACTATTAGGAGCTACTTTGGCCCTTGCTCAAAGAGACATTAAAAGGAGTTTAGCCTATTCTACAATGTCTCAATTGGGTTATATTATGTTAGCTCCAGGGATAGGTTCTTATCGAGCTGCTTTATTCCATTTGATCACTCATGCCTATTCGAAAGCATTATTATTTTTAGGATCCGGATCCATTATTCATTCAATGGAATCTATTGTTGGCTATTCTCCAGATAAAAGTCAGAACATGGTTCTTATGGGTGGTTTAAGAAAATATGTGCCAATTACAAAAACTACCTTTTTAGTAGGTACACTTTCTCTTTGTGGTATTCCACCTCTTGCTTGTTTTTGGTCTAAGGATGAAATCCTTAATGATAGTTGGTTGTATTCACCCATCTTTGCGATAATAGCTTGTTCCACAGCAGGATTAACTGCATTTTATATGTTTCGGATTTATTTACTTACTTTTGAGGGACATTTACGCATTCAGTTTCAAAATTACAGTGGCACTAAAAATAGTTCGTTCTATTCAATATCTATATGGGGGAAAGAAGGGCCGGAACTGGTTAACAAAAATTTACCTTTCTTAGCAATTAATAATAATAAT---GAAAGGGTTTCTTTTTTTTCGAATAAGATATATCAAATTGATGGGAATGTACGAAATCTGATTCAATCTTTTATTACTCACTCTGACAATAAAGACACTTCCATATATCCCCATGAATCGGACAATACAATGCTATTGCCCTTACTTGTATTGTCCCTATTTACTTTGTTCGTCGGGTCCATAGGAATTCCCTTCGATCAAGCAGGAATGGATTTTGATATATTATCAAAATGGTTAACCCCATCGATAAACCTTTTACATCAAAATTTGAACTATTCTGTGGATTGGTATGAATTTGTGACAAATGCAATTTTTTCAGTCAGTATAGCCTATTTCGGAATATTCATAGCGTCTCTTTTCTATGGGTCTGTTTATTCATCTTTTCAGAATTTAGAATTAATTAATTCATTTGTGAAAATGGGTCCTAAGAGAATTTTCTTGGACCGAATAATAAATGGAATATACAGTTGGTCATATAATCGTGGTTACATAGATGTTTTTTATGCAACATCCCTAATTAAGGGTATAAGAGGATTAGCCCAACTAACTCATTTTTTTGATAAACGAATAATTGATGGAATTACG?TGTTA?GCATGAACGTAATGCTCATAACTTCCCTCTAGACCTAGCTGCTGTCGAAGTTCCATCTGTAAATGGATAATACTTCAGCGTTAGTCTGAGTGTACACGAGTTGTTGAAGGATCAGATCAATGCCAAC---------------TTGTTGATAGAAGTTGTTGGCATTGATCTGTTCGATTCAGTAGTCTTTTAATCACATAAG---TATTT-TTCCATTGAAAAAA-GGATTTTTTCTGGTTGGTTCACGATCGAACCGCCT-TTTTTGTTCTGTACTGATCTGTACT----------AGAATTTATCTATGTTCCTCTAAATCGTTTTCTTCTATACAA-----------------TTTAGAGGATTT-GCCTTTC----TATCT----CTCATTTTTTAGAGAGTTTATATAGAGAGGAGGGGCGGATGTAGCCAAGTGGCTCAAGGCAGTGGATTTGTGAATCCACCATGCGCGATTATGTTCAGAAAACAAGGGTTCAGAAAGCTAGAAAAAAAA--GGATAGGTGCAGAGACTCAATGGAAGCTGTTCTAACGAATGGAGTTGACAGCATTGGTAGAGGAATCCTTTCCTTCTATCGAAACTACAGAAAAGATGACCTTGTATACGTACGTATACATACTGAAATC---AAATTTAGAATCACTACTC-----GAATCCGTATTTTCTTATATGATTCATTGAAGAATAGAATGATTGTGAATCGATTCCAAGTTGAAGGAAGAATCGAATATTCAGTGATCAAATCATTCATTCCCGAGTCTAATAGATCTTTTGAAGAACTGATTAATCGGATGATAATAAAGATAGAGTCCCATTCTACATGTCAATACATGCAACAATGAAATTTGGAGTCAGAGGAAAATCCGTCGACTTTATAAATCGTGAGGGTTC-AAGTCCCTCGAGACCCAATAAAAAAAAGGCCCAACCCCCTAACCATTTATCCTCTTTTGATTTTGGAAGTTCTTCAAAATGAGTTTAGTTTCTCATTCACTCTACTATTTCACAAATGTATAAAGCAAGTGTTTTTTTCAAAGCTGGTGTTAAAGAGTACAAATTGACTTATTATACTCCTGAATATGAAACCAAAGATACTGATATCTTGGCAGCATTCCGAGTAACTCCTCAACCCGGAGTTCCGCCTGAGGAAGCAGGGGCTGCGGTAGCTGCCGAATCTTCTACTGGTACATGGACAACTGTGTGGACCGACGGACTTACCAGCCTTGATCGTTACAAAGGACGATGCTACCACATCGAGCCCGTTGCTGGGGAGGAAAATCAATATATTGCTTATGTAGCTTACCCTTTAGACCTTTTTGAAGAGGGTTCTGTTACTAATATGTTTACTTCCATTGTAGGTAATGTATTTGGGTTCAAAGCTCTACGAGCTCTACGTCTGGAGGACCTGCGAATTCCTAAGTCTTATATCAAGACTTTCCAGGGTCCGCCCCATGGCATCCAAGTTGAGAGAGATAAATTGAACAAGTATGGCCGTCCCCTATTGGGATGTACTATTAAACCAAAATTGGGGTTATCCGCCAAGAACTACGGTAGGGCGGTTTATGAATGTCTCCGCGGTGGACTTGATTTTACCAAGGATGATGAGAACGTGAACTCCCAACCATTTATGCGCTGGAGAGACCGTTTCTTATTTTGTGCCGAAGCACTGTTTAAAGCGCAGGCCGAAACAGGTGAAATCAAAGGACATTACTTGAATGCTACTGCAGGTACATGCGAAGAAATGATGAAAAGGGCCGTATTTGCCAGGGAATTGGGAACTCCCATCGTAATGCATGACTACTTAACGGGGGGATTCACTGCAAATACTAGCTTGGCTCATTATTGCCGAGACAACGGCCTACTTCTTCACATCCATCGCGCAATGCATGCAGTTATTGATAGACAGAAGAATCATGGTATGCACTTTCGTGTACTAGCTAAAGCGTTACGTATGTCTGGTGGAGATCATATTCACGCTGGTACCGTAGTAGGTAAACTGGAAGGGGAACGGGACATCACTTTGGGTTTTGTTGATTTACTACGTGATGATTTTATTGAAAAAGACCGAAGTCGCGGTATTTATTTCACTCAAGATTGGGTCTCTTTGCCAGGTGTTCTGCCCGTGGCTTCAGGCGGTATTCATGTTTGGCATATGCCTGCCTTGACCGAGATCTTTGGGGATGATTCCGTACTACAATTCGGTGGAGGAACTTTAGGGCACCCTTGGGGAAATGCACCTGGTGCAGTAGCTAATCGGGTGGCTTTAGAAGCGTGTGTACAAGCTCGGAATGAGGGACGTGATCTTGCTCGTCAGGGTAATGAAATTATTCGTGAAGCTAGCAAATGGAGCCCTGAATTAGCTGCTGCTTGTGAGGTATGGAAGGAGATCAAATTCGAATTCGAAGCAATGGATACGTTGGATGTAATCCAGTAATTCTCGCTCCTTCCCCTAATTGCAATTAAA????GTATGGAAACCTACTAAGTGAGAACTTCCAAATTCAGAGAAACCCTGGAATTAAAAATGGGCAATCCTGAGCCAAATCCTGTGTTCAGAAAACAAGGTTCAGAAAGCGAGAATCAATAACAGAAAAA--GGATAGGTGCAGAGACTCAACGGAAGCTGTTCTAACAAATAGAGTTGACTGCATTGGTAGGGGAATTCTTTCCTTCTACCCAAACGACAGAAAGGATGACCTTGTATACGTACGTATACATACTGAAACATCAAACGATTAATCACGACTCGAATCAGTATTTTTTT------ATATGAAAAATTTCAGAATAGAAGGATTGTGAATTGATTCCGAGTTGAAGGAAGAATCGAATATTCAGAGATCAAATCATTCATTCCCGAGTCTAATAGATCTTTTGAAGAACTGATTAATCGGACGAGAATAAAGATAGAGTCCCATTCTACATGTCAATACAGACAACAATGAAATTTATAGTAAGAGGAAAATCCGTC??????????????????GGTTCAAGTCCCTCTATCCCCAATAAAAAAGGCCCATTTTCCCCCCC---AACCA-----TTTATCCCTCTTTTTTGTCAGTTCTTCAAAATTCGTTATGTTTCTCATTCACTCTACTCTTTCACAAATGGGTCCGACCAGAAATGTTTCTCTCTT-----ATCACAAGTTTTGTGATAGATATGATGTACGTACA--------AATGAACAGATAATGAATGGG---------GAA-TCTCTACTATTGAATCATTCACAGTAATA-TCATTACTCTTATACAAAGTCTTCTTTTTTAAGGTACAAGAAATTCCAGGACCTAGGTAAGATTTTGTAATGTTTTTTGGGTCTCTTTAATTGACATAGACCCAAGTCCTCTAGGAGGATGATGCATCGAGAATGGTCGGGATAGCTCAGC?????????????????????ATTTAACAG---------------------------------------------------------------------------------------------------------------------------------------------------------------------------------------------------------------------------------AAGAAGCTTCTTATATAGTTTATATATCTTAT--------------------ATAGTTAAGAATAGATAT---GAAA-----TATCTATTTAAGAATGGATGAAAGATAATATCTATATACTAATATTAGTATTAGAAATTTCTCTTTCTTTTCTTT-----GATTTGATTTCGAATTTCTTTCCTTTTGAATTGAATTCAAAATGCAAAATAAAATATTAGACTCTAACTATATT---AGTTAGAATTAGTTATAGCGGATTCTATATTCTAATTCTATTCGAATTAGAGCGAATCGGTCCT----------AAGGAAAGGATAAGATACAATCCAGATCATAATGAGATCTTCCCACGATTTCATTCGGAAAGAGGGGAGATAGAACG-----AAAAAAAAAAGAAGAATCAATATCGACCGTTCCGGTATTCCAAATCGAGCAGGAAAAATGAGAGGGAGAGGGACATGTATATGTGGGATATATCCATCCATATTGAATTGCAGATACATC-AATGATAGAATCATTTCTGATTG----GACCAGGTTCCCCGATAGAGATGAAAGAAGATGGGTAAGAAATAGAAGCAGACACTGATTTGATATAGAAATCAGTATCTAATGAATTCA-------------------ATGGTTCCAACATAAATA
	'Cremastosperma_gracilipes_0491'    GTGTCACATATACTAATACCTCACCCCGTCCATCTGGAAATCTTGGTTCAAATACTTCACTCTTGGATACAAGATGCCCCCTCTTTGCATTTATTGCGATTCTTTCTCCACGACTATCAGAATTCGAATAGTCTCAATGCTCCAAAGAAATCCATTTCCCTTTGTTCAAAAGAGAATCGAAGATTTTTCTTGTTCATATATAATTTTCATGTATATGAATGTGAATCGGTATTTGTTTTTCTCCGTAAACAATCTGATCATTTACGATCAACATCCTTTGGAACTGTTCTTGAGCGAACACATTTTTATGGAAAAATAGAACTACTTGTAGTAGTGCTTCGTAATGATTTTCATAAGACCCTATGGTTGTTCAAAGACCCTTTTATGCATTATGTCAGATATCAAGGAAAATCCATTCTGGCTTCAAAGGGGACTCATCTTCGTATGAAGAAATGGAAATCTTACCTTGTCCGTTTTTGGCAATCTCATTTTTACTTGTGGTCTCAACCGGACAGGATCCATATAAACCAATTATACAATCATTCTTTCTATTTTCTGGGCTATCTTTCAAGTGTACGACGAAATCCTTCGGTGGTAAGGAGTCAAATGTTAGAGAATTCATTTCTAATAGAGACTTCTATAAAGAAATTTGAGACCCTAATTCCAATTATTCCTCTGATTGGATCATTGGCTAAAGCGAAATTTTGTAACGTATCAGGGCACCCTATTAGTAAGCCGGCCCGGGCCGATTCGTCCGATTCTGATATTATCAATCGATTTGGGCGGATATACAGAAATCTTTCTCATTATCACAGTGGATCTTCAAAAAAA??????????????????????????????????????????????????????????????????????????????????????????????????????????????????????????????????????????????????????????????????????????????????????????????????????????????????????????????????????????????????????????????????????????????????????????????????????????????????????????????????????????????????????????????????????????????????????????????????????????????????????????????????????????????????????????????????????????????????????????????????????????????????????????????????????????????????????????????????????????????????????????????????????????????????????????????????????????????????????????????????????????????????????????????????????????????????????????????????????????????????????????????????????????????????????????????????????????????????????????????????????????????????????????????????????????????????????????????????????????????????????????????????????????????????????????????????????????????????????????????????????????????????????????????????????????????????????????????????????????????????????????????????????????????????????????????????????????????????????????????????????????????????????????????????????????????????????????????????????????????????????????????????????????????????????????????????????????????????????????????????????????????????????????????????????????????????????????????????????????????????????????????????????????????????????????????????????????????????????????????????????????????????????????????????????????????????????????????????????????????????????????????????????????????????????????????????????????????????????????????????????????????????????????????????????????????????????????????????????????????????????????????????????????????????????????????????????????????????????????????????????????????????????????????????????????????????????????????????????????????????????????????????????????????????????????????????????????????????????????????????????????????????????????????????????????????????????????????????????????????????????????????????????????????????????TGTTA?GCATGAACGTAATGCTCATAACTTCCCTCTAGACCTAGCTGCTGTCGAAGTTCCATCTGTAAATGGATAATACTTCAGCGTTAGTCTGAGTGTACACGAGTTGTTGAAGGATCAGATCAATGCCAAC---------------TTGTTGATAGAAGTTGTTGGCATTGATCTGTTCGATTCAGTAGTCTTTTAATCACATAAG---TATTT-TTCCATTGAAAAAA-GGATTTTTTCTGGTTGGTTCACGATCGAACCGCCT-TTTTTGTTCTGTACTGATCTGTACT----------AGAATTTCTCTATGTTCCTCTAAATCGTTTTCTTCTATACAA-----------------TTTAGAGGATTT-GCCTTTC----TATCT----CTCATTTTTTAGAGAGTTTATATAGAGAGGAGGGGCGGATGTAGCCAAGTGGCTCAAGGCAGTGGATTTGTGAATCCACCTTGCGCGATTA??????????????????????????????????????????????????????????????????????????????????????????????????????????????????????????????????????????????????????????????????????????????????????????????????????????????????????????????????????????????????????????????????????????????????????????????????????????????????????????????????????????????????????????????????????????????????????????????????????????????????????????????????????????????????????????????????????????????????????????????????????????????????????????????????????????????????????????????????????????????TAAAGCAAGTGTTTTTTTCAAAGCTGGTGTTAAAGAGTACAAATTGACTTATTATACTCCTGAATATGAAACCAAAGATACTGATATCTTGGCAGCATTCCGAGTAACTCCTCAACCCGGAGTTCCGCCTGAGGAAGCAGGGGCTGCGGTAGCTGCCGAATCTTCTACTGGTACATGGACAACTGTGTGGACCGACGGACTTACCAGCCTTGATCGTTACAAAGGACGATGCTACCACATCGAGCCCGTTGCTGGGGAGGAAAATCAATATATTGCTTATGTAGCTTACCCTTTAGACCTTTTTGAAGAGGGTTCTGTTACTAATATGTTTACTTCCATTGTAGGTAATGTATTTGGGTTCAAAGCTCTACGAGCTCTACG????????????????????????????????????????????????????????????????????????????????????????????????????????????????????????????????????????????????????????????????????????????????????????????????????????????????????????????????????????????????????????????????TTTTGTGCCGAAGCACTGTTTAAAGCGCAGGCCGAAACAGGTGAAATCAAAGGACATTACTTGAATGCTACTGCAGGTACATGCGAAGAAATGATGAAAAGGGCCATATTTGCCAGGGAATTGGGAACTCCCATCGTAATGCATGACTACTTAACGGGGGGATTCACTGCAAATACTAGCTTGGCTCATTATTGCCGAGACAACGGCCTACTTCTTCACATCCATCGCGCAATGCATGCAGTTATTGATAGACAGAAGAATCATGGTATGCACTTTCGTGTACTAGCTAAAGCGTTACGTATGTCTGGTGGAGATCATATTCACGCTGGTACCGTAGTAGGTAAACTGGAAGGGGAACGGGACATCACTTTGGGTTTTGTTGATTTACTACGTGATGATTTTATTGAAAAAGACCGAAGTCGCGGTATTTATTTCACTCAAGATTGGGTCTCTTTGCCAGGTGTTCTGCCCGTGGCTTCAGGCGGTATTCATGTTTGGCATATGCCTGCCTTGACCGAGATCTTTGGGGATGATTCCGTACTACAATTCGGTGGAGGAACTTTAGGGCACCCTTGGGGAAATGCACCTGGTGCAGTAGCTAATCGGGTGGCTTTAGAAGCGTGTGTACAAGCTCGGAATGAGGGACGTGATCTTGCTCGTCAGGGTAATGAAATTATTCGTGAAGCTAGCAAATGGAGCCCTGAATTAGCTGCTGCTTGTGAGGTATGGAAGGAGATCAAATTCGAATTCGAAGCAATGGATACGTTGGATGTAATCCAGTAATTCTCGCTCCTTCCCCTAATTGCAATTAAA???????????????????AAGTGAGAACTTCCARATTCAGAGAAACCCTGGAATTAAAAATGGGCAATCCTGAGCCAAATCCTGTGTTCAGAAAACAAGGTTCAGAAAGCGAGAATCAATAWCAGAAAAA--GGATAGGTGCAGAGACTCAACGGAAGCTGTTCTAACAAATAGAGTTGACTGCATTGGTAGGGGAATTCTTTCCTTCTACCCAAACGACAGAAAGGATGWCCTTGTATACGTACGTATACATACTGAAACATCAAACGATTAATCACGACTCGAATCAGWATTTTTTT------ATATGAAAAATTTCAGAATAGAAGGATTGTGAATTGATTCCGAGTTGAAGGAAGAATCGAATATTCAGAGATCAAATCATTCATTCCCGAGTCTAATAGATCTTTTGAAGAACTGATTAATCGGACGAGAATAAAGATAGAGTCCCATTCTACATGTCAATACAKACAACAATGAAATTTATAGTAAGAGGAAAATCCGTCGACTTTAAAAATCGTGAGGGTTCAAGTCCCTCTATCCCCAATAAAAAAGGCCCATTTTCCCCCCC---AACCA-----TTTATCCCTCTTTTTTGTCAGTTCTTCAAAATTCGTTATGTTTCTCATTCACTCTACTCTTTCACAAATGGGTCCGACCAGAAATGTTTCTCTCTT-----ATCACAAGTTTTGTGATAGATATGATGTACGTACA--------AATGAACAGATAATGAATGGG---------GAA-TCTCTACTATTGAATCATTCACAGTAATA-TCATTACTCTTATACAAAGTCTTCTTTTTTAAGGTACAAGAAATTCCAGGACCTAGGTAAGATTTTGTAATGTTTTTTGGGTCTCTTTAATTGACATAGACCCAAGTCCTCTAGGAGGATGATGCATCGAGAATGGTCGGGATAGCTCAGCTGGTAGAGCAGAGGAC?????ATTTAACAG---------------------------------------------------------------------------------------------------------------------------------------------------------------------------------------------------------------------------------AAGAAGCTTCTTATATAGTTTATATATCTTAT--------------------ATAGTTAAGAATAGATAT---GAAA-----TATCTATTTAAGAATGGATGAAAGATAATATCTATATACTAATATTAGTATTAGAAATTTCTCTTTCTTTTCTTT-----GATTTGATTTCGAATTTCTTTCCTTTTGAATTGAATTCAAAATGCAAAATAAAATATTAGACTCTAACTATATT---AGTTAGAATTAGTTATAGCGGATTCTATATTCTAATTCTATTCGAATTAGAGCGAATCGGTCCT----------AAGGAAAGGATAAGATACAATCCAGATCATAATGAGATCTTCCCACGATTTCATTCGGAAAGAGGGGAGATAGAACG-----AAAAAAAAAAGAAGAATCAATATCGACCGTTCCGGTATTCCAAATCGAGCAGGAAAAATGAGAGGGAGAGGGACATGTATATGTGGGATATATCCATCCATATTGAATTGCAGATACATC-AATGATAGAATCATTTCTGATTG----GACCAGGTTCCCCGATAGAGATGAAAGAAGATGGGTAAGAAATAGAAGCAGACACTGATTTGATATAGAAATCAGTATCTAATGAATTCA-------------------ATGGTTCCAACATAAATA
	'Cremastosperma_leiophyllum_0594'   GTGTCACATATACTAATACCTCACCCCGTCCATCTGGAAATCTTGGTTCAAATACTTCACTCTTGGATACAAGATGCCCCCTCTTTGCATTTATTGCGATTCTTTCTCCACGACTATCAGAATTCGAATAGTCTCAATGCTCCAAAGAAATCCATTTCCCTTTGTTCAAAAGAGAATCGAAGATTTTTCTTGTTCATATATAATTTTCATGTATATGAATGTGAATCGGTATTTGTTTTTCTCCGTAAACAATCTGATCATTTACGATCAACATCCTTTGGAACTGTTCTTGAGCGAACACATTTTTATGGAAAAATAGAACTACTTGTAGTAGTGCTTCGTAATGATTTTCATAAGACCCTATGGTTGTTCAAAGACCCTTTTATGCATTATGTCAGATATCAAGGAAAATCCATTCTGGCTTCAAAGGGGACTCATCTTCGTATGAAGAAATGGAAATCTTACCTTGTCCGTTTTTGGCAATCTCATTTTTACTTGTGGTCTCAACCGGATAGGATCCATATAAACCAATTATACAATCATTCTTTCGATTTTCTGGGCTATCTTTCAAGTGTACGACGAAATCCTTCGGTGGTAAGGAGTCAAATGTTAGAGAATTCATTTCTAATAGAGACTTCTATAAAGAAATTTGAGACCCTAATTCCAATTATTCCTCTGATTGGATCATTGGCTAAAGCGAAATTTTGTAACGTATCAGGGCACCCTATTAGTAAGCCGGTCCGGGCCGATTCGTCCGATTCTGATATTATCAATCGATTTGGGCGGATATACAGAAATCTTTCTCATTATCACAGTGGATCTTCAAAAAAAGTTACTATATCAATAGGATTGGGACTTCTACTTGTTCCGACTGTGACAAAAAATGCTCGTCGTATGTGGGCTTTTCCTAGTGTTTCATTATTAAGTATAGTTATGGTTTTCTCGGCCGATATATCTATTCAACAAATAAATGGCAGTTCTGTCTATCAATATCTATGTTCTTGGACTATCAATAATGATTTTTCTTTCGAGTTCGGCCATTTAATCGACCCACTTACTTCTATTATGTCAATACTAATCACTACTGTTGGAATCATGGTTCTTATTTATAGTGACAATTATATGTCTCATGATCAAGGATATTTGAGATTTTTTACTTCTATGAGTTTTTTCACTACTTCTATGTTGGGATTAGTTACTAGTTCCAATTTGATACAAATTTATATTTTTTGGGAATTGGTGGGAATGTGTTCGTATCTATTAATAGGTTTTTGGTTCACGCGACCAATTGCAGCAAATGCTTGTCAAAAAGCGTTTGTAACGAATCGTGTAGGGGATTTTGGTTTATTATTAGGAATCTTAGGTTTTTATTGGATAACGGGTAGTTTTGAATTTCGGGATTTATTCGAAATTTTGAATAACTTGATCCATAATAATAGGGGAAATTCTTTATTTGCTATTCCGTGTGCCTTCCTATTATTCGTCGGTGCAGTTGCTAAATCTGCACAATTTCCCCTTCATGTATGGTTACCTGATGCCATGGAGGGGCCTACTCCTATTTCGGCTCTTATACATGCTGCCACTATGGTAGCAGCGGGAATTTTTCTTGTTGCTCGACTTTTTCCTCTTTTCACAGTCATACCTCACATAATGTGTCTTATTTCCTTGATAGGTATAATAACGGTACTATTAGGAGCTACTTTGGCTCTTGCTCAAAGAGACATTAAAAGGAGTTTAGCCTATTCTACAATGTCTCAATTGGGTTATATTATGTTAGCTCCAGGGATAGGTTCTTATCGAGCTGCTTTATTCCATTTGATCACTCATGCCTATTCGAAAGCATTATTATTTTTAGGATCCGGATCCATTATTCATTCAATGGAATCTATTGTTGGCTATTCTCCAGATAAAAGTCAGAACATGGTTCTTATGGGTGGTTTAAGAAAATATGTGCCAATTACAAAAACTACCTTTTTAGTAGGTACACTTTCTCTTTGTGGTATTCCACCTCTTGCTTGTTTTTGGTCTAAGGATGAAATCCTTAATGATAGTTGGTTGTATTCACCCATCTTTGCGATAATAGCTTGTTCCACAGCAGGATTAACTGCATTTTATATGTTTCGGATTTATTTACTTACTTTTGAGGGACATTTACGCATTCAGTTTCAAAATTACAGTGGCACTAAAAATAGTTCGTTCTATTCAATATCTATATGGGGGAAAGAAGGGCCGGAACTGGTTAACAAAAATTTACCTTTCTTAGCAATTTATAATAATAAT---GAAAGGGTTTCTTTTTTTTCGAATAAGATATATCAAATTGATGGGAATGTACGAAATCTGATTCAATCTTTTTTTACTCACTCTGACAATAAAGACACTTCCATATATCCCCATGAATCGGACAATACAATGCTATTGCCCTTACTTGTATTGTTCCTATTTACTTTGTTCGTCGGGTCCATAGGAATTCCCTTCGATCAAGCAGGAATGGATTTTAATATATTATCAAAATGGTTAACCCCATCGATAAACCTTTTACATCAAAATTTGAACTATTCTGTGGATTGGTATGAATTTGTGACAAATGCAATTTTTTCAGTCAGTATAGCCTATTTCGGAATATTCATAGCGTCTCTTTTCTATGGGTCTGTTTATTCATCTTTTCAGAATTTAGACTTAATTAATTCATTTGTGAAAATGGGTCCTAAGAGAATTTTCTTGGACCGAATAATAAATGGAATATACAGTTGGTCATATAATCGTGGTTACATAGATGTTTTTTATGCAACATCCCTAATTAAGGGTATAAGAGGATTAGCCCAACTAACTCATTTTTTTGATAAACGAATAATTGATGGAATTACGATGTTA?GCATGAACGTAATGCTCATAACTTCCCTCTAGACCTAGCTGCTGTCGAAGTTCCATCTGTAAATGGATAATACTTCAGCGTTAGTCTGAGTGTACACGAGTTGTTGAAGGATCAGATCAATGCCAAC---------------TTGTTGATAGAAGTTGTTGGCATTGATCTGTTCGATTCAGTAGTCTTTTAATCACATAAG---TATTT-TTCCATTGAAGAAA-GGATTTTTTCTGGTTGGTTCACGATCGAACCGCCT-TTTTTGTTCTGTACTGATCTGTACT----------AGAATTTATCTATGTTCCTCTAAATCGTTTTCTTCTATACAA-----------------TTTAGAGGATTT-GCCTTTC----TATCT----CTCATTTTTTAGAGAGTTTATATAGAGAGGAGGGGCGGATGTAGCCAAGTGGCTCAAGGCAGTGGATTTGTGAATCCACCTTGCGCGATTATGTTCAGAAAACAAGGGTTCAGAAAGCTAGAAAAAAAA--GGATAGGTGCAGAGACTCAATGGAAGCTGTTCTAACGAATGGAGTTGACAGCATTGGTAGAGGAATCCTTTCCTTCTATCGAAACTACAGAAAAGATGACCTTGTATACGTACGTATACATACTGAAATC---AAATTTAGAATCACTACTC-----GAATCCGTATTTTCTTATATGATTCATTGAAGAATAGAATGATTGTGAATCGATTCCAAGTTGAAGGAAGAATCGAATATTCAGTGATCAAATCATTCATTCCCGAGTCTAATAGATCTTTTGAAGAACTGATTAATCGGATGAGAATAAAGATAGAGTCCCATTCTACATGTCAATACATGCAACAATGAAATTTTGAGTCAGAGGAAAATCCGTCGACTTTATAAATCGTGAGGGTTC-AAGTCCCTCGAGACCCAATATTTCAACGGCCCAACCCCCTAACCATTTATCCTCTTTTTATTTTTGAAGTTCTTCAAAATGAGTTTAGTTTCTCATTCACTCTACTCTTTCACAAATGTATAAAGCAAGTGTTTTMTTCAAAGCTGGTGTTAAAGAGTACAAATTGACTTATTATACTCCTGAATATGAAACCAAAGATACTGATATCTTGGCAGCATTCCGAGTAACTCCTCAACCCGGAGTTCCGCCTGAGGAAGCAGGGGCTGCGGTAGCTGCCGAATCTTCTACTGGTACATGGACAACTGTGTGGACCGACGGACTTACCAGCCTTGATCGTTACAAAGGACGATGCTACCACATCGAGCCCGTTGCTGGGGAGGAAAATCAATATATTGCTTATGTAGCTTACCCTTTAGACCTTTTTGAAGAGGGTTCTGTTACTAATATGTTTACTTCCATTGTAGGTAATGTATTTGGGTTCAAAGCTCTACGAGCTCTACGTCTGGAGGACCTGCGAATTCCTAAGTCTTATATCAAGACTTTCCAGGGTCCGCCCCATGGCATCCAAGTTGAGAGAGATAAATTGAACAAGTATGGCCGTCCCCTATTGGGATGTACTATTAAACCAAAATTGGGGTTATCCGCCAAGAACTACGGTAGGGCGGTTTATGAATGTCTCCGCGGTGGACTTGATTTTACCAAGGATGATGAGAACGTGAACTCCCAACCATTTATGCGCTGGAGAGACCGTTTCTTATTTTGTGCCGAAGCACTTTATAAAGCGCAGGCCGAAACAGGTGAAATCAAAGGACATTACTTGAATGCTACTGCAGGTACATGCGAAGAAATGATGAAAAGGGCCGTATTTGCCAGGGAATTGGGAGCTCCCATCGTAATGCATGACTACTTAACGGGGGGATTCACTGCAAATACTAGCTTGGCTCATTATTGCCGAGACAACGGCCTACTTCTTCACATCCATCGCGCAATGCATGCAGTTATTGATAGACAGAAGAATCATGGTATGCACTTTCGTGTACTAGCTAAAGCGTTACGTATGTCTGGTGGAGATCATATTCACGCTGGTACCGTAGTAGGTAAACTGGAAGGGGAACGGGACATCACTTTGGGTTTTGTTGATTTACTACGTGATGATTTTATTGAAAAAGACCGAAGTCGCGGTATTTATTTCACTCAAGATTGGGTCTCTTTGCCAGGTGTTCTGCCCGTGGCTTCAGGCGGTATTCATGTTTGGCATATGCCTGCCTTGACCGAGATCTTTGGGGATGATTCCGTACTACAATTCGGTGGAGGAACTATAGGGCACCCTTGGGGAAATGCACCTGGTGCAGTAGCTAATCGGGTGGCTTTAGAAGCGTGTGTACAAGCTCGGAATGAGGGACGTGATCTTGCTCGTCAGGGTAATGAAATTATTCGTGAAGCTAGCAAATGGAGCCCTGAATTAGCTGCTGCTTGTGAGGTATGGAAGGAGATCAAATTCGAATTCGAAGCAATGGATACGTTGGATGTAATCCAGTAATTCTCGCTCCTTCCCCTAATTGCAATTAAA????GTATGGAAACCTACTAAGTGAGAACTTCCAAATTCAGAGAAACCCTGGAATTAAAAATGGGCAATCCTGAGCCAAATCCTGTGTTCAGAAAACAAGGTTCAGAAAGCGAGAATCAATAACAGAAAAA--GGATAGGTGCAGAGACTCAACGGAAGCTGTTCTAACAAATAGAGTTGACTGCATTGGTAGGGGAATTCTTTCCTTCTACCCAAACGACAGAAAGGATGACCTTGTATACGTACGTATACATACTGAAACATCAAACGATTAATCACGACTCGAATCAGTATTTTTTT------ATATGAAAAATTTCAGAATAGAAGGATTGTGAATTGATTCCGAGTTGAAGGAAGAATCGAATATTCAGAGATCAAATCATTCATTCCCGAGTCTAATAGATCTTTTGAAGAACTGATTAATCGGACGAGAATAAAGATAGAGTCCCATTCTACATGTCAATACAGACAACAATGAAATTTATAGTAAGAGGAAAATCCGTC????????????????????????AGTCCCTCTATCCCCAATAAAAAAGGCCCATTTTCCCCCCC---AACCA-----TTTATCCCTCTTTTTTGTCAGTTCTTCCAAATTCGTTATGTTTCTCATTCACTCTACTCTTTCACAAATGGGTCCGACTAGAAATGTTTCTCTCTT-----ATCACAAGTTTTGTGATAGATATGATGTACGTACA--------AATGAACAGATAATGAATGGG---------GAA-TCTCTACTATTGAATCATTCACAGTAATA-TCATTACTCTTATACAAAGTCTTCTTTTTTAAGGTACAAGAAATTCCAGGACCTAGGTAAGATTTTGTAATGTTTTTTGGATCTCTTTAATTGACATAGACCCAAGTCCTCTAGGAGGATGATGCATCGAGAATGGTCGGGATAGCTCAGCTGGTAGAGCAGAGGACTGAAAATTTAACAG---------------------------------------------------------------------------------------------------------------------------------------------------------------------------------------------------------------------------------AAGAAGCTTCTTATATAGTTTATATATCTTAT--------------------ATAGTTAAGAATAGATATTTC---A-----TATCTATTTAAGAATGGATGAAAGATAATATCTATATACTAATATTAGTATTAGAAATTTCTATTTCTTTTCTTT-----GATTTGATTTCGAATTTCTTTCCTTTTGAATTCAATTCAAAATGCAAAATAAAATATTAGACTCTAACTATATT---AGTTAGAATTAGTTATAGCGGATTCTATATTCTAATTCTATTCGAATTAGAGCGAATCGGTCCT----------AAGGAAAGGATAAGATACAATCCAGATCATAATGAGATCTTCCCACGATTTCATTCGGAAAGAGGGGAGATAGAACG-----AAAAAAAAAAGAAGAATCAATATCGACCGTTCCGGTATTCCAAATCGAGCAGGAAAAATGAGAGGGAGAGGGACATGTATATGTGGGATATATCCATCCATATTGAATTGCAGATACATC-AATGATAGAATCATTTCTGATTG----GACCAGGTTCCCCGATAGAGATGAAAGAAGATGGGTAAGAAATAGAAGCAGACACTGATTTGATATAGAAATCAGTATCTAATGAATTCA-------------------ATGGTTCCAACATAATTA
	'Cremastosperma_longicuspe_0745'    GTGTCACATATACTAATACCTCACCCCGTCCATCTGGAAATCTTGGTTCAAATACTTCACTCTTGGATACAAGATGCCCCCTCTTTGCATTTATTGCGATTCTTTCTCCACGACTATCAGAATTCGAATAGTCTCAATGCTCCAAAGAAATTCATTTCCCTTTGTTCAAAAGAGAATCGAAGATTTTTCTTGTTCATATATAATTTTCATGTATATGAATGTGAATCGGTATTTGTTTTTCTCCGTAAACAATCTGATCATTTACGATCAACATCCTTTGGAACTGTTCTTGAGCGAACACATTTTTATGGAAAAATAGAACTACTTGTAGTAGTGCTTCGTAATGATTTTCATAAGACCCTATGGTTGTTCAAAGACCCTTTTATGCATTATGTCAGATATCAAGGAAAAGCCATTCTGGCTTCAAAGGGGACTCATCTTCGTATGAAGAAATGGAAATCTTACCTTGTCCGTTTTTGGCAATCTCATTTTTACTTGTGGTCTCAACCGGACAGGATCCATATAAACCAATTATACAATCATTCTTTCTATTTTCTGGGCTATCTTTCAAGTGTACGACGAAATCCTTCGGTGGTAAGGAGTCAAATGTTAGAGAATTCATTTCTAATAGAGACTTCTATAAAGAAATTTGAGACCCTAATTCCAATTATTCCTCTGATTGGATCATTGGCTAAAGCGAAATTTTGTAACGTATCAGGGCACCCTATTAGTAAGCCGGCCCGGGCCGATTCGTCCGATTCTGATATTATCAATCGATTTGGGCGGATATACAGAAATCTTTCTCATTATCACAGTGGATCTTCAAAAAAAGTTACTATATCAATAGGATTGGGACTTCTACTTGTTCCGACTGTGACAAAAAATGCTCGTCGTATGTGGGCTTTTCCTAGTGTTTCATTATTAAGTATAGTTATGGTTTTCTCGGCCGATATATCTATTCAACAAATAAATGGCAGTTCTGTCTATCAATATTTATGTTCTTGGACTATCAATAATGATTTTTCTTTCGAGTTCGGCCATTTAATCGACCCACTTACTTCTATTATGTCAATACTAATCACTACTGTTGGAATCATGGTTCTTATTTATAGTGACAATTATATGTCTCATGATCAAGGATATTTGAGATTTTTTACTTCTATGAGTTTTTTCACTACTTCTATGTTGGGATTAGTTACTAGTTCCAATTTGATACAAATTTATATTTTTTGGGAATTGGTGGGAATGTGTTCGTATCTATTAATAGGTTTTTGGTTCACGCGACCGATTGCAGCAAATGCTTGTCAAAAAGCGTTTGTAACGAATCGTGTAGGGGATTTTGGTTTATTATTAGGAATCTTAGGTTTTTATTGGATAACGGGTAGTTTTGAATTTCGGGATTTATTCGAAATTTTGAATAACTTGATCCATAATAATAGGGGAAATTCTTTATTTGCTATTCCATGTGCCTTCCTATTATTCGTCGGTGCAGTTGCTAAATCTGCACAATTTCCCCTTCATGTATGGTTACCTGATGCCATGGAGGGGCCTACTCCTATTTCGGCTCTTATACATGCTGCCACTATGGTAGCAGCGGGAATTTTTCTTGTTGCTCGACTTTTTCCTCTTTTCACAGTCATACCTCACATAATGTGTCTTATTTCCTTGATAGGTATAATAACGGTACTATTAGGAGCTACTTTGGCTCTTGCTCAAAGAGACATTAAAAGGAGTTTAGCCTATTCTACAATGTCTCAATTGGGTTATATTATGTTAGCTCCAGGGATAGGTTCTTATCGAGCTGCTTTATTCCATTTGATCACTCATGCCTATTCGAAAGCATTATTATTTTTAGGATCCGGATCCATTATTCATTCAATGGAATCTATTGTTGGCTATTCTCCAGATAAAAGTCAGAACATGGTTCTTATGGGTGGTTTAAGAAAATATGTGCCAATTACAAAAACTACCTTTTTAGTAGGTACACTTTCTCTTTGTGGTATTCCACCTCTTGCTTGTTTTTGGTCTAAGGATGAAATCCTTAATGATAGTTGGTTGTATTCACCCATCTTTGCGATAATAGCTTGTTCCACAGCAGGATTAACTGCATTTTATATGTTTCGGATTTATTTACTTACTTTTGAGGGACATTTACGCATTCAGTTTCAAAATTACAGTGGCACTAAAAATAGTTCGTTCTATTCAATATCTATATGGGGGAAAGAAGGGCCGGAACTGGTTAACAAAAATTTACCTTTCTTAGCAATTAATAATAATAATAATGAAAGGGTTTCTTTTTTTTCGAATAAGATATATCAAATTGATGGGAATGTACGAAATCTGATTCAATCTTTTTTTACTCACTCTGACAATAAAGACACTTCCATATATCCCCATGAATCGGACAATACAATGCTATTGCCCTTACTTGTATTGTTCCTATTTACTTTGTTCGTCGGGTCCATAGGAATTCCCTTCGATCAAGCAGGAATGGATTTTGATATATTATCAAAATGGTTAACCCCATCGATAAACCTTTTACATCAAAATTTGAACTATTCTGTGGATTGGTATGAATTTGTGACAAATGCAATTTTTTCAGTCAGTATAGCCTATTTCGGAATATTCATAGCGTCTCTTTTCTATGGGTCTGTTTATTCATCTTTTCAGAATTTAGACTTAATTAATTCATTTGTGAAAATGGGTCCTAAGAGAATTTTCTTGGACCGAATAATAAATGGAATATACAATTGGTCATATAATCGTGGTTACATAGATGTTTTTTATGCAACATCCCTAATTAAGGGTATAAGAGGATTAGCCCAACTAACTCATTTTTTTGATAAACGAATAATTGATGGAATTACGATGTTATGCATGAACGTAATGCTCATAACTTCCCTCTAGACCTAGCTGCTGTCGAAGTTCCATCTGTAAATGGATAATACTTCAGCGTTAGTCTGAGTGTACACGAGTTGTTGAAGGATCAGATCAATGCCAAC---------------TTGTTGATAGAAGTTGTTGGCATTGATCTGTTCGATTCAGTAGTCTTTTAATCACATAAG---TATTT-TTCCATTGAAGAAA-GGATTTTTTCTGGTTGGTTCACGATCGAACCGCCT-TTTTTGTTCTGTACTGATCTGTACT----------AGAATTTATCTATGTTCCTCTAAATCGTTTTCTTCTATACAA-----------------TTTAGAGGATTT-GCCTTTC----TATCT----CTCATTTTTTAGAGAGTTTATATAGAGAGGAGGGGCGGATGTAGCCAAGTGGCTCAAGGCAGTGGATTTGTGAATCCACCATGCGCGATTATGTTCAGAAAACAAGGGTTCAGAAAGCTAGAAAAAAAA--GGATAGGTGCAGAGACTCAATGGAAGCTGTTCTAACGAATGGAGTTGACAGCATTGGTAGAGGAATCCTTTCCTTCTATCGAAACTACAGAAAAGATGACCTTGTATACGTACGTATACATACTGAAATC---AAATTTAGAATCACTACTC-----GAATCCGTATTTTCTTATATGATTCATTGAAGAATAGAATGATTGTGAATCGATTCCAAGTTGAAGGAAGAATCGAATATTCAGTGATCAAATCATTCATTCCCGAGTCTAATAGATCTTTTGAAGAACTGATTAATCGGATGAGAATAAAGATAGAGTCCCATTCTACATGTCAATACATGCAACAATGAAATTTGGAGTCAGAGGAAAATCCGTCGACTTTATAAATCGTGAGGGTTC-AAGTCCCTCGAGACCCAATAAAAAAAAGGCCCAACCCCCTAACCATTTATCCTCTTTTGATTTTGGAAGTTCTTCAAAATGAGTTTAGTTTCTCATTCACTCTACTCTTTCACAAATGTATAAAGCAAGTGTTTTCTTCAAAGCTGGTGTTAAAGAGTACAAATTGACTTATTATACTCCTGAATATGAAACCAAAGATACTGATATCTTGGCAGCATTCCGAGTAACTCCTCAACCCGGAGTTCCGCCTGAGGAAGCAGGGGCTGCGGTAGCTGCCGAATCTTCTACTGGTACATGGACAACTGTGTGGACCGACGGACTTACCAGCCTTGATCGTTACAAAGGACGATGCTACCACATCGAGCCCGTTGCTGGGGAGGAAAATCAATATATTGCTTATGTAGCTTACCCTTTAGACCTTTTTGAAGAGGGTTCTGTTACTAATATGTTTACTTCCATTGTAGGTAATGTATTTGGGTTCAAAGCTCTACGAGCTCTACGTCTGGAGGACCTGCGAATTCCTAAGTCTTATATCAAGACTTTCCAGGGTCCGCCCCATGGCATCCAAGTTGAGAGAGATAAATTGAACAAGTATGGCCGTCCCCTATTGGGATGTACTATTAAACCAAAATTGGGGTTATCCGCCAAGAACTACGGTAGGGCGGTTTATGAATGTCTCCGCGGTGGACTTGATTTTACCAAGGATGATGAGAACGTGAACTCCCAACCATTTATGCGCTGGAGAGACCGTTTCTTATTTTGTGCCGAAGCACTTTATAAAGCGCAGGCGGAAACAGGTGAAATCAAAGGACATTACTTGAATGCTACTGCAGGTACATGCGAAGAAATGATGAAAAGGGCCATATTTGCCAGGGAATTGGGAGTTCCCATCGTAATGCATGACTACTTAACGGGGGGATTCACTGCAAATACTAGCTTGGCTCATTATTGCCGAGACAACGGCCTACTTCTTCACATCCATCGCGCAATGCATGCAGTTATTGATAGACAGAAGAATCATGGTATGCACTTTCGTGTACTAGCTAAAGCGTTACGTATGTCTGGTGGAGATCATATTCACGCTGGTACCGTAGTAGGTAAACTGGAAGGGGAACGGGACATCACTTTGGGTTTTGTTGATTTACTACGTGATGATTTTATTGAAAAAGACCGAAGTCGCGGTATTTATTTCACTCAAGATTGGGTCTCTTTGCCAGGTGTTCTGCCCGTGGCTTCAGGCGGTATTCATGTTTGGCATATGCCTGCCTTGACCGAGATCTTTGGGGATGATTCCGTACTACAATTCGGTGGAGGAACTATAGGGCACCCTTGGGGAAATGCACCTGGTGCAGTAGCTAATCGGGTGGCTTTAGAAGCGTGTGTACAAGCTCGGAATGAGGGACGTGATCTTGCTCGTCAGGGTAATGAAATTATTCGTGAAGCTAGCAAATGGAGCCCTGAATTAGCTGCTGCTTGTGAGGTATGGAAGGAGATCAAATTCGAATTCGAAGCAATGGATACGTTGGATGTAATCCAGTAATTCTCGCTCCTTCCCCTAATTGCAATTAAACTCG??????????????TAAGTGAGAACTTCCAAATTCAGAGAAACCCTGGAATTAAAAATGGGCAATCCTGAGCCAAATCCTGTGTTCAGAAAACAAGGTTCAGAAAGCGAGAATCAATAACAGAAAAA--GGATAGGTGCAGAGACTCAACGGAAGCTGTTCTAACAAATAGAGTTGACTGCATTGGTAGGGGAATTCTTTCCTTCTACCCAAACGACAGAAAGGATGACCTTGTATACGTACGTATACATACTGAAACATCAAACGATTAATCACGACTCGAATCAGTATTTTTTT------ATATGAAAAATTTCAGAATAGAAGGATTGTGAATTGATTCCGAGGTGAAGGAAGAATCGAATATTCAGAGATCAAATCATTCATTCCCGAGTCTAATAGATCTTTTGAAGAACTGATTAATCGGACGAGAATAAAGATAGAGTCCCATTCTACATGTCAATACAGACAACAATGAAATTTATAGTAAGAGGAAAATCCGTCGACTTTAAAAATCGTGAGGGTTCAAGTCCCTCTATCCCCAATAAAAAAGGCCCATTTTCCCCCCC---AACCA-----TTTATCCCTCTTTTTTGTCAGTTCTTCCAAATTCGTTATGTTTCTCATTCACTCTACTCTTTCACAAATGGGTCCGACCAGAAATGTTTCTCTCTT-----ATCACAAGTTTTGTGATAGATATGATGTACGTACA--------AATGAACAGATA????????????????????????????????????????????????????????????????????????????????????????????????????????????????????????????????????????????????????????????????????????????????????????????????????????????????????????????????AT????????????????????????????????????????????????????????????????????????????????????????????????????????????????????????????????????????????????????????????????????????????????????????????????????????????????????????????????????????????AGCTTCTTATATAGTTTATATATCTTAT--------------------ATAGTTAAGAATAGATATTTC---A-----TATCTATTTAAGAATGGATGAAAGATAATATCTATATACTAATATTAGTATTAGAAATTTCTATTTCTTTTCTTT-----GATTTGATTTCGAATTTCTTTCCTTTTGAATTCAATTCAAAATGCAAAATAAAATATTAGACTCTAACTATATT---AGTTAGAATTAGTTATAGCGGATTCTATATTCTAATTCTATTCGAATTAGAGCGAATCGGTCCT----------AAGGAAAGGATAAGATACAATCCAGATCATAATGAGATCTTCCCACGATTTCATTCGGAAAGAGGGGAGATAGAACG----AAAAAAAAAAAGAAGAATCAATATCGACCGTTCCGGTATTCCAAATCGAGCAGGAAAAATGAGAGGGAGAGGGACATGTATATGTGGGATATATCCATCCATATTGAATTGCAGATACATC-AATGATAGAATCATTTCTGATTG----GACCAGGTTCCCCGATAGAGATGAAAGAAGATGGGTAAGAAATAGAAGCAGACACTGATTTGATATAGAAATCAGTATCTAATGAATTCA-------------------ATGGTTCCAACATAATTA
	'Cremastosperma_longicuspe_0753'    ??????CATATACTAATACCTCACCCCGTCCATCTGGAAATCTTGGTTCAAATACTTCACTCTTGGATACAAGATGCYCCCTCTTTGCATTTATTGCGATTCTTTCTCCACGACTATCAGAATTCGAATAGTCTCMATGCTCCAAAGAAATCCATTTCCCTTTGTTCAAAAGAGAATCGAAGATTMTTYTTGTTCATATATAATTTTCATGTATATGAATGCGAATCGGTATTTGTTTTTCTCCGTAAACAATCTGATCATTTACGATCAACATCCTTTGGAACTGTTCTTGAGCGAACACATTTTTATGGAAAAATAGAACTACTTGTAGTAGTGCTTCGTAATGATTTTCATAAGACCCTATGGTTGTTCAAAGACCCTTTTATGCATTATGTCAGATATCAAGGAAAATCCATTCTGGCTTCAAAGGGGACTCATCTTCGTATGAAGAAATGGAAATCTTACCTTGTCTGTTTTTGGCAATCTCATTTTTACTTGTGGTCTCAACCGGACAGGATCCATATAAACCAATTATACAATCATTCTTTCTATTTTCTGGGCTATCTTTCAAGTGTACGACGAAATCCTTCGGTGGTAAGGAGTCAAATGTTAGAGAATTCATTTCTAATAGAGACTTCTATAAAGAAATTTGAGACCCTAATTCCAATTATTCCTCTGATTGGATCATTGGCTAAAGCGAAATTTTGTAACGTATCAGGGCACCCTATTAGTAAGCCGGCCCGGGCCGATTCGTCCGATTCTGATATTATCAATCGATTTGGGCGGATATACAGAAATCTTTCTCATTATCACAGTGGATCTTCAAAAAAA??????????????????????????????????????????????????????????????????????????????????????????????????????????????????????????????????????????????????????????????????????????????????????????????????????????????????????????????????????????????????????????????????????????????????????????????????????????????????????????????????????????????????????????????????????????????????????????????????????????????????????????????????????????????????????????????????????????????????????????????????????????????????????????????????????????????????????????????????????????????????????????????????????????????????????????????????????????????????????????????????????????????????????????????????????????????????????????????????????????????????????????????????????????????????????????????????????????????????????????????????????????????????????????????????????????????????????????????????????????????????????????????????????????????????????????????????????????????????????????????????????????????????????????????????????????????????????????????????????????????????????????????????????????????????????????????????????????????????????????????????????????????????????????????????????????????????????????????????????????????????????????????????????????????????????????????????????????????????????????????????????????????????????????????????????????????????????????????????????????????????????????????????????????????????????????????????????????????????????????????????????????????????????????????????????????????????????????????????????????????????????????????????????????????????????????????????????????????????????????????????????????????????????????????????????????????????????????????????????????????????????????????????????????????????????????????????????????????????????????????????????????????????????????????????????????????????????????????????????????????????????????????????????????????????????????????????????????????????????????????????????????????????????????????????????????????????????????????????????????????????????????????????????????????????????TGTTATGCATGAACGTAATGCTCATAACTTCCCTCTAGACCTAGCTGCTGTCGAAGTTCCATCTGTAAATGGATAATACTTCAGCGTTAGTCTGAGTGTACACGAGTTGTTGAAGGATCAGATCAATGCCAACAACTTCTATCAACAA---------------GTTGGCATTGATCTGTTCGATTTAGTAGTCTTTTAATCACATAAG---TATTT-TTCCATTGAAGAAA-GGATTTTTTCTGGTTGGTTCACGATCGAACCGCCT-TTTTTGTTCTGTACTGATCTGTACT----------AGAATTTATCTATGTTCCTCTAAATCGTTTTCTTCTATACAA-----------------TTTAGAGGATTT-GCCTTTC----TATCT----CTCATTTTTTAGAGAGTTTCTATAGAGAGGAGGGGCGGATGTAGCCAAGTGGCTCAAGGCAGTGGATTTGTGAATCCACCATGCGCGAATA????????????????????????????????????????????????????????????????????????????????????????????????????????????????????????????????????????????????????????????????????????????????????????????????????????????????????????????????????????????????????????????????????????????????????????????????????????????????????????????????????????????????????????????????????????????????????????????????????????????????????????????????????????????????????????????????????????????????????????????????????????????????????????????????????????????????????????????????????????????????????????????????????????????????????????????????????TACTCCTGAATATGAAACCAAAGATACTGATATCTTGGCAGCATTCCGAGTAACTCCTCAACCCGGAGTTCCGCCTGAGGAAGCAGGGGCTGCGGTAGCTGCCGAATCTTCTACTGGTACATGGACAACTGTGTGGACCGACGGACTTACCAGCCTTGATCGTTACAAAGGACGATGCTACCACATCGAGCCCGTTGCTGGGGAGGAAAATCAATATATTGCTTATGTAGCTTACCCTTTAGACCTTTTTGAAGAGGGTTCTGTTACTAATATGTTTACTTCCATTGTAGGTAATGTATTTGGGTTCAAAGCTCTACGAGCTCTACGTCTGGAGGACYTGCGAATTCCTACTTCTTATATCAAGACTTTCCAGGGTCCGCCCCATGGCATCCAAGTTGAGAGAGATAAATTGAACAAGTATGGCCGTCCCCTATTGGGATGTACTATTAAACCAAAATTGGGGTTATCCGCCAAGAACTACGGTAGGGCGGTTTATGAATGTCTCCGCGGTGGACTTGATTTTACCAAGGATGATGAGAACGTGAACTCCCAACCATTTATGCGCTGGAGAGACCGTTTCTTATTTTGTGCCGAAGCACTTTATAAAGCGCAGGCCGAAACAGGGTAAATCAAAGGACATTACTTGA???????????????????CGAAGAAATGATGAAAAGGGCCGTATTTGCCAGGGAATTGGGAGCTCCCATCGTAATGCATGACTACTTAACGGGGGGATTCACTGCAAATACTAGCTTGGCTCATTATTGCCGAGACAACGGCCTACTTCTTCACATCCATCGCGCAATGCATGCAGTTATTGATAGACAGAAGAATCATGGTATGCACTTTCGTGTACTAGCTAAAGCGTTACGTATGTCTGGTGGAGATCATATTCACGCTGGTACCGTAGTAGGTAAACTGGAAGGGGAACGGGACATCACTTTGGGTTTTGTTGATTTACTACGTGATGATTTTATTGAAAAAGACCGAAGTCGCGGTATTTATTTCACTCAAGATTGGGTCTCTTTGCCAGGTGTTCTGCCCGTGGCTTCAGGCGGTATTCATGTTTGGCATATGCCTGCCTTGACCGAGATCTTTGGGGATGATTCCGTACTACAATTCGGTGGAGGAACTATAGGGCACCCTTGGGGAAATGCACCTGGTGCAGTAGCTAATCGGGTGGCTTTAGAAGCGTGTGTACAAGCTCGGAATGAGGGACGTGATCTTGCTCGTCAGGGTAATGAAATTATTCGTGAAGCTAGCAAATGGAGCCCTGAATTAGCTGCTGCTTGTGAGGTATGGAAGGAGATCAAATTCG????????????????????????????????????????????????????????????????????????GTATGGAAACCTACTAAGTGAGAACTTCCAAATTCAGAGAAACCCTGGAATTAAAAATGGGCAATCCTGAGCCAAATCCTGTGTTCAGAAAACAAGGTTCAGAAAGCGAGAATCAATAACAGAAAAA--GGATAGGTGCAGAGACTCAACGGAAGCTGTTCTAACAAATAGAGTTGACTGCATTGGTAGGGGAATTCTTTCCTTCTACCCAAACGACAGAAAGGATGACCTTGTATACGTACGTATACATACTGAAACATCAAACGATTAATCACGACTCGAATCAGTATTTTTTT------ATATGAAAAATTTCAGAATAGAAGGATTGTGAATTGATTCCGAGTTGAAGGAAGAATCGAATATTCAGAGATCAAATCATTCATTCCCGAGTCTAATAGATCTTTTGAAGAACTGATTAATCGGACGAGAATAAAGATAGAGTCCCATTCTACATGTCAATACAGACAACAATGAAATTTATAGTAAGAGGAAAATCCGTCGACTTTAAAAATCGTGAGGGTTCAAGTCCCTCTATCCCCAATAAAAAAGGCCCATTTTCCCCCCC---AACCA-----TTTATCCCTCTTTTTTGTCAGTTCTTCAAAATTCGTTATGTTTCTCATTCACTCTACTCTTTCACAAATGGGTCCGACCAGAAATGTTTCTCTCTT-----TTCACAAGTTTTGTGATAGATATGATGTACGTACA--------AATGAACAGATAATGAATGGG---------GAA-TCTCTACTATTGAATCATTCACAGTAATA-TCATTACTCTTATACAAAGTCTTCTTTTTTAAGGTACAAGAAATTCCAGGACCTAGGTAAGATTTTGTAATGTTTTTTGGGTCTCTTTAATTGACATAGACCCAAGTCATCTAGGAGGATGATGCATCGAGAATGGTCGGGATAGCTCAGCTGGTAGAGCAGAGGACTGAAAATTTAACAG---------------------------------------------------------------------------------------------------------------------------------------------------------------------------------------------------------------------------------AAGAAGCTTCTTATATAGTTTATATATCTTATTCTTAT--------------ATAGTTAAGAATAGATATTTC---A-----TATCTATTTAAGAATGGATGAAAGATAATATCTATATACTAATATTAGTATTAGAAATTTCTATTTCTTTTCTTT-----GATTTGATTTCGAATTTCTTTCCTTTTGAATTCAATTCAAAATGCAAAATAAAATATTAGACTCTAACTATATT---AGTTAGAATTAGTTAGAGCGGATTCTATATTCGAATTCTATTCGAATTAGAGCGAATCGGTCCT----------AAGGAAAGGATAAGATACAATCCAGATCATAATGAGATCTTCCCACGATTTCATTCGGAAAGAGGGGAGATAGAACG-----AAAAAAAAAAGAAGAATCAATATCGACCGTTCCGGTATTCCAAATCGAGCAGGAAAAATGAGAGGGAGAGGGACATGTATATGTGGGGTATATCCATCCATATTGAATKGCGGATAC???????????????????????????????????????????????????????????????????????????????????????????????????????????????????????????????????????????????????????????TTA
	'Cremastosperma_macrocarpum_0741'   GTGTCACATATACTAATACCTCACCCCGTCCATCTGGAAATCTTGGTTCAAATACTTCACTCTTGGATACAAGATGCCCCCTCTTTGCATTTATTGCGATTCTTTCTCCACGATTATCAGAATTCGAATAGTCTCAATGCTCCAAAGAAATCCATTTCCCTTTGTTCAAAAGAGAATCGAAGATTTTTCTTGTTCATATATAATTTTCATGTATATGAATGTGAATCGGTATTTGTTTTTCTCCGTAAACAATCTGATCATTTACGATCAACATCCTTTGGAACTGTTCTTGAGCGAACACATTTTTATGGAAAAATAGAACTACTTGTAGTAGTGCTTCGTAATGATTTTCATAAGACCCTATGGTTGTTCAAAGACCCTTTTATGCATTATGTCAGATATCAAGGAAAATCCATTCTGGCTTCAAAGGGGACTCATCTTCGTATGAAGAAATGGAAATCTTACCTTGTCCGTTTTTGGCAATCTCATTTTTACTTGTGGTCTCAACCGGACAGGATCCATATAAACCAATTATACAATCATTCTTTCTATTTTCTGGGCTATCTTTCAAGTGTACGACGAAATCCTTCGGTAGTAAGGAGTCAAATGTTAGAGAATTCATTTCTAATAGAGACTTCTAGAAAGAAATTTGAGACCCTAATTCCAATTATTCCTCTGATTGGATCATTGGCTAAAGCGAAATTTTGTAACGTATCAGGGCACCCTATTAGTAAGCCGGCCCGGGCCGATTCGTCCGATTCTGATATTATCAATCGATTTGGGCGGATATACAGAAATCTTTCTCATTATCACAGTGGATCTTCAAAAAAAGTTACTATATCAATAGGATTGGGACTTCTACTTTTTCCGACTGTGACAAAAAATGCTCGTCGTATGTGGGCTTTTCCTAGTGTTTCATTATTAAGTATAGTTATGGTTTTCTCGGCCGATATATCTATTCAACAAATAAATGGCAGTTCCGTCTATCAATATCTATGTTCTTGGACTATCAATAATGATTTTTCTTTCGAGTTCGGCCATTTAATCGACCCACTTACTTCTATTATGTCAATACTAATCACTACTGTTGGAATCATGGTTCTTATTTATAGTGACAATTATATGTCTCATGATCAAGGATATTTGAGATTTTTGACTTCTATGAGTTTTTTCACTACTTCTATGTTGGGATTAGTTACTAGTTCCAATTTGATACAAATTTATATTTTTTGGGAATTGGTGGGAATGTGTTCGTATCTATTAATAGGTTTTTGGTTCACGCGACCAATTGCAGCAAATGCTTGTCAAAAAGCGTTTGTAACGAATCGTGTAGGGGATTTTGGTTTATTATTAGGAATCTTAGGTTTTTATTGGATAACGGGTAGTTTTGAATTTCGGGATTTATTCGAGATTTTGAATAACTTGATCCATAATAATAGGGGAAATTCTTTATTTGCTATTCCGTGTGCCTTCCTATTATTCGTCGGTGCAGTTGCTAAATCTGCACAATTTCCCCTTCATGTATGGTTACCTGATGCCATGGAGGGGCCTACTCCTATTTCGGCTCTTATACATGCTGCCACTATGGTAGCAGCGGGAATTTTTCTTGTTGCTCGACTTTTTCCTCTTTTCACAGTCATACCTCACATAATGTGTCTTATTTCTTTGATAGGTATAATAACGGTACTATTAGGAGCTACTTTGGCTCTTGCTCAAAGAGACATTAAAAGGAGTTTAGCCTATTCTACAATGTCTCAATTGGGTTATATTATGTTAGCTCCAGGGATAGGTTCTTATCGAGCTGCTTTATTCCATTTGATCACTCATGCCTATTCGAAAGCATTATTATTTTTAGGATCCGGATCCATTATTCATTCAATGGAATCTATTGTTGGCTATTCTCCAGATA????????AACATGGTTCTTATGGGTGGTTTAAGAAAATATGTGCCAATTACAAAAACTACCTTTTTAGTAGGTACACTTTCTCTTTGTGGTATTCCACCTCTTGCTTGTTTTTGGTCTAAGGATGAAATCCTTAATGATAGTTGGTTGTATTCACCCATCTTTGCGATAATAGCTTGTTCCACAGCAGGATTAACTGCATTTTATATGTTTCGGATTTATTTACTTACTTTTGAGGGACATTTACGCATTCAGTTTCAAAATTACAGTGGAACTAAAAATAGTTCGTTCTATTCAATATCTATATGGGGGAAAGAAGGGCCGGAACTGGTTAACAAAAATTTACCTTTCTTAGCAATTAATAATAATAAT---GAAAAGGTTTCTTTTTTTTCGAATAAGATATATCAAATTGATGGGAATGTACGAAATCTGATTCAATCTTTTATTACTCACTCTGACAATAAAGACACTTCCATATATCCCCATGAATCGGACAATACAATGCTATTGCCCTTACTTGTATTGTTCCTATTTACTTTGTTCATTGGGTCCATAGGAATTCCCTTCGATCAAGCAGGAATGGATTTTGATATATTATCAAAATGGTTAACCCCATCGATAAACCTTTTACATCAAAATTTGAACTATTCTGTGGATTGGTATGAATTTGTGACAAATGCAATTTTTTCAGTCAGTATAGCCTATTTCGGAATATTCATAGCGTCTCTTTTCTATGGGTCTGTTTATTCATCTTTTCAGAATTTAGACTTAATTAATTCATTTGTGAAAATGGGTCCTAAGAGAATTTTCTTGGACCGAATAATAAATGGAATATACAGTTGGTC????????????????????ATGTTTTTTATGCAACATCCCTAATTAAGGGTATAAGAGGATTAGCCCAACTAACTCATTTTTTTGATAAACGAATAATTGATGGAATTACGATGTTA?GCATGAACGTAATGCTCATAACTTCCCTCTAGACCTAGCTGCTGTCGAAGTTCCATCTGTAAATGGATAATACTTCAGCGTTAGTCTGAGTGTACACGAGTTGTTGAAGGATCAGATCAATGCCAACAACTTCTATCAACAA---------------GTTGGCATTGATCTGTTCGATTCAGTAGTCTTTTAATCACATAAG---TATTT-TTCCATTGAAGAAA-GGATTTTTTCTGGTTGGTTCACGATCGAACCGCCT-TTTTTGTTCTGTACTGATCTGTACT----------AGAATTTCTCTATGTTCCTCTAAATCGTTTTCTTCTATACAA-----------------TTTAGAGGATTT-GCCTTTC----TATCT----CTCATTTTTTAGAGAGTTTATATAGAGAGGAGGGGCGGATGTAGCCAAGTGGCTCAAGGCAGTGGATTTGTGAATCCACCATGCGCGAATATGTTCAGAAAACAAGGGTTCAGAAAGCTAGAAAAAAAA--GGATAGGTGCAGAGACTCAATGGAAGCTGTTCTAACGAATGGAGTTGACAGCATTGGTAGAGGAATCCTTTCCTTCTATCGAAACTACAGAAAAGATGACCTTGTATACGTACGTATACATACTGAAATG---AAATTTAGAATCACTACTC-----GAATCCGTATTTTCTTATATGATTCATTGAAGAATAGAATGATTGTGAATCGATTCCAAGTTGAAGGAAGAATCGAATATTCAGTGAGAAAATCATTCATTCCCGAGTCTAATAGATCTTTTGAAGAACTGATTAATCGGATGAGAATAAAGATAGAGTCCCATTCTACABGTCAATACATGCAACAATGAAATTTCTAGTAAGAGGAAAATCCGTCGACTTTATAAATCGTGAGGGTTC-AAGTCCCTCGAGACCCAATAAAAAA-CGGCCCAACCCCCTAACCATTTATCCTCTTTTGATTTTTGAAGTTCTTCAAAATGAGTTTAGTTTCTCATTCACTCTACTCTTTCACAAATGTATAAAGCAAGTGTTGGATTCAAAGCTGGTGTTAAAGAGTACAAATTGACTTATTATACTCCTGAATATGAAACCAAAGATACTGATATCTTGGCAGCATTCCGAGTAACTCCTCAACCCGGAGTTCCGCCTGAGGAAGCAGGGGCTGCGGTAGCTGCCGAATCTTCTACTGGTACATGGACAACTGTGTGGACCGACGGACTTACCAGCCTTGATCGTTACAAAGGACGATGCTACCACATCGAGCCCGTTGCTGGGGAGGAAAATCAATATATTGCTTATGTAGCTTACCCTTTAGACCTTTTTGAAGAGGGTTCTGTTACTAATATGTTTACTTCCATTGTAGGTAATGTATTTGGGTTCAAAGCTCTACGAGCTCTACGTCTGGAGGACCTGCGAATTCCTAAGTCTTATATCAAGACTTTCCAGGGTCCGCCCCATGGCATCCAAGTTGAGAGAGATAAATTGAACAAGTATGGCCGTCCCCTATTGGGATGTACTATTAAACCAAAATTGGGGTTATCCGCCAAGAACTATGGTAGGGCGGTTTATGAATGTCTCCGCGGTGGACTTGATTTTACCAAGGATGATGAGAACGTGAACTCCCAACCATTTATGCGCTGGAGAGACCGTTTCTTATTTTGTGCCGAAGCACTTTATAAAGCGCAGGCCGAAACAGGTGAAATCAAAGGACATTACTTGAATGCTACTGCAGGTACATGCGAAGAAATGATGAAAAGGGCCGTATTTGCCAGGGAATTGGGAACTCCCATCGTAATGCATGACTACTTAACGGGGGGATTCACTGCAAATACTAGCTTGGCTCATTATTGCCGAGACAACGGCCTACTTCTTCACATCCATCGCGCAATGCATGCAGTTATTGATAGACAGAAGAATCATGGTATGCACTTTCGTGTACTAGCTAAAGCGTTACGTATGTCTGGTGGAGATCATATTCACGCTGGTACCGTAGTAGGTAAACTGGAAGGGGAACGGGACATCACTTTGGGTTTTGTTGATTTACTACGTGATGATTTTATTGAAAAAGACCGAAGTCGCGGTATTTATTTCACTCAAGATTGGGTCTCTTTGCCAGGTGTTCTGCCCGTGGCTTCAGGCGGTATTCATGTTTGGCATATGCCTGCCTTGACCGAGATCTTTGGGGATGATTCCGTACTACAATTCGGTGGAGGAACTTTAGGGCACCCTTGGGGAAATGCACCTGGTGCAGTAGCTAATCGGGTGGCTTTAGAAGCGTGTGTACAAGCTCGGAATGAGGGACGTGATCTTGCTCGTCAGGGTAATGAAATTATTCGTGAAGCTAGCAAATGGAGCCCTGAATTAGCTGCTGCTTGTGAGGTATGGAAGGAGATCAAATTCGAATTCGAAGCAATGGATACGTTGGATGTAATCCAGTAATTCTCGCTCCTTCCC???????????????????GTATGGAAACCTASKAAGTGAGAMCTTCCARATTCAKASAAACCCTGGAATTAMMWRTGGGCMATCCTGAGCCAAATCCTGTGTTCAGMARRCAWGGTTCAGAAAGCGAGAATCAAKAWCAGAAAAA--GGATAGGTGCAGAGACTCWACRGARGCTGTTCTAACAAATAKAGTTGACTGMATTGGTAGGGGAATTCTTTCCTTCTACCCARACGACAGAAAGGATGACCTTGTATAYGTACGTATACATACTGAAACATCAAAYGATTAATCACGACTCGAATCATTATTTTTTT------ATATGAAAAATTTCAGAATAGAAGGATTGTGAATTGATTCCGAGTTGAAGGAAGAATCGAATATTCAGAKATCAAATCATTCATTCCCGAGTCTAATAGATCTTTTGAAGAACTGATTAATCGGACGAGAATAAAGATAGAGTCCCATTCTACATG???????????????????????????????????????????????????????????????GGTTCAAGTCCCTCTATCCCCAATAAAAAAGGCCCATTTTCCCCCCC---AACCA-----TTTATCCCTCTTTTTTGCCAGTTCTTCAAAATTCGTTATGTTTCTCATTCACTCTACTCTTTCACAAATGGGTCCGACCAGAAATGTTTCTCTCTT-----ATCACAAGTTTTGTGATAGATATGATGTACGTACA--------AATGAACAGATAATGAATGGG---------GAA-TCTCCACTATTGAATCATTCACAGTAATA-TCATTACTCTTATACAAAGTCTTCTTTTTTAAGGTACAAGAAATTCCAGGACCTAGGTAAGATTTTGTAATGTTTTTTGGGTCTCTTTAATTGACATAGACCCAAGTCCTCTAGGAGGATGATGCATCGAGAATGGTCGGGATAGCTCAGCTGGTAGAGCAGAGGACTGAAAATT????????????????????????????????????????????????????????????????????????????????????????????????????????????????????????????????????????????????????????????????????????????????????????????????????????????????????????????????????????????GCTTCTTATATAGTT--------------------------------------AAGAATAGATAT---GAAA-----TATCTATTTAAGAATGGATGAAAGATAATATCTATATACTAATATTAGTATTAGAAATTTCTATTTCTTTTCTTT-----GATTTGATTTCGAATTTCTTTCCTTTTGAATTGAATTCAAAATGCAAAATAAAATATTAGACTCTAACTATATT---AGTTAGAATTAGTTATAGCGGATTCTATATTCTAATTCTATTCGAATTAGAGCGAATCGGTCCT----------AAGGAAAGGATAAGATACAATCCAGATCATAATGAGATCTTCCCACGATTTCATTCGGAAAGAGGGGAGATAGAACG---AAAAAAAAAAAAGAAGAATCAATATCGACCGTTCCGGTATTCCAAATCGAGCAGGAAAAATGAGAGGGAGAGAGACATGTATATGTGGGATATATCCATCCATATTGAATTGCAGATACATC-AATGATAGAATCATTTCTGATTG----GACCAGGTTCCCCGATAGAGATGAAAGAAGATGGGTAAGAAATAGAAGCAGACACTGATTTGATATAGAAATCAGTATCTAATGAATTCA-------------------ATGGTTCCAACATAAATA
	'Cremastosperma_magdalenae_1270'    GTGTCACATATACTAATACCTCACCCCGTCCATCTGGAAATCTTGGTTCAAATACTTCACTCTTGGATACAAGATGCCCCCTCTTTGCATTTATTGCGATTCTTTCTCCACGACTATCAGAATTCAAATAGTCTCAATGCTCCAAAGAAATCGATTTCCCTTTGTTCAAAAGAGAATCGAAGATTTTTCTTGTTCATATATAATTTTCATGTATATGAATGTGAATCGGTATTTGTTTTTCTCCATAAACAATCTGATCATTTACGATCAACATCCTTTGGAACTGTTCTTGAGCGAACACATTTTTATGGAAAAATAGAACTACTTGTAGTAGTGCTTCGTAATGATTTTCATAAGACCCTATGGTTGTTCAAAGACCCTTTTATGCATTATGTCAGATATCAAGGAAAATCCATTCTGGCTTCAAAGGGGACTCATCTTCGTATGAAGAAATGGAAATCTTACCTTGTCCGTTTTTGGCAATCTCATTTTTACTTGTGGTCTCAACCGRACAGGATCCATATAAACCAATTATACAATCATTCTTTCTATTTTCTGGGCTATCTTTCAAGTGTACGACGAAATCCTTCGGTGGTAAGGAGTCAAATGTTAGAGAATTCATTTCTAATAGAGACTTCTATAAAGAAATTTGAGACCCTAATTCCAATTATTCCTCTGATTGGATCATTGGCTAAAGCGAAATTTTGTAACGTATCAGGGCACCCTATTAGTAAGCCGGCCCGGGCCGATTCGTCCGATTCTGATATTATCAATCGATTTGGGCGGATATACAGAAATCTTTCTCATTATCACAGTGGATCTTCAAAAAAA????????????????????????????????????????????????????????????????????????????????????????????????????????????????????????????????????????????????????????????????????????????????????????????????????????????????????????????????????????????????????????????????????????????????????????????????????????????????????????????????????????????????????????????????????????????????????????????????????????????????????????????????????????????????????????????????????????????????????????????????????????????????????????????????????????????????????????????????????????????????????????????????????????????????????????????????????????????????????????????????????????????????????????????????????????????????????????????????????????????????????????????????????????????????????????????????????????????????????????????????????????????????????????????????????????????????????????????????????????????????????????????????????????????????????????????????????????????????????????????????????????????????????????????????????????????????????????????????????????????????????????????????????????????????????????????????????????????????????????????????????????????????????????????????????????????????????????????????????????????????????????????????????????????????????????????????????????????????????????????????????????????????????????????????????????????????????????????????????????????????????????????????????????????????????????????????????????????????????????????????????????????????????????????????????????????????????????????????????????????????????????????????????????????????????????????????????????????????????????????????????????????????????????????????????????????????????????????????????????????????????????????????????????????????????????????????????????????????????????????????????????????????????????????????????????????????????????????????????????????????????????????????????????????????????????????????????????????????????????????????????????????????????????????????????????????????????????????????????????????????????????????????????????????????????????????GCATGAACGTAATGCTCATAACTTCCCTCTAGACCTAGCTGCTGTCGAAGTTCCATCTGTAAATGGATAATACTTCAGCGTTAGTCTGAGTGTACACGAGTTGTTGAAGGATCAGATCAATGCCAACAACTTCTATCAACAA---------------GTTGGCATTGATCTGTTCGATTCAGTAGTCTTTTAATCACATAAG---TATTT-TTCCATTGAAGAAA-GGATTTTTTCTGGTTGGTTCACGATCGAACCGCCT-TTTTTGTTCTGTACTGATCTATACT----------AGAATTTATCTATGTTCCTCTAAATCGTTTTCTTCTATACAA-----------------TTTAGAGGATTT-GCCTTTC----TATCT----CTCATTTTTTAGAGAGTTTATATAGAGAGGAGGGGCGGATGTAGCCAAGTGGCTCAAGGCAGTGGATTTGTGAATCCACCATGCGC??ATA??????????????????????????????????????????????????????????????????????????????????????????????????????????????????????????????????????????????????????????????????????????????????????????????????????????????????????????????????????????????????????????????????????????????????????????????????????????????????????????????????????????????????????????????????????????????????????????????????????????????????????????????????????????????????????????????????????????????????????????????????????????????????????????????????????????????????????????????????????????????????????????????????????????????????????AAATTGACTTATTATACTCCTGAATATGAAACCAAAGATACTGATATCTTGGCAGCATTCCGAGTAACTCCTCAACCCGGAGTTCCGCCTGAGGAAGCAGGGGCTGCGGTAGCTGCCGAATCTTCTACTGGTACATGGACAACTGTGTGGACCGACGGACTTACCAGCCTTGATCGTTACAAAGGACGATGCTACCACATCGAGCCCGTTGCTGGGGAGGAAAATCAATATATTGCTTATGTAGCTTACCCTTTAGACCTTTTTGAAGAGGGTTCTGTTACTAATATGTTTACTTCCATTGTAGGTAATGTATTTGGGTTCAAAGCTCTACGAGCTCTACGTCTGGAGGACCTGCGAATTCCTACTTCTTATATCAAGACTTTCCAGGGTCCGCCCCATGGCATCCAAGTTGAGAGAGATAAATTGAACAAGTATGGCCGTCCCCTATTGGGATGTACTATTAAACCAAAATTGGGGTTATCCGCCAAGAACTACGGTAGGGCGGTTTATGAATGTCTCCGCGGTGGACTTGATTTTACCAAGGATGATGAGAACGTGAACTCCCAACCATTKATGCGCTGGAGAGACCGTTKCTKATTTTGTGCCGAAGCACTTTATAAAGCGCAGGCCGAAACAGGTGAAATCAAAGGACATTACTTGAATGCTACTGCAGGTACATGCGAAGAAATGATGAAAAGGGCCGTATTTGCCAGGGAATTGGGAGCTCCCATCGTAATGCATGACTACTTAACGGGGGGATTCACTGCAAATACTAGCTTGGCTCATTATTGCCGAGACAACGGCCTACTTCTTCACATCCATCGCGCAATGCATGCAGTTATTGATAGACAGAAGAATCATGGTATGCACTTTCGTGTACTAGCTAAAGCGTTACGTATGTCTGGTGGAGATCATATTCACGCTGGTACCGTAGTAGGTAAACTGGAAGGGGAACGGGACATCACTTTGGGTTTTGTTGATTTACTACGTGATGATTTTATTGAAAAAGACCGAAGTCGCGGTATTTATTTCACTCAAGATTGGGTCTCTTTGCCAGGTGTTCTGCCCGTGGCTTCAGGCGGTATTCATGTTTGGCATATGCCTGCCTTGACCGAGATCTTTGGGGATGATTCCGTACTACAATTCGGTGGAGGAACTTTAGGGCACCCTTGGGGAAATGCACCTGGTGCAGTAGCTAATCGGGTGGCTTTAGAAGCGTGTGTACAAGCTCGGAATGAGGGACGTGATCTTGCTCGTCAGGGTAATGAAATTATTCGTGAAGCTAGCAAATGGAGCCCTGAATTAGCTGCTGCTTGTGAGGTATGGAAGGAGATCAAATTCGAATTCGAAGCAATGGATACGTTGGATGTAATCCAGTAATTCTCGCTCCTTCCCCTAA??????????????????????????TA-TAAGTGAGAACTTCCAAATTCAGAGAAACCCTGGAATTAAAAATGGGCAATCCTGAGCCAAATCCTGTGTTCAGAAAACAAGGTTCAGAAAGCGAGAATCAATAACAGAAAAA--GGATAGGTGCAGAGACTCAACGGAAGCTGTTCTAACAAATAGAGTTGACTGCATTGGTAGGGGAATTCTTTCCTTCTACCCAAACGACAGAAAGGATGACCTTGTATACGTACGTATACATACTGAAACATCAAACGATTAATCACGACTCGAATCAGTATTTTTTT------ATATGAAAAATTTCAGAATAGAAGGATTGTGAATTGATTCCGAGTTGAAGGAAGAATCGAATATTCAGAGATCAAATCATTCATTCCCGAGTCTAATAGATCTTTTGAAGAACTGATTAATCGGACGAGAATAAAGATAGAGTCCCATTCTACATGTCAATACAGACAACAATGAAATTTATAGTAAGAGGAAAATCCGTCGACTTTAAAAATCGTGAGGGTTCAAGTCCCTCTATCCCCAATAAAAAAGGCCCATTTTCCCCCCC---AACCA-----TTTATCCCTCTTTTTTGTCAGTTCTTCAAAATTCGTTATGTTTCTCATTCACTCTACTCTTTCACAAATGGGTCCGACCAGAAATGTTTCTCTCTT-----ATCACAAGTTTTGTGATAGATATGATGTACGTAC?--------AATGAACAGAT?ATGA?T?GG---------G?????????????????????????????????????????????????????????????????????????????????????????????????????????????????????????????????????????????????????????????????????????????????????????????????????????????ATT????????????????????????????????????????????????????????????????????????????????????????????????????????????????????????????????????????????????????????????????????????????????????????????????????????????????????????????????????????????????????????????????????????????????????????????????????????????????????????????????????????????????????????????????????????????????????????????????????????????????????????????????????????????????????????????????????????????????????????????????????????????????????????????????????????????????????????????????????????????????????????????????????????????????????????????????????????????????????????????????????????????????????????????????????????????????????????GGACATGTATATGTGGGATATATCCATCCATATTGAATTGCAGATACATC-AATGATAGAATCATTTCTGATTG----GACCAGGTTCCCCGATAGAGATGAAAGAAGATGGGTAAGAAATAGAAGCAGACACTGATTTGATATAGAAATCAGTATCTAATGAATTCA-------------------ATGGTTCCAACATAA???
	'Cremastosperma_megalophyllum_0087' ???????ATATACTAATACCTCACCCCGTCCATCTGGAAATCTTGGTTCAAATACTTCACTCTTGGATACAAGATGCCCCCTCTTTGCATTTATTGCGATTCTTTCTCCACGACTATCAGAATTCGAATAGTCTCAATGCTCCAAAGAAATCCATTTCCCTTTGTTCAAAAGAGAATCGAAGATTTTTCTTGTTCATATATAATTTTCATGTATATGAATGTGAATCGGTATTTGTTTTTCTCCGTAAACAATCTGATCATTTACGATCAACATCCTTTGGAACTGTTCTTGAGCGAACACATTTTTATGGAAAAATAGAACTACTTGTAGTAGTGCTTCGTAATGATTTTCATAAGACCCTATGGTTGTTCAAAGACCCTTTTATGCATTATGTCAGATATCAAGGAAAATCCATTCTGGCTTCAAAGGGGACTCATCTTCGTATGAAGAAATGGAAATCTTACCTTGTCCGTTTTTGGCAATCTCATTTTTACTTGTGGTCTCAACCGGACAGGATCCATATAAACCAATTATACAATCATTCTTTCTATTTTCTGGGCTATCTTTCAAGTGTACGACGAAATCCTTCGGTGGTAAGGAGTCAAATGTTAGAGAATTCATTTCTAATAGAGACTTCTATAAAGAAATTTGAGACCCTAATTCCAATTATTCCTCTGATTGGATCATTGGCTAAAGCGAAATTTTGTAACGTATCAGGGCACCCTATTAGTAAGCCGGCCCGGGCCGATTCGTCCGATTCTGATATTATCAATCGATTTGGGCGGATATACAGAAATCTTTCTCATTATCACAGTGGATCTTCAAAAAAA??????????????????????????????????????????????????????????????????????????????????????????????????????????????????????????????????????????????????????????????????????????????????????????????????????????????????????????????????????????????????????????????????????????????????????????????????????????????????????????????????????????????????????????????????????????????????????????????????????????????????????????????????????????????????????????????????????????????????????????????????????????????????????????????????????????????????????????????????????????????????????????????????????????????????????????????????????????????????????????????????????????????????????????????????????????????????????????????????????????????????????????????????????????????????????????????????????????????????????????????????????????????????????????????????????????????????????????????????????????????????????????????????????????????????????????????????????????????????????????????????????????????????????????????????????????????????????????????????????????????????????????????????????????????????????????????????????????????????????????????????????????????????????????????????????????????????????????????????????????????????????????????????????????????????????????????????????????????????????????????????????????????????????????????????????????????????????????????????????????????????????????????????????????????????????????????????????????????????????????????????????????????????????????????????????????????????????????????????????????????????????????????????????????????????????????????????????????????????????????????????????????????????????????????????????????????????????????????????????????????????????????????????????????????????????????????????????????????????????????????????????????????????????????????????????????????????????????????????????????????????????????????????????????????????????????????????????????????????????????????????????????????????????????????????????????????????????????????????????????????????????????????????????????????????????TGTTA?GCATGAACGTAATGCTCATAACTTCCCTCTAGACCTAGCTGCTGTCGAAGTTCCATCTGTAAATGGATAATACTTCAGCGTTAGTCTGAGTGTACACGAGTTGTTGAAGGATCAGATCAATGCCAAC---------------TTGTTGATAGAAGTTGTTGGCATTGATCTGTTCGATTCAGTAGTCTTTTAATCACATAAG---TATTT-TTCCATTGAAAAAA-GGATTTTTTCTGGTTGGTTCACGATCGAACCGCCT-TTTTTGTTCTGTACTGATCTGTACT----------AGAATTTATCTATGTTCCTCTAAATCGTTTTCCTCTATACAA-----------------TTTAGAGGATTT-GCCTTTC----TATCT----CTCATTTTTTAGAGAGTTTCTATAGAGAGGAGGGGCGGATGTAGCCAAGTGGCTCAAGGCAGTGGATTTGTGAATCCACCTTGCGCG?TTA??????????????????????????????????????????????????????????????????????????????????????????????????????????????????????????????????????????????????????????????????????????????????????????????????????????????????????????????????????????????????????????????????????????????????????????????????????????????????????????????????????????????????????????????????????????????????????????????????????????????????????????????????????????????????????????????????????????????????????????????????????????????????????????????????????????????????????????????????????????????TAAAGCAAGTGTTTTTTTCAAAGCTGGTGTTAAAGAGTACAAATTGACTTATTATACTCCTGAATATGAAACCAAAGATACTGATATCTTGGCAGCATTCCGAGTAACTCCTCAACCCGGAGTTCCGCCTGAGGAAGCAGGGGCTGCGGTAGCTGCCGAATCTTCTACTGGTACATGGACAACTGTGTGGACCGATGGACTTACCAGCCTTGATCGTTACAAAGGACGATGCTACCACATYGAGCCCGTTGCTGGGGAGGAAAATCAATATATTGCTTATGTAGCTTACCCTTTAGACCTTTTTGAAGAGGGTTCTGTTACTAATATGTTTACTTCCATTGTAGGTAATGTATTTGGGTTCAAAGCTCTACGAGCTCTACGTCTGGAAGACTTGCGAATTCCTACTTCTTATGTCAAGACTTTCCAGGGTCCGCCCCATGGCATCCAAGTTGAGAGAGATAAATTGAACAAGTATGGCCGTCCCCTATTGGGATGTACTATTAAACCAAAATTGGGGTTATCCGCCAAGAACTACGGTAGGGCGGTTTATGAATGTCTCCGCGGTGGACTTGATTTTACCAAGGATGATGAGAACGTGAACTCCCAACCATTTATGCGCTGGAGAGACCGTTTCTTATTTTGTGCCGAAGCACTKTWTAAAGCGCAGGCCGAAACAGGTGAAATCAAAGGACATTACTTGAATGCTACTGCAGGTACATGCGAAGAAATGATGAAAAGGGCCGTATTTGCCAGGGAATTGGGAACTCCCATCGTAATGCATGACTACTTAACGGGGGGATTCACTGCAAATACTAGCTTGGCTCATTATTGCCGAGACAACGGCCTACTTCTTCACATCCATCGCGCAATGCATGCAGTTATTGATAGACAGAAGAATCATGGTATGCACTTTCGTGTACTAGCTAAAGCGTTACGTATGTCTGGTGGAGATCATATTCACGCTGGTACCGTAGTAGGTAAACTGGAAGGGGAACGGGACATCACTTTGGGTTTTGTTGATTTACTACGTGATGATTTTATTGAAAAAGACCGAAGTCGCGGTATTTATTTCACTCAAGATTGGGTCTCTTTGCCAGGTGTTCTGCCCGTGGCTTCAGGCGGTATTCATGTTTGGCATATGCCTGCCTTGACCGAGATCTTTGGGGATGATTCCGTACTACAATTCGGTGGAGGAACTTTAGGGCACCCTTGGGGAAATGCACCTGGTGCAGTAGCTAATCGGGTGGCTTTAGAAGCGTGTGTACAAGCTCGGAATGAGGGACGTGATCTTGCTCGTCAGGGTAATGAAATTATTCGTGAAGCTAGCAAATGGAGCCCTGAATTAGCTGCTGCTTGTGAGGTATGGAAGGAGATCAAATTCGAATTCGAAGCAATGGATACGTTGGATGTAATCCAGTAATTCTCGCTCCTTCCCCTAATTGCAATTAAA????GTATGGAAACCTACTAAGTGAGAACTTCCAAATTCAGAGAAACCCTGGAATTAAAAATGGGCAATCCTGAGCCAAATCCTGTGTTCAGAAAACAAGGTTCAGAAAGCGAGAATCAATAACAGAAAAA--GGATAGGTGCAGAGACTCAACGGAAGCTGTTCTAACAAATAGAGTTGACTGCATTGGTAGGGGAATTCTTTCCTTCTACCCAAACGACAGAAAGGATGACCTTGTATACGTACGTATACATACTGAAACATTAAACGATTAATCACGACTCGAATCAGTATTTTTTT------ATATGAAAAATTTCAGAATAGAAGGATTGTGAATTGATTCCGAGTTGAAGGAAGAATCGAATATTCAGAGATCAAATCATTCATTCCCGAGTCTAATAGATCTTTTGAAGAACTGATTAATCGGACGAGAATAAAGATAGAGTCCCATTCTACATGTCAATACAGACAACAATGAAATTTATAGTAAGAGGAAAATCCGTCGACTTTAAAAATCGTGAGGGTTCAAGTCCCTCTATCCCCAATAAAAAAGGCCCATTTTCCCCCCC---AACCA-----TTTATCCCTCTTTTTTGTCAGTTCTTCAAAATTCGTTATGTTTCTCATTCACTCTACTCTTTCACAAATGGGTCCGACCAGAAATGTTTCTCTCTT-----ATCACAAGTTTTGTGATAGATATGATGTACGTACA--------AATGAACAGATAATGAATGGG---------GAA-TCTCTACTATTGAATCATTCACAGTAATA-TCATTACTCTTATACAAAGTCTTCTTTTTTAAGGTACAAGAAATTCCAGGACCTAGGTAAGATTTTGTAATGTTTTTTGGGTCTCTTTAATTGACATAGACCCAAGTCCTCTAGGAGGATGATGCATCGAGAATGGTCGGGATAGCTCAGCTGGTAGAGCAGAGGACTGAAAATT??????????????????????????????????????????????????????????????????????????????????????????????????????????????????????????????????????????????????????????????????????????????????????????????????????????????????????????????????????????AAGCTTCTTATATAGTTTATATATCTTAT--------------------ATAGTTAAGAATAGATAT---GAAA-----TATCTATTTAAGAATGGATGAAAGATAATATCTATATACTAATATTAGTATTAGAAATTTCTCTTTCTTTTCTTT-----GATTTGATTTCAAATTTCTTTCCTTTTGAATTGAATTCAAAATGCAAAATAAAATATTAGACTCTAACTATATT---AGTTAGAATTAGTTATAGCGGATTCTATATTCTAATTCTATTCGAATTAGAGCGAATCGGTCCT----------AAGGAAAGGATAAGATACAATCCAGATCATAATGAGATCTTCCCACGATTTCATTCGGAAAGAGGGGAGATAGAAC-----AAAAAAAAAAAGAAGAATCAATATCGACCGTTCCGGTATTCCAAATCGAGCAGGAAAAATGAGAGGGAGAGGGACATGTATATGTGGGATATATCCATCCATATTGAATTGCAGATACATC-AATGATAGAATCATTTCTGATTG----GACCAGGTTCCCCGATAGAGATGAAAGAAGATGGGTAAGAAATAGAAGCAGACACTGATTTGATATAGAAATCAGTATCTAATGAATTCA-------------------ATGGTTCCAACATAAATA
	'Cremastosperma_megalophyllum_0490' GTGTCACATATACTAATACCTCACCCCGTCCATCTGGAAATCTTGGTTCAAATACTTCACTCTTGGATACAAGATGCCCCCTCTTTGCATTTATTGCGATTCTTTCTCCACGACTATCAGAATTCGAATAGTCTCAATGCTCCAAAGAAATCCATTTCCCTTTGTTCAAAAGAGAATCGAAGATTTTTCTTGTTCATATATAATTTTCATGTATATGAATGTGAATCGGTATTTGTTTTTCTCCGTAAACAATCTGATCATTTACGATCAACATCCTTTGGAACTGTTCTTGAGCGAACACATTTTTATGGAAAAATAGAACTACTTGTAGTAGTGCTTCGTAATGATTTTCATAAGACCCTATGGTTGTTCAAAGACCCTTTTATGCATTATGTCAGATATCAAGGAAAATCCATTCTGGCTTCAAAGGGGACTCATCTTCGTATGAAGAAATGGAAATCTTACCTTGTCCGTTTTTGGCAATCTCATTTTTACTTGTGGTCTCAACCGGACAGGATCCATATAAACCAATTATACAATCATTCTTTCTATTTTCTGGGCTATCTTTCAAGTGTACGACGAAATCCTTCGGTGGTAAGGAGTCAAATGTTAGAGAATTCATTTCTAATAGAGACTTCTATAAAGAAATTTGAGACCCTAATTCCAATTATTCCTCTGATTGGATCATTGGCTAAAGCGAAATTTTGTAACGTATCAGGGCACCCTATTAGTAAGCCGGCCCGGGCCGATTCGTCCGATTCTGATATTATCAATCGATTTGGGCGGATATACAGAAATCTTTCTCATTATCACAGTGGATCTTCAAAAAAAGTTACTATATCAATAGGATTGGGACTTCTACTTGTTCCGACTGTGACAAAAAATGCTCGTCGTATGTGGGCTTTTCCTAGTGTTTCATTATTAAGTATAGTTATGGTTTTCTCGGCCGATATATCTATTCAACAAATAAATGGCAGTTCTGTCTATCAATATCTATGTTCTTGGACTATCAATAATGATTTTTCTTTCGAGTTCGGCCATTTAATCGACCCACTTACTTCTATTATGTCAATACTAATCACTACTGTTGGAATCATGGTTCTTATTTATAGTGACAATTATATGTCTCATGATCAAGGATATTTGAGATTTTTTACTTCTATGAGTTTTTTCACTACTTCTATGTTGGGATTAGTTACTAGTTCCAATTTGATACAAATTTATATTTTTTGGGAATTGGTGGGAATGTGTTCGTATCTATTAATAGGTTTTTGGTTCACGCGACCAATTGCAGCAAATGCTTGTCAAAAAGCGTTTGTAACGAATCGTGTAGGGGATTTTGGTTTATTATTAGGAATCTTAGGTTTTTATTGGATAACGGGTAGTTTTGAATTTCGGGATTTATTCGAAATTTTGAATAACTTGATCCATAATAATAGGGGAAATTCTTTATTTGCTATTCCGTGTGCCTTCCTATTATTCGTCGGTGCAGTTGCTAAATCTGCACAATTTCCCCTTCATGTATGGTTACCTGATGCCATGGAGGGGCCTACTCCTATTTCGGCTCTTATACATGCTGCCACTATGGTAGCAGCGGGAATTTTTCTTGTTGCTCGACTTTTTCCTCTTTTCACAGTCATACCTCACATAATGTGTCTTATTTCTTTGATAGGTATAATAACGGTACTATTAGGAGCTACTTTGGCTCTTGCTCAAAGAGACATTAAAAGGAGTTTAGCCTATTCTACAATGTCTCAATTGGGTTATATTATGTTAGCTCCAGGGATAGGTTCTTATCGAGCTGCTTTATTCCATTTGATCACTCATGCCTATTCGAAAGCATTATTATTTTTAGGATCCGGATCCATTATTCATTCAATGGAATCTATTGTTGGCTATTCTCCAGATAAAAGTCAGAACATGGTTCTTATGGGTGGTTTAAGAAAATATGTGCCAATTACAAAAACTACCTTTTTAGTAGGTACACTTTCTCTTTGTGGTATTCCACCTCTTGCTTGTTTTTGGTCTAAGGATGAAATCCTTAATGATAGTTGGTTGTATTCACCCATCTTTGCGATAATAGCTTGTTCCACAGCAGGATTAACTGCATTTTATATGTTTCGGATTTATTTACTTACTTTTGAGGGACATTTACGCATTCAGTTTCAAAATTACAGTGGCACTAAAAATAGTTCGTTCTATTCAATATCTATATGGGGGAAAGAAGGGCCGGAACTGGTTAACAAAAATTTACCTTTCTTAGCAATTAATAATAATAAT---GAAAGGGTTTCTTTTTTTTCGAATAAGATATATCAAATTGATGGGAATGTACGAAATCTGATTCAATCTTTTATTACTCACTCTGACAATAAAGACACTTCCATATATCCCCATGAATCGGACAATACAATGCTATTGCCCTTACTTGTATTGTTCCTATTTACTTTGTTCGTCGGGTCCATAGGAATTCCCTTCGATCAAGCAGGAATGGATTTTGATATATTATCAAAATGGTTAACCCCATCGATAAACCTTTTACATCAAAATTTGAACTATTCTGTGGATTGGTATGAATTTGTGACAAATGCAATTTTTTCAGTCAGTATAGCCTATTTCGGAATATTCATAGCGTCTCTTTTCTATGGGTCTGTTTATTCATCTTTTCAGAATTTAGAATTAATTAATTCATTTGTGAAAATGGGTCCTAAGAGAATTTTCTTGGACCGAATAATAAATGGAATATACAGTTGGTCATATAATCGTGGTTACATAGATGTTTTTTATGCAACATCCCTAATTAAGGGTATAAGAGGATTAGCCCAACTAACTCATTTTTTTGATAAACGAATAATTGATGGAATTACGATGTTA?GCATGAACGTAATGCTCATAACTTCCCTCTAGACCTAGCTGCTGTCGAAGTTCCATCTGTAAATGGATAATACTTCAGCGTTAGTCTGAGTGTACACGAGTTGTTGAAGGATCAGATCAATGCCAAC---------------TTGTTGATAGAAGTTGTTGGCATTGATCTGTTCGATTCAGTAGTCTTTTAATCACATAAG---TATTT-TTCCATTGAAAAAA-GGATTTTTTCTGGTTGGTTCACGATCGAACCGCCT-TTTTTGTTCTGTACTGATCTGTACT----------AGAATTTATCTATGTTCCTCTAAATCGTTTTCTTCTATACAA-----------------TTTAGAGGATTT-GCCTTTC----TATCT----CTCATTTTTTAGAGAGTTTATATAGAGAGGAGGGGCGGATGTAGCCAAGTGGCTCAAGGCAGTGGATTTGTGAATCCACCTTGCGCGATTA??????????????????????????????????????????????????????????????????????????????????????????????????????????????????????????????????????????????????????????????????????????????????????????????????????????????????????????????????????????????????????????????????????????????????????????????????????????????????????????????????????????????????????????????????????????????????????????????????????????????????????????????????????????????????????????????????????????????????????????????????????????????????????????????????????????????????????????????????????????????TAAAGCAAGTGTTTTTTTCAAAGCTGGTGTTAAAGAGTACAAATTGACTTATTATACTCCTGAATATGAAACCAAAGATACTGATATCTTGGCAGCATTCCGAGTAACTCCTCAACCCGGAGTTCCGCCTGAGGAAGCAGGGGCTGCGGTAGCTGCCGAATCTTCTACTGGTACATGGACAACTGTGTGGACCGACGGACTTACCAGCCTTGATCGTTACAAAGGACGATGCTACCACATCGAGCCCGTTGCTGGGGAGGAAAATCAATATATTGCTTATGTAGCTTACCCTTTAGACCTTTTTGAAGAGGGTTCTGTTACTAATATGTTTACTTCCATTGTAGGTAATGTATTTGGGTTCAAAGCTCTACGAGCTCTACGTCTGGAGGACCTGCGAATTCCTAAGTCTTATATCAAGACTTTCCAGGGTCCGCCCCATGGCATCCAAGTTGAGAGAGATAAATTGAACAAGTATGGCCGTCCCCTATTGGGATGTACTATTAAACCAAAATTGGGGTTATCCGCCAAGAACTACGGTAGGGCGGTTTATGAATGTCTCCGCGGTGGACTTGATTTTACCAAGGATGATGAGAACGTGAACTCCCAACCATTTATGCGCTGGAGAGACCGTTTCTTATTTTGTGCCGAAGCACTGTTTAAAGCGCAGGCCGAAACAGGTGAAATCAAAGGACATTACTTGAATGCTACTGCAGGTACATGCGAAGAAATGATGAAAAGGGCCGTATTTGCCAGGGAATTGGGAACTCCCATCGTAATGCATGACTACTTAACGGGGGGATTCACTGCAAATACTAGCTTGGCTCATTATTGCCGAGACAACGGCCTACTTCTTCACATCCATCGCGCAATGCATGCAGTTATTGATAGACAGAAGAATCATGGTATGCACTTTCGTGTACTAGCTAAAGCGTTACGTATGTCTGGTGGAGATCATATTCACGCTGGTACCGTAGTAGGTAAACTGGAAGGGGAACGGGACATCACTTTGGGTTTTGTTGATTTACTACGTGATGATTTTATTGAAAAAGACCGAAGTCGCGGTATTTATTTCACTCAAGATTGGGTCTCTTTGCCAGGTGTTCTGCCCGTGGCTTCAGGCGGTATTCATGTTTGGCATATGCCTGCCTTGACCGAGATCTTTGGGGATGATTCCGTACTACAATTCGGTGGAGGAACTTTAGGGCACCCTTGGGGAAATGCACCTGGTGCAGTAGCTAATCGGGTGGCTTTAGAAGCGTGTGTACAAGCTCGGAATGAGGGACGTGATCTTGCTCGTCAGGGTAATGAAATTATTCGTGAAGCTAGCAAATGGAGCCCTGAATTAGCTGCTGCTTGTGAGGTATGGAAGGAGATCAAATTCGAATTCGAAGCAATGGATACGTTGGATGTAATCCAGTAATTCTCGCTCCTTCCCCTAATTGCAATTAAA????GTATGGAAACCTACTAAGTGAGAACTTCCAAATTCAGAGAAACCCTGGAATTAAAAATGGGCAATCCTGAGCCAAATCCTGTGTTCAGAAAACAAGGTTCAGAAAGCGAGAATCAATAACAGAAAAA--GGATAGGTGCAGAGACTCAACGGAAGCTGTTCTAACAAATAGAGTTGACTGCATTGGTAGGGGAATTCTTTCCTTCTACCCAAACGACAGAAAGGATGACCTTGTATACGTACGTATACATACTGAAACATCAAACGATTAATCACGACTCGAATCAGTATTTTTTT------ATATGAAAAATTTCAGAATAGAAGGATTGTGAATTGATTCCGAGTTGAAGGAAGAATCGAATATTCAGAGATCAAATCATTCATTCCCGAGTCTAATAGATCTTTTGAAGAACTGATTAATCGGACGAGAATAAAGATAGAGTCCCATTCTACATGTCAATACAGACAACAATGAAATTTATAGTAAGAGGAAAATCCGTCGACTTTAAAAATCGTGAGGGTTCAAGTCCCTCTATCCCCAATAAAAAAGGCCCATTTTCCCCCCC---AACCA-----TTTATCCCTCTTTTTTGTCAGTTCTTCAAAATTCGTTATGTTTCTCATTCACTCTACTCTTTCACAAATGGGTCCGACCAGAAATGTTTCTCTCTT-----ATCACAAGTTTTGTGATAGATATGATGTACGTACA--------AATGAACAGATAATGAATGGG---------GAA-TCTCTACTATTGAATCATTCACAGTAATA-TCATTACTCTTATACAAAGTCTTCTTTTTTAAGGTACAAGAAATTCCAGGACCTAGGTAAGATTTTGTAATGTTTTTTGGGTCTCTTTAATTGACATAGACCCAAGTCCTCTAGGAGGATGATGCATCGAGAATGGTCGGGATAGCTCAGCTGGTAGAGCAGAGGACTGAAAATTTAACAG---------------------------------------------------------------------------------------------------------------------------------------------------------------------------------------------------------------------------------AAGAAGCTTCTTATATAGTTTATATATCTTAT--------------------ATAGTTAAGAATAGATAT---GAAA-----TATCTATTTAAGAATGGATGAAAGATAATATCTATATACTAATATTAGTATTAGAAATTTCTCTTTCTTTTCTTT-----GATTTGATTTCGAATTTCTTTCCTTTTGAATTGAATTCAAAATGCAAAATAAAATATTAGACTCTAACTATATT---AGTTAGAATTAGTTATAGCGGATTCTATATTCTAATTCTATTCGAATTAGAGCGAATCGGTCCT----------AAGGAAAGGATAAGATACAATCCAGATCATAATGAGATCTTCCCACGATTTCATTCGGAAAGAGGGGAGATAGAACG---AAAAAAAAAAAAGAAGAATCAATATCGACCGTTCCGGTATTCCAAATCGAGCAGGAAAAATGAGAGGGAGAGGGACATGTATATGTGGGATATATCCATCCATATTGAATTGCAGATACATC-AATGATAGAATCATTTCTGATTG----GACCAGGTTCCCCGATAGAGATGAAAGAAGATGGGTAAGAAATAGAAGCAGACACTGATTTGATATAGAAATCAGTATCTAATGAATTCA-------------------ATGGTTCCAACATAAATA
	'Cremastosperma_megalophyllum_0493' GTGTCACATATACTAATACCTCACCCCGTCCATCTGGAAATCTTGGTTCAAATACTTCACTCTTGGATACAAGATGCCCCCTCTTTGCATTTATTGCGATTCTTTCTCCACGACTATCAGAATTCGAATAGTCTCAATGCTCCAAAGAAATCCATTTCCCTTTGTTCAAAAGAGAATCGAAGATTTTTCTTGTTCATATATAATTTTCATGTATATGAATGTGAATCGGTATTTGTTTTTCTCCGTAAACAATCTGATCATTTACGATCAACATCCTTTGGAACTGTTCTTGAGCGAACACATTTTTATGGAAAAATAGAACTACTTGTAGTAGTGCTTCGTAATGATTTTCATAAGACCCTATGGTTGTTCAAAGACCCTTTTATGCATTATGTCAGATATCAAGGAAAATCCATTCTGGCTTCAAAGGGGACTCATCTTCGTATGAAGAAATGGAAATCTTACCTTGTCCGTTTTTGGCAATCTCATTTTTACTTGTGGTCTCAACCGGACAGGATCCATATAAACCAATTATACAATCATTCTTTCTATTTTCTGGGCTATCTTTCAAGTGTACGACGAAATCCTTCGGTGGTAAGGAGTCAAATGTTAGAGAATTCATTTCTAATAGAGACTTCTATAAAGAAATTTGAGACCCTAATTCCAATTATTCCTCTGATTGGATCATTGGCTAAAGCGAAATTTTGTAACGTATCAGGGCACCCTATTAGTAAGCCGGCCCGGGCCGATTCGTCCGATTCTGATATTATCAATCGATTTGGGCGGATATACAGAAATCTTTCTCATTATCACAGTGGATCTTCAAAAAAAGTTACTATATCAATAGGATTGGGACTTCTACTTGTTCCGACTGTGACAAAAAATGCTCGTCGTATGTGGGCTTTTCCTAGTGTTTCATTATTAAGTATAGTTATGGTTTTCTCGGCCGATATATCTATTCAACAAATAAATGGCAGTTCTGTCTATCAATATCTATGTTCTTGGACTATCAATAATGATTTTTCTTTCGAGTTCGGCCATTTAATCGACCCACTTACTTCTATTATGTCAATACTAATCACTACTGTTGGAATCATGGTTCTTATTTATAGTGACAATTATATGTCTCATGATCAAGGATATTTGAGATTTTTTACTTCTATGAGTTTTTTCACTACTTCTATGTTGGGATTAGTTACTAGTTCCAATTTGATACAAATTTATATTTTTTGGGAATTGGTGGGAATGTGTTCGTATCTATTAATAGGTTTTTGGTTCACGCGACCAATTGCAGCAAATGCTTGTCAAAAAGCGTTTGTAACGAATCGTGTAGGGGATTTTGGTTTATTATTAGGAATCTTAGGTTTTTATTGGATAACGGGTAGTTTTGAATTTCGGGATTTATTCGAAATTTTGAATAACTTGATCCATAATAATAGGGGAAATTCTTTATTTGCTATTCCGTGTGCCTTCCTATTATTCGTCGGTGCAGTTGCTAAATCTGCACAATTTCCCCTTCATGTATGGTTACCTGATGCCATGGAGGGGCCTACTCCTATTTCGGCTCTTATACATGCTGCCACTATGGTAGCAGCGGGAATTTTTCTTGTTGCTCGACTTTTTCCTCTTTTCACAGTCATACCTCACATAATGTGTCTTATTTCTTTGATAGGTATAATAACGGTACTATTAGGAGCTACTTTGGCTCTTGCTCAAAGAGACATTAAAAGGAGTTTAGCCTATTCTACAATGTCTCAATTGGGTTATATTATGTTAGCTCCAGGGATAGGTTCTTATCGAGCTGCTTTATTCCATTTGATCACTCATGCCTATTCGAAAGCATTATTATTTTTAGGATCCGGATCCATTATTCATTCAATGGAATCTATTGTTGGCTATTCTCCAGATAAAAGTCAGAACATGGTTCTTATGGGTGGTTTAAGAAAATATGTGCCAATTACAAAAACTACCTTTTTAGTAGGTACACTTTCTCTTTGTGGTATTCCACCTCTTGCTTGTTTTTGGTCTAAGGATGAAATCCTTAATGATAGTTGGTTGTATTCACCCATCTTTGCGATAATAGCTTGTTCCACAGCAGGATTAACTGCATTTTATATGTTTCGGATTTATTTACTTACTTTTGAGGGACATTTACGCATTCAGTTTCAAAATTACAGTGGCACTAAAAATAGTTCGTTCTATTCAATATCTATATGGGGGAAAGAAGGGCCGGAACTGGTTAACAAAAATTTACCTTTCTTAGCAATTAATAATAATAAT---GAAAGGGTTTCTTTTTTTTCGAATAAGATATATCAAATTGATGGGAATGTACGAAATCTGATTCAATCTTTTATTACTCACTCTGACAATAAAGACACTTCCATATATCCCCATGAATCGGACAATACAATGCTATTGCCCTTACTTGTATTGTTCCTATTTACTTTGTTCGTCGGGTCCATAGGAATTCCCTTCGATCAAGCAGGAATGGATTTTGATATATTATCAAAATGGTTAACCCCATCGATAAACCTTTTACATCAAAATTTGAACTATTCTGTGGATTGGTATGAATTTGTGACAAATGCAATTTTTTCAGTCAGTATAGCCTATTTCGGAATATTCATAGCGTCTCTTTTCTATGGGTCTGTTTATTCATCTTTTCAGAATTTAGAATTAATTAATTCATTTGTGAAAATGGGTCCTAAGAGAATTTTCTTGGACCGAATAATAAATGGAATATACAGTTGGTCATATAATCGTGGTTACATAGATGTTTTTTATGCAACATCCCTAATTAAGGGTATAAGAGGATTAGCCCAACTAACTCATTTTTTTGATAAACGAATAATTGATGGAATTACGATGTTA?GCATGAACGTAATGCTCATAACTTCCCTCTAGACCTAGCTGCTGTCGAAGTTCCATCTGTAAATGGATAATACTTCAGCGTTAGTCTGAGTGTACACGAGTTGTTGAAGGATCAGATCAATGCCAAC---------------TTGTTGATAGAAGTTGTTGGCATTGATCTGTTCGATTCAGTAGTCTTTTAATCACATAAG---TATTT-TTCCATTGAAAAAA-GGATTTTTTCTGGTTGGTTCACGATCGAACCGCCT-TTTTTGTTCTGTACTGATCTGTACT----------AGAATTTATCTATGTTCCTCTAAATCGTTTTCTTCTATACAA-----------------TTTAGAGGATTT-GCCTTTC----TATCT----CTCATTTTTTAGAGAGTTTATATAGAGAGGAGGGGCGGATGTAGCCAAGTGGCTCAAGGCAGTGGATTTGTGAATCCACCATGCGCGATTA??????????????????????????????????????????????????????????????????????????????????????????????????????????????????????????????????????????????????????????????????????????????????????????????????????????????????????????????????????????????????????????????????????????????????????????????????????????????????????????????????????????????????????????????????????????????????????????????????????????????????????????????????????????????????????????????????????????????????????????????????????????????????????????????????????????????????????????????????????????????TAAAGCAAGTGTTTTTTTCAAAGCTGGTGTTAAAGAGTACAAATTGACTTATTATACTCCTGAATATGAAACCAAAGATACTGATATCTTGGCAGCATTCCGAGTAACTCCTCAACCCGGAGTTCCGCCTGAGGAAGCAGGGGCTGCGGTAGCTGCCGAATCTTCTACTGGTACATGGACAACTGTGTGGACCGACGGACTTACCAGCCTTGATCGTTACAAAGGACGATGCTACCACATCGAGCCCGTTGCTGGGGAGGAAAATCAATATATTGCTTATGTAGCTTACCCTTTAGACCTTTTTGAAGAGGGTTCTGTTACTAATATGTTTACTTCCATTGTAGGTAATGTATTTGGGTTCAAAGCTCTACGAGCTCTACGTCTGGAGGACCTGCGAATTCCTAAGTCTTATATCAAGACTTTCCAGGGTCCGCCCCATGGCATCCAAGTTGAGAGAGATAAATTGAACAAGTATGGCCGTCCCCTATTGGGATGTACTATTAAACCAAAATTGGGGTTATCCGCCAAGAACTACGGTAGGGCGGTTTATGAATGTCTCCGCGGTGGACTTGATTTTACCAAGGATGATGAGAACGTGAACTCCCAACCATTTATGCGCTGGAGAGACCGTTTCTTATTTTGTGCCGAAGCACTGTTTAAAGCGCAGGCCGAAACAGGTGAAATCAAAGGACATTACTTGAATGCTACTGCAGGTACATGCGAAGAAATGATGAAAAGGGCCGTATTTGCCAGGGAATTGGGAACTCCCATCGTAATGCATGACTACTTAACGGGGGGATTCACTGCAAATACTAGCTTGGCTCATTATTGCCGAGACAACGGCCTACTTCTTCACATCCATCGCGCAATGCATGCAGTTATTGATAGACAGAAGAATCATGGTATGCACTTTCGTGTACTAGCTAAAGCGTTACGTATGTCTGGTGGAGATCATATTCACGCTGGTACCGTAGTAGGTAAACTGGAAGGGGAACGGGACATCACTTTGGGTTTTGTTGATTTACTACGTGATGATTTTATTGAAAAAGACCGAAGTCGCGGTATTTATTTCACTCAAGATTGGGTCTCTTTGCCAGGTGTTCTGCCCGTGGCTTCAGGCGGTATTCATGTTTGGCATATGCCTGCCTTGACCGAGATCTTTGGGGATGATTCCGTACTACAATTCGGTGGAGGAACTTTAGGGCACCCTTGGGGAAATGCACCTGGTGCAGTAGCTAATCGGGTGGCTTTAGAAGCGTGTGTACAAGCTCGGAATGAGGGACGTGATCTTGCTCGTCAGGGTAATGAAATTATTCGTGAAGCTAGCAAATGGAGCCCTGAATTAGCTGCTGCTTGTGAGGTATGGAAGGAGATCAAATTCGAATTCGAAGCAATGGATACGTTGGATGTAATCCAGTAATTCTCGCTCCTTCCCCTAATTGCAATTAAACTCGGTATGGAAACCTACTAAGTGAGAACTTCCAAATTCAGAGAAACCCTGGAATTAAAAATGGGCAATCCTGAGCCAAATCCTGTGTTCAGAAAACAAGGTTCAGAAAGCGAGAATCAATAACAGAAAAA--GGATAGGTGCAGAGACTCAACGGAAGCTGTTCTAACAAATAGAGTTGACTGCATTGGTAGGGGAATTCTTTCCTTCTACCCAAACGACAGAAAGGATGACCTTGTATACGTACGTATACATACTGAAACATCAAACGATTAATCACGACTCGAATCAGTATTTTTTT------ATATGAAAAATTTCAGAATAGAAGGATTGTGAATTGATTCCGAGTTGAAGGAAGAATCGAATATTCAGAGATCAAATCATTCATTCCCGAGTCTAATAGATCTTTTGAAGAACTGATTAATCGGACGAGAATAAAGATAGAGTCCCATTCTACATGTCAATACAGACAACAATGAAATTTATAGTAAGAGGAAAATCCGTCGACTTTAAAAATCGTGAGGGTTCAAGTCCCTCTATCCCCAATAAAAAAGGCCCATTTTCCCCCCC---AACCA-----TTTATCCCTCTTTTTTGTCAGTTCTTCAAAATTCGTTATGTTTCTCATTCACTCTACTCTTTCACAAATGGGTCCGACCAGAAATGTTTCTCTCTT-----ATCACAAGTTTTGTGATAGATATGATGTACGTACA--------AATGAACAGATAATGAATGGG---------GAA-TCTCTACTATTGAATCATTCACAGTAATA-TCATTACTCTTATACAAAGTCTTCTTTTTTAAGGTACAAGAAATTCCAGGACCTAGGTAAGATTTTGTAATGTTTTTTGGGTCTCTTTAATTGACATAGACCCAAGTCCTCTAGGAGGATGATGCATCGAGAATGGTCGGGATAGCTCAGCTGGTAGAGCAGAGGACTGAAAATTTAACAG---------------------------------------------------------------------------------------------------------------------------------------------------------------------------------------------------------------------------------AAGAAGCTTCTTATATAGTTTATATATCTTAT--------------------ATAGTTAAGAATAGATAT---GAAA-----TATCTATTTAAGAATGGATGAAAGATAATATCTATATACTAATATTAGTATTAGAAATTTCTCTTTCTTTTCTTT-----GATTTGATTTCGAATTTCTTTCCTTTTGAATTGAATTCAAAATGCAAAATAAAATATTAGACTCTAACTATATT---AGTTAGAATTAGTTATAGCGGATTCTATATTCTAATTCTATTCGAATTAGAGCGAATCGGTCCT----------AAGGAAAGGATAAGATACAATCCAGATCATAATGAGATCTTCCCACGATTTCATTCGGAAAGAGGGGAGATAGAACG---AAAAAAAAAAAAGAAGAATCAATATCGACCGTTCCGGTATTCCAAATCGAGCAGGAAAAATGAGAGGGAGAGGGACATGTATATGTGGGATATATCCATCCATATTGAATTGCAGATACATC-AATGATAGAATCATTTCTGATTG----GACCAGGTTCCCCGATAGAGATGAAAGAAGATGGGTAAGAAATAGAAGCAGACACTGATTTGATATAGAAATCAGTATCTAATGAATTCA-------------------ATGGTTCCAACATAAATA
	'Cremastosperma_microcarpum_0082'   GTGTCACATATACTAATACCTCACCCCGTCCATCTGGAAATCTTGGTTCAAATACTTCACTCTTGGATACAAGATGCCCCCTCTTTGCATTTATTGCGATTCTTTCTCCACGACTATCAGAATTCGAATAGTCTCAATGCTCCAAAGAAATCCATTTCCCTTTGTTCAAAAGAGAATCGAAGATTTTTCTTGTTCATATATAATTTTCATGTATATGAATGTGAATCGGTATTTGTTTTTCTCCGTAAACAATCTGATCATTTACGATCAACATCCTTTGGAACTGTTCTTGAGCGAACACATTTTTATGGAAAAATAGAACTACTTGTAGTAGTGCTTCGTAATGATTTTCATAAGACCCTATGGTTGTTCAAAGACCCTTTTATGCATTATGTCAGATATCAAGGAAAATCCATTCTGGCTTCAAAGGGGACTCATCTTCGTATGAAGAAATGGAAATCTTACCTTGTCCGTTTTTGGCAATCTCATTTTTACTTGTGGTCTCAACCGGACAGGATCCATATAAACCAATTATACAATCATTCTTTCTATTTTCTGGGCTATCTTTCAAGTGTACGACGAAATCCTTCGGTGGTAAGGAGTCAAATGTTAGAGAATTCATTTCTAATAGAGACTTCTATAAAGAAATTTGAGACCCTAATTCCAATTATTCCTCTGATTGGATCATTGGCTAAAGCGAAATTTTGTAACGTATCAGGGCACCCTATTAGTAAGCCGGCCCGGGCCGATTCGTCCGATTCTGATATTATCAATCGATTTGGGCGGATATACAGAAATCTTTCTCATTATCACAGTGGATCTTCAAAAAAA???????????????????????????????????????????????????????????????????????????????????????????????????????????????????????????????????????????????????????????????????????????????????????????????????????????????????????????????????????????????????????????????????????????????????????????????????????????????????????????????????????????????????????????????????????????????????????????????????????????????????????????????????????????????????????????????????????????????????????????????????????????????????????????????????????????????????????????????????????????????????????????????????????????????????????????????????????????????????????????????????????????????????????????????????????????????????????????????????????????????????????????????????????????????????????????????????????????????????????????????????????????????????????????????????????????????????????????????????????????????????????????????????????????????????????????????????????????????????????????????????????????????????????????????????????????????????????????????????????????????????????????????????????????????????????????????????????????????????????????????????????????????????????????????????????????????????????????????????????????????????????????????????????????????????????????????????????????????????????????????????????????????????????????????????????????????????????????????????????????????????????????????????????????????????????????????????????????????????????????????????????????????????????????????????????????????????????????????????????????????????????????????????????????????????????????????????????????????????????????????????????????????????????????????????????????????????????????????????????????????????????????????????????????????????????????????????????????????????????????????????????????????????????????????????????????????????????????????????????????????????????????????????????????????????????????????????????????????????????????????????????????????????????????????????????????????????????????????????????????????????????????????????????????????????????????????????????????????????????????????????????????????????????????????TAATACTTCAGCGTTAGTCTGAGTGTACACGAGTTGTTGARGGATCAGATCAATGCCAAC---------------TTGTTGATAGAAGTTGTTGGCATTGATCTGTTCGATTCAGTAGTCTTTTAATCACATAAG---TATTT-TTCCATTGAAAAAA-GGATTTTTTCKGGTTGGTTCACGATCGAACCGCCT-TTTTTGTTCTGTACTGATCTGTACT----------AGAATTTATCTATGTMCCTCTAAATCGTTTTCTTCTATACAA-----------------TTTAGAGGATT?-GCCTTTC----TATCT----CTCATTTTTTAGAGAGTTTATATAGAGAGGAGG???????????????????????????????????????????????????????TTA??????????????????????????????????????????????????????????????????????????????????????????????????????????????????????????????????????????????????????????????????????????????????????????????????????????????????????????????????????????????????????????????????????????????????????????????????????????????????????????????????????????????????????????????????????????????????????????????????????????????????????????????????????????????????????????????????????????????????????????????????????????????????????????????????????????????????????????????????????????????TAAAGCAAGTGTTGGATTCAATGCTGGTGTTAAAGAGTACAAATTGACTTATTATACTCCTGAATATGAAACCAAAGATACTGATATCTTGGCAGCATTCCGAGTAACTCCTCAACCCGGAGTTCCGCCTGAGGAAGCAGGGGCTGCGGTAGCTGCCGAATCTTCTACTGGTACATGGACAACTGTGTGGACCGACGGACTTACCAGCCTTGATCGTTACAAAGGACGATGCTACCACATCGAGCCCGTTGCTGGGGAGGAAAATCAATATATTGCTTATGTAGCTTACCCTTTAGACCTTTTTGAAGAGGGTTCTGTTACGATTATGTTTACTTCCATTGTAGGTAATGTATTTGGGTTCAAAGCTCT?CCAGCTCTACGTCTGGAGGACCTGCGAATTCCTACTTCTTATATCAAAACTTTCCAGGGTCCGCCCCGTGGCATCCAAGTTGAGAGAGATAAATTGAACAAGTATGGCCGTCCCCTATTGGGATGTACTATTAAACCAAAATTGGGGTTATCCGCCAAGAACTACGGTAGGGCGGTTTATGAATGTCTCCGCGGTGGACTTGATTTTACCAAGGATGATGAGAACGTGAACTCCCAACCATTTATGCGCTGGAGAGATCGTTTCTTATTTTGTGCCGAAGCACTGTTTAAAGCGCAGGCCGAAACACGTGAAATCAAAGGACATTACTTGAATGCTACTGCAGGTACATGCGAAGAAATGATGAAAAGGGCCGTATTTGCCAGGGAATTGGGAACTCCCATCGTAATGCATGACTACTTAACGGGGGGATTCACTGCAAATACTAGCTTGGCTCATTATTGCCGAGACAACGGCCTACTTCTTCACATCCATCGCGCAATGCATGCAGTTATTGATAGACAGAAGAATCATGGTATGCACTTTCGTGTACTAGCTAAAGCGTTACGTATGTCTGGTGGAGATCATATTCACGCTGGTACCGTAGTAGGTAAACTTGAAGGGGAACGGGACATCACTTTGGGTTTTGTTGATTTACTACGTGATGATTTTATTGAAAAAGACCGAAGTCGCGGTATTTATTTCACTCAAGATTGGGTCTCTTTGCCAGGTGTTCTGCCCGTGGCTTCAGGCGGTATTCATGTTTGGCATATGCCTGCCTTGACCGAGATCTTTGGGGATGATTCCGTACTACAATTCGGTGGAGGAACTTTAGGGCACCCTTGGGGAAATGCACCTGGTGCAGTAGCTAATCGGGTGGCTTTAGAAGCGTGTGTACAAGCTCGGAATGAGGGACGTGATCTTGCTCGTCAGGGTAATGAAATTATTCGTGAAGCTAGCAAATGGAGCCCTGAATTAGCTGCTGCTTGTGAGGTATGGAAGGAGATCAAATTCGAATTCGAAGCAATGGATACGTTGGAT??????????????????????????????????????????????GTATGGAAACCTACTAAGTGAGAACTTCCAAATTCAGAGAAACCCTGGAATTAAAAATGGGCAATCCTGAGCCAAATCCTGTGTTCAGAAAACAAGGTTCAGAAAGCGAGAATCAATA-CAGAAAAA--GGATAGGTGCAGAGACTCAATGGAAGCTGTTCTAACAAATAGAGTTGACTGCATTGGTAGGGGAATTCTTTCCTTCTACCCAAACGACAGAAAGGATGACCTTGTATACGTACGTATACATACTGAAACATCAAACGATTAATCACGACTCGAATCAGTATTTTTTT------ATATGAAAAATTTCAGAATAGAAGGATTGTGAATTGATTCCGAGTTGAAGGAAGAATCGAATATTCAGAGATCAAATCATTCATTCCCGAGTCTAATAGATCTTTTGAAGAACTGATTAATCGGACGAGAATAAAGATAGAGTCCCATTCTACATGTCAATACAGACAACAATGAAATT?ATAGTAAGAGGAAAATCCGTCGACTTTAAAAATCGTGAGG?TTCAAGTCCCTCTATCCCCAATAAAAAAGGCCCATTTTCCCCCCC---AACCA-----TTTATCCCTCTTTTTTGTCAGTTCTTCAAAATTCGTTATGTTTCTCATTCACTCTACTCTTTCACAAATGGGTCCGACCAGAAATGTTTCTCTCTT-----ATCACAAGTTTTGTGATAGATATGATGTACGTACA--------AATGAACAGATAATGAATGGG---------GAA-TCTCTACTATTGAATCATTCACAGTAATA-TCATTACTCTTATACAAAGTCTTCTTTTTTAAGGTACAAGAAATTCCAGGACCTAGGTAAGATTTTGTAATGTTTTTTGGGTCTCTTTAATTGACATAGACCCAAGTCCTCTAG-AGGAT-ATGCATCG???????????????????????????????????????????ATTTAACAG---------------------------------------------------------------------------------------------------------------------------------------------------------------------------------------------------------------------------------AAGAAGCTTCTTATATAGTTTATATATCTTAT--------------------ATAGTTAAGAATAGATAT---GAAA-----TATCTATTTAAGAATGGATGAAAGATAATATCTATATACTAATATTAGTATTAGAAATTTCTCTTTCTTTTCTTT-----GATTTGATTTCGAATTTCTTTCTTTTTGAATTGAATTCAAAATGCAAAATAAAATATTAGACTCTAACTATATT---AGTTAGAATTAGTTATAGCGGATTCTATATTCTAATTCTATTCGAATTAGAGCGAATCGGTCCT----------AAGGAAAGGATAAGATACAATCCAGATCATAATGAGATCTTCCCACGATTTCATTCGGAAAGAGGGGAGATAGAACG-----AAAAAAAAAAGAAGAATCAATATCGACCGTTCCGGTATTCCAAATCGAGCAGGAAAAATGAGAGGGAGAGGGACATGTATATGTGGGATATATCCATCCATATTGAATTGCAGATACATC-AATGATAGAATCATTTCTGATTG----GACCAGGTTCCCCGATAGAGATGAAAGAAGATGGGTAAGAAATAGAAGCAGACACTGATTTGATATAGAAATCAGTATCTAATGAATTCA-------------------ATGGTTCCAACATAAATA
	'Cremastosperma_microcarpum_0303'   GTGTCACATATACTAATACCTCACCCCGTCCATCTGGAAATCTTGGTTCAAATACTTCACTCTTGGATACAAGATGCCCCCTCTTTGCATTTATTGCGATTCTTTCTCCACGACTATCAGAATTCGAATAGTCTCAATGCTCCAAAGAAATCCATTTCCCTTTGTTCAAAAGAGAATCGAAGATTTTTCTTGTTCATATATAATTTTCATGTATATGAATGTGAATCGGTATTTGTTTTTCTCCGTAAACAATCTGATCATTTACGATCAACATCCTTTGGAACTGTTCTTGAGCGAACACATTTTTATGGAAAAATAGAACTACTTGTAGTAGTGCTTCGTAATGATTTTCATAAGACCCTATGGTTGTTCAAAGACCCTTTTATGCATTATGTCAGATATCAAGGAAAATCCATTCTGGCTTCAAAGGGGACTCATCTTCGTATGAAGAAATGGAAATCTTACCTTGTCCGTTTTTGGCAATCTCATTTTTACTTGTGGTCTCAACCGGACAGGATCCATATAAACCAATTATACAATCATTCTTTCTATTTTCTGGGCTATCTTTCAAGTGTACGACGAAATCCTTCGGTGGTAAGGAGTCAAATGTTAGAGAATTCATTTCTAATAGAGACTTCTATAAAGAAATTTGAGACCCTAATTCCAATTATTCCTCTGATTGGATCATTGGCTAAAGCGAAATTTTGTAACGTATCAGGGCACCCTATTAGTAAGCCGGCCCGGGCCGATTCGTCCGATTCTGATATTATCAATCGATTTGGGCGGATATACAGAAATCTTTCTCATTATCACAGTGGATCTTCAAAAAAAGTTACTATATCAATAGGATTGGGACTTCTACTTGTTCCGACTGTGACAAAAAATGCTCGTCGTATGTGGGCTTTTCCTAGTGTTTCATTATTAAGTATAGTTATGGTTTTCTCGGCCGATATATCTATTCAACAAATAAATGGCAGTTCTGTCTATCAATATCTATGTTCTTGGACTATCAATAATGATTTTTCTTTCGAGTTCGGCCATTTAATCGACCCACTTACTTCTATTATGTCAATACTAATCACTACTGTTGGAATCATGGTTCTTATTTATAGTGACAATTATATGTCTCATGATCAAGGATATTTGAGATTTTTTACTTCTATGAGTTTTTTCACTACTTCTATGTTGGGATTAGTTACTAGTTCCAATTTGATACAAATTTATATTTTTTGGGAATTGGTGGGAATGTGTTCGTATCTATTAATAGGTTTTTGGTTCACGCGACCAATTGCAGCAAATGCTTGTCAAAAAGCGTTTGTAACGAATCGCGTAGGGGATTTTGGTTTATTATTAGGAATCTTAGGTTTTTATTGGATAACGGGTAGTTTTGAATTTCGGGATTTATTCGAAATTTTGAATAACTTGATCCATAATAATAGGGGAAATTCTTTATTTGCTATTCCGTGTGCCTTCCTATTATTCGTCGGTGCAGTTGCTAAATCTGCACAATTTCCCCTTCATGTATGGTTACCTGATGCCATGGAGGGGCCTACTCCTATTTCGGCTCTTATACATGCTGCCACTATGGTAGCAGCGGGAATTTTTCTTGTTGCTCGACTTTTTCCTCTTTTCACAGTCATACCTCACATAATGTGTCTTATTTCTTTGATAGGTATAATAACGGTACTATTAGGAGCTACTTTGGCTCTTGCTCAAAGAGACATTAAAAGGAGTTTAGCCTATTCTACAATGTCTCAATTGGGTTATATTATGTTAGCTCCAGGGATAGGTTCTTATCGAGCTGCTTTATTCCATTTGATCACTCATGCCTATTCGAAAGCATTATTATTTTTAGGATCCGGATCCATTATTCATTCAATGGAATCTATTGTTGGCTATTCTCCAGATAAAAGTCAGAACATGGTTCTTATGGGTGGTTTAAGAAAATATGTGCCAATTACAAAAACTACCTTTTTAGTAGGTACACTTTCTCTTTGTGGTATTCCACCTCTTGCTTGTTTTTGGTCTAAGGATGAAATCCTTAATGATAGTTGGTTGTATTCACCCATCTTTGCGATAATAGCTTGTTCCACAGCAGGATTAACTGCATTTTATATGTTTCGGATTTATTTACTTACTTTTGAGGGACATTTACGCATTCAGTTTCAAAATTACAGTGGCACTAAAAATAGTTCGTTCTATTCAATATCTATATGGGGGAAAGAAGGGCCGGAACTGGTTAACAAAAATTTACCTTTCTTAGCAATTAATAATAATAAT---GAAAGGGTTTCTTTTTTTTCGAATAAGATATATCAAATTGATGGGAATGTACGAAATCTGATTCAATCTTTTATTACTCACTCTGACAATAAAGACACTTCCATATATCCCCATGAATCGGACAATACAATGCTATTGCCCTTACTTGTATTGTTCCTATTTACTTTGTTCGTCGGGTCCATAGGAATTCCCTTCGATCAAGCAGGAATGGATTTTGATATATTATCAAAATGGTTAACCCCATCGATAAACCTTTTACATCAAAATTTGAACTATTCTGTGGATTGGTATGAATTTGTGACAAATGCAATTTTTTCAGTCAGTATAGCCTATTTCGGAATATTCATAGCGTCTCTTTTCTATGGGTCTGTTTATTCATCTTTTCAGAATTTAGAATTAATTAATTCATTTGTGAAAATGGGTCCTAAGAGAATTTTCTTGGACCGAATAATAAATGGAATATACAGTTGGTCATATAATCGTGGTTACATAGATGTTTTTTATGCAACATCCCTAATTAAGGGTATAAGAGGATTAGCCCAACTAACTCATTTTTTTGATAAACGAATAATTGATGGAATTACGATGTTA?GCATGAACGTAATGCTCATAACTTCCCTCTAGACCTAGCTGCTGTCGAAGTTCCATCTGTAAATGGATAATACTTCAGCGTTAGTCTGAGTGTACACGAGTTGTTGAAGGATCAGATCAATGCCAAC---------------TTGTTGATAGAAGTTGTTGGCATTGATCTGTTCGATTCAGTAGTCTTTTAATCACATAAG---TATTT-TTCCATTGAAAAAA-GGATTTTTTCTGGTTGGTTCACGATCGAACCGCCT-TTTTTGTTCTGTACTGATCTGTACT----------AGAATTTATCTATGTTCCTCTAAATCGTTTTCTTCTATACAA-----------------TTTAGAGGATTT-GCCTTTC----TATCT----CTCATTTTTTAGAGAGTTTATATAGAGAGGAGGGGCGGATGTAGCCAAGTGGCTCAAGGCAGTGGATTTGTGAATCCACCATGCGCGATTATGTTCAGAAAACAAGGGTTCAGAAAGCTAGAAAAAAAA--GGATAGGTGCAGAGACTCAATGGAAGCTGTTCTAACGAATGGAGTTGACAGCATTGGTAGAGGAATCCTTTCCTTCTATCGAAACTACAGAAAAGATGACCTTGTATACGTACGTATACATACTGAAATC---AAATTTAGAATCACTACTC-----GAATCCGTATTTTCTTATATGATTCATTGAAGAATAGAATGATTGTGAATCGATTCCAAGTTGAAGGAAGAATCGAATATTCAGTGATCAAATCATTCATTCCCGAGTCTAATAGATCTTTTGAAGAACTGATTAATCGGATGAGAATAAAGATAGAGTCCCATTCTACATGTCAATACATGCAACAATGAAATTTGGAGTCAGAGGAAAATCCGTCGACTTTATAAATCGTGAGGGTTC-AAGTCCCTCGAGACCCAATAAAAAAAAGGCCCAACCCCCTAACCATTTATCCTCTTTTGATTTTGGAAGTTCTTCAAAATGAGTTTAGTTTCTCATTCACTCTACTCTTTCACAAATGTATAAAGCAAGTGTTTTTTTCAAAGCTGGTGTTAAAGAGTACAAATTGACTTATTATACTCCTGAATATGAAACCAAAGATACTGATATCTTGGCAGCATTCCGAGTAACTCCTCAACCCGGAGTTCCGCCTGAGGAAGCAGGGGCTGCGGTAGCTGCCGAATCTTCTACTGGTACATGGACAACTGTGTGGACCGACGGACTTACCAGCCTTGATCGTTACAAAGGACGATGCTACCACATCGAGCCCGTTGCTGGGGAGGAAAATCAATATATTGCTTATGTAGCTTACCCTTTAGACCTTTTTGAAGAGGGTTCTGTTACTAATATGTTTACTTCCATTGTAGGTAATGTATTTGGGTTCAAAGCTCTACGAGCTCTACGTCTGGAGGACCTGCGAATTCCTAAGTCTTATATCAAGACTTTCCAGGGTCCGCCCCATGGCATCCAAGTTGAGAGAGATAAATTGAACAAGTATGGCCGTCCCCTATTGGGATGTACTATTAAACCAAAATTGGGGTTATCCGCCAAGAACTACGGTAGGGCGGTTTATGAATGTCTCCGCGGTGGACTTGATTTTACCAAGGATGATGAGAACGTGAACTCCCAACCATTTATGCGCTGGAGAGACCGTTTCTTATTTTGTGCCGAAGCACTGTTTAAAGCGCAGGCCGAAACAGGTGAAATCAAAGGACATTACTTGAATGCTACTGCAGGTACATGCGAAGAAATGATGAAAAGGGCCGTATTTGCCAGGGAATTGGGAACTCCCATCGTAATGCATGACTACTTAACGGGGGGATTCACTGCAAATACTAGCTTGGCTCATTATTGCCGAGACAACGGCCTACTTCTTCACATCCATCGCGCAATGCATGCAGTTATTGATAGACAGAAGAATCATGGTATGCACTTTCGTGTACTAGCTAAAGCGTTACGTATGTCTGGTGGAGATCATATTCACGCTGGTACCGTAGTAGGTAAACTGGAAGGGGAACGGGACATCACTTTGGGTTTTGTTGATTTACTACGTGATGATTTTATTGAAAAAGACCGAAGTCGCGGTATTTATTTCACTCAAGATTGGGTCTCTTTGCCAGGTGTTCTGCCCGTGGCTTCAGGCGGTATTCATGTTTGGCATATGCCTGCCTTGACCGAGATCTTTGGGGATGATTCCGTACTACAATTCGGTGGAGGAACTTTAGGGCACCCTTGGGGAAATGCACCTGGTGCAGTAGCTAATCGGGTGGCTTTAGAAGCGTGTGTACAAGCTCGGAATGAGGGACGTGATCTTGCTCGTCAGGGTAATGAAATTATTCGTGAAGCTAGCAAATGGAGCCCTGAATTAGCTGCTGCTTGTGAGGTATGGAAGGAGATCAAATTCGAATTCGAAGCAATGGATACGTTGGATGTAATCCAGTAATTCTCGCTCCTTCCCCTAATTGCAATTAAACTCGGTATGGAAACCTACTAAGTGAGAACTTCCAAATTCAGAGAAACCCTGGAATTAAAAATGGGCAATCCTGAGCCAAATCCTGTGTTCAGAAAACAAGGTTCAGAAAGCGAGAATCAATAACAGAAAAA--GGATAGGTGCAGAGACTCAACGGAAGCTGTTCTAACAAATAGAGTTGACTGCATTGGTAGGGGAATTCTTTCCTTCTACCCAAACGACAGAAAGGATGACCTTGTATACGTACGTATACATACTGAAACATCAAACGATTAATCACGACTCGAATCAGTATTTTTTT------ATATGAAAAATTTCAGAATAGAAGGATTGTGAATTGATTCCGAGTTGAAGGAAGAATCGAATATTCAGAGATCAAATCATTCATTCCCGAGTCTAATAGATCTTTTGAAGAACTGATTAATCGGACGAGAATAAAGATAGAGTCCCATTCTACATGTCAATACAGACAACAATGAAATTTATAGTAAGAGGAAAATCCGTCGACTTTAAAAATCGTGAGGGTTCAAGTCCCTCTATCCCCAATAAAAAAGGCCCATTTTCCCCCCC---AACCA-----TTTATCCCTCTTTTTTGTCAGTTCTTCAAAATTCGTTATGTTTCTCATTCACTCTACTCTTTCACAAATGGGTCCGACCAGAAATGTTTCTCTCTT-----ATCACAAGTTTTGTGATAGATATGATGTACGTACA--------AATGAACAGATAATGAATGGG---------GAA-TCTCTACTATTGAATCATTCACAGTAATA-TCATTACTCTTATACAAAGTCTTCTTTTTTAAGGTACAAGAAATTCCAGGACCTAGGTAAGATTTTGTAATGTTTTTTGGGTCTCTTTAATTGACATAGACCCAAGTCCTCTAGGAGGATGATGCATCGAGAATGGTCGGGATAGCTCAGCTGGTAGAGCAGAGGACTGAAAATTTAACAG---------------------------------------------------------------------------------------------------------------------------------------------------------------------------------------------------------------------------------AAGAAGCTTCTTATATAGTTTATATATCTTAT--------------------ATAGTTAAGAATAGATAT---GAAA-----TATCTATTTAAGAATGGATGAAAGATAATATCTATATACTAATATTAGTATTAGAAATTTCTCTTTCTTTTCTTT-----GATTTGATTTCGAATTTCTTTCTTTTTGAATTGAATTCAAAATGCAAAATAAAATATTAGACTCTAACTATATT---AGTTAGAATTAGTTATAGCGGATTCTATATTCTAATTCTATTCGAATTAGAGCGAATCGGTCCT----------AAGGAAAGGATAAGATACAATCCAGATCATAATGAGATCTTCCCACGATTTCATTCGGAAAGAGGGGAGATAGAACG-----AAAAAAAAAAGAAGAATCAATATCGACCGTTCCGGTATTCCAAATCGAGCAGGAAAAATGAGAGGGAGAGGGACATGTATATGTGGGATATATCCATCCATATTGAATTGCAGATACATC-AATGATAGAATCATTTCTGATTG----GACCAGGTTCCCCGATAGAGATGAAAGAAGATGGGTAAGAAATAGAAGCAGACACTGATTTGATATAGAAATCAGTATCTAATGAATTCA-------------------ATGGTTCCAACATAAATA
	'Cremastosperma_monospermum_0596'   GTGTCACATATACTAATACCTCACCCCGTCCATCTGGAAATCTTGGTTCAAATACTTCACTCTTGGATACAAGATGCCCCCTCTTTGCATTTATTGCGATTCTTTCTCCACGACTATCAGAATTCGAATAGTCTCAATGCTCCAAAGAAATCCATTTCCCTTTGTTCAAAAGAGAATCGAAGATTTTTCTTGTTCATATATAATTTTCATGTATATGAATGTGAATCGGTATTTGTTTTTCTCCGTAAACAATCTGATCATTTACGATCAACATCCTTTGGAACTGTTCTTGAGCGAACACATTTTTATGGAAAAATAGAACTACTTGTAGTAGTGCTTCGTAATGATTTTCATAAGACCCTATGGTTGTTCAAAGACCCTTTTATGCATTATGTCAGATATCAAGGAAAATCCATTCTGGCTTCAAAGGGGACTCATCTTCGTATGAAGAAATGGAAATCTTACCTTGTCCGTTTTTGGCAATCTCATTTTTACTTGTGGTCTCAACCGGACAGGATCCATATAAACCAATTATACAATCATTCTTTCTATTTTCTGGGCTATCTTTCAAGTGTACGACGAAATCCTTCGGTGGTAAGGAGTCAAATGTTAGAGAATTCATTTCTAATAGAGACTTCTATAAAGAAATTTGAGACCCTAATTCCAATTATTCCTCTGATTGGATCATTGGCTAAAGCGAAATTTTGTAACGTATCAGGGCACCCTATTAGTAAGCCGGCCCGGGCCGATTCGTCCGATTCTGATATTATCAATCGATTTGGGCGGATATACAGAAATCTTTCTCATTATCACAGTGGATCTTCAAAAAAAGTTACTATATCAATAGGATTGGGACTTCTACTTGTTCCGACTGTGACAAAAAATGCTCGTCGTATGTGGGCTTTTCCTAGTGTTTCATTATTAAGTATAGTTATGGTTTTCTCGGCCGATATATCTATTCAACAAATAAATGGCAGTTCTGTCTATCAATATCTATGTTCTTGGACTATCAATAATGATTTTTCTTTCGAGTTCGGCCATTTAATCGACCCACTTACTTCTATTATGTCAATACTAATCACTACTGTTGGAATCATGGTTCTTATTTATAGTGACAATTATATGTCTCATGATCAAGGATATTTGAGATTTTTTACTTCTATGAGTTTTTTCACTACTTCTATGTTGGGATTAGTTACTAGTTCCAATTTGATACAAATTTATATTTTTTGGGAATTGGTGGGAATGTGTTCGTATCTATTAATAGGTTTTTGGTTCACGCGACCAATTGCAGCAAATGCTTGTCAAAAAGCGTTTGTAACGAATCGTGTAGGGGATTTTGGTTTATTATTAGGAATCTTAGGTTTTTATTGGATAACGGGTAGTTTTGAATTTCGGGATTTATTCGAAATTTTGAATAACTTGATCCATAATAATAGGGGAAATTCTTTATTTGCTATTCCGTGTGCCTTCCTATTATTCGTCGGTGCAGTTGCTAAATCTGCACAATTTCCCCTTCATGTATGGTTACCTGATGCCATGGAGGGGCCTACTCCTATTTCGGCTCTTATACATGCTGCCACTATGGTAGCAGCGGGAATTTTTCTTGTTGCTCGACTTTTTCCTCTTTTCACAGTCATACCTCACATAATGTGTCTTATTTCCTTGATAGGTATAATAACGGTACTATTAGGAGCTACTTTGGCTCTTGCTCAAAGAGACATTAAAAGGAGTTTAGCCTATTCTACAATGTCTCAATTGGGTTATATTATGTTAGCTCTAGGGATAGGTTCTTATCGAGCTGCTTTATTCCATTTGATCACTCATGCCTATTCGAAAGCATTATTATTTTTAGGATCCGGATCCATTATTCATTCAATGGAATCTATTGTTGGCTATTCTCCAGATAAAAGTCAGAACATGGTTCTTATGGGTGGTTTAAGAAAATATGTGCCAATTACAAAAACTACCTTTTTAGTAGGTACACTTTCTCTTTGTGGTATTCCACCTCTTGCTTGTTTTTGGTCTAAGGATGAAATCCTTAATGATAGTTGGTTGTATTCACCCATCTTTGCGATAATAGCTTGTTCCACAGCAGGATTAACTGCATTTTATATGTTTCGGATTTATTTACTTACTTTTGAGGGACATTTACGCATTCAGTTTCAAAATTACAGTGGCACTAAAAATAGTTCGTTCTATTCAATATCTATATGGGGGAAAGAAGGGCCGGAACTGGTTAACAAAAATTTACCTTTCTTAGCAATTAATAATAATAAT---GAAAGGGTTTCTTTTTTTTCGAATAAGATATATCAAATTGATGGGAATGTACGAAATCTGATTCAATCTTTTTTTACTCACTCTGACAATAAAGACACTTCCATATATCCCCATGAATCGGACAATACAATGCTATTGCCCTTACTTGTATTGTTCCTATTTACTTTGTTCGTCGGGTCCATAGGAATTCCCTTCGATCAAGCAGGAATGGATTTTGATATATTATCAAAATGGTTAACCCCATCGATAAACCTTTTACATCAAAATTTGAACTATTCTGTGGATTGGTATGAATTTGTGACAAATGCAATTTTTTCAGTCAGTATAGCCTATTTCGGAATATTCATAGCGTCTCTTTTCTATGGGTCTGTTTATTCATCTTTTCAGAATTTAGACTTAATTAATTCATTTGTGAAAATGGGTCCTAAGAGAATTTTCTTGGACCGAATCATAAATGGAATATACAGTTGGTCATATAATCGTGGTTACATAGATGTTTTTTATTCAACATCCCTAATTAAGGGTATAAGAGGATTAGCCCAACTAACTCATTTTTTTGATAAACGAATAATTGATGGAATTACGATGTTA?GCATGAACGTAATGCTCATAACTTCCCTCTAGACCTAGCTGCTGTCGAAGTTCCATCTGTAAATGGATAATACTTCAGCGTTAGTCTGAGTGTACACGAGTTGTTGAAGGATCAGATCAATGCCAAC---------------TTGTTGATAGAAGTTGTTGGCATTGATCTGTTCGATTCAGTAGTCTTTTAATCACATAAG---TATTT-TTCCATTGAAGAAA-GGATTTTTTCTGGTTGGTTCACGATCGAACCGCCT-TTTTTGTTCTGTACTGATCTGTACT----------AGAATTTATCTATGTTCCTCTAAATCGTTTTCTTCTATACAA-----------------TTTAGAGGATTT-GCCTTTCTTTCTATCT----CTCATTTTTTAGAGAGTTTATATAGAGAGGAGGGGCGGATGTAGCCAAGTGGCTCAAGGCAGTGGATTTGTGAATCCACCTTGCGCGATTATGTTCAGAAAACAAGGGTTCAGAAAGCTAGAAAAAAAA--GGATAGGTGCAGAGACTCAATGGAAGCTGTTCTAACGAATGGAGTTGACAGCATTGGTAGAGGAATCCTTTCCTTCTATCGAAACTACAGAAAAGATGACCTTGTATACGTACGTATACATACTGAAATC---AAATTTAGAATCACTACTC-----GAATCCGTATTTTCTTATATGATTCATTGAAGAATAGAATGATTGTGAATCGATTCCAAGTTGAAGGAAGAATCGAATATTCAGTGATCAAATCATTCATTCCCGAGTCTAATAGATCTTTTGAAGAACTGATTAATCGGATGAGAATAAAGATAGAGTCCCATTCTACATGTCAATACATGCAACAATGAAATTTTGAGTCAGAGGAAAATCCGTCGACTTTATAAATCGTGAGGGTTC-AAGTCCCTCGAGACCCAATAAAATAAAGGCCCAACCCCCTAACCATTTATCCTCTTTTTATTTTTGAAGTTCTTCAAAATGAGTT?AGTTTCTCATTCACTCTACTCTT?CACAAATGTATAAAGCAAGTGTTTTCTTCAAAGCTGGTGTTAAAGAGTACAAATTGACTTATTATACTCCTGAATATGAAACCAAAGATACTGATATCTTGGCAGCATTCCGAGTAACTCCTCAACCCGGAGTTCCGCCTGAGGAAGCAGGGGCTGCGGTAGCTGCCGAATCTTCTACTGGTACATGGACAACTGTGTGGACCGACGGACTTACCAGCCTTGATCGTTACAAAGGACGATGCTACCACATCGAGCCCGTTGCTGGGGAGGAAAATCAATATATTGCTTATGTAGCTTACCCTTTAGACCTTTTTGAAGAGGGTTCTGTTACTAATATGTTTACTTCCATTGTAGGTAATGTATTTGGGTTCAAAGCTCTACGAGCTCTACGTCTGGAGGACCTGCGAATTCCTAAGTCTTATATCAAGACTTTCCAGGGTCCGCCCCATGGCATCCAAGTTGAGAGAGATAAATTGAACAAGTATGGCCGTCCCCTATTGGGATGTACTATTAAACCAAAATTGGGGTTATCCGCCAAGAACTACGGTAGGGCGGTTTATGAATGTCTCCGCGGTGGACTTGATTTTACCAAGGATGATGAGAACGTGAACTCCCAACCATTTATGCGCTGGAGAGACCGTTTCTTATTTTGTGCCGAAGCACTTTTTAAAGCGCAGGCCGAAACAGGTGAAATCAAAGGACATTACTTGAATGCTACTGCAGGTACATGCGAAGAAATGATGAAAAGGGCCATATTTGCCAGGGAATTGGGAGTTCCCATCGTAATGCATGACTACTTAACGGGGGGATTCACTGCAAATACTAGCTTGGCTCATTATTGCCGAGACAACGGCCTACTTCTTCACATCCATCGCGCAATGCATGCAGTTATTGATAGACAGAAGAATCATGGTATGCACTTTCGTGTACTAGCTAAAGCGTTACGTATGTCTGGTGGAGATCATATTCACGCTGGTACCGTAGTAGGTAAACTGGAAGGGGAACGGGACATCACTTTGGGTTTTGTTGATTTACTACGTGATGATTTTATTGAAAAAGACCGAAGTCGCGGTATTTATTTCACTCAAGATTGGGTCTCTTTGCCAGGTGTTCTGCCCGTGGCTTCAGGCGGTATTCATGTTTGGCATATGCCTGCCTTGACCGAGATCTTTGGGGATGATTCCGTACTACAATTCGGTGGAGGAACTTTAGGGCACCCTTGGGGAAATGCACCTGGTGCAGTAGCTAATCGGGTGGCTTTAGAAGCGTGTGTACAAGCTCGGAATGAGGGACGTGATCTTGCTCGTCAGGGTAATGAAATTATTCGTGAAGCTAGCAAATGGAGCCCTGAATTAGCTGCTGCTTGTGAGGTATGGAAGGAGATCAAATTCGAATTCGAAGCAATGGATACGTTGGATGTAATCCAGTAATTCTCGCTCCTTCCCCTAATTGCAATTAAA????GTATGGAAACCTACTAAGTGAGAACTTCCAAATTCAKAGAAACCCTGGAATTAAAAATGGGCAATCCTGAGCCAAATCCTGTGTTCAGAAAACAAGGTTCAGAAAGCGAGAATCAATAACAGAAAAA--GGATAGGTGCAGAGACTCAACGGAAGCTGTTCTAACAAATAGAGTTGACTGCATTGGTAGGGGAATTCTTTCCTTCTACCCAAACGACAGAAAGGATGACCTTGTATACGTACGTATACATACTGAAACATCAAACGATTAATCACGACTCGAATCAGTATTTTTTT------ATATGAAAAATTTCAGAATAGAAGGATTGTGAATTGATTCCGAGTTGAAGGAAGAATCGAATATTCAGAGATCAAATCATTCATTCCCGAGTCTAATAGATCTTTTGAAGAACTGATTAATCGGACGAGAATAAAGATAGAGTCCCATTCTACATGTCAATACAGACAACAATGAAATTTATAGTAAGAGGAAAATCCGTCGACTTTAAAAATCGTGAGGGTTCAAGTCCCTCTATCCCCAATAAAAAAGGCCCATTTTCCCCCCC---AACCA-----TTTATCCCTCTTTTTTGTCAGTTCTTCCAAATTCGTTATGTTTCTCATTCACTCTACTCTTTCACAAATGGGTCCGACCAGAAATGTTTCTCTCTT-----ATCACAAGTTTTGTGATAGATATGATGTACGTACA--------AATGAACAGATAATGAATGGG---------GAA-TCTCTACTATTGAATCATTCACAGTAATA-TCATTACTCTTATACAAAGTCTTCTTTTTTAAGGTACAAGAAATTCCAGGACCTAGGTAAGATTTTGTAATGTTTTTTGGGTCTCTTTAATTGACATAGACCCAAGTCCTCTAGGAGGATGATGCATCGAGAATGGTCGGGATAGCTCAG??????????????????????ATTTAACAG---------------------------------------------------------------------------------------------------------------------------------------------------------------------------------------------------------------------------------AAGAAGCTTCTTATATAGTTTATATATCTTAT--------------------ATAGTTAAGAATAGATATTTC---A-----TATCTATTTAAGAATGGATGAAAGATAATATCTATATACTAATATTAGTATTAGAAATTTCTATTTCTTTTCTTT-----GATTTGATTWCGAATTTCTTTCCTTTTGAATTCAATTCAAAATGCAAAATAAAATATTAGACTCTAACTATATT---AGTTAGAATTAGTTATAGCGGATTCTATATTCTAATTCTATTCGAATTAGAGCGAATCGGTCCT----------AAGGAAAGGATAAGATACAATCCAGATCATAATGAGATCTTSCCACGATTTCATTCGGAAAGAGGGGAGATAGAACG-----AAAAAAAAAAGAAGAATCAATATTGACCGTTCCGGTATTCCAAATCGAGCAGGAAAAATGAGAGGGAGAGGGACATGTATATGTGGGATATATCCATCCATATTGAATTGCAGATACATC-AATGATAGAATCATTTCTGATTG----GACCAGGTTCCCCGATAGAGATGAAAGAAGATGGGTAAGAAATAGAAGCAGACACTGATTTGATATAGAAATCAGTATCTAATGAATTCA-------------------ATGGTTCCAACATAATTA
	'Cremastosperma_napoense_0737'      GTGTCACATATACTAATACCTCACCCCGTCCATCTGGAAATCTTGGTTCAAATACTTCACTCTTGGATACAAGATGCCCCCTCTTTGCATTTATTGCGATTCTTTCTCCACGACTATCAGAATTCGAATAGTCTCAATGCTCCAAAGAAATCCATTTCCCTTTGTTCAAAAGAGAATCGAAGATTTTTCTTGTTCATATATAATTTTCATGTATATGAATGTGAATCGGTATTTGTTTTTCTCCGTAAACAATCTGATCATTTACGATCAACATCCTTTGGAACTGTTCTTGAGCGAACACATTTTTATGGAAAAATAGAACTACTTGTAGTAGTGCTTCGTAATGATTTTCATAAGACCCTATGGTTGTTCAAAGACCCTTTTATGCATTATGTCAGATATCAAGGAAAATCCATTCTGGCTTCAAAGGGGACTCATCTTCGTATGAAGAAATGGAAATCTTACCTTGTCCGTTTTTGGCAATCTCATTTTTACTTGTGGTCTCAACCGGACAGGATCCATATAAACCAATTATACAATCATTCTTTCTATTTTCTGGGCTATCTTTCAAGTGTACGACGAAATCCTTCGGTGGTAAGGAGTCAAATGTTAGAGAATTCATTTCTAATAGAGACTTCTATAAAGAAATTTGAGACCCTAATTCCAATTATTCCTCTGATTGGATCATTGGCTAAAGCGAAATTTTGTAACGTATCAGGGCACCCTATTAGTAAGCCGGCCCGGGCCGATTCGTCCGATTCTGATATTATCAATCGATTTGGGCGGATATACAGAAATCTTTCTCATTATCACAGTGGATCTTCAAAAAAAGTTACTATATCAATAGGATTGGGACTTCTACTTGTTCCGACTGTGACAAAAAATGCTCGTCGTATGTGGGCTTTTCCTAGTGTTTCATTATTAAGTATAGTTATGGTTTTCTCGGCCGATATATCTATTCAACAAATAAATGGCAGTTCTGTCTATCAATATCTATGTTCTTGGACTATCAATAATGATTTTTCTTTCGAGTTCGGCCATTTAATCGACCCACTTACTTCTATTATGTCAATACTAATCACTACTGTTGGAATCATGGTTCTTATTTATAGTGACAATTATATGTCTCATGATCAAGGATATTTGAGATTTTTTACTTCTATGAGTTTTTTCACTACTTCTATGTTGGGATTAGTTACTAGTTCCAATTTGATACAAATTTATATTTTTTGGGAATTGGTGGGAATGTGTTCGTATCTATTAATAGGTTTTTGGTTCACGCGACCAATTGCAGCAAATGCTTGTCAAAAAGCGTTTGTAACGAATCGTGTAGGGGATTTTGGTTTATTATTAGGAATCTTAGGTTTTTATTGGATAACGGGTAGTTTTGAATTTCGGGATTTATTCGAAATTTTGAATAACTTGATCCATAATAATAGGGGAAATTCTTTATTTGCTATTCCGTGTGCCTTCCTATTATTCGTCGGTGCAGTTGCTAAATCTGCACAATTTCCCCTTCATGTATGGTTACCTGATGCCATGGAGGGGCCTACTCCTATTTCGGCTCTTATACATGCTGCCACTATGGTAGCAGCGGGAATTTTTCTTGTTGCTCGACTTTTTCCTCTTTTCACAGTCATACCTCACATAATGTGTCTTATATCTTTGATAGGTATAATAACGGTACTATTAGGAGCTACTTTGGCTCTTGCTCAAAGAGACATTAAAAGGAGTTTAGCCTATTCTACAATGTCTCAATTGGGTTATATTATGTTAGCTCCAGGGATAGGTTCTTATCGAGCTGCTTTATTCCATTTGATCACTCATGCCTATTCGAAAGCATTATTATTTTTAGGATCCGGATCCATTATTCATTCAATGGAATCTATTGTTGGCTATTCTCCAGAT????????GAACATGGTTCTTATGGGTGGTTTAAGAAAATATGTGCCAATTACAAAAACTACCTTTTTAGTAGGTACACTTTCTCTTTGTGGTATTCCACCTCTTGCTTGTTTTTGGTCTAAGGATGAAATCCTTAATGATAGTTGGTTGTATTCACCCATCTTTGCGATAATAGCTTGTTCCACAGCAGGATTAACTGCATTTTATATGTTTCGGATTTATTTACTTACTTTTGAGGGACATTTACGCATTCAGTTTCAAAATTACAGTGGCACTAAAAATAGTTCGTTCTATTCAATATCTATATGGGGGAAAGAAGGGCCGGAACTGGTTAACAAAAATTTACCTTTCTTAGCAATTAATAATAATAAT---GAAAGGGTTTCTTTTTTTTCGAATAAGATATATCAAATTGATGGGAATGTACGAAATCTGATTCAATCTTTTATTACTCACTCTGACAATAAAGACACTTCCATATATCCCCATGAATCGGACAATACAATGCTATTGCCCTTACTTGTATTGTTCCTATTTACTTTGTTCGTCGGGTCCATAGGAATTCCCTTCGATCAAGCAGGAATGGATTTTGATATATTATCAAAATGGTTAACCCCATCGATAAACCTTTTACATCAAAATTTGAACTATTCTGTGGATTGGTATGAATTTGTGACAAATGCAATTTTTTCAGTCAGTATAGCCTATTTCGGAATATTCATAGCGTCTCTTTTCTATGGGTCTGTTTATTCATCTTTTCAGAATTTAGAATTAATTAATTCATTTGTGAAAATGGGTCCTAAGAGAATTTTCTTGGACCGAATAATAAATGGAATATACAGTTGGTC????????????????????ATGTTTTTTATGCAACATCCCTAATTAAGGGTATAAGAGGATTAGCCCAACTAACTCATTTTTTTGATAAACGAATAATTGATGGAATTACGATGTTATGCATGAACGTAATGCTCATAACTTCCCTCTAGACCTAGCTGCTGTCGAAGTTCCATCTGTAAATGGATAATACTTCAGCGTTAGTCTGAGTGTACACGAGTTGTTGAAGGATCAGATCAATGCCAACAACTTCTATCAACAA---------------GTTGGCATTGATCTGTTCGATTCAGTAGTCTTTTAATCACATAAG---TATTT-TTCCATTGAAAAAA-GGATTTTTTCTGGTTGGTTCACGATCGAACCGCCT-TTTTTGTTCTGTACTGATCTGTACT----------AGAATTTATCTATGTTCCTCTAAATCGTTTTCTTCTATACAA-----------------TTTAGAGGATTT-GCCTTTC----TATCT----CTCATTTTTTAGAGAGTTTATATAGAGAGGAGGGGCGGATGTAGCCAAGTGGCTCAAGGCAGTGGATTTGTGAATCCACCATGCGCGAATATGTTCAGAAAACAAGGGTTCAGAAAGCTAGAAAAAAAA--GGATAGGTGCAGAGACTCAATGGAAGCTGTTCTAACGAATGGAGTTGACAGCATTGGTAGAGGAATCCTTTCCTTCTATCGAAACTACAGAAAAGATGACCTTGTATACGTACGTATACATACTGAAATC---AAATTTAGAATCACTACTC-----GAATCCGTATTTTCTTATATGATTCATTGAAGAATAGAATGATTGTGAATCGATTCCAAGTTGAAGGAAGAATCGAATATTCAGTGATCAAATCATTCATTCCCGAGTCTAATAGATCTTTTGAAGAACTGATTAATCGGATGAGAATAAAGATAGAGTCCCATTCTACATGTCAATACATGCAACAATGAAATTTGGAGTCAGAGGAAAATCCGTCGACTTTATAAATCGTGAGGGTTC-AAGTCCCTCGAGACCCAATAAAAAAAAGGCCCAACCCCCTAACCATTTATCCTCTTTTGATTTTGGAAGTTCTTCAAAATGAGTTTAGTTTCTCATTCACTCTACTCTTTCACAAATGTATAAAGCAAGTGTTTTTTTCAAAGCTGGTGTTAAAGAGTACAAATTGACTTATTATACTCCTGAATATGAAACCAAAGATACTGATATCTTGGCAGCATTCCGAGTAACTCCTCAACCCGGAGTTCCGCCTGAGGAAGCAGGGGCTGCGGTAGCTGCCGAATCTTCTACTGGTACATGGACAACTGTGTGGACCGACGGACTTACCAGCCTTGATCGTTACAAAGGACGATGCTACCACATCGAGCCCGTTGCTGGGGAGGAAAATCAATATATTGCTTATGTAGCTTACCCTTTAGACCTTTTTGAAGAGGGTTCTGTTACTAATATGTTTACTTCCATTGTAGGTAATGTATTTGGGTTCAAAGCTCTACGAGCTCTACGTCTGGAGGACCTGCGAATTCCTAAGTCTTATATCAAGACTTTCCAGGGTCCGCCCCATGGCATCCAAGTTGAGAGAGATAAATTGAACAAGTATGGCCGTCCCCTATTGGGATGTACTATTAAACCAAAATTGGGGTTATCCGCCAAGAACTACGGTAGGGCGGTTTATGAATGTCTCCGCGGTGGACTTGATTTTACCAAGGATGATGAGAACGTGAACTCCCAACCATTTATGCGCTGGAGAGACCGTTTCTTATTTTGTGCCGAAGCACTGTTTAAAGCGCAGGCCGAAACAGGTGAAATCAAAGGACATTACTTGAATGCTACTGCAGGTACATGCGAAGAAATGATGAAAAGGGCCATATTTGCCAGGGAATTGGGAACTCCCATCGTAATGCATGACTACTTAACGGGGGGATTCACTGCAAATACTAGCTTGGCTCATTATTGCCGAGACAACGGCCTACTTCTTCACATCCATCGCGCAATGCATGCAGTTATTGATAGACAGAAGAATCATGGTATGCACTTTCGTGTACTAGCTAAAGCGTTACGTATGTCTGGTGGAGATCATATTCACGCTGGTACCGTAGTAGGTAAACTGGAAGGGGAACGGGACATCACTTTGGGTTTTGTTGATTTACTACGTGATGATTTTATTGAAAAAGACCGAAGTCGCGGTATTTATTTCACTCAAGATTGGGTCTCTTTGCCAGGTGTTCTGCCCGTGGCTTCAGGCGGTATTCATGTTTGGCATATGCCTGCCTTGACCGAGATCTTTGGGGATGATTCCGTACTACAATTCGGTGGAGGAACTTTAGGGCACCCTTGGGGAAATGCACCTGGTGCAGTAGCTAATCGGGTGGCTTTAGAAGCGTGTGTACAAGCTCGGAATGAGGGACGTGATCTTGCTCGTCAGGGTAATGAAATTATTCGTGAAGCTAGCAAATGGAGCCCTGAATTAGCTGCTGCTTGTGAGGTATGGAAGGAGATCAAATTCGAATTCGAAGCAATGGATACGTTGGATGTAATCCAGTAATTCTCGCTCCTTCCCCTAATTGCAATTAAACTCGGTATGGAAACCTASTAAGTGAGAACTTCCAGAYTCAKASAAACCCTGGAATTAAAAATGGGCAATCCTGAGCCAAATCCTGTGTTCAGMAAACAWGGTTCAGAAAGCGAGAATCAAKAWCAGAAAAA--GGATAGGTGCAGAGACTCAACGGAAGCTGTTCTAACAAATAGAGTTGACTGCATTGGTAGGGGAATTCTTTCCTTCTACCCAAACGACAGAAAGGATGACCTTGTATACGTACGTATACATACTGAAACATCAAACGATTAATCACGACTCGAATCAGTATTTTTTT------ATATGAAAAATTTCAGAATAGAAGGATTGTGAATTGATTCCGAGTTGAAGGAAGAATCGAATATTCAGAKATCAAATCATTCATTCCCGAGTCTAATAGATCTTTTGAAGAACTGATTAATCGGACGAGAATAAAGATAGAGTCCCATTCTACAT????????????????????????????????????????????????????????????????GGTTCAAGTCCCTCTATCCCCAATAAAAAAGGCCCATTTTCCCCCCC---AACCA-----TTTATCCCTCTTTTTTGTCAGTTCTTCAAAATTCGTTATGTTTCTCATTCACTCTACTCTTTCACAAATGGGTCCGACCAGAAATGTTTCTCTCTT-----ATCACAAGTTTTGTGATAGATATGATGTACGTACA--------AATGAACAGATAATGAATGGG---------GAA-TCTCTACTATTGAATCATTCACAGTAATA-TCATTACTCTTATACAAAGTCTTCTTTTTTAAGGTACAAGAAATTCCAGGACCTAGGTAAGATTTTGTAATGTTTTTTGGGTCTCTTTAATTGACATAGACCCAAGTCCTCTAGGAGGATGATGCATCGAGAATGGTCGGGATAGCTCAGCTGGTAGAGCAGAGGACTGAAAATT??????????????????????????????????????????????????????????????????????????????????????????????????????????????????????????????????????????????????????????????????????????????????????????????????????????????????????????????????????????AAGCTTCTTATATAGTTTATATATCTTAT--------------------ATAGTTAAGAATAGATAT---GAAA-----TATCTATTTAAGAATGGATGAAAGATAATATCTATATACTAATATTAGTATTAGAAATTTCTCTTTCTTTTCTTT-----GATTTGATTTCGAATTTCTTTCCTTTTGAATTCAATTCAAAATGCAAAATAAAATATTAGACTCTAACTATATT---AGTTAGAATTAGTTATAGCGGA---------CTAATTCTATTCGAATTAGAGCGAATCGGTCCT----------AAGGAAAGGATAAGATACAATCCAGATCATAATGAGATCTTCCCACGATTTCATTCGGAAAGAGGGGAGATAGAACG---AAAAAAAAAAAAGAAGAATCAATATCGACCGTTCCGGTATTCCAAATCGAGCAGGAAAAATGAGAGGGAGAGGGACATGTATATGTGGGATATATCCATCCATATTGAATTGCAGATACATC-AATGATAGAATCATTTCTGATTG----GACCAGGTTCCCCGATAGAGATGAAAGAAGATGGGTAAGAAATAGAAGCAGACACTGATTTGATATAGAAATCAGTATCTAATGAATTCA-------------------ATGGTTCCAACATAAATA
	'Cremastosperma_novogranatense_0744' ???????????????????????????????????????????????????????????????????????????????????????????????????????????????????????????????????????????????????????????????????????????????????????????????????????????????????????????????????????????????????????????????????????????????????????????CTGTTCTTGAGCGAACACATTTTTATGGAAAAATAGAACTACTTGTAGTAGTGCTTCGTAATGATTTTCATAAGACCCTATGGTTGTTCAAAGACCCTTTTATGCATTATGTCAGATATCAAGGAAAATCCATTCTGGCTTCAAAGGGGACTCATCTTCGTATGAAGAAATGGAAATCTTACCTTGTCCGTTTTTGGCAATCTCATTTTTCCTTGTGGTCTCAACCGGACAGGATCCGTATAAACCAATTATACAATCATTCTTTCTATTTTCTGGGCTATCTTTCAAGTGTACGACGAAATCCTTCGGTGGTAAGGAGTCAAATGTTAGAGAATTCATTTCTAATAGAGACTTCTATAAAGAAATTTGAGACCCTAATTCCAATTATTCCTCTGATTGGATCATTGGCTAAAGCGAAATTTTGTAACGTATCAGGGCACCCTATTAGTAAGCCGGCCCGGGCCGATTCGTCCGATTCTGATATTATCAATCGATTTGGGCGGATATACAGAAATCTTTCTCATTATCACAGTGGATCTTCAAAAAAA??????????????????????????????????????????????????????????????????????????????????????????????????????????????????????????????????????????????????????????????????????????????????????????????????????????????????????????????????????????????????????????????????????????????????????????????????????????????????????????????????????????????????????????????????????????????????????????????????????????????????????????????????????????????????????????????????????????????????????????????????????????????????????????????????????????????????????????????????????????????????????????????????????????????????????????????????????????????????????????????????????????????????????????????????????????????????????????????????????????????????????????????????????????????????????????????????????????????????????????????????????????????????????????????????????????????????????????????????????????????????????????????????????????????????????????????????????????????????????????????????????????????????????????????????????????????????????????????????????????????????????????????????????????????????????????????????????????????????????????????????????????????????????????????????????????????????????????????????????????????????????????????????????????????????????????????????????????????????????????????????????????????????????????????????????????????????????????????????????????????????????????????????????????????????????????????????????????????????????????????????????????????????????????????????????????????????????????????????????????????????????????????????????????????????????????????????????????????????????????????????????????????????????????????????????????????????????????????????????????????????????????????????????????????????????????????????????????????????????????????????????????????????????????????????????????????????????????????????????????????????????????????????????????????????????????????????????????????????????????????????????????????????????????????????????????????????????????????????????????????????????????????????????????????????????TGTTATGCATGAACGTAATGCTCATAACTTCCCTCTAGACCTAGCTGCTGTCGAAGTTCCATCTGTAAATGGATAATACTTCAGCGTTAGTCTGAGTGTACACGAGTTGTTGAAGGATCAGATCAATGCCAAC---------------TTGTTGATAGAAGTTGTTGGCATTGATCTGTTCGATTCAGTAGTCTTTTAATCACATAAG---TATTT-TTCCATTGAAGAAA-GGATTTTTTCTGGTTGGTTCACGATCGAACCGCCT-TTTTTGTTCTGT--------------------------------------------------------------------------------------GAGGATTT-GCCTTTC----TATCT----CTCATTTTTTAGAGAGTTTATATAGAGAGGAGGGGCGGATGTAGCCAAGKGGCTCAAGGCAGTGGATTTGTGAATCCACCATGCGCGATTT??????????????????????????????????????????????????????????????????????????????????????????????????????????????????????????????????????????????????????????????????????????????????????????????????????????????????????????????????????????????????????????????????????????????????????????????????????????????????????????????????????????????????????????????????????????????????????????????????????????????????????????????????????????????????????????????????????????????????????????????????????????????????????????????????????????????????????????????????????????????TAAAGCAAGTGTTGGATTCAAAGCT??????????????CAAATTGACTTATTATACTCCTGAATATGAAACCAAAGATACTGATATCTTGGCAGCATTCCGAGTAACTCCTCAACCCGGAGTTCCGCCTGAGGAAGCAGGGGCTGCGGTAGCTGCCGAATCTTCTACTGGTACATGGACAACTGTGTGGACCGACGGACTTACCAGCCTTGATCGTTACAAAGGACGATGCTACCACATCGAGCCCGTTGCTGGGGAGGAAAATCAATATATTGCTTATGTAGCTTACCCTTTAGACCTTTTTGAAGAGGGTTCTGTTACTAATATGTTTACTTCCATTGTAGGTAATGTATTTGGGTTCAAAGCTCTACGAGCTCTACGTCTGGAGGACCTGCGAATTCCTAAGTCTTATATCAAGACTTTCCAGGGTCCGCCCCATGGCATCCAAGTTGAGAGAGATAAATTGAACAAGTATGGCCGTCCCCTATTGGGATGTACTATTAAACCAAAATTGGGGTTATCCGCCAAGAACTACGGTAGGGCGGTTTATGAATGTCTCCGCGGTGGACTTGATTTTACCAAGGATGATGAGAACGTGAACTCCCAACCATTTATGCGCTGGAGAGACCGTTTCGTATTTTGTGCCGAAGCAATTTATAAAGCGCAGGCCGAAACAGGTGAAATCAAAGGACATTACTTTAA?????????????????????????????????????????????????????????????????????????????????????????????????????CTGCAAATACTAGCTTGGCTCATTATTGCCGAGACAACGGCCTACTTCTTCACATCCATCGCGCAATGCATGCAGTTATTGATAGACAGAAGAATCATGGTATGCACTTTCGTGTACTAGCTAAAGCGTTACGTATGTCTGGTGGAGATCATATTCACGCTGGTACCGTAGTAGGTAAACTGGAAGGGGAACGGGACATCACTTTGGGTTTTGTTGATTTACTACGTGATGATTTTATTGAAAAAGACCGAAGTCGCGGTATTTATTTCACTCAAGATTGGGTCTCTTTGCCAGGTGTTCTGCCCGTGGCTTCAGGCGGTATTCATGTTTGGCATATGCCTGCCTTGACCGAGATCTTTGGGGATGATTCCGTACTACAATTCGGTGGAGGAACTTTAGGGCACCCTTGGGGAAATGCACCTGGTGCAGTAGCTAATCGGGTGGCTTTAGAAGCGTGTGTACAAGCTCGGAATGAGGGACGTGATCTTGCTCGTCAGGGTAATGAAATTATTCGTGAAGCTAGCAAATGGAGCCCTGAATTAGCTGCTGCTTGTGAGGTATGGAAGGAGATCAAATTCGAATTCGAAGCAATGGATACGTTGGATGTAATCCAGTAATTCTCGCT??????????????????????????GTATGGAAACCTACTAAGTGAGAACTTCCAAATTCAGAGAAACCCTGGAATTAAAAATGGGCAATCCTGAGCCAAATCCTGTGTTCAGAAAACAAGGTTCAGAAAGCGAGAATCAATAACAGAAAAA--GGATAGGTGCAGAGACTCAACGGAAGCTGTTCTAACAAATAGAGTTGACTGCATTGGTAGGGGAATTCTTTCCTTCTACCCAAACGACAGAAAGGATGACCTTGTATACGTACGTATACATACTGAAACATCAAACGATTAATCACGACTCGAATCAGTATTTTTTT------ATATGAAAAATTTCAGAATAGAAGGATTGTGAATTGATTCCGAGTTGAAGGAAGAATCGAATATTCAGAGATCAAATCATTCATTCCCGAGTCTAATAGATCTTTTGAAGAACTGATTAATCGGACGAGAATAAAGATAGAGTCCCATTCTACATGTCAATACAGACAACAATGAAATTTATAGTAAGAGGAAAATCCGTCGACTTTAAAAATCGTGAGGGTTCAAGTCCCTCTATCCCCAATAAAAAAGGCCCATTTTCCCCCCC---AACCA-----TTTATCCCTCTTTTTTGTCAGTTCTTCAAAATTCGTTATGTTTCTCATTCACTCTACTCTTTCACAAATGGGTCCGACCAGAAATGTTTCTCTCTT-----ATCACAACTTTTGTGATAGATATGATGTACGTACA--------AATGAACAGATAATGAATGGG---------GAA-TCTCTACTATTGAATCATTCACAGTAATA-TCATTACTCTTATACAAAGTCTTCTTTTTTAAGGTACAAGAAATTCCAGGACCTAGGTAAGATTTTGTAATGTTTTTTGGGTCTCTTTAATTGACATAGACCCAAGTCCTCTAGGAGGATGATGCATCGAGAATGGTCGGGATAGCTCAGCTGGTAGAGCAGAGGACTGAAAATT????????????????????????????????????????????????????????????????????????????????????????????????????????????????????????????????????????????????????????????????????????????????????????????????????????????????????????????????????????????GCTTCTTATATAGTTTATATATCTTAT--------------------ATAGTTAAGAATAGATAT---GAAA-----TATCTATTTAAGAATGGATGAAAGATAATATCTATATACTAATATTAGTATTAGAAATTTCTATTTCTTTTCTTT-----GATTTGATTTCGAATTTCTTTCCTTTTGAATTGAATTCAAAATGCAAAATAAAATATTAGACTCTAACTATATT---AGTTAGAATTAGTTATAGCGGATTCTATATTCTAATTCTATTCGAATTAGAGCGAATCGGTCCT----------AAGGAAAGGATAAGATACAATCCAGATCATAATGAGATCTTCCCACGATTTCATTCGGAAAGAGGGGAGATAGAACG----AAAAAAAAAAAGAAGAATCAATATCGACCGTTCCGGTATTCCAAATCGAGCAGGAAAAATGAGAGGGAGAGAGACATGTATATGTGGGATATATCCATCCATATTGAATTGCAGATACATC-AATGATAGAATCATTTCTGATTG----GACCAGGTTCCCCGATAGAGATGAAAGAAGATGGGTAAGAAATAGAAGCAGACACTGATTTGATATAGAAATCAGTATCTAATGAATTCA-------------------ATGGTTCCAACATAAATA
	'Cremastosperma_oblongum_0600'      GTGTCACATATACTAATACCTCACCCCGTCCATCTGGAAATCTTGGTTCAAATACTTCACTCTTGGATACAAGATGCCCCCTCTTTGCATTTATTGCGATTCTTTCTCCACGACTATCAGAATTCGAATAGTCTCAATGCTCCAAAGAAATCCATTTCCCTTTGTTCAAAAGAGAATCGAAGATTTTTCTTGTTCATATATAATTTTCATGTATATGAATGTGAATCGGTATTTGTTTTTCTCCGTAAACAATCTGATCATTTACGATCAACATCCTTTGGAACTGTTCTTGAGCGAACACATTTTTATGGAAAAATAGAACTACTTGTAGTAGTGCTTCGTAATGATTTTCATAAGACCCTATGGTTGTTCAAAGACCCTTTTATGCATTATGTCAGATATCAAGGAAAATCCATTCTGGCTTCAAAGGGGACTCATCTTCGTATGAAGAAATGGAAATCTTACCTTGTCCGTTTTTGGCAATCTCATTTTTACTTGTGGTCTCAACCGGACAGGATCCATATAAACCAATTATACAATCATTCTTTCTATTTTCTGGGCTATCTTTCAAGTGTACGACGAAATCCTTCGGTGGTAAGGAGTCAAATGTTAGAGAATTCATTTCTAATAGAGACTTCTATAAAGAAATTTGAGACCCTAATTCCAATTATTCCTCTGATTGGATCATTGGCTAAAGCGAAATTTTGTAACGTATCAGGGCACCCTATTAGTAAGCCGGCCCGGGCCGATTCGTCCGATTCTGATATTATCAATCGATTTGGGCGGATATACAGAAATCTTTCTCATTATCACAGTGGATCTTCAAAA???????CTATATCAATAGGATTGGGACTTCTACTTGTTCCGACTGTGACAAAAAATGCTCGTCGTATGTGGGCTTTTCCTAGTGTTTCATTATTAAGTATAGTTATGGTTTTCTCGGCCGATATATCTATTCAACAAATAAATGGCAGTTCTGTCTATCAATATCTATGTTCTTGGACTATCAATAATGATTTTTCTTTCGAGTTCGGCCATTTAATCGACCCACTTACTTCTATTATGTCAATACTAATCACTACTGTTGGAATCATGGTTCTTATTTATAGTGACAATTATATGTCTCATGATCAAGGATATTTGAGATTTTTTACTTCTATGAGTTTTTTCACTACTTCTATGTTGGGATTAGTTACTAGTTCCAATTTGATACAAATTTATATTTTTTGGGAATTGGTGGGAATGTGTTCGTATCTATTAATAGGTTTTTGGTTCACGCGACCAATTGCAGCAAATGCTTGTCAAAAAGCGTTTGTAACGAATCGTGTAGGGGATTTTGGTTTATTATTAGGAATCTTAGGTTTTTATTGGATAACGGGTAGTTTTGAATTTCGGGATTTATTCGAAATTTTGAATAACTTGATCCATAATAATAGGGGAAATTCTTTATTTGCTATTCCGTGTGCCTTCCTATTATTCGTCGGTGCAGTTGCTAAATCTGCACAATTTCCCCTTCATGTATGGTTACCTGATGCCATGGAGGGGCCTACTCCTATTTCGGCTCTTATACATGCTGCCACTATGGTAGCAGCGGGAATTTTTCTTGTTGCTCGACTTTTTCCTCTTTTCACAGTCATACCTCACATAATGTGTCTTATTTCCTTGATAGGTATAATAACGGTACTATTAGGAGCTACTTTGGCTCTTGCTCAAAGAGACATTAAAAGGAGTTTAGCCTATTCTACAATGTCTCAATTGGGTTATATTATGTTAGCTCCAGGGATAGGTTCTTATCGAGCTGCTTTATTCCATTTGATCACTCATGCCTATTCGAAAGCATTATTATTTTTAGGATCCGGATCCATTATTCATTCAATGGAATCTATTGTTGGCTATTCTCCAGAT????????GAACATGGTTCTTATGGGTGGTTTAAGAAAATATGTGCCAATTACAAAAACTACCTTTTTAGTAGGTACACTTTCTCTTTGTGGTATTCCACCTCTTGCTTGTTTTTGGTCTAAGGATGAAATCCTTAATGATAGTTGGTTGTATTCACCCATCTTTGCGATAATAGCTTGTTCCACAGCAGGATTAACTGCATTTTATATGTTTCGGATTTATTTACTTACTTTTGAGGGACATTTACGCATTCAGTTTCAAAATTACAGTGGCACTAAAAATAGTTCGTTCTATTCAATATCTATATGGGGGAAAGAAGGGCCGGAACTGGTTAACAAAAATTTACCTTTCTTAGCAATTAATAAAAATAAT---GAAAGGGTTTCTTTTTTTTCGAATAAGATATATCAAATTGATGGGAATGTACGAAATCTGATTCAATCTTTTTTTACTCACTCTGACAATAAAGACACTTCCATATATCCCCATGAATCGGACAATACAATGCTATTGCCCTTACTTGTATTGTTCCTATTTACTTTGTTCGTCGGGTCCATAGGAATTCCCTTCGATCAAGCAGGAATGGATTTTGATATATTATCAAAATGGTTAACCCCATCGATAAACCTTTTACATCAAAATTTGAACTATTCTGTGGATTGGTATGAATTTGTGACAAATGCAATTTTTTCAGTCAGTATAGCCTATTTCGGAATATTCATAGCGTCTCTTTTCTATGGGTCTGTTTATTCATCTTTTCAGAATTTAGACTTAATTAATTCATTTGTGAAAATGGGTCCTAAGAGAATTTTCTTGGACCGAATAATAAATGGAATATACAGTTGGTC????????????????????ATGTTTTTTATGCAACATCCCTAATTAAGGGTATAAGAGGATTAGCCCAACTAACTCATTTTTTTGATAAACGAATAATTGATGGAATTACGATGTTA?GCATGAACGTAATGCTCATAACTTCCCTCTAGACCTAGCTGCTGTCGAAGTTCCATCTGTAAATGGATAATACTTCAGCGTTAGTCTGAGTGTACACGAGTTGTTGAAGGATCAGATCAATGCCAAC---------------TTGTTGATAGAAGTTGTTGGCATTGATCTGTTCGATTCAGTAGTCTTTTAATCACATAAG---TATTT-TTCCATTGAAGAAA-GGATTTTTTCTGGTTGGTTCACGATCGAACCGCCT-TTTTTGTTCTGTACTGATCTGTACT----------AGAATTTATCTATGTTCCTCTAAATCGTTTTCTTCTATACAA-----------------TTTAGAGGATTT-GCCTTTC----TATCT----CTCATTTTTTAGAGAGTTTATATAGAGAGGAGGGGCGGATGTAGCCAAGTGGCTCAAGGCAGTGGATTTGTGAATCCACCATGCGCGATTATGTTCAGAAAACAAGGGTTCAGAAAGCTAGAAAAAAAA--GGATAGGTGCAGAGACTCAATGGAAGCTGTTCTAACGAATGGAGTTGACAGCATTGGTAGAGGAATCCTTTCCTTCTATCGAAACTACAGAAAAGATGACCTTGTATACGTACGTATACATACTGAAATC---AAATTTAGAATCACTACTC-----GAATCCGTATTTTCTTATATGATTCATTGAAGAATAGAATGATTGTGAATCGATTCCAAGTTGAAGGAAGAATCGAATATTCAGTGATCAAATCATTCATTCCCGAGTCTAATAGATCTTTTGAAGAACTGATTAATCGGATGAGAATAAAGATAGAGTCCCATTCTACATGTCAATACATGCAACAATTAAATTTGGAGTCAGAGGAAAATCCGTCGACTTTATAAATCGTGAGGGTTC-AAGTCCCTCGAGACCCAATAAAAAAAAGGCCCAACCCCCTAACCATTTATCCTCTTTTGATTTTTGAAGTTCTTCAAAATGAGTTTAGTTTCTCATTCACTCTACTCTTTCACGAATGTATAAAGCAAGTGTTTTCTTCAAAGCTGGTGTTAAAGAGTACAAATTGACTTATTATACTCCTGAATATGAAACCAAAGATACTGATATCTTGGCAGCATTCCGAGTAACTCCTCAACCCGGAGTTCCGCCTGAGGAAGCAGGGGCTGCGGTAGCTGCCGAATCTTCTACTGGTACATGGACAACTGTGTGGACCGACGGACTTACCAGCCTTGATCGTTACAAAGGACGATGCTACCACATCGAGCCCGTTGCTGGGGAGGAAAATCAATATATTGCTTATGTAGCTTACCCTTTAGACCTTTTTGAAGAGGGTTCTGTTACTAATATGTTTACTTCCATTGTAGGTAATGTATTTGGGTTCAAAGCTCTACGAGCTCTACGTCTGGAGGACCTGCGAATTCCTAAGTCTTATATCAAGACTTTCCAGGGTCCGCCCCATGGCATCCAAGTTGAGAGAGATAAATTGAACAAGTATGGCCGTCCCCTATTGGGATGTACTATTAAACCAAAATTGGGGTTATCCGCCAAGAACTACGGTAGGGCGGTTTATGAATGTCTCCGCGGTGGACTTGATTTTACCAAGGATGATGAGAACGTGAACTCCCAACCATTTATGCGCTGGAGAGACCGTTTCTTATTTTGTGCCGAAGCACTTTATAAAGCGCAGGCCGAAACAGGTGAAATCAAAGGACATTACTTGAATGCTACTGCAGGTACATGCGAAGAAATGATGAAAAGGGCCATATTTGCCAGGGAATTGGGAGCTCCCATCGTAATGCATGACTACTTAACGGGGGGATTCACTGCAAATACTAGCTTGGCTCATTATTGCCGAGACAACGGCCTACTTCTTCACATCCATCGCGCAATGCATGCAGTTATTGATAGACAGAAGAATCATGGTATGCACTTTCGTGTACTAGCTAAAGCGTTACGTATGTCTGGTGGAGATCATATTCACGCTGGTACCGTAGTAGGTAAACTGGAAGGGGAACGGGACATCACTTTGGGTTTTGTTGATTTACTACGTGATGATTTTATTGAAAAAGACCGAAGTCGCGGTATTTATTTCACTCAAGATTGGGTCTCTTTGCCAGGTGTTCTGCCCGTGGCTTCAGGCGGTATTCATGTTTGGCATATGCCTGCCTTGACCGAGATCTTTGGGGATGATTCCGTACTACAATTCGGTGGAGGAACTATAGGGCACCCTTGGGGAAATGCACCTGGTGCAGTAGCTAATCGGGTGGCTTTAGAAGCGTGTGTACAAGCTCGGAATGAGGGACGTGATCTTGCTCGTCAGGGTAATGAAATTATTCGTGAAGCTAGCAAATGGAGCCCTGAATTAGCTGCTGCTTGTGAGGTATGGAAGGAGATCAAATTCGAATTCGAAGCAATGGATACGTTGGATGTAATCCAGTAATTCTCGCTCCTTCCCCTAATTGCAATTAAACTCGGTATGGAAACCTWSTAAGTGAGMACTTCCARATTCAKASAAACCCTGGAATTAAAAATGGGCAATCCTGAGCCAAMTCCTGTGTTCAGMAAACAWGGTTCAGAAAGCGAGAATCAAKAWCAGAAAAA--GGATAGGTGCAGAGACTCAAYGGAAGCTGTTCTAACAAATAGAGWTGACTGCATTGGTAGGGGAATTCTTTCCTTCTACCCAAACGACAGAAAGGATGACCTTGTATACGTACGTATACATACTGAAACATCAAACGATTAATCACGACTCGAATCAGTATTTTTTT------ATATGAAAAATTTCAGAATAGAAGGATTGTGAATTGATTCCRAGTTGAAGGAAGAATCGAATATTCAGAGATCAAATCATTCATTCCCGAGTCTAATAGATCTTTWGAAGAACTGATTAATCGGACGAGAATAAAGATAGAGTCCCATTCTACATGTCAATACAGACAACAATGAAATTTATAGTAAGAGGAAAATCCGTCGACTTTAAAAATCGTGAGGGTTCAAGTCCCTCTATCCCCAATAAAAAAGGCCCATTTTCCCCCCC---AACCA-----TTTATCCCTCTTTTTTGTCAGTTCTTCCAAATTCGTTATGTTTCTCATTCACTCTACTCTTTCACAAATGGGTCCGACCAGAAATGTTTCTCTCTT-----ATCACAAGTTTTGTGATAGATATGATGTACGTACA--------AATGAACAGATAATGAATGGG---------GAA-TCTCTACTATTGAATCATTCACAGTAATA-TCATTACTCTTATACAAAGTCTTCTTTTTTAAGGTACAAGAAATTCCAGGACCTAGGTAAGATTTTGTAATGTTTTTTGGATCTCTTTAATTGACATAGACCCAAGTCCTCTAGGAGGATGATGCATCGAGAATGGTCGGGATAGCTCAGCTGGTAGAGCAGAGGACTGAAAATT????AC---------------------------------------------------------------------------------------------------------------------------------------------------------------------------------------------------------------------------------AAGAAGCTTCTTATATAGTTTATATATCTTAT--------------------ATAGTTAAGAATAGATATTTC---A-----TATCTATTTAAGAATGGATGAAAGATAATATCTATATACTAATATTAGTATTAGAAATTTCTATTTCTTTTCTTT-----GATTTGATTTCGAATTTCTTTCCTTTTGAATTCAATTCAAAATGCAAAATAAAATATTAGACTCTAACTATATT---AGTTAGAATTAGTTATAGCGGATTCTATATTCTAATTCTATTCGAATTAGAGCGAATCGGTCCT----------AAGGAAAGGATAAGATACAATCCAGATCATAATGAGATCTTCCCACGATTTCATTCGGAAAGAGGGGAGATAGAACG-----AAAAAAAAAAGAAGAATCAATATCGACCGTTCCGGTATTCCAAATCGAGCAGGAAAAATGAGAGGGAGAGGGACATGTATATGTGGGATATATCCATCCATATTGAATTGCAGATACATC-AATGATAGAATCATTTCTGATTG----GACCAGGTTCCCCGATAGAGATGAAAGAAGATGGGTAAGAAATAGAAGCAGACACTGATTTGATATAGAAATCAGTATCTAATGAATTCA-------------------ATGGTTCCAACATAATTA
	'Cremastosperma_oblongum_0739'      GTGTCACATATACTAATACCTCACCCCGTCCATCTGGAAATCTTGGTTCAAATACTTCACTCTTGGATACAAGATGCCCCCTCTTTGCATTTATTGCGATTCTTTCTCCACGACTATCAGAATTCGAATAGTCTCAATGCTCCAAAGAAATCCATTTCCCTTTGTTCAAAAGAGAATCGAAGATTTTTCTTGTTCATATATAATTTTCATGTATATGAATGTGAATCGGTATTTGTTTTTCTCCGTAAACAATCTGATCATTTACGATCAACATCCTTTGGAACTGTTCTTGAGCGAACACATTTTTATGGAAAAATAGAACTACTTGTAGTAGTGCTTCGTAATGATTTTCATAAGACCCTATGGTTGTTCAAAGACCCTTTTATGCATTATGTCAGATATCAAGGAAAATCCATTCTGGCTTCAAAGGGGACTCATCTTCGTATGAAGAAATGGAAATCTTACCTTGTCCGTTTTTGGCAATCTCATTTTTACTTGTGGTCTCAACCGGACAGGATCCATATAAACCAATTATACAATCATTCTTTCTATTTTCTGGGCTATCTTTCAAGTGTACGACGAAATCCTTCGGTGGTAAGGAGTCAAATGTTAGAGAATTCATTTCTAATAGAGACTTCTATAAAGAAATTTGAGACCCTAATTCCAATTATTCCTCTGATTGGATCATTGGCTAAAGCGAAATTTTGTAACGTATCAGGGCACCCTATTAGTAAGCCGGCCCGGGCCGATTCGTCCGATTCTGATATTATCAATCGATTTGGGCGGATATACAGAAATCTTTCTCATTATCACAGTGGATCTTCA??????GTTACTATATCAATAGGATTGGGACTTCTACTTGTTCCGACTGTGACAAAAAATGCTCGTCGTATGTGGGCTTTTCCTAGTGTTTCATTATTAAGTATAGTTATGGTTTTCTCGGCCGATATATCTATTCAACAAATAAATGGCAGTTCTGTCTATCAATATCTATGTTCTTGGACTATCAATAATGATTTTTCTTTCGAGTTCGGCCATTTAATCGACCCACTTACTTCTATTATGTCAATACTAATCACTACTGTTGGAATCATGGTTCTTATTTATAGTGACAATTATATGTCTCATGATCAAGGATATTTGAGATTTTTTACTTCTATGAGTTTTTTCACTACTTCTATGTTGGGATTAGTTACTAGTTCCAATTTGATACAAATTTATATTTTTTGGGAATTGGTGGGAATGTGTTCGTATCTATTAATAGGTTTTTGGTTCACGCGACCAATTGCAGCAAATGCTTGTCAAAAAGCGTTTGTAACGAATCGTGTAGGGGATTTTGGTTTATTATTAGGAATCTTAGGTTTTTATTGGATAACGGGTAGTTTTGAATTTCGGGATTTATTCGAAATTTTGAATAACTTGATCCATAATAATAGGGGAAATTCTTTATTTGCTATTCCGTGTGCCTTCCTATTATTCGTCGGTGCAGTTGCTAAATCTGCACAATTTCCCCTTCATGTATGGTTACCTGATGCCATGGAGGGGCCTACTCCTATTTCGGCTCTTATACATGCTGCCACTATGGTAGCAGCGGGAATTTTTCTTGTTGCTCGACTTTTTCCTCTTTTCACAGTCATACCTCACATAATGTGTCTTATTTCCTTGATAGGTATAATAACGGTACTATTAGGAGCTACTTTGGCTCTTGCTCAAAGAGACATTAAAAGGAGTTTAGCCTATTCTACAATGTCTCAATTGGGTTATATTATGTTAGCTCCAGGGATAGGTTCTTATCGAGCTGCTTTATTCCATTTGATCACTCATGCCTATTCGAAAGCATTATTATTTTTAGGATCCGGATCCATTATTCATTCAATGGAATCTATTGTTGGCTATTCTCCAGATA???????GAACATGGTTCTTATGGGTGGTTTAAGAAAATATGTGCCAATTACAAAAACTACCTTTTTAGTAGGTACACTTTCTCTTTGTGGTATTCCACCTCTTGCTTGTTTTTGGTCTAAGGATGAAATCCTTAATGATAGTTGGTTGTATTCACCCATCTTTGCGATAATAGCTTGTTCCACAGCAGGATTAACTGCATTTTATATGTTTCGGATTTATTTACTTACTTTTGAGGGACATTTACGCATTCAGTTTCAAAATTACAGTGGCACTAAAAATAGTTCGTTCTATTCAATATCTATATGGGGGAAAGAAGGGCCGGAACTGGTTAACAAAAATTTACCTTTCTTAGCAATTAATAAAAATAAT---GAAAGGGTTTCTTTTTTTTCGAATAAGATATATCAAATTGATGGGAATGTACGAAATCTGATTCAATCTTTTTTTACTCACTCTGACAATAAAGACACTTCCATATATCCCCATGAATCGGACAATACAATGCTATTGCCCTTACTTGTATTGTTCCTATTTACTTTGTTCGTCGGGTCCATAGGAATTCCCTTCGATCAAGCAGGAATGGATTTTGATATATTATCAAAATGGTTAACCCCATCGATAAACCTTTTACATCAAAATTTGAACTATTCTGTGGATTGGTATGAATTTGTGACAAATGCAATTTTTTCAGTCAGTATAGCCTATTTCGGAATATTCATAGCGTCTCTTTTCTATGGGTCTGTTTATTCATCTTTTCAGAATTTAGACTTAATTAATTCATTTGTGAAAATGGGTCCTAAGAGAATTTTCTTGGACCGAATAATAAATGGAATATACAGTTGGTC????????????????????ATGTTTTTTATGCAACATCCCTAATTAAGGGTATAAGAGGATTAGCCCAACTAACTCATTTTTTTGATAAACGAATAATTGATGGAATTACGATGTTATGCATGAACGTAATGCTCATAACTTCCCTCTAGACCTAGCTGCTGTCGAAGTTCCATCTGTAAATGGATAATACTTCAGCGTTAGTCTGAGTGTACACGAGTTGTTGAAGGATCAGATCAATGCCAACAACTTCTATCAACAA---------------GTTGGCATTGATCTGTTCGATTCAGTAGTCTTTTAATCACATAAG---TATTT-TTCCATTGAAGAAA-GGATTTTTTCTGGTTGGTTCACGATCGAACCGCCT-TTTTTGTTCTGTACTGATCTGTACT----------AGAATTTATCTATGTTCCTCTAAATCGTTTTCTTCTATACAA-----------------TTTAGAGGATTT-GCCTTTC----TATCT----CTCATTTTTTAGAGAGTTTATATAGAGAGGAGGGGCGGATGTAGCCAAGTGGCTCAAGGCAGTGGATTTGTGAATCCACCWTGCGCGAATATGTTCAGAAAACAAGGGTTCAGAAAGCTAGAAAAAAAA--GGATAGGTGCAGAGACTCAATGGAAGCTGTTCTAACGAATGGAGTTGACAGCATTGGTAGAGGAATCCTTTCCTTCTATCGAAACTACAGAAAAGATGACCTTGTATACGTACGTATACATACTGAAATC---AAATTTAGAATCACTACTC-----GAATCCGTATTTTCTTATATGATTCATTGAAGAATAGAATGATTGTGAATCGATTCCAAGTTGAAGGAAGAATCGAATATTCAGTGATCAAATCATTCATTCCCGAGTCTAATAGATCTTTTGAAGAACTGATTAATCGGATGAGAATAAAGATAGAGTCCCATTCTACATGTCAATACATGCAACAATGAAATTTGGAGTCAGAGGAAAATCCGTCGACTTTATAAATCGTGAGGGTTC-AAGTCCCTCGAGACCCAATAAAAAAAAGGCCCAACCCCCTAACCATTTATCCTCTTTTGATTTTGGAAGTTCTTCAAAATGAGTTTAGTTTCTCATTCACTCTACTCTTTCACAAATGTATAAAGCAAGTGTTKKMTTCAAAGCTGGTGTTAAAGAGTACAAATTGACTTATTATACTCCTGAATATGAAACCAAAGATACTGATATCTTGGCAGCATTCCGAGTAACTCCTCAACCCGGAGTTCCGCCTGAGGAAGCAGGGGCTGCGGTAGCTGCCGAATCTTCTACTGGTACATGGACAACTGTGTGGACCGACGGACTTACCAGCCTTGATCGTTACAAAGGACGATGCTACCACATCGAGCCCGTTGCTGGGGAGGAAAATCAATATATTGCTTATGTAGCTTACCCTTTAGACCTTTTTGAAGAGGGTTCTGTTACTAATATGTTTACTTCCATTGTAGGTAATGTATTTGGGTTCAAAGCTCTACGAGCTCTACGTCTGGAGGACCTGCGAATTCCTAAGTCTTATATCAAGACTTTCCAGGGTCCGCCCCATGGCATCCAAGTTGAGAGAGATAAATTGAACAAGTATGGCCGTCCCCTATTGGGATGTACTATTAAACCAAAATTGGGGTTATCCGCCAAGAACTACGGTAGGGCGGTTTATGAATGTCTCCGCGGTGGACTTGATTTTACCAAGGATGATGAGAACGTGAACTCCCAACCATTTATGCGCTGGAGAGACCGTTTCTTATTTTGTGCCGAAGCACTTTATAAAGCGCAGGCCGAAACAGGTGAAATCAAAGGACATTACTTGAATGCTACTGCAGGTACATGCGAAGAAATGATGAAAAGGGCCATATTTGCCAGGGAATTGGGAGCTCCCATCGTAATGCATGACTACTTAACGGGGGGATTCACTGCAAATACTAGCTTGGCTCATTATTGCCGAGACAACGGCCTACTTCTTCACATCCATCGCGCAATGCATGCAGTTATTGATAGACAGAAGAATCATGGTATGCACTTTCGTGTACTAGCTAAAGCGTTACGTATGTCTGGTGGAGATCATATTCACGCTGGTACCGTAGTAGGTAAACTGGAAGGGGAACGGGACATCACTTTGGGTTTTGTTGATTTACTACGTGATGATTTTATTGAAAAAGACCGAAGTCGCGGTATTTATTTCACTCAAGATTGGGTCTCTTTGCCAGGTGTTCTGCCCGTGGCTTCAGGCGGTATTCATGTTTGGCATATGCCTGCCTTGACCGAGATCTTTGGGGATGATTCCGTACTACAATTCGGTGGAGGAACTATAGGGCACCCTTGGGGAAATGCACCTGGTGCAGTAGCTAATCGGGTGGCTTTAGAAGCGTGTGTACAAGCTCGGAATGAGGGACGTGATCTTGCTCGTCAGGGTAATGAAATTATTCGTGAAGCTAGCAAATGGAGCCCTGAATTAGCTGCTGCTTGTGAGGTATGGAAGGAGATCAAATTCGAATTCGAAGCAATGGATACGTTGGATGTAATCCAGTAATTCTCGCTCCTTCCCCTAATTGCAATTAAACTCGGTATGGAAACCTASTAAGTGAGAMCTTCCARAYTCAKASAAACCCTGGAATTAAAAATGGGCAATCMTGAGCCAAATCCTGTGTTCAGMARACAAGGTTCAGAAAGCGAGAATCAATAWCAGAAAAA--GGATAGGTGCAGAGACTCAACGGAAGCTGTTCTAACAAATAGAGTTGACTGCATTGGTAGGGGAATTCTTTCCTTCTACCCAAACGACAGAAAGGATGACCTTGTATACGTACGTATACATACTGAAACATCAAACGATTAATCACGACTCGAATCAGTATTTTTTT------ATATGAAAAATTTCAGAATAGAAGGATTGTGAATTGATTCCGAGTTGAAGGAAGAATCGAATATTCAGAGATCAAATCATTCATTCCCGAGTCTAATAGATCTTTTGAAGAACTGATTAATCGGACGAGAATAAAGATAGAGTCCCATTCTACATGT??????????????????????????????????????????????????????????????GGTTCAAGTCCCTCTATCCCCAATAAAAAAGGCCCATTTTCCCCCCC---AACCA-----TTTATCCCTCTTTTTTGTCAGTTCTTCCAAATTCGTTATGTTTCTCATTCACTCTACTCTTTCACAAATGGGTCCGACCAGAAATGTTTCTCTCTT-----ATCACAAGTTTTGTGATAGATATGATGTACGTACA--------AATGAACAGATAATGAATGGG---------GAA-TCTCTACTATTGAATCATTCACAGTAATA-TCATTACTCTTATACAAAGTCTTCTTTTTTAAGGTACAAGAAATTCCAGGACCTAGGTAAGATTTTGTAATGTTTTTTGGATCTCTTTAATTGACATAGACCCAAGTCCTCTAGGAGGATGATGCATCGAGAATGGTCGGGATAGCTCAGCTGGTAGAGCAGAGGACTGAAAATTTAACAG---------------------------------------------------------------------------------------------------------------------------------------------------------------------------------------------------------------------------------AAGAAGCTTCTTATATAGTTTATATATCTTAT--------------------ATAGTTAAGAATAGATATTTC---A-----TATCTATTTAAGAATGGATGAAAGATAATATCTATATACTAATATTAGTATTAGAAATTTCTATTTCTTTTCTTT-----GATTTGATTTCGAATTTCTTTCCTTTTGAATTCAATTCAAAATGCAAAATAAAATATTAGACTCTAACTATATT---AGTTAGAATTAGTTATAGCGGATTCTATATTCTAATTCTATTCGAATTAGAGCGAATCGGTCCT----------AAGGAAAGGATAAGATACAATCCAGATCATAATGAGATCTTCCCACGATTTCATTCGGAAAGAGGGGAGATAGAACG----AAAAAAAAAAAGAAGAATCAATATCGACCGTTCCGGTATTCCAAATCGAGCAGGAAAAATGAGAGGGAGAGGGACATGTATATGTGGGATATATCCATCCATATTGAATTGCAGATACATC-AATGATAGAATCATTTCTGATTG----GACCAGGTTCCCCGATAGAGATGAAAGAAGATGGGTAAGAAATAGAAGCAGACACTGATTTGATATAGAAATCAGTATCTAATGAATTCA-------------------ATGGTTCCAACATAATTA
	'Cremastosperma_oblongum_1097'      ????????????????????????????????????????????????????????????????????????????????????????????????????????????????????????????????????????????????????????????????????????????????????????????????????????????????????????????????????????????????????????????????????????????????????????GAACTGTTCTTGAGCGAACACATTTTTATGGAAAAATAGAACTACTTGTAGTAGTGCTTCGTAATGATTTTCATAAGACCCTATGGTTGTTCAAAGACCCTTTTATGCATTATGTCAGATATCAAGGAAAATCCATTCTGGCTTCAAAGGGGACTCATCTTCGTATGAAGAAATGGAAATCTTACCTTGTCCGTTTTTGGCAATCTCATTTTTACTTGTGGTCTCAACCGGACAGGATCCATATAAACCAATTATACAATCATTCTTTCTATTTTCTGGGCTATCTTTCAAGTGTACGACGAAATCCTTCGGTGGTAAGGAGTCAAATGTTAGAGAATTCATTTCTAATAGAGACTTCTATAAAGAAATTTGAGACCCTAATTCCAATTATTCCTCTGATTGGATCATTGGCTAAAGCGAAATTTTGTAACGTATCAGGGCACCCTATTAGTAAGCCGGCCCGGGCCGATTCGTCCGATTCTGATATTATCAATCGATTTGGGCGGATATACAGAAATCTTTCTCATTATCACAGTGGATCTTCAAAA???GTTACTATATCAATAGGATTGGGACTTCTACTTGTTCCGACTGTGACAAAAAATGCTCGTCGTATGTGGGCTTTTCCTAGTGTTTCATTATTAAGTATAGTTATGGTTTTCTCGGCCGATATATCTATTCAACAAATAAATGGCAGTTCTGTCTATCAATATCTATGTTCTTGGACTATCAATAATGATTTTTCTTTCGAGTTCGGCCATTTAATCGACCCACTTACTTCTATTATGTCAATACTAATCACTACTGTTGGAATCATGGTTCTTATTTATAGTGACAATTATATGTCTCATGATCAAGGATATTTGAGATTTTTTACTTCTATGAGTTTTTTCACTACTTCTATGTTGGGATTAGTTACTAGTTCCAATTTGATACAAATTTATATTTTTTGGGAATTGGTGGGAATGTGTTCGTATCTATTAATAGGTTTTTGGTTCACGCGACCAATTGCAGCAAATGCTTGTCAAAAAGCGTTTGTAACGAATCGTGTAGGGGATTTTGGTTTATTATTAGGAATCTTAGGTTTTTATTGGATAACGGGTAGTTTTGAATTTCGGGATTTATTCGAAATTTTGAATAACTTGATCCATAATAATAGGGGAAATTCTTTATTTGCTATTCCGTGTGCCTTCCTATTATTCGTCGGTGCAGTTGCTAAATCTGCACAATTTCCCCTTCATGTATGGTTACCTGATGCCATGGAGGGGCCTACTCCTATTTCGGCTCTTATACATGCTGCCACTATGGTAGCAGCGGGAATTTTTCTTGTTGCTCGACTTTTTCCTCTTTTCACAGTCATACCTCACATAATGTGTCTTATTTCCTTGATAGGTATAATAACGGTACTATTAGGAGCTACTTTGGCTCTTGCTCAAAGAGACATTAAAAGGAGTTTAGCCTATTCTACAATGTCTCAATTGGGTTATATTATGTTAGCTCCAGGGATAGGTTCTTATCGAGCTGCTTTATTCCATTTGATCACTCATGCCTATTCGAAAGCATTATTATTTTTAGGATCCGGATCCATTATTCATTCAATGGAATCTATTGTTGGCTATTCTCCAGATAAAAGTCAGAACATGGTTCTTATGGGTGGTTTAAGAAAATATGTGCCAATTACAAAAACTACCTTTTTAGTAGGTACACTTTCTCTTTGTGGTATTCCACCTCTTGCTTGTTTTTGGTCTAAGGATGAAATCCTTAATGATAGTTGGTTGTATTCACCCATCTTTGCGATAATAGCTTGTTCCACAGCAGGATTAACTGCATTTTATATGTTTCGGATTTATTTACTTACTTTTGAGGGACATTTACGCATTCAGTTTCAAAATTACAGTGGCACTAAAAATAGTTCGTTCTATTCAATATCTATATGGGGGAAAGAAGGGCCGGAACTGGTTAACAAAAATTTACCTTTCTTAGCAATTAATAATAATAAT---GAAAGGGTTTCTTTTTTTTCGAATAAGATATATCAAATTGATGGGAATGTACGAAATCTGATTCAATCTTTTTTTACTCACTCTGACAATAAAGACACTTCCATATATCCCCATGAATCGGACAATACAATGCTATTGCCCTTACTTGTATTGTTCCTATTTACTTTGTTCGTCGGGTCCATAGGAATTCCCTTCGATCAAGCAGGAATGGATTTTGATATATTATCAAAATGGTTAACCCCATCGATAAACCTTTTACATCAAAATTTTAACTATTCTGTGGATTGGTATGAATTTGTGACAAATGCAATTTTTTCAGTCAGTATAGCCTATTTCGGAATATTCATAGCGTCTCTTTTCTATGGGTCTGTTTATTCATCTTTTCAGAATTTAGACTTAATTAATTCATTTGTGAAAATGGGTCCTAAGAGAATTTTCTTGGACCGAATAATAAATGGAATATACAGTTGGTCATATAATCGTGGTTACATAGATGTTTTTTATGCAACATCCCTAATTAAGGGTATAAGAGGATTAGCCCAACTAACTCATTTTTTTGATAAACGAATAATTGATGGAATTACGATGTTATGCATGAACGTAATGCTCATAACTTCCCTCTAGACCTAGCTGCTGTCGAAGTTCCATCTGTAAATGGATAATACTTCAGCGTTAGTCTGAGTGTACACGAGTTGTTGAAGGATCAGATCAATGCCAAC---------------TTGTTGATAGAAGTTGTTGGCATTGATCTGTTCGATTCAGTAGTCTTTTAATCACATAAG---TATTT-TTCCATTGAAGAAA-GGATTTTTTCTGGTTGGTTCACGATCGAACCGCCT-TTTTTGTTCTGTACTGATCTGTACT----------AGAATTTATCTATGTTCCTCTAAAT-----------------TGTATAGAAGAAAACGATTTAGAGGATTT-GGCTTTC----TATCT----CTCATTTTTTAGAGAGTTTATATAGAGAGGAGGGGCGGATGTAGCCAAGTGGCTCAAGGCAGTGG???????????????????????TTATGTTCAGAAAACAAGGGTTCAGAAAGCTAGAAAAAAAA--GGATAGGTGCAGAGACTCAATGGAAGCTGTTCTAACGAATGGAGTTGACAGCATTGGTAGAGGAATCCTTTCCTTCTATCGAAACTACAGAAAAGATGACCTTGTATACGTACGTATACATACTGAAATC---AAATTTAGAATCACTACTC-----GAATCCGTATTTTCTTATATGATTCATTGAAGAATAGAATGATTGTGAATCGATTCCAAGTTGAAGGAAGAATCGAATATTCAGTGATCAAATCATTCATTCCCGAGTCTAATAGATCTTTTGAAGAACTGATTAATCGGATGAGAATAAAGATAGAGTCCCATTCTACATGTCAATACATGCAACAATGAAATTTGGAGTCAGAGGAAAATCCGTCGACTTTATAAATCGTGAGGGTTC-AAGTCCCTCGAGACCCAATAAAAAAAAGGCCCAACCCCCTAACCATTTATCCTCTTTTGATTTTTTAAGTTCTTCAAAATGAGTTTAGTTTCTCATTCACTCTACTCTTTCACAAATGTA????????GTGTTTTCTTCAAAGCTGGTGTTAAAGAGTACAAATTGACTTATTATACTCCTGAATATGAAACCAAAGATACTGATATCTTGGCAGCATTCCGAGTAACTCCTCAACCCGGAGTTCCGCCTGAGGAAGCAGGGGCTGCGGTAGCTGCCGAATCTTCTACTGGTACATGGACAACTGTGTGGACCGACGGACTTACCAGCCTTGATCGTTACAAAGGACGATGCTACCACATCGAGCCCGTTGCTGGGGAGGAAAATCAATATATTGCTTATGTAGCTTACCCTTTAGACCTTTTTGAAGAGGGTTCTGTTACTAATATGTTTACTTCCATTGTAGGTAATGTATTTGGGTTCAAAGCTCTACGAGCTCTACGTCTGGAGGACCTGCGAATTCCTAAGTCTTATATCAAGACTTTCCAGGGTCCGCCCCATGGCATCCAAGTTGAGAGAGATAAATTGAACAAGTATGGCCGTCCCCTATTGGGATGTACTATTAAACCAAAATTGGGGTTATCCGCCAAGAACTACGGTAGGGCGGTTTATGAATGTCTCCGCGGTGGACTTGATTTTACCAAGGATGATGAGAACGTGAACTCCCAACCATTTATGCGCTGGAGAGACCGTTTCTTATTTTGTGCCGAAGCACTTTATAAAGCGCAGGCCGAAACAGGTGAAATCAAAGGACATTACTTGAATGCTACTGCAGGTACATGCGAAGAAATGATGAAAAGGGCCGTATTTGCCAGGGAATTGGGAGTTCCCATCGTAATGCATGACTACTTAACGGGGGGATTCACTGCAAATACTAGCTTGGCTCATTATTGCCGAGACAACGGCCTACTTCTTCACATCCATCGCGCAATGCATGCAGTTATTGATAGACAGAAGAATCATGGTATGCACTTTCGTGTACTAGCTAAAGCGTTACGTATGTCTGGTGGAGATCATATTCACGCTGGTACCGTAGTAGGTAAACTGGAAGGGGAACGGGACATCACTTTGGGTTTTGTTGATTTACTACGTGATGATTTTATTGAAAAAGACCGAAGTCGCGGTATTTATTTCACTCAAGATTGGGTCTCTTTGCCAGGTGTTCTGCCCGTGGCTTCAGGCGGTATTCATGTTTGGCATATGCCTGCCTTGACCGAGATCTTTGGGGATGATTCCGTACTACAATTCGGTGGAGGAACTATAGGGCACCCTTGGGGAAATGCACCTGGTGCAGTAGCTAATCGGGTGGCTTTAGAAGCGTGTGTACAAGCTCGGAATGAGGGACGTGATCTTGCTCGTCAGGGTAATGAAATTATTCGTGAAGCTAGCAAATGGAGCCCTGAATTAGCTGCTGCTTGTGAGGTATGGAAGGAGATCAAATTCGAATTCGAAGCAATGGATACGTTGGATGTAATCCAGTAATTCTCGCTCCTTCCCCTAATTGCAATTAA?????GTATGGAAACCTACTAAGTGAGAACTTCCAAATTCRGARAAABCCTGGAATTAAAAATGGGCAATCCTGAGCCAAATCCTGTGTTCAGAAAACAAGGTTCAGAAAGCGAGAATCAATAACAGAAAAA--GGATAGGTGCAGAGACTCAACGGAAGCTGTTCTAACAAATAGAGTTGACTGCATTGGTAGGGGAATTCTTTCCTTCTACCCAAACGACAGAAAGGATGACCTTGTATACGTACGTATACATACTGAAACATCAAACGATTAATCACGACTCGAATCAGTATTTTTTT------ATATGAAAAATTTCAGAATAGAAGGATTGTGAATTGATTCCGAGTTGAAGGAAGAATCGAATATTCAGAGATCAAATCATTCATTCCCGAGTCTAATAGATCTTTTGAAGAACTGATTAATCGGACGAGAATAAAGATAGAGTCCCATTCTACATGTCAATACAGACAACAATGAAATTTATAGTAAGAGGAAAATCCGTCGACTTTAAAAATCGTGAGGGTTCAAGTCCCTCTATCCCCAATAAAAAAGGCCCATTTTCCCCCCC---AACCA-----TTTATCCCTCTTTTTTGTCAGTTCTTCCAAATTCGTTATGTTTCTCATTCACTCTACTCTTTCACAAATGGGTCCGACCAGAGATGTTTCTCTCTT-----ATCACAAGTTTTGTGATAGATATGATGTACGTACA--------AATGAACAGATAATGAATGGG---------GAA-CCTCTACTATTGMATCATTCACAGWWATA-YCMTTACTCTTATACWAAGTCTTCTTTTTTAAGGTACAAGAAATTCCAGGACCTAGGTMAGATTTTGTAATGYYTTTTGGGTCTCTKTMMTTGACATAGACCCAAGTCCTCTAGGAGGATGATGCATCGAGAATGGTCGGGATAGCTC????????????????????????ATTTAACAG---------------------------------------------------------------------------------------------------------------------------------------------------------------------------------------------------------------------------------AAGAAGCTTCTTATATAGTTTATATATCTTAT--------------------ATAGTTAAGAATAGATATTTC---A-----TATCTATTTAAGAATGGATGAAAGATAATATCTATATACTAATATTAGTATTAGAAATTTCTATTTCTTTTCTTT-----GATTTGATTTCGAATTTCTTTCCTTTTGAATTCAATTCAAAATGCAAAATAAAATATTAGACTCTAACTATATT---AGTTAGAATTAGTTATAGCGGATTCTATATTCTAATTCTATTCGAATTAGAGCGAATCGGTCCT----------AAGGAAAGGATAAGATACAATCCAGATCATAATGAGATCTTCCCACGATTTCATTCGGAAAGAGGGGAGATAGAACG-----AAAAAAAAAAGAAGAATCAATATCGACCGTTCCGGTATTCCAAATCGASCAGGAAAAATGAAAGGGAGAGGGACATGTATATGTGGGATATATCCATCCATATTGAATTGCAGATACATC-AATGATAGAATCATTTCTGATTG----GACCAGGTTCCCCGATAGAGATGAAAGAAGATGGGTAAGAAATAGAAGCAGACACTGATTTGATATAGAAATCAGTATCTAATGAATTCA-------------------ATGGTTCCAACATAATTA
	'Cremastosperma_panamense_0747'     GTGTCACATATACTAATACCTCACCCCGTCCATCTGGAAATCTTGGTTCAAATACTTCACTCTTGGATACAAGATGCCTTCTCTTTGCATTTATTGCGATTCTTTCTCCACGACTATCAGAATTCGAATAGTCTCAATGCTCCAAAGAAATCCATTTCCCTTTGTTCAAAAGAGAATCGAAGATTTTTCTTGTTCATATATAATTTTCATGTATATGAATGTGAATCGGTATTTGTTTTTCTCCGTAAACAATCTGATCATTTACGATCAACATCCTTTGGAACTGTTCTTGAGCGAACACATTTTTATGGAAAAATAGAACTACTTGTAGTAGTGCTTCGTAATGATTTTCATAAGACCCTATGGTTGTTCAAAGACCCTTTTATGCATTATGTCAGATATCAAGGAAAATCCATTCTGGCTTCAAAGGGGACTCATCTTCGTATGAAGAAATGGAAATCTTACCTTGTCCGTTTTTGGCAATCTCATTTTTCCTTGTGGTCTCAACCGGACAGGATCCGTATAAACCAATTATACAATAATTCTTTCTATTTTCTGGGCTATCTTTCAAGTGTACGACGAAATCCTTCGGTGGTAAGGAGTCAAATGTTAGAGAATTCATTTCTAATAGAGACTTCTATAAAGAAATTTGAGACCCTAATTCCAATTATTCCTCTGATTGGATCATTGGCTAAAGCGAAATTTTGTAATGTATCAGGGCACCCTATTAGTAAGCCGGCCCGGGCCGATTCGTCCGATTCTGATATTATCAATCGATTTGGGCGGATATACAGAAATCTTTCTCATTATCACAGTGGATCTTCAAAAAAA?????????????????????????????????????????????????????????????????????????????????????????????????????????????????????????????????????????????????????????????????????????????????????????????????????????????????????????????????????????????????????????????????????????????????????????????????????????????????????????????????????????????????????????????????????????????????????????????????????????????????????????????????????????????????????????????????????????????????????????????????????????????????????????????????????????????????????????????????????????????????????????????????????????????????????????????????????????????????????????????????????????????????????????????????????????????????????????????????????????????????????????????????????????????????????????????????????????????????????????????????????????????????????????????????????????????????????????????????????????????????????????????????????????????????????????????????????????????????????????????????????????GCTGCTTTATTCCATTTGATCACTCATGCCTATTCGAAAGCATTATTATTTTTAGGATCCGGATCCATTATTCATTCAATGGAATCTATTGTTGGCTATTCTCCAGATAAAAGTCAGAACATGGTTCTTATGGGTGGTTTAAGAAAATATGTGCCAATTACAAAAACTACCTTTTTAGTAGGTACACTTTCTCTTTGTGGTATTCCACCTCTTGCTTGTTTTTGGTCTAAGGATGAAATCCTTAATGATAGTTGGTTGTATTCACCCATCTTTGCGATAATAGCTTGTTCCACAGCAGGATTAACTGCATTTTATATGTTTCGGATTTATTTACTTACTTTTGAGGGACATTTACGCATTCAGTTTCAAAATTACAGTGGCACTAAAAATAGTTCGTTCTATTCAATATCTATATGGGGGAAAGAAGGGCCGGAACTGGTTAGCAAAAATTTACCTTTCTTAGCA?CTAATAATAATAAT---GAAAGGGTTTCTTTTTTTTCGAATAAGATATATCAAATTGATGGGAATGTACGAAATCTGATTCAATCTTTTATTACTCACTCTGACAATAAAGACACTTCCATATATCCCCATGAATCGGACAATACAATGCTATGGCCCTTACTTGTATTGTTCCTATTTACTTTGTTCG?CGGGTCCATAGGAATTCCCTT????????????????????????????????????????????????????????????????????????????????????????????????????????????????????????????????????????????????????????????????????????????????????????????????????????????????????????????????????????????????????????????????????????????????????????????????????????????????????????????????????????????????????????????????????????????????????????????????????????TGTTA?GCATGAACGTAATGCTCATAACTTCCCTCTAGACCTAGCTGCTGTCGAAGTTCCATCTGTAAATGGATAATACTTCAGCGTTAGTCTGAGTGTACACGAGTTGTTGAAGGATCAGATCAATGCCAACAACTTCTATCAACAA---------------GTTGGCATTGATCTGTTCGATTCAGTAGTCTTTTAATCACATAAG---TATTT-TTCCATTGAAGAAA-GGATTTTTTCTGGTTGGTTCACGATCGAACCGCCT-TTTTTGTTCTGT--------------------------------------------------------------------------------------GAGGATTT-GCCTTTC----TATCT----CTCATTTTTTAGAGAGTTTATATAGAGAGGAGGGGCGGATGTAGCCAAGTGGCTCAAGGCAGTGGATTTGTGAATCCACCATGCGCGAATT???TCAGAAAACAAGGGTTCAGAAAGCTAGAAAAAAAA--GGATAGGTGCAGAGACTCAATGGAAGCTGTTCTAACGAATGGAGTTGACAGCATTGGTAGAGGAATCCTTTCCTTCTATCGAAACTACAGAAAAGATGACCTTGTATACGTACGTATACATACTGAAATC---CAATTTAGAATCACTACTC-----GAATCCGTATTTTCTTATATGATTCATTGAAGAATAGAATGATTGTGAATCGATTCCAAGTTGAAGGAAGAATCGAATATTCAGTGATCAAATCATTCATTCCCGAGTCTAATAGATCTTTTGAAGAACTGATTAATCGGATGAGAATAAAGATAGAGTCCCATTCTACATGTCAATACATGCAACAATGAAATTTGGAGTCAGAGGAA-----GTCGACTTTATAAATCGTGAGGGTTC-AAGTCCCTCGAGACCCAAAAAAGAAAAGGCCCAACCCCCTAACCATTTATCCTCTTTTGATTTTGGAAGTTCTTCAAAATGAGTTTAGTTTCTCATTCACTCTACTCTTTCACAAATGTTTAAAGCAAGTGTTGG?TTCAAAGCTG?????????????CAAATTGACTTATTATACTCCTGAATATGAAACCAAAGATACTGATATCTTGGCAGCATTCCGAGTAACTCCTCAACCCGGAGTTCCGCCTGAGGAAGCAGGGGCTGCGGTAGCTGCCGAATCTTCTACTGGTACATGGACAACTGTGTGGACCGACGGACTTACCAGCCTTGATCGTTACAAAGGACGATGCTACCACATCGAGCCCGTTGCTGGGGAGGAAAATCAATATATTGCTTATGTAGCTTACCCTTTAGACCTTTTTGAAGAGGGTTCTGTTACTAATATGTTTACTTCCATTGTAGGTAATGTATTTGGGTTCAAAGCTCTACGAGCTCTACGTCTGGAGGACCTGCGAATTCCTAAGTCTTATATCAAGACTTTCCAGGGTCCGCCCCATGGCATCCAAGTTGAGAGAGATAAATTGAACAAGTATGGCCGTCCCCTATTGGGATGTACTATTAAACCAAAATTGGGGTTATCCGCCAAGAACTACGGTAGGGCGGTTTATGAATGTCTCCGCGGTGGACTTGATTTTACCAAGGATGATGAGAACGTGAACTCCCAACCATTTATGCGCTGGAGAGACCGTTTCTTATTTTGTGCCGAAGCACTTTATAAAGCGCAGGCCGAAACAGGTGAAATCAAAGGACATTACTTTAATGCTACTGCAGGTACATGCGAAGAAATGATGAAAAGGGCCGTATTTGCCAGGGAATTGGGAGTTCCCATCGTAATGCATGACTACTTAACGGGGGGATTCACCGCAAATACTAGCTTGGCTCATTATTGCCGAGACAACGGCCTACTTCTTCACATCCATCGCGCAATGCATGCAGTTATTGATAGACAGAAGAATCATGGTATGCACTTTCGTGTACTAGCTAAAGCGTTACGTATGTCTGGTGGAGATCATATTCACGCTGGTACCGTAGTAGGTAAACTGGAAGGGGAGCGGGACATCACTTTGGGTTTTGTTGATTTACTACGTGATGATTTTATTGAAAAAGACCGAAGTCGCGGTATTTATTTCACTCAAGATTGGGTCTCTTTGCCAGGTGTTCTGCCCGTGGCTTCAGGCGGTATTCATGTTTGGCATATGCCTGCCTTGACCGAGATCTTTGGGGATGATTCCGTCCTACAATTCGGTGGAGGAACTTTAGGGCACCCTTGGGGAAATGCACCTGGTGCAGTAGCTAATCGGGTGGCTTTAGAAGCGTGTGTACAAGCTCGGAATGAGGGACGTGATCTTGCTCGTCAGGGTAATGAAATTATTCGTGAAGCTAGCAAATGGAGCCCTGAATTAGCTGCTGCTTGTGAGGTATGGAAGGAGATCAAATTCGAATTCGAAGCAATGGATACGTTGGATGTAATCCAGTAATTCTCGCTCCTT??????????????????????GTATGGAAACCTACTAAGTGAGAACTTCCAAATTCAGAGAAACCCTGGAATTAAAAATGGGCAATCCTGAGCCAAATCCTGTGTTCATAAAACAAGGTTCAGAAAGCGAGAATCAATAACAGAAAAA--GGATAGGTGCAGAGACTCAACGGAAGCTGTTCTAACAAATAGAGTTGACTGCATTGGTAGGGGAATTCTTTCCTTCTACCCAAACGACAGAAAGGATGACCTTGTATACGTACGTATACATACTGAAACATCAAACGATTAATCACGACTCGAATCAGTATTTTTTT------CTATGAAAAATTTCAGAATAGAAGGATTGTGAATTGATTCCGAGTTGAAGGAAGAATCGAATATTCAGAGATCAAATCATTCATTCCCGAGTCTAATAGATCTTTTGAAGAACTGATTAATCGGACGAGAATAAAGATAGAGTCCCATTCTACATGTCAATACAGACAACAATGAAATTTATAGTAAGAGGAAAATCCGTCGACTTTAAAAATCGTGAGGGTTCAAGTCCCTCTATCCCCAATAAAAAAGGCCCATTTTCCCCCCC---AACCA-----TTTATCCCTCTTTTTTGTCAGTTCTTCAAAATTCGTTATGTTTCTCATTCACTCTACTCTTTCACAAATGGGTCCGACCAGAAATGTTTCTCTCTT-----ATCACAACTTTTGTGATAGATATGATGTACGTACA--------AATGAACAGATAATGAATGGG---------GAA-TCTCTACTATTGAATCATTCACAGTAATA-TCATTACTCTTATACAAAGTCTTCTTTTTTAAGGTACAAGAAATTCCAGGACCTAGGTAAGATTTTGTAATGTTTTTTGGGTCTCTTTAATTGACATAGACCCAAGTCCTCTAGGAGGATGATGCATCGAGAATGGTCGGGATAGCTCAGCTGGTAGAGCAGAGGACTGAAAATT?????????????????????????????????????????????????????????????????????????????????????????????????????????????????????????????????????????????????????????????????????????????????????????????????????????????????????????????????????????AAGGCTTCTTATATAGTTTATATATCTTAT--------------------ATAGTTAAGAATAGATAT---GAAA-----TATCTATTTAAGAATGGATGAAAGATAATATCTATATACTAATATTAGTATTAGAAATTTCTATTTCTTTTCTTT-----GATTTGATTTCGAATTTCTTTCCTTTTGAATTGAATTCAAAATGCAAAATAAAATATTAGACTCTAACTATATT---AGTTAGAATTAGTTATAGCGGATTCTATATTCTAATTCTATTCGAATTAGAGCGAATCGGTCCT----------AAGGAAAGGATAAGATACAATCCAGATCATAATGAGATCTTCCCACGATTTCATTCGGAAAGAGGGGAGATAGAAC-------AAAAAAAAAGAAGAATCAATATCGACCGTTCCGGTATTCCAAATCGAGCAGGAAAAATGAGAGGGAGAGAG??????ATATGTGGGATATATCCATCCATATTGAATTGCAGATACATC-AATGATAGAATCATTTCTGATTG----GACCAGGTTCCCCGATAGAGATGAAAGAAGATGGGTAAGAAATAGAAGCAGACACTGATTTGATATAGAAATCAGTATCTAATGAATTCA-------------------ATGGTTCCAACATAAATA
	'Cremastosperma_pedunculatum_0754'  ?????????????????????????????????????????????????????????????????????????????????????????????????????????????????????????????????????????????????????????????????????????????????????????????????????????????????????????????????????????????????????????????????????????????????????????????????????????????????????????????????????????????????????????????????????????????????????????????????????????????????????????????????????????????????????????????????????????????????????????????????????????????ACTTGTGGTCTCAACCGGACAGGATCCATATAAACCAATTATACAATCATTCTTTCTATTTTCTGGGCTATCTTTCAAGTGTACGACGAAATCCTTCGGTGGTAAGGAGTCAAATGTTAGAGAATTCATTTCTAATAGAGACTTCTATAAAGAAATTTGAGACCCTAATTCCAATTATTCCTCTGATTGGATCATTGGCTAAAGCGAAATTTTGTAACGTATCAGGGCACCCTATTAGTAAGCCGGCCCGGGCCGATTCGTCCGATTCTGATATTATCAATCGATTTGGGCGGATATACAGAAATCTTTCTCATTATCACAGTGGATCTTCAAAAAAA??????????????????????????????????????????????????????????????????????????????????????????????????????????????????????????????????????????????????????????????????????????????????????????????????????????????????????????????????????????????????????????????????????????????????????????????????????????????????????????????????????????????????????????????????????????????????????????????????????????????????????????????????????????????????????????????????????????????????????????????????????????????????????????????????????????????????????????????????????????????????????????????????????????????????????????????????????????????????????????????????????????????????????????????????????????????????????????????????????????????????????????????????????????????????????????????????????????????????????????????????????????????????????????????????????????????????????????????????????????????????????????????????????????????????????????????????????????????????????????????????????????????????????????????????????????????????????????????????????????????????????????????????????????????????????????????????????????????????????????????????????????????????????????????????????????????????????????????????????????????????????????????????????????????????????????????????????????????????????????????????????????????????????????????????????????????????????????????????????????????????????????????????????????????????????????????????????????????????????????????????????????????????????????????????????????????????????????????????????????????????????????????????????????????????????????????????????????????????????????????????????????????????????????????????????????????????????????????????????????????????????????????????????????????????????????????????????????????????????????????????????????????????????????????????????????????????????????????????????????????????????????????????????????????????????????????????????????????????????????????????????????????????????????????????????????????????????????????????????????????????????????????????????????????????????TGTTATGCATGAACGTAATGCTCATAACTTCCCTCTAGACCTAGCTGCTGTCGAAGTTCCATCTGTAAATGGATAATACTTCAGCGTTAGTCTGAGTGTACACGAGTTGTTGAAGGATCAGATCAATGCCAAC---------------TTGTTGATAGAAGTTGTTGGCATTGATCTGTTCGATTCAGTAGTCTTTTAATCACATAAG---TATTT-TTCCATTGAAGAAA-GGATTTTTTCTGGTTGGTTCACGATTGAACCGCCT-TTTTTGTTCTGTACTGATCTGTACT----------AGAATTTATCTATGTTCCTCTAAATCGTTTTCTTCTATACAA-----------------TTTAGAGGATTT-GCCTTTC----TATCT----CTCATTTTTTAGAGAGTTTCTATAGAGAGGAGGGGCGGATGTAGCCAAGTGGCTCAAGGCAGTGGATTTGTGAATCCACCATGCGCGATTA??????????????????????????????????????????????????????????????????????????????????????????????????????????????????????????????????????????????????????????????????????????????????????????????????????????????????????????????????????????????????????????????????????????????????????????????????????????????????????????????????????????????????????????????????????????????????????????????????????????????????????????????????????????????????????????????????????????????????????????????????????????????????????????????????????????????????????????????????????????????TAAAGCAAGTGTTTTTTTCAAAGCTGGTGTTAAAGAGTACAAATTGACTTATTATACTCCTGAATATGAAACCAAAGATACTGATATCTTGGCAGCATTCCGAGTAACTCCTCAACCCGGAGTTCCGCCTGAGGAAGCAGGGGCTGCGGTAGCTGCCGAATCTTCTACTGGTACATGGACAACTGTGTGGACCGACGGACTTACCAGCCTTGATCGTTACAAAGGACGATGCTACCACATCGAGCCCGTTGCTGGGGAGGAAAATCAATATATTGCTTATGTAGCTTACCCTTTAGACCTTTTTGAAGAGGGTTCTGTTACTAATATGTTTACTTCCATTGTAGGTAATGTATTTGGGTTCAAAGCTCTACGAGCTCTACGTCTGGAGGACCTGCGAATTCCTAAGTCTTATATCAAGACTTTCCAGGGTCCGCCCCATGGCATCCAAGTTGAGAGAGATAAATTGAACAAGTATGGCCGTCCCCTATTGGGATGTACTATTAAACCAAAATTGGGGTTATCCGCCAAGAACTACGGTAGGGCGGTTTATGAATGTCTCCGCGGTGGACTTGATTTTACCAAGGATGATGAGAACGTGAACTCCCAACCATTTATGCGCTGGAGAGACCGTTTCTTATTTTGTGCCGAAGCACTTTATAAAGCGCAGGCCGAAACAGGTGAAATCAAAGGACATTACTTGAATGCTACTGCAGGTACATGCGAAGAAATGATGAAAAGGGCCGTATTTGCCAGGGAATTGGGAGCTCCCATCGTAATGCATGACTACTTAACGGGGGGATTCACTGCAAATACTAGCTTGGCTCATTATTGCCGAGACAACGGCCTACTTCTTCACATCCATCGCGCAATGCATGCAGTTATTGATAGACAGAAGAATCATGGTATGCACTTTCGTGTACTAGCTAAAGCGTTACGTATGTCTGGTGGAGATCATATTCACGCTGGTACCGTAGTAGGTAAACTGGAAGGGGAACGGGACATCACTTTGGGTTTTGTTGATTTACTACGTGATGATTTTATTGAAAAAGACCGAAGTCGCGGTATTTATTTCACTCAAGATTGGGTCTCTTTGCCAGGTGTTCTGCCCGTGGCTTCAGGCGGTATTCATGTTTGGCATATGCCTGCCTTGACCGAGATCTTTGGGGATGATTCCGTACTACAATTCGGTGGAGGAACTTTAGGGCACCCTTGGGGAAATGCACCTGGTGCAGTAGCTAATCGGGTGGCTTTAGAAGCGTGTGTACAAGCTCGGAATGAGGGACGTGATCTTGCTCGTCAGGGTAATGAAATTATTCGTGAAGCTAGCAAATGGAGCCCTGAATTAGCTGCTGCTTGTGAGGTATGGAAGGAGATCAAATTCGAATTCGAAGCAATGGATACGTTGGATGTAATCCAGTAATTCTCGCTCCTTCCCCTAATTGCAATTAAA????GTATGGAAACCTACTAAGTGAGAACTTCCAAATTCAGAGAAACCCTGGAATTAATAATGGGCAATCCTGAGCCAAATCCTGTGTTCAGAAAACAAGGTTCAGAAAGCGAGAATCAATAACAGAAAAA--GGATAGGTGCAGAGACTCAACGGAAGCTGTTCTAACAAATAAAGTTGACTGCATTGGTAGGGGAATTCTTTCCTTCTACCCAAACGACAGAAAGGATGACCTTGTATACGTACGTATACATACTGAAACATCAAACGATTAATCACGACTCGAATCAGTATTTTTTT------ATATGAAAAATTTCAGAATAGAAGGATTGTGAATTGATTCCGAGTTGAAGGAAGAATCGAATATTCAGAGATCAAATCATTCATTCCCGAGTCTAATAGATCTTTTGAAGAACTGATTAATCGGACGAGAATAAAGATAGAGTCCCATTCTACATGTCAATACAGACAACAATGAAATTTATAGTAAGAGGAAAATCCGTCGACTTTAAAAATCGTGAGGGTTCAAGTCCCTCTATCCCCAATAAAAAAGGCCCATTTTCCCCCCC---AACCA-----TTTATTCCTCTTTTTTGTCAGTTCTTCAAAATTCGTTATGTTTCTCATTCACTCTACTCTTTCACAAATGGGTCCGACCAGAAATGTTTCTCTCTT-----ATCACAAGTTTTGTGATAGATATGATGTACGTACA--------AATGAACAGATAATGAATGGG---------GAA-TCTCTACTATTGAATCATTCACAGTAATA-TCATTACTCTTATACAAAGTCTTCTTTTTTAAGGTACAAGAAATTCCAGGACCTAGGTAAGATTTTGTAATGTTTTTTGGGTCTCTTTAATTGACATAGACCCAAGTCCTCTAGGAGGATGATGCATCGAGAATGGTCGGGATAGCTCAGCTGGTAGAGCAGAGGACTGAAAATTTAACAG---------------------------------------------------------------------------------------------------------------------------------------------------------------------------------------------------------------------------------AAGAAGCTTCTTATATAGTTTATATATCTTAT--------------------ATAGTTAAGAATAGATATTTC---A-----TATCTATTTAAGAATGGATGAAAGATAATATCTATATACTAATATTAGTATTAGAAATTTCTATTTCTTTTCTTT-----GATTTGATTTCGAATTTCTTTCCTTTTGAATTCAATTCAAAATGCAAAATAAAATATTAGACTCTAACTATATT---AGTTAGAATTAGTTATAGCGGATTCTATATTCTAATTCTATTCGAATTAGAGCGAATCGGTCCT----------AAGGAAAGGATAAGATACAATCCAGATCATAATGAGATCTTCCCACGATTTCATTCGGAAAGAGGGGAGATAGAACG-----AAAAAAAAAAGAAGAATCAATATCGACCGTTCCGGTATTCCAAATCGAGCAGGAAAAATGAGAGGGAGAGGGACATGTATATGTGGGGTATATCCATCCATATTGAATTGCGGATACATC-AATGATAGAATCATTTCTGATTG----GACCAGGTTCCCCGATAGAGATGAAAGAAGATGGGTAAGAAATAGAAGCAGACACTGATTTGATATAGAAATCAGTATCTAATGAATTCA-------------------ATGGTTCCAACATAATTA
	'Cremastosperma_pedunculatum_0760'  GTGTCACATATACTAATACCTCACCCCGTCCATCTGGAAATCTTGGTTCAAATACTTCACTCTTGGATACAAGATGCCCCCTCTTTGCATTTATTGCGATTCTTTCTCCACGACTATCAGAATTCGAATAGTCTCAATGCTCCAAAGAAATCCATTTCCCTTTGTTCAAAAGAGAATCGAAGATTTTTCTTGTTCATATATAATTTTCATGTATATGAATGTGAATCGGTATTTGTTTTTCTCCGTAAACAATCTGATCATTTACGATCAACATCCTTTGGAACTGTTCTTGAGCGAACACATTTTTATGGAAAAATAGAACTACTTGTAGTAGTGCTTCGTAATGATTTTCATAAGACCCTATGGTTGTTCAAAGACCCTTTTATGCATTATGTCAGATATCAAGGAAAATCCATTCTGGCTTCAAAGGGGACTCATCTTCGTATGAAGAAATGGAAATCTTACCTTGTCTGTTTTTGGCAATCTCATTTTTACTTGTGGTCTCAACCGGACAGGATCCATATAAACCAATTATACAATCATTCTTTCTATTTTCTGGGCTATCTTTCAAGTGTACGACGAAATCCTTCGGTGGTAAGGAGTCAAATGTTAGAGAATTCATTTCTAATAGAGACTTCTATAAAGAAATTTGAGACCCTAATTCCAATTATTCCTCTGATTGGATCATTGGCTAAAGCGAAATTTTGTAACGTATCAGGGCACCCTATTAGTAAGCCGGCCCGGGCCGATTCGTCCGATTCTGATATTATCAATCGATTTGGGCGGATATACAGAAATCTTTCTCATTATCACAGTGGATCTTCAAAAAAAGTTACTATATCAATAGGATTGGGACTTCTACTTGTTCCGACTGTGACAAAAAATGCTCGTCGTATGTGGGCTTTTCCTAGTGTTTCATTATTAAGTATAGTTATGGTTTTCTCGGCCGATATATCTATTCAACAAATAAATGGCAGTTCTGTCTATCAATATCTATGTTCTTGGACTATCAATAATGATTTTTCTTTCGAGTTCGGCCATTTAATCGACCCACTTACTTCTATTATGTCAATACTAATCACTACTGTTGGAATCATGGTTCTTATTTATAGTGACAATTATATGTCTCATGATCAAGGATATTTGAGATTTTTTACTTCTATGAGTTTTTTCACTACTTCTATGTTGGGATTAGTTACTAGTTCCAATTTGATACAAATTTATATTTTTTGGGAATTGGTGGGAATGTGTTCGTATCTATTAATAGGTTTTTGGTTCACGCGACCAATTGCAGCAAATGCTTGTCAAAAAGCGTTTGTAACGAATCGTGTAGGGGATTTTGGTTTATTATTAGGAATCTTAGGTTTTTATTGGATAACGGGTAGTTTTGAATTTCGGGATTTATTCGAAATTTTGAATAACTTGATCCATAATAATAGGGGAAATTCTTTATTTGCTATTCCGTGTGCCTTCCTATTATTCGTCGGTGCAGTTGCTAAATCTGCACAATTTCCCCTTCATGTATGGTTACCTGATGCCATGGAGGGGCCTACTCCTATTTCGGCTCTTATACATGCTGCCACTATGGTAGCAGCGGGAATTTTTCTTGTTGCTCGACTTTTTCCTCTTTTCACAGTCATACCTCACATAATGTGTCTTATTTCCTTGATAGGTATAATAACGGTACTATTAGGAGCTACTTTGGCTCTTGCTCAAAGAGACATTAAAAGGAGTTTAGCCTATTCTACAATGTCTCAATTGGGTTATATTATGTTAGCTCCAGGGATAGGTTCTTATCGAGCTGCTTTATTCCATTTGATCACTCATGCCTATTCGAAAGCATTATTATTTTTAGGATCCGGATCCATTATTCATTCAATGGAATCTATTGTTGGCTATTCTCCAGAGAAAAGTCAGAACATGGTTCTTATGGGTGGTTTAAGAAAATATGTGCCAATTACAAAAACTACCTTTTTAGTAGGTACACTTTCTCTTTGTGGTATTCCACCTCTTGCTTGTTTTTGGTCTAAGGATGAAATCCTTAATGATAGTTGGTTGTATTCACCCATCTTTGCGATAATAGCTTGTTCCACAGCAGGATTAACTGCATTTTATATGTTTCGGATTTATTTACTTACTTTTGAGGGACATTTACGCATTCAGTTTCAAAATTACAGTGGCACTAAAAATAGTTCGTTCTATTCAATATCTATATGGGGTAAAGAAGGGCCGGAACTGGTTAACAAAAATTTACCTTTCTTAGCAATTAATAATAATAAT---GAAAGGGTTTCTTTTTTTTCGAATAAGATATATCAAATTGATGGGAATGTACGAAATCTGATTCAATCTTTTTTTACTCACTCTGACAATAAAGACACTTCCATATATCCCCATGAATCGGACAATACAATGCTATTGCCCTTACTTGTATTGTTCCTATTTACTTTGTTCGTCGGGTCCATAGGAATTCCCTTCGATCAAGCAGGAATAGATTTTGATATATTATCAAAATGGTTAACCCCATCGATAAACCTTTTACATCAGAATTTGAACTATTCTGTGGATTGGTATGAATTTGTGACAAATGCAATTTTTTCAGTCAGTATAGCCTATTTCGGAATATTCATAGCGTCTCTTTTCTATGGGTCTGTTTATTCATCTTTTCAGAATTTAGACTTAATTAATTCATTTGTGAAAATGGGTCCTAAGAGAATTTTCTTGGACCGAATAATAAATGGAATATACAGTTGGTCATATAATCGTGGTTACATAGATGTTTTTTATGCAACATCCCTAATTAAGGGTATAAGAGGATTAGCCCAACTAACTCATTTTTTTGATAAACGAATAATTGATGGAATTACGATGTTATGCATGAACGTAATGCTCATAACTTCCCTCTAGACCTAGCTGCTGTCGAAGTTCCATCTGTAAATGGATAATACTTCAGCGTTAGTCTGAGTGTACACGAGTTGTTGAAGGATCAGATCAATGCCAACAACTTCTATCAACAA---------------GTTGGCATTGATCTGTTCGATTCAGTAGTCTTTTAATCACATAAG---TATTT-TTCCATTGAAGAAA-GGATTTTTTCTGGTTGGTTCACGATCGAACCGCCT-TTTTTGTTCTGTACTGATCTGTACT----------AGAATTTATCTATGTTCCTCTAAATCGTTTTCTTCTATACAA-----------------TTTAGAGGATTT-GCCTTTC----TATCT----CTCATTTTTTAGAGAGTTTCTATAGAGAGGAGGGGCGGATGTAGCCAAGTGGCTCAAGGCAGTGGATTTGTGAATCCACCATGCGCGAATATGTTCAGAAAACAAGGGTTCAGAAAGCTAGAAAAAAAAA-GGATAGGTGCAGAGACTCAATGGAAGCTGTTCTAACGAATGGAGTTGACAGCATTGGTAGAGGAATCCTTTCCTTCTATCGAAACTACAGAAAAGATGACCTTGTATACGTACGTATACATACTGAAATC---CAATTTAGAATCACTACTC-----GAATCCGTATTTTCTTATATGATTCATTGAAGAATAGAATGATTGTGAATCGATTCCAAGTTGAAGGAAGAATCGAATATTCAGTGATCAAATCATTCATTCCCGAGTCTAATAGATCTTTTGAAGAACTGATTAATCGGATGAGAATAAAGATAGAGTCCCATTCTACATGTCAATACATGCAACAATGAAATTTGGAGTCAGAGGAAAATCCGTCGACTTTATAAATCGTGAGGGTTC-AAGTCCCTCGAGACCCAATAAAAAAAAGGCCCAACCCCCTAACCATTTATCCTCTTTTTATTTTGGAAGTTCTTCAAAATGAGTTTAGTTTCTCATTCACTCTACTCTTTCACAAAT?TATAAAGCAAGTGTTTTTTTCAARGCTGGTGTTAAAGAGTACAAATTGACTTATTATACTCCTGAATATGAAACCAAAGATACTGATATCTTGGCAGCATTCCGAGTAACTCCTCAACCCGGAGTTCCGCCTGAGGAAGCAGGGGCTGCGGTAGCTGCCGAATCTTCTACTGGTACATGGACAACTGTGTGGACCGACGGACTTACCAGCCTTGATCGTTACAAAGGACGATGCTACCACATCGAGCCCGTTGCTGGGGAGGAAAATCAATATATTGCTTATGTAGCTTACCCTTTAGACCTTTTTGAAGAGGGTTCTGTTACTAATATGTTTACTTCCATTGTAGGTAATGTATTTGGGTTCAAAGCTCTACGAGCTCTACGTCTGGAGGACCTGCGAATTCCTAAGTCTTATATCAAGACTTTCCAGGGTCCGCCCCATGGCATCCAAGTTGAGAGAGATAAATTGAACAAGTATGGCCGTCCCCTATTGGGATGTACTATTAAACCAAAATTGGGGTTATCCGCCAAGAACTACGGTAGGGCGGTTTATGAATGTCTCCGCGGTGGACTTGATTTTACCAAGGATGATGAGAACGTGAACTCCCAACCATTTATGCGCTGGAGAGACCGTTTCTTATTTTGTGCCGAAGCACTTTATAAAGCGCAGGCCGAAACAGGTGAAATCAAAGGACATTACTTGAATGCTACTGCAGGTACATGCGAAGAAATGATGAAAAGGGCCGTATTTGCCAGGGAATTGGGAGCTCCCATCGTAATGCATGACTACTTAACGGGGGGATTCACTGCAAATACTAGCTTGGCTCATTATTGCCGAGACAACGGCCTACTTCTTCACATCCATCGCGCAATGCATGCAGTTATTGATAGACAGAAGAATCATGGTATGCACTTTCGTGTACTAGCTAAAGCGTTACGTATGTCTGGTGGAGATCATATTCACGCTGGTACCGTAGTAGGTAAACTGGAAGGGGAACGGGACATCACTTTGGGTTTTGTTGATTTACTACGTGATGATTTTATTGAAAAAGACCGAAGTCGCGGTATTTATTTCACTCAAGATTGGGTCTCTTTGCCAGGTGTTCTGCCCGTGGCTTCAGGCGGTATTCATGTTTGGCATATGCCTGCCTTGACCGAGATCTTTGGGGATGATTCCGTACTACAATTCGGTGGAGGAACTTTAGGGCACCCTTGGGGAAATGCACCTGGTGCAGTAGCTAATCGGGTGGCTTTAGAAGCGTGTGTACAAGCTCGGAATGAGGGACGTGATCTTGCTCGTCAGGGTAATGAAATTATTCGTGAAGCTAGCAAATGGAGCCCTGAATTAGCTGCTGCTTGTGAGGTATGGAAGGAGATCAAATTCGAATTCGAAGCAATGGATACGTTGGATGTAATCCAGTAATTCTCGCTCCTTCCCCTAATTGCAATTAAACTCGGTATGGAAACCTASTAAGTGAGAACTTCCAAATTCAGAGAAACCCTGGAATTAAAAATGGGCAATCCTGAGCCAAATCCTGTGTTCAGAAAACAAGGTTCAGAAAGCGAGAATCAATAACAGAAAAA--GGATAGGTGCAGAGACTCAACGGAAGCTGTTCTAACAAATAGAGTTGACTGCATTGGTAGGGGAATTCTTTCCTTCTACCCAAACGACAGAAAGGATGACCTTGTATACGTACGTATACATACTGAAACATCAAACGATTAATCACGACTCGAATCAGTATTTTTTT------ATATGAAAAATTTCAGAATAGAAGGATTGTGAATTGATTCCGAGTTGAAGGAAGAATCGAATATTCAGAGATCAAATCATTCATTCCCGAGTCTAATAGATCTTTTGAAGAACTGATTAATCGGACGAGAATAAAGATAGAGTCCCATTCTACATGTCAATACAGACAACAATGAAATTTATAGTAAGAGGAAAATCCGTCGACTTTAAAAATCGTGAGGGTTCAAGTCCCTCTATCCCCAATAAAAAAGGCCCATTTTCCCCCCC---AACCA-----TTTATCCCTCTTTTTTGTCAGTTCTTCAAAATTCGTTATGTTTCTCATTCACTCTACTCTTTCACAAATGGGTCCGACCAGAAATGTTTCTCTCTT-----ATCACAAGTTTTGTGATAGATATGATGTACGTACA--------AATGAACAGATAATGAATGGG---------GAA-TCTCTACTATTGAATCATTCACAGTAATA-TCATTACTCTTATACAAAGTCTTCTTTTTTAAGGTACAAGAAATTCCAGGACCTAGGTAAGATTTTGTAATGTTTTTTGGGTCTCTTTAATTGACATAGACCCAAGTCCTCTAGGAGGATGATGCATCGAGAATGGTCGGGATAGCTCAGCTGGTAGAGCAGAGGACTGAAAATTTAACAG---------------------------------------------------------------------------------------------------------------------------------------------------------------------------------------------------------------------------------AAGAAGCTTCTTATATAGTTTATATATCTTAT--------------------ATAGTTAAGAATAGATATTTC---A-----TATCTATTTAAGAATGGATGAAAGATAATATCTATATACTAATATTAGTATTAGATATTTCTATTTCTTTTCTTT-----GATTTGATTTCGAATTTCTTTCCTTTTGAATTCAATTCAAAATGCAAAATAAAATATTAGACTCTAACTATATT---AGTTAGAATTAGTTATAGCGGATTCTATATTCTAATTCTATTCGAATTAGAGCGAATCGGTCCT----------AAGGAAAGGATAAGATACAATCCAGATCATAATGAGATCTTCCCACGATTTCATTCGGAAAGAGGGGAGATAGAACG----AAAAAAAAAAAGAAGAATCAATATCGACCGTTCCGGTATTCCAAATCGAGCAGGAAAAATGAGAGGGAGAGGGACATGTATATGTGGGGTATATCCATCCATATTGAATTGCAGATACATC-AATGATAGAATCATTTCTGATTG----GACCAGGTTCCCCGATAGAGATGAAAGAAGATGGGTAAGAAATAGAAGCAGACACTGATTTGATATAGAAATCAGTATCTAATGAATTCA-------------------ATGGTTCCAACATAATTA
	'Cremastosperma_yamayakatense_0742' GTGTCACATATACTAATACCTCACCCCGTCCATCTGGAAATCTTGGTTCAAATACTTCACTCTTGGATACAAGATGCCCCCTCTTTGCATTTATTGCGATTCTTTCTCCACGACTATCAGAATTCGAATAGTCTCAATGCTCCAAAGAAATCCATTTCCCTTTGTTCAAAAGAGAATCGAAGATTTTTCTTGTTCATATATAATTTTCATGTATATGAATGTGAATCGGTATTTGTTTTTCTCCGTAAACAATCTGATCATTTACGATCAACATCCTTTGGAACTGTTCTTGAGCGAACACATTTTTATGGAAAAATAGAACTACTTGTAGTAGTGCTTCGTAATGATTTTCATAAGACCCTATGGTTGTTCAAAGACCCTTTTATGCATTATGTCAGATATCAAGGAAAATCCATTCTGGCTTCAAAGGGGACTCATCTTCGTATGAAGAAATGGAAATCTTACCTTGTCTGTTTTTGGCAATCTCATTTTTACTTGTGGTCTCAACCGGACAGGATCCATATAAACCAATTATACAATCATTCTTTCTATTTTCTGGGCTATCTTTCAAGTGTACGACGAAATCCTTCGGTGGTAAGGAGTCAAATGTTAGAGAATTCATTTCTAATAGAGACTTCTATAAAGAAATTTGAGACCCTAATTCCAATTATTCCTCTGATTGGATCATTGGCTAAAGCGAAATTTTGTAACGTATCAGGGCACCCTATTAGTAAGCCGGCCCGGTCCGATTCGTCCGATTCTGATATTATCAATCGATTTGGGCGGATATACAGAAATCTTTCTCATTATCACAGTGGATCTTCAAAAAAA??????????????????????????????????????????????????????????????????????????????????????????????????????????????????????????????????????????????????????????????????????????????????????????????????????????????????????????????????????????????????????????????????????????????????????????????????????????????????????????????????????????????????????????????????????????????????????????????????????????????????????????????????????????????????????????????????????????????????????????????????????????????????????????????????????????????????????????????????????????????????????????????????????????????????????????????????????????????????????????????????????????????????????????????????????????????????????????????????????????????????????????????????????????????????????????????????????????????????????????????????????????????????????????????????????????????????????????????????????????????????????????????????????????????????????????????????????????????????????????????????????????????????????????????????????????????????????????????????????????????????????????????????????????????????????????????????????????????????????????????????????????????????????????????????????????????????????????????????????????????????????????????????????????????????????????????????????????????????????????????????????????????????????????????????????????????????????????????????????????????????????????????????????????????????????????????????????????????????????????????????????????????????????????????????????????????????????????????????????????????????????????????????????????????????????????????????????????????????????????????????????????????????????????????????????????????????????????????????????????????????????????????????????????????????????????????????????????????????????????????????????????????????????????????????????????????????????????????????????????????????????????????????????????????????????????????????????????????????????????????????????????????????????????????????????????????????????????????????????????????????????????????????????????????????????TGTTATGCATGAACGTAATGCTCATAACTTCCCTCTAGACCTAGCTGCTGTCGAAGTTCCATCTGTAAATGGATAATACTTCAGCGTTAGTCTGAGTGTACACGAGTTGTTGAAGGATCAGATCAATGCCAAC---------------TTGTTGATAGAAGTTGTTGGCATTGATCTGTTCGATTCAGTAGTCTTTTAATCACATAAG---TATTT-TTCCATTGAAGAAA-GGATTTTTTCTGGTTGGTTCACGATCGAACCGCCT-TTTTTGTTCTGTACTGATCTGTACT----------AGAATTTATCTATGTTCCTCTAAATCATTTTCTTCTATACAA-----------------TTTAGAGGATTT-GCCTTTC----TATCT----CTCATTTTTTAGAGAGTTTCTATAGAGAGGAGGGGCGGATGTAGCCAAGTGGCTCAAGGCAGTGGATTTGTGAATCCACCATGCGCGATTA??????????????????????????????????????????????????????????????????????????????????????????????????????????????????????????????????????????????????????????????????????????????????????????????????????????????????????????????????????????????????????????????????????????????????????????????????????????????????????????????????????????????????????????????????????????????????????????????????????????????????????????????????????????????????????????????????????????????????????????????????????????????????????????????????????????????????????????????????????????????TAAAGCAAGTGTTTTTTTCAAAGCTGGTGTTAAAGAGTACAAATTGACTTATTATACTCCTGAATATGAAACCAAAGATACTGATATCTTGGCAGCATTCCGAGTAACTCCTCAACCCGGAGTTCCGCCTGAGGAAGCAGGGGCTGCGGTAGCTGCCGAATCTTCTACTGGTACATGGACAACTGTGTGGACCGACGGACTTACCAGCCTTGATCGTTACAAAGGACGATGCTACCACATCGAGCCCGTTGCTGGGGAGGAAAATCAATATATTGCTTATGTAGCTTACCCTTTAGACCTTTTTGAAGAGGGTTCTGTTACTAATATGTTTACTTCCATTGTAGGTAATGTATTTGGGTTCAAAGCTCTACGAGCTCTACGTCTGGAGGACCTGCGAATTCCTAAGTCTTATATCAAGACTTTCCAGGGTCCGCCCCATGGCATCCAAGTTGAGAGAGATAAATTGAACAAGTATGGCCGTCCCCTATTGGGATGTACTATTAAACCAAAATTGGGGTTATCCGCCAAGAACTACGGTAGGGCGGTTTATGAATGTCTCCGCGGTGGACTTGATTTTACCAAGGATGATGAGAACGTGAACTCCCAACCATTTATGCGCTGGAGAGACCGTTTCTTATTTTGTGCCGAAGCACTTTATAAAGCGCAGGCCGAAACAGGTGAAATCAAAGGACATTACTTGAATGCTACTGCAGGTACATGCGAAGAAATGATGAAAAGGGCCGTATTTGCCAGGGAATTGGGAGCTCCCATCGTAATGCATGACTACTTAACGGGGGGATTCACTGCAAATACTAGCTTGGCTCATTATTGCCGAGACAACGGCCTACTTCTTCACATCCATCGCGCAATGCATGCAGTTATTGATAGACAGAAGAATCATGGTATGCACTTTCGTGTACTAGCTAAAGCGTTACGTATGTCTGGTGGAGATCATATTCACGCTGGTACCGTAGTAGGTAAACTGGAAGGGGAACGGGACATCACTTTGGGTTTTGTTGATTTACTACGTGATGATTTTATTGAAAAAGACCGAAGTCGCGGTATTTATTTCACTCAAGATTGGGTCTCTTTGCCAGGTGTTCTGCCCGTGGCTTCAGGCGGTATTCATGTTTGGCATATGCCTGCCTTGACCGAGATCTTTGGGGATGATTCCGTACTACAATTCGGTGGAGGAACTTTAGGGCACCCTTGGGGAAATGCACCTGGTGCAGTAGCTAATCGGGTGGCTTTAGAAGCGTGTGTACAAGCTCGGAATGAGGGACGTGATCTTGCTCGTCAGGGTAATGAAATTATTCGTGAAGCTAGCAAATGGAGCCCTGAATTAGCTGCTGCTTGTGAGGTATGGAAGGAGATCAAATTCGAATTCGAAGCAATGGATACGTTGGATGTAATCCAGTAATTCTCGCTCCTTCCCCTAATTGCAATTAAACTCGGTATGGAAACCTACTAAGTGAGAACTTCCAAATTCAGAGAAACCCTGGAATTAAAAATGGGCAATCCTGAGCCAAATCCTGTGTTCAGAAAACAAGGTTCAGAAAGCGAGAATCAATAACAGAAAAA--GGATAGGTGCAGAGACTCAACGGAAGCTGTTCTAACAAATAGAGTTGACTGCATTGGTAGGGGAATTCTTTCCTTCTACCCAAACGACAGAAAGGATGACCTTGTATACGTACGTATACATACTGAAACATCAAACGATTAATCACGACTCGAATCAGTATTTTTTT------ATATGAAAAATTTCAGAATAGAAGGATTGTGAATTGATTCCGAGTTGAAGGAAGAATCGAATATTCAGAGATCAAATCATTCATTCCCGAGTCTAATAGATCTTTTGAAGAACTGATTAATCGGACGAGAATAAAGATAGAGTCCCATTCTACATGTCAATACAGACAACAATGAAATTTATAGTAAGAGGAAAATCCGTCGACTTTAAAAATCGTGAGGGTTCAAGTCCCTCTATCCCCAATAAAAAAGGCCCATTTTCCCCCCC---AACCA-----TTTATCCCTCTTTTTTGTCAGTTCTTCAAAATTCGTTATGTTTCTCATTCACTCTACTCTTTCACAAATGGGTCCGACCAGAAATGTTTCTCTCTT-----ATCACAAGTTTTGTGATAGATATGATGTACGTACA--------AATGAACAGATAATGAATGGG---------GAA-TCTCTACTATTGAATCATTCACAGTAATA-TCATTACTCTTATACAAAGTCTTCTTTTTTAAGGTACAAGAAATTCCAGGACCTAGGTAAGATTTTGTAATGTTTTTTGGGTCTCTTTAATTGACATAGACCCAAGTCCTCTAGGAGGATGATGCATCGAGAATGGTCGGGATAGCTCAGCTGGTAGAGCAGAGGACTGAAAATTTAACAG---------------------------------------------------------------------------------------------------------------------------------------------------------------------------------------------------------------------------------AAGAAGCTTCTTATATAGTTTATATATCTTAT--------------------ATAGTTAAGAATAGATATTTC---A-----TATCTATTTAAGAATGGATGAAAGATAATATCTATATACTAATATTAGTATTAGAAATTTCTATTTCTTTTCTTT-----GATTTGATTTCGAATTTCTTTCCTTTTGAATTCAATTCAAAATGCAAAATAAAATATTAGACTCTAACTATATT---AGTTAGAATTAGTTATAGCGGATTCTATATTCTAATTCTATTCGAATTAGAGCGAATCGGTCCT----------AAGGAAAGGATAAGATACAATCCAGATCATAATGAGATCTTCCCACGATTTCATTCGGAAAGAGGGGAGATAGAACG-----AAAAAAAAAAGAAGAATCAATATCGACCGTTCCGGTATTCCAAATCGAGCAGGAAAAATGAGAGGGAGAGGGACATGTATATGTGGGGTATATCCATCCATATTGAATTGCAGATACATC-AATGATAGAATCATTTCTGATTG----GACCAGGTTCCCCGATAGAGATGAAAGAAGATGGGTAAGAAATAGAAGCAGACACTGATTTGATATAGAAATCAGTATCTAATGAATTCA-------------------ATGGTTCCAACATAATTA
	'Cremastosperma_pendulum_0749'      GTGTCACATATACTAATACCTCACCCCGTCCATCTGGAAATCTTGGTTCAAATACTTCACTCTTGGATACAAGATGCCCCCTCTTTGCATTTATTGCGATTCTTTCTCCACGACTATCAGAATTCGAATAGTCTCAATGCTCCAAAGAAATCCATTTCCCTTTGTTCAAAAGAGAATCGAAGATTTTTCTTGTTCATATATAATTTTCATGTATATGAATGTGAATCGGTATTTGTTTTTCTCCGTAAACAATCTGATCATTTACGATCAACATCCTTTGGAACTGTTCTTGAGCGAACACATTTTTATGGAAAAATAGAACTACTTGTAGTAGTGCTTCGTAATGATTTTCATAAGACCCTATGGTTGTTCAAAGACCCTTTTATGCATTATGTCAGATATCAAGGAAAATCCATTCTGGCTTCAAAGGGGACTCATCTTCGTATGAAGAAATGGAAATCTTACCTTGTCCGTTTTTGGCAATCTCATTTTTACTTGTGGTCTCAACCGGACAGGATCCATATAAACCAATTATACAATCATTCTTTCTATTTTCTGGGCTATCTTTCAAGTGTACGACGAAATCCTTCGGTGGTAAGGAGTCAAATGTTAGAGAATTCATTTCTAATAGAGACTTCTATAAAGAAATTTGAGACCCTAATTCCAATTATTCCTCTGATTGGATCATTGGCTAAAGCGAAATTTTGTAACGTATCAGGGCACCCTATTAGTAAGCCGGCCCGGGCCGATTCGTCCGATTCTGATATTATCAATCGATTTGGGCGGATATACAGAAATCTTTCTCATTATCACAGTGGATCTTCAAA??????????????????????????????????????????????????????????????????????????????????????????????????????????????????????????????????????????????????????????????????????????????????????????????????????????????????????????????????????????????????????????????????????????????????????????????????????????????????????????????????????????????????????????????????????????????????????????????????????????????????????????????????????????????????????????????????????????????????????????????????????????????????????????????????????????????????????????????????????????????????????????????????????????????????????????????????????????????????????????????????????????????????????????????????????????????????????????????????????????????????????????????????????????????????????????????????????????????????????????????????????????????????????????????????????????????????????????????????????????????????????????????????????????????????????????????????????????????????????????????????????????????????????????????????????????????????????????????????????????????????????????????????????????????????????????????????????????????????????????????????????????????????????????????????????????????????????????????????????????????????????????????????????????????????????????????????????????????????????????????????????????????????????????????????????????????????????????????????????????????????????????????????????????????????????????????????????????????????????????????????????????????????????????????????????????????????????????????????????????????????????????????????????????????????????????????????????????????????????????????????????????????????????????????????????????????????????????????????????????????????????????????????????????????????????????????????????????????????????????????????????????????????????????????????????????????????????????????????????????????????????????????????????????????????????????????????????????????????????????????????????????????????????????????????????????????????????????????????????????????????????????????????????????????????????????TGTTATGCATGAACGTAATGCTCATAACTTCCCTCTAGACCTAGCTGCTGTCGAAGTTCCATCTGTAAATGGATAATACTTCAGCGTTAGTCTGAGTGTACACGAGTTGTTGAAGGATCAGATCAATGCCAACAACTTCTATCAACAA---------------GTTGGCATTGATCTGTTCGATTCAGTAGTCTTTTAATCACATAAG---TATTT-TTCCATTGAAGAAA-GGATTTTTTCTGGTTGGTTCACGATCGAACCGCCT-TTTTTGTTCTGTACTGATCTGTACT----------AGAATTTATCTATGTTCCTCTAAATCGTTTTCTTCTATACAA-----------------TTTAGAGGATTT-GCCTTTC----TATCT----CTCATTTTTTAGAGAGTTTATATAGAGAGGAGGGGCGGATGTAGCCAAGTGGCTCAAGGCAGTGGATTTGTGAATCCACCATGCGCGAATA??????????????????????????????????????????????????????????????????????????????????????????????????????????????????????????????????????????????????????????????????????????????????????????????????????????????????????????????????????????????????????????????????????????????????????????????????????????????????????????????????????????????????????????????????????????????????????????????????????????????????????????????????????????????????????????????????????????????????????????????????????????????????????????????????????????????????????????????????????????????TAAAGCAAGTGTTKKMTTCAAAGCTGGTGTTAAAGAGTACAAATTGACTTATTATACTCCTGAATATGAAACCAAAGATACTGATATCTTGGCAGCATTCCGAGTAACTCCTCAACCCGGAGTTCCGCCTGAGGAAGCAGGGGCTGCGGTAGCTGCCGAATCTTCTACTGGTACATGGACAACTGTGTGGACCGACGGACTTACCAGCCTTGATCGTTACAAAGGACGATGCTACCACATCGAGCCCGTTGCTGGGGAGGAAAATCAATATATTGCTTATGTAGCTTACCCTTTAGACCTTTTTGAAGAGGGTTCTGTTACTAATATGTTTACTTCCATTGTAGGTAATGTATTTGGGTTCAAAGCTCTACGAGCTCTACGTCTGGAGGACCTGCGAATTCCTAAGTCTTATATCAAGACTTTCCAGGGTCCGCCCCATGGCATCCAAGTTGAGAGAGATAAATTGAACAAGTATGGCCGTCCCCTATTGGGATGTACTATTAAACCAAAATTGGGGTTATCCGCCAAGAACTACGGTAGGGCGGTTTATGAATGTCTCCGCGGTGGACTTGATTTTACCAAGGATGATGAGAACGTGAACTCCCAACCATTTATGCGCTGGAGAGACCGTTTCTTATTTTGTGCCGAAGCACTTTATAAAGCGCAGGCCGAAACAGGTGAAATCAAAGGACATTACTTGAATGCTACTGCAGGTACATGCGAAGAAATGATGAAAAGGGCCATATTTGCCAGGGAATTGGGAGTTCCCATCGTAATGCATGACTACTTAACGGGGGGATTCACTGCAAATACTAGCTTGGCTCATTATTGCCGAGACAACGGCCTACTTCTTCACATCCATCGCGCAATGCATGCAGTTATTGATAGACAGAAGAATCATGGTATGCACTTTCGTGTACTAGCTAAAGCGTTACGTATGTCTGGTGGAGATCATATTCACGCTGGTACCGTAGTAGGTAAACTGGAAGGGGAACGGGACATCACTTTGGGTTTTGTTGATTTACTACGTGATGATTTTATTGAAAAAGACCGAAGTCGCGGTATTTATTTCACTCAAGATTGGGTCTCTTTGCCAGGTGTTCTGCCCGTGGCTTCAGGCGGTATTCATGTTTGGCATATGCCTGCCTTGACCGAGATCTTTGGGGATGATTCCGTACTACAATTCGGTGGAGGAACTATAGGGCACCCTTGGGGAAATGCACCTGGTGCAGTAGCTAATCGGGTGGCTTTAGAAGCGTGTGTACAAGCTCGGAATGAGGGACGTGATCTTGCTCGTCAGGGTAATGAAATTATTCGTGAAGCTAGCAAATGGAGCCCTGAATTAGCTGCTGCTTGTGAGGTATGGAAGGAGATCAAATTCGAATTCGAAGCAATGGATACGTTGGATGTAATCCAGTAATTCTCGCTCCTTCCCCTAATTGCAATTAAACTCGGTATGGAAMCCTRSTAAGTGAGMMCTTCCAAATTCASMGAAACCCTGGAATGAAAAATGGGCAATCCTGAGCCAMATCCTGTGTTCASAARRCAAGGTTCAGAAAGCGAGAATCAATAACAGAAAAA--GGATAKGTGCRGAGACTCWACGGAAGCTGKKCTAWCAAATAGAGTKKACTGCATTGGTAGGGGAATTCTTTCCTTCTACCCAAACGACASAAAGGATGACCTTGTATACGTACGTATACATACTGAAACATCAAACGATTAATCACGACTCGAATCAGTATTTTTTT------ATATGAAAAATTTCAGAATAGAAGGATTGTGAATTGATTCCGAGTTGAAGGAAGAATCGAATATTCAGAGATCAAATCATTCATTCCCGAGTCTAATAGATCTTTTGAAGAACTGATTAATCGGACGAGAATAAAGATAGAGTCCCATTCTACAT????????????????????????????????????????????????????????????????GGTTCAAGTCCCTCTATCCCCAATAAAAAAGGCCCATTTTCCCCCCC---AACCA-----TTTATCCCTCTTTTTTGTCAGTTCTTCCAAATTCGTTATGTTTCTCATTCACTCTACTCTTTCACAAATGGGTCCGACCAGAAATGTTTCTCTCTT-----ATCACAAGTTTTGTGATAGATATGATGTACGTACA--------AATGAACAGATAATGAATGGG---------GAA-TCTCTACTATTGAATCATTCACAGTAATA-TCATTACTCTTATACAAAGTCTTCTTTTTTAAGGTACAAGAAATTCCAGGACCTAGGTAAGATTTTGTAATGTTTTTTGGGTCTCTTTAATTGACATAAACCCAAGTCCTCTAGGAGGATGATGCATCGAGAATGGTCGGGATAGCTCAGCTGGTAGAGCAGAGGACTGAAAATT????????????????????????????????????????????????????????????????????????????????????????????????????????????????????????????????????????????????????????????????????????????????????????????????????????????????????????????????????????????GCTTCTTATATAGTTTATATATCTTAT--------------------ATAGTTAAGAATAGATATTTC---A-----TATCTATTTAAGAATGGATGAAAGATAATATCTATATACTAATATTAGTATTAGAAATTTCTATTTCTTTTCTTT-----GATTTGATTTCGAATTTCTTTCCTTTTGAATTCAATTCAAAATGCAAAATAAAATATTAGACTCTAACTATATT---AGTTAGAATTAGTTATAGCGGATTCTATATTCTAATTCTATTCGAATTAGAGCGAATCGGTCCT----------AAGGAAAGGATAAGATACAATCCAGATCATAATGAGATCTTCCCACGATTTCATTCGGAAAGAGGGGAGATAGAACG---AAAAAAAAAAAAGAAGAATCAATATCGACCGTTCCGGTATTCCAAATCGAGCAGGAAAAATGAGAGGGAGAGGGACATGTATATGTGGGATATATCCATCCATATTGAATTGCAGATACATC-AATGATAGAATCATTTCTGATTG----GACCAGGTTCCCCGATAGAGATGAAAGAAGATGGGTAAGAAATAGAAGCAGACACTGATTTGATATAGAAATCAGTATCTAATGAATTCA-------------------ATGGTTCCAACATAATTA
	'Cremastosperma_pendulum_0751'      GTGTCACATATACTAATACCTCACCCCGTCCATCTGGAAATCTTGGTTCAAATACTTCACTCTTGGATACAAGATGCCCCCTCTTTGCATTTATTGCGATTCTTTCTCCACGACTATCAGAATTCGAATAGTTTCAATGCTCCAAAGAAATCCATTTCCCTTTGTTCAAAAGAGAATCGAAGATTTTTCTTGTTCATATATAATTTTCATGTATATGAATGTGAATCGGTATTTGTTTTTCTCCGTAAACAATCTGATCATTTACGATCAACATCCTTTGGAACTGTTCTTGAGCGAACACATTTTTATGGAAAAATAGAACTACTTGTAGTAGTGCTTCGTAATGATTTTCATAAGACCCTATGGTTGTTCAAAGACCCTTTTATGCATTATGTCAGATATCAAGGAAAATCCATTCTGGCTTCAAAGGGGACTCATCTTCGTATGAAGAAATGGAAATCTTACCTTGTCCGTTTTTGGCAATCTCATTTTTACTTGTGGTCTCAACCGGACAGGATCCATATAAACCAATTATACAATCATTCTTTCTATTTTCTGGGCTATCTTTCAAGTGTACGACGAAATCCTTCGGTGGTAAGGAGTCAAATGTTAGAGAATTCATTTCTAATAGAGACTTCTATAAAGAAATTTGAGACCCTAATTCCAATTATTCCTCTGATTGGATCATTGGCTAAAGCGAAATTTTGTAACGTATCAGGGCACCCTATTAGTAAGCCGGCCCGGGCCGATTCGTCCGATTCTGATATTATCAATCGATTTGGGCGGATATACAGAAATCTTTCTCATTATCACAGTGGATCTTCAAAAAAAGTTACTATATCAATAGGATTGGGACTTCTACTTGTTCCGACTGTGACAAAAAATGCTCGTCGTATGTGGGCTTTTCCTAGTGTTTCATTATTAAGTATAGTTATGGTTTTCTCGGCCGATATATCTATTCAACAAATAAATGGCAGTTCTGTCTATCAATATCTATGTTCTTGGACTATCAATAATGATTTTTCTTTCGAGTTCGGCCATTTAATCGACCCACTTACTTCTATTATGTCAATACTAATCACTACTGTTGGAATCATGGTTCTTGTTTATAGTGACAATTATATGTCTCATGATCAAGGATATTTGAGATTTTTTACTTCTATGAGTTTTTTCACTACTTCTATGTTGGGATTAGTTACTAGTTCCAATTTGATACAAATTTATATTTTTTGGGAATTGGTGGGAATGTGTTCGTATCTATTAATAGGTTTTTGGTTCACGCGACCAATTGCAGCAAATGCTTGTCAAAAAGCGTTTGTAACGAATCGTGTAGGGGATTTTGGTTTATTATTAGGAATCTTAGGTTTTTATTGGATAACGGGTAGTTTTGAATTTCGGGATTTATTCGAAATTTTGAATAACTTGATCCATAATAATAGGGGAAATTCTTTATTTGCTATTCCGTGTGCCTTCCTATTATTCGTCGGTGCAGTTGCTAAATCTGCACAATTTCCCCTTCATGTATGGTTACCTGATGCCATGGAGGGGCCTACTCCTATTTCGGCTCTTATACATGCTGCCACTATGGTAGCAGCGGGAATTTTTCTTGTTGCTCGACTTTTTCCTCTTTTCACAGTCATACCTCACATAATGTGTCTTATTTCCTTGATAGGTATAATAACGGTACTATTAGGAGCTACTTTGGCTCTTGCTCAAAGAGACATTAAAAGGAGTTTAGCCTATTCTACAATGTCTCAATTGGGTTATATTATGTTAGCTCCAGGGATAGGTTCTTATCGAGCTGCTTTATTCCATTTGATCACTCATGCCTATTCGAAAGCATTATTATTTTTAGGATCCGGATCCATTATTCATTCAATGGAATCTATTGTTGGCTATTCTCCAGATAAAAGTCAGAACATGGTTCTTATGGGTGGTTTAAGAAAATATGTGCCAATTACAAAAACTACCTTTTTAGTAGGTACACTTTCTCTTTGTGGTATTCCACCTCTTGCTTGTTTTTGGTCTAAGGATGAAATCCTTAATGATAGTTGGTTGTATTCACCCATCTTTGCAATAATAGCTTGTTCCACAGCAGGATTAACTGCATTTTATATGTTTCGGATTTATTTACTTACTTTTGAGGGACATTTACGCATTCAGTTTCAAAATTACAGTGGCACTAAAAATAGTTCGTTCTATTCAATATCTATATGGGGGAAAGAAGGGCCGGAACTGGTTAACAAAAATTTACCTTTCTTAGCAATTAATAATAATAAT---GAAAGGGTTTCTTTTTTTTCGAATAAGATATATCAAATTGATGGGAATGTACGAAATCTGATTCAATCTTTTTTGACTCACTCTGACAATAAAGACACTTCCATATATCCCCATGAATCGGACAATACAATGCTATTGCCCTTACTTGTATTGTTCCTATTTACTTTGTTCGTCGGGTCCATAGGAATTCCCTTCGATCAAGCAGGAATGGATTTTGATATATTATCAAAATGGTTAACCCCATCGATAAACCTTTTACATCAAAATTTGAACTATTCTGTGGATTGGTATGAATTTGTGACAAATGCAATTTTTTCAGTCAGTATAGCCTATTTCGGAATATTCATAGCGTCTCTTTTCTATGGGTCTGTTTATTCATCTTTTCAGAATTTAGACTTAATTAATTCATTTGTGAAAATGGGCCCTAAGAGAATTTTCTTGGACCGAATAATAAATGGAATATACAGTTGGTCATATAATCGTGGTTACATAGATGTTTTTTATGCAACATCCCTAATTAAGGGTATAAGAGGATTAGCCCAACTAACTCATTTTTTTGATAAACGAATAATTGATGGAATTACGATGTTATGCATGAACGTAATGCTCATAACTTCCCTCTAGACCTAGCTGCTGTCGAAGTTCCATCTGTAAATGGATAATACTTCAGCGTTAGTCTGAGTGTACACGAGTTGTTGAAGGATCAGATCAATGCCAACAACTTCTATCAACAA---------------GTTGGCATTGATCTGTTCGATTCAGTAGTCTTTTAATCACATAAG---TATTT-TTCCATTGAAGAAA-GGATTTTTTCTGGTTGGTTCACGATCGAACCGCCT-TTTTTGTTCTGTACTGATCTGTACT----------AGAATTTATCTATGTTCCTCTAAATCGTTTTCTTCTATACAA-----------------TTTAGAGGATTT-GCCTTTC----TATCT----CTCATTTTTTAGAGAGTTTATATAGAGAGGAGGGGCGGATGTAGCCAAGKGGCTCAAGGCAGTGGATTTGTGAATCCACCATGCGCG?ATA???????????????????????????TAGAAAAAAAA--GGATAGGTGCAGAGACTCAATGGAAGCTGTTCTAACGAATGGAGTTGACAGCATTGGTAGAGGAATCCTTTCCTTCTATCGAAACTACAGAAAAGATGACCTTGTATACGTACGTATACATACTGAAATC---CAATTTAGAATCACTACTC-----GAATCCGTATTTTCTTATATGATTCATTGAAGAATAGAATGATTGTGAATCGATTCCAAGTTGAAGGAAGAATCGAATATTCAGTGATCAAATCATTCATTCCCGAGTCTAATAGATCTTTTGAAGAACTGATTAATCGGATGAGAATAAAGATAGAGTCCCATTCTACATGTCAATACATGCAACAATGAAATTTGGAGTCAGAGGAAAATCCGTCGACTTTATAAATCGTGAGGGTTC-AAGTCCCTCGAGACCCAATAAAAAAAAGGCCCAACCCCCTAACCATTTATCCTCTTTTTATTTTGGAAGTTCTTCAAAA???????????????????????????????????????TATAAAGCAAGTGTTTTCTTCAAAGCTGGTGTTAAAGAGTACAAATTGACTTATTATACTCCTGAATATGAAACCAAAGATACTGATATCTTGGCAGCATTCCGAGTAACTCCTCAACCCGGAGTTCCGCCTGAAGAAGCAGGGGCTGCGGTAGCTGCCGAATCTTCTACTGGTACATGGACAACTGTGTGGACCGACGGACTTACCAGCCTTGATCGTTACAAAGGACGATGCTACCACATCGAGCCCGTTGCTGGGGAGGAAAATCAATATATTGCTTATGTAGCTTACCCTTTAGACCTTTTTGAAGAGGGTTCTGTTACTAATATGTTTACTTCCATTGTAGGTAATGTATTTGGGTTCAAAGCTCTACGAGCTCTACGTCTGGAGGACCTGCGAATTCCTAAGTCTTATATCAAGACTTTCCAGGGTCCGCCCCATGGCATCCAAGTTGAGAGAGATAAATTGAACAAGTATGGCCGTCCCCTATTGGGATGTACTATTAAACCAAAATTGGGGTTATCCGCCAAGAACTACGGTAGGGCGGTTTATGAATGTCTCCGCGGTGGACTTGATTTTACCAAGGATGATGAGAACGTGAACTCCCAACCATTTATGCGCTGGAGAGACCGTTTCTTATTTTGTGCCGAAGCACTTTTTAAAGCGCAGGCCGAAACAGGTGAAATCAAAGGACATTACTTGAATGCTACTGCAGGTACATGCGAAGAAATGATGAAAAGGGCCATATTTGCCAGGGAATTGGGAGTTCCCATCGTAATGCATGACTACTTAACGGGGGGATTCACTGCAAATACTAGCTTGGCTCATTATTGCCGAGACAACGGCCTACTTCTTCACATCCATCGCGCAATGCATGCAGTTATTGATAGACAGAAGAATCATGGTATGCACTTTCGTGTACTAGCTAAAGCGTTACGTATGTCTGGTGGAGATCATATTCACGCTGGTACCGTAGTAGGTAAACTGGAAGGGGAACGGGACATCACTTTGGGTTTTGTTGATTTACTACGTGATGATTTTATTGAAAAAGACCGAAGTCGCGGTATTTATTTCACTCAAGATTGGGTCTCTTTGCCAGGTGTTCTGCCCGTGGCTTCAGGCGGTATTCATGTTTGGCATATGCCTGCCTTGACCGAGATCTTTGGGGATGATTCCGTACTACAATTCGGTGGAGGAACTTTAGGGCACCCTTGGGGAAATGCACCTGGTGCAGTAGCTAATCGGGTGGCTTTAGAAGCGTGTGTACAAGCTCGGAATGAGGGACGTGATCTTGCTCGTCAGGGTAATGAAATTATTCGTGAAGCTAGCAAATGGAGCCCTGAATTAGCTGCTGCTTGTGAGGTATGGAAGGAGATCAAATTCGAATTCGAAGCAATGGATACGTTGGATGTAATCCAGTAATTCTCGCTCCTTCCCCTAATTGCAATTAAACTCGGTATGGAAACCTASTAAGTGAGAMCTTCCAAATTCAGAGAAACCCTGGAATGAAAAATGGGCAATCCTGAGCCAAATCCGGTGTTCAGAAAACAAGGTTCAGAAAGCGAGAATCAATAACAGAAAAA--GGATAGGTGCAGAGACTCAACGGAAGCTGTTCTAACAAATAGAGTTGACTGCATTGGTAGGGGAATTCTTTCCTTCTAACCAAACGACAGAAAGGATGACCTTGTATACGTACGTATACATACTGAAACATCAAACGATTAATCACGACTCGAATCAGTATTTTTTT------ATATGAAAAATTTCAGAATAGAAGGATTGTGAATTGATTCCGAGTTGAAGGAAGAATCGAATATTCAGAGATCAAATCATTCATTCCCGAGTCTAATAGATCTTTTGAAGAACTGATTAATCGGACGAGAATAAAGATAGAGTCCCATTCTACATGTCAATACAGACAACAATGAAATTTATAGTAAGAGGAAAATCCGTCGACTKTAAAAATCGTGAGGGTTCAAGTCCCTCTATCCCCAATAAAAAAGGCCCATTTTCCCCCCC---AACCA-----TTTATCCCTCTTTTTTGTCAGTTCTTCCAAATTCGTTATGTTTCTCATTCACTCTACTCTTTCACAAATGGGTCCGACCAGAAATGTTTCTCTCTT-----ATCACAAGTTTTGTGATAGATATGATGTACGTACA--------AATGAACAGATAATGAATGGG---------GAA-TCTCTACTATTGAATCATTCACAGTAATA-TCATTACTCTTATACAAAGTCTTCTTTTTTAAGGTACAAGAAATTCCAGGACCTAGGTAAGATTTTGTAATGTTTTTTGGGTCTCTTTAATTGACATAGACCCAAGTCCTCTAGGAGGATGATGCATCGAGAATGGTCGGGATAGCTCAGCTGGTAGAGCAGAGGACTGAAAATT???????????????????????????????????????????????????????????????????????????????????????????????????????????????????????????????????????????????????????????????????????????????????????????????????????????????????????????????????????????AGCTTCTTATATAGTTTATATATCTTAT--------------------ATAGTTAAGAATAGATATTTC---A-----TATCTATTTAAGAATGGATGAAAGATAATATCTATATACTAATATTAGTATTAGAAATTTCTATTTCTTTTCTTT-----GATTTGATTTCGAATTTCTTTCCTTTTGAATTCAATTCAAAATGCAAAATAAAATTTTAGACTCTAACTATATT---AGTTAGAATTAGTTATAGCGGATTCTATATTCTAATTCTATTCGAATTAGAGCGAATCGGTCCT----------AAGGAAAGGATAAGATACAATCCAGATCATAATGAGATCTTCCCACGATTTCATTCGGAAAGAGGGGAGATAGAACG-----AAAAAAAAAAGAAGAATCAATATCGACCGTTCCGGTATTCCAAATCGAGCAGGAAAAATGAGAGGGAGAGGGACATGTATATGTGGGATATATCCATCCATATTGAATTGCAGATACATC-AATGATAGAATCATTTCTGATTG----GACCAGGTTCCCCGATAGAGATGAAAGAAGATGGGTAAGAAATAGAAGCAGACACTGATTTGATATAGAAATCAGTATCTAATGAATTCA-------------------ATGGTTCCAACATAATTA
	'Cremastosperma_pendulum_1098'      GTGTCACATATACTAATACCTCACCCCGTCCATCTGGAAATCTTGGTTCAAATACTTCACTCTTGGATACAAGATGCCCCCTCTTTGCATTTATTGCGATTCTTTCTCCACGACTATCAGAATTCGAATAGTCTCAATGCTCCAAAGAAATCCATTTCCCTTTGTTCAAAAGAGAATCGAAGATTTTTCTTGTTCATATATAATTTTCATGTATATGAATGTGAATCGGTATTTGTTTTTCTCCGTAAACAATCTGATCATTTACGATCAACATCCTTTGGAACTGTTCTTGAGCGAACACATTTTTATGGAAAAATAGAACTACTTGTAGTAGTGCTTCGTAATGATTTTCATAAGACCCTATGGTTGTTCAAAGACCCTTTTATGCATTATGTCAGATATCAAGGAAAATCCATTCTGGCTTCAAAGGGGACTCATCTTCGTATGAAGAAATGGAAATCTTACCTTGTCCGTTTTTGGCAATCTAATTTTTACTTGTGGTCTCAACCGGACAGGATCCATATAAACCAATTATACAATCATTCTTTCTATTTTCTGGGCTATCTTTCAAGTGTACGACGAAATCCTTCGGTGGTAAGGAGTCAAATGTTAGAGAATTCATTTCTAATAGAGACTTCTATAAAGAAATTTGAGACCCTAATTCCAATTATTCCTCTGATTGGATCATTGGCTAAAGCGAAATTTTGTAACGTATCAGGGCACCCTATTAGTAAGCCGGCCCGGGCCGATTCGTCCGATTCTGATATTATCAATCGATTTGGGCGGATATACAGAAATCTTTCTCATTATCACAGTGGATCTTC???????GTTACTATATCAATAGGATTGGGACTTCTACTTGTTCCGACTGTGACAAAAAATGCTCGTCGTATGTGGGCTTTTCCTAGTGTTTCATTATTAAGTATAGTTATGGTTTTCTCGGCCGATATATCTATTCAACAAATAAATGGCAGTTCTGTCTATCAATATCTATGTTCTTGGACTATCAATAATGATTTTTCTTTCGAGTTCGGCCATTTAATCGACCCACTTACTTCTATTATGTCAATACTAATCACTACTGTTGGAATCATGGTTCTTATTTATAGTGACAATTATATGTCTCATGATCAAGGATATTTGAGATTTTTTACTTCTATGAGTTTTTTCACTACTTCTATGTTGGGATTAGTTACTAGTTCCAATTTGATACAAATTTATATTTTTTGGGAATTGGTGGGAATGTGTTCGTATCTATTAATAGGTTTTTGGTTCACGCGACCAATTGCAGCAAATGCTTGTCAAAAAGCGTTTGTAACGAATCGTGTAGGGGATTTTGGTTTATWATTAGGAATCTTAGGTTTTTATTGGATAACGGGTAGTTTTGAATTTCGGGATTTATTCGAAATTTTGAATAACTTGATCCATAATAATAGGGGAAATTATTTATTTGCTATTCCGTGTGCCTTCCTATTATTCGTCGGTGCAGTTGCTAAATCTGCACAATTTCCCCTTCATGTATGGTTACCTGATGCCATGGAGGGGCCTACTCCTATTTCGGCTCTTATACATGCTGCCACTATGGTAGCAGCGGGAATTTTTCTTGTTGCTCGACTTTTTCCTCTTTTCACAGTCATACCTCACATAATGTGTCTTATTTCCTTGATAGGTATAATAACGGTACTATTAGGAGCTACTTTGGCTCTTGCTCAAAGAGACATTAAAAGGAGTTTAGCCTATTCTACAATGTCTCAATTGGGTTATATTATGTTAGCTCCAGGGATAGGTTCTTATCGAGCTGCTTTATTCCATTTGATCACTCATGCCTATTCGAAAGCATTATTATTTTTAGGATCCGGATCCATTATTCATTCAATGGAATCTATTGTTGGCTATTCTCCAGATAAAAGTCAGAACATGGTTCTTATGGGTGGTTTAAGAAAATATGTGCCAATTACAAAAACTACCTTTTTAGTAGGTACACTTTCTCTTTGTGGTATTCCACCTCTTGCTTGTTTTTGGTCTAAGGATGAAATCCTTAATGATAGTAGGTTGTATTCACCCATCTTTGCGATAATAGCTTGTTCCACAGCAGGATTAACTGCATTTTATATGTTTCGGATTTATTTACTTACTTTTGAGGGACATTTACGCATTCAGTTTCAAAATTACAGTGGCACTAAAAATAGTTCGTTCTATTCAATATCTATATGGGGGAAAGAAGGGCCGGAACTGGTTAACAAAAATTTACCTTTCTTAGCAATTAATAATAATAAT---GAAAGGGTTTCTTTTTTTTCGAATAAGATATATCAAATTGATGGGAATGTACGAAATCTGATTCAATCTTTTTTTACTCACTCTGACAATAAAGACACTTCCATATATCCCCATGAATCGGACAATACAATGCTATTGCCCTTACTTGTATTGTTCCTATTTACTTTGTTCGTCGGGTCCATAGGAATTCCCTTCGATCAAGCAGGAATGGATTTTGATATATTATCAAAATGGTTAACCCCATCGATAAACCTTTTACATCAAAATTTGAACTATTCTGTGGATTGGTATGAATTTGTGACAAATGCAATTTTTTCAGTCAGTATAGCCTATTTCGGAATATTCATAGCGTCTCTTTTCTATGGGTCTGTTTATTCATCTTTTCAGAATTTAGACTTAATTAATTCATTTGTGAAAATGGGTCCTAAGAGAATTTTCTTGGACCGAATAATAAATGGAATATACAGTTGGTCATATAATCGTGGTTACATAGATGTTTTTTATGCAACATCCCTAATTAAGGGTATAAGAGGATTAGCCCAACTAACTCATTTTTTTGATAAACGAATAATTGATGGAATTACGATGTTATGCATGAACGTAATGCTCATAACTTCCCTCTAGACCTAGCTGCTGTCGAAGTTCCATCTGTAAATGGATAATACTTCAGCGTTAGTCTGAGTGTACACGAGTTGTTGAAGGATCAGATCAATGCCAAC---------------TTGTTGATAGAAGTTGTTGGCATTGATCTGTTCGATTCAGTAGTCTTTTAATCACATAAG---TATTT-TTCCATTGAAGAAA-GGATTTTTTCTGGTTGGTTCACGATCGAACCGCCT-TTTTTGTTCTGTACTGATCTGTACT----------AGAATTTATCTATGTTCCTCTAAATCGTTTTATTCTATACAA-----------------TTTAGAGGATTT-GCCTTTC----TATCT----CTCATTTTTTAGAGAGTTTATATAGAGAGGAGGGGCGGATGTAGCCAAGTGGCTCAAGGCAGTGGATTTGTGAATCCACC????????TTATGTTCAGAAAACAAGGGTTCAGAAAGCTAGAAAAAAAA--GGATAGGTGCAGAGACTCAATGGAAGCTGTTCTAACGAATGGAGTTGACAGCATTGGTAGAGGAATCCTTTCCTTCTATCGAAACTACAGAAAAGATGACCTTGTATACGTACGTATACATACTGAAATC---AAATTTAGAATCACTACTC-----GAATCCGTATTTTCTTATATGATTCATTGAAGAATAGAATGATTGTGAATCGATTCCAAGTTGAAGGAAGAATCGAATATTCAGTGATCAAATCATTCATTCCCGAGTCTAATAGATCTTTTGAAGAACTGATTAATCGGATGAGAATAAAGATAGAGTCCCATTCTACATGTCAATACATGCAACAATGAAATTTGGAGTCAGAGGAAAATCCGTCGACTTTATAAATCGTGAGGGTTC-AAGTCCCTCGAGACCCAATAAAAAAAAGGCCCAACCCCCTAACCATTTATCCTCTTTTGATTTTGGAAGTTCTTCAAAATGAGTTTAGTTTCTCATTCACTCTACTCTTTCACAAATGTA?????????TGTTTTCTTCAAAGCTGGTGTTAAAGAGTACAAATTGACTTATTATACTCCTGAATATGAAACCAAAGATACTGATATCTTGGCAGCATTCCGAGTAACTCCTCAACCCGGAGTTCCGCCTGAGGAAGCAGGGGCTGCGGTAGCTGCCGAATCTTCTACTGGTACATGGACAACTGTGTGGACCGACGGACTTACCAGCCTTGATCGTTACAAAGGACGATGCTACCACATCGAGCCCGTTGCTGGGGAGGAAAATCAATATATTGCTTATGTAGCTTACCCTTTAGACCTTTTTGAAGAGGGTTCTGTTACTAATATGTTTACTTCCATTGTAGGTAATGTATTTGGGTTCAAAGCTCTACGAGCTCTACGTCTGGAGGACCTGCGAATTCCTAAGTCTTATATCAAGACTTTCCAGGGTCCGCCCCATGGCATCCAAGTTGAGAGAGATAAATTGAACAAGTATGGCCGTCCCCTATTGGGATGTACTATTAAACCAAAATTGGGGTTATCCGCCAAGAACTACGGTAGGGCGGTTTATGAATGTCTCCGCGGTGGACTTGATTTTACCAAGGATGATGAGAACGTGAACTCCCAACCATTTATGCGCTGGAGAGACCGTTTCKKATTTTGTGCCGAAGCACTKKATAAAGCGCAGGCCGAAACAGGTGAAATCAAAGGACATTACTTGAATGCTACTGCAGGTACATGCGAAGAAATGATGAAAAGGGCCATATTTGCCAGGGAATTGGGAGTTCCCATCGTAATGCATGACTACTTAACGGGGGGATTCACTGCAAATACTAGCTTGGCTCATTATTGCCGAGACAACGGCCTACTTCTTCACATCCATCGCGCAATGCATGCAGTTATTGATAGACAGAAGAATCATGGTATGCACTTTCGTGTACTAGCTAAAGCGTTACGTATGTCTGGTGGAGATCATATTCACGCTGGTACCGTAGTAGGTAAACTGGAAGGGGAACGGGACATCACTTTGGGTTTTGTTGATTTACTACGTGATGATTTTATTGAAAAAGACCGAAGTCGCGGTATTTATTTCACTCAAGATTGGGTCTCTTTGCCAGGTGTTCTGCCCGTGGCTTCAGGCGGTATTCATGTTTGGCATATGCCTGCCTTGACCGAGATCTTTGGGGATGATTCCGTACTACAATTCGGTGGAGGAACTATAGGGCACCCTTGGGGAAATGCACCTGGTGCAGTAGCTAATCGGGTGGCTTTAGAAGCGTGTGTACAAGCTCGGAATGAGGGACGTGATCTTGCTCGTCAGGGTAATGAAATTATTCGTGAAGCTAGCAAATGGAGCCCTGAATTAGCTGCTGCTTGTGAGGTATGGAAGGAGATCAAATTCGAATTCGAAGCA????????????????????????????????????????????????????????????????????????TACTAAGTGAGAACTTCCAAATTCAGAGAAACCCTGGAATGAAAAATGGGCAATCCTGAGCCAAATCCTGTGTTCAGAAAACAAGGTTCAGAAAGCGAGAATCAATAACAGAAAAA--GGATAGGTGCAGAGACTCAACGGAAGCTGTTCTAACAAATAGAGTTGACTGCATTGGTAGGGGAATTCTTTCCTTCTACCCAAACGACAGAAAGGATGACCTTGTATACGTACGTATACATACTGAAACATCAAACGATTAATCACGACTCGAATCAGTATTTTTTT------ATATGAAAAATTTCAGAATAGAAGGATTGTGAATTGATTCCGAGTTGAAGGAAGAATCGAATATTCAGAGATCAAATCATTCATTCCCGAGTCTAATAGATCTTTTGAAGAACTGATTAATCGGACGAGAATAAAGATAGAGTCCCATTCTACATGTCAATACAGACAACAATGAAATTTATAGTAAGAGGAAAATCCGTCGACTTTTAAAATCGTGAGGGTTCAAGTCCCTCTATCCCCAATAAAAAAGGCCCATTTTCCCCCCC---AACCA-----TTTATCCCTCTTTTTTGTCAGTTCTTCCAAATTCGTTATGTTTCTCATTCACTCTACTCTTTCACAAATGGGTCCGACCAGAAATGTTTCTCTCTT-----ATCACAAGTTTTGTGATAGATATGATGTACGTACA--------AATGAACAGATAATGAATGGG---------GAA-TCTYTRCTGTTGMATCATTCACAGTCATA-YCATTACTTCTAKACAAAGTCTTCTTTTTTAAGGTACAAGAAATTCCAGGACYTAGGTMAGATTTTGTAATGTTTTTTGGGTCTCTTTAAYYGACATAGACCCAAGTCCTCTAGGAGGATGATGCATCGAGAATGGTCGGGATAGCTCMGCTGGTAGAGCAGAGGAC?????ATTTAACAG---------------------------------------------------------------------------------------------------------------------------------------------------------------------------------------------------------------------------------AAGAAGCTTCTTATATAGTTTATATATCTTAT--------------------ATAGTTAAGAATAGATATTTC---A-----TATCTATTTAAGAATGGATGAAAGATAATATCTATATACTAATATTAGTATTAGAAATTTCTATTTCTTTTCTTT-----GATTTGATTTCGAATTTCTTTCCTTTTGAATTCAATTCAAAATGCAAAATAAAATATTAGACTCTAACTATATT---AGTTAGAATTAGTTATAGCGGATTCTATATTCTAATTCTATTCGAATTAGAGCGAATCGGTCCT----------AAGGAAAGGATAAGATACAATCCAGATCATAATGAGATCTTCCCACGATTTCATTCGGAAAGAGGGGAGATAGAACG-----AAAAAAAAAAGAAGAATCAATATCGACCGTTCCGGTATTCCAAATCGAGCAGGAAAAATGAGAGGGAGAGGGACATGTATATGTGGGATATATCCATCCATATTGAATTGCAGATACATC-AATGATAGAATCATTTCTGATTG----GACCAGGTTCCCCGATAGAGATGAAAGAAGATGGGTAAGAAATAGAAGCAGACACTGATTTGATATAGAAATCAGTATCTAATGAATTCA-------------------ATGGTTCCAACATAATTA
	'Cremastosperma_peruvianum_0755'    GTGTCACATATACTAATACCTCACCCCGTCCATCTGGAAATCTTGGTTCAAATACTTCACTCTTGGATACAAGATGCYCCCTCTTTGCATTTATTGCGATTCTTTCTCCACGACTATCAGAATTCGAATAGTCTCMATGCTCCAAAGAAATCCATTTCCCTTTGTTCAAAAGAGAATCGAAGATTHTTCTTGTTCATATATAATTTTCATGTATATGAATGTGAATCGGTATTTGTTTTTCTCCGTAAACAATCTGATCATTTACGATCAACATCCTTTGGAACTGTTCTTGAGCGAACRCATTTTTATGGAAAAATAGAACTACTTGTAGTAGTGCTTCGTAATGATTTTCATAAGACCCTATGGTTGTTCAAAGACCCTTTTATGCATTATGTCAGATATCAAGGAAAATCCATTCTGGCTTCAAAGGGRACTCATCTTCGTATGAAGAAATGGAAATCTTACCTTGTCCGTTTTTGGCAATCTCATTTTTACTTGTGGTCTCAACCGGACAGGATCCATATAAACCAATTATACAATCATTCTTTCTATTTTCTGGGCTATCTTTCAAGTGTACGACGAAATCCTTCGGTGGTAAGGAGTCAAATGTTAGAGAATTCATTTCTAATAGAGACTTCTATAAAGAAATTTGAGACCCTAATTCCAATTATTCCTCTGATTGGATCATTGGCTAAAGCGAAATTTTGTAACGTATCAGGGCACCCTATTAGTAAGCCGGCCCGGGCCGATTCGTCCGATTCTGATATTATCAATCGATTTGGGCGGATATACAGAAATCTTTCTCATTATCACAGTGGATCTTCAAAAAAA??????????????????????????????????????????????????????????????????????????????????????????????????????????????????????????????????????????????????????????????????????????????????????????????????????????????????????????????????????????????????????????????????????????????????????????????????????????????????????????????????????????????????????????????????????????????????????????????????????????????????????????????????????????????????????????????????????????????????????????????????????????????????????????????????????????????????????????????????????????????????????????????????????????????????????????????????????????????????????????????????????????????????????????????????????????????????????????????????????????????????????????????????????????????????????????????????????????????????????????????????????????????????????????????????????????????????????????????????????????????????????????????????????????????????????????????????????????????????????????????????????????????????????????????????????????????????????????????????????????????????????????????????????????????????????????????????????????????????????????????????????????????????????????????????????????????????????????????????????????????????????????????????????????????????????????????????????????????????????????????????????????????????????????????????????????????????????????????????????????????????????????????????????????????????????????????????????????????????????????????????????????????????????????????????????????????????????????????????????????????????????????????????????????????????????????????????????????????????????????????????????????????????????????????????????????????????????????????????????????????????????????????????????????????????????????????????????????????????????????????????????????????????????????????????????????????????????????????????????????????????????????????????????????????????????????????????????????????????????????????????????????????????????????????????????????????????????????????????????????????????????????????????????????????????????TGTTATGCATGAACGTAATGCTCATAACTTCCCTCTAGACCTAGCTGCTGTCGAAGTTCCATCTGTAAATGGATAATACTTCAGCGTTAGTCTGAGTGTACACGAGTTGTTGAAGGATCAGATCAATGCCAAC???TT????CAACAA---------------GTTGGCATTGATCTGTTCGATTCAGTAGTCTTTTAATCACATAAG---TATTT-TTCCATTGAAGAAA-GGATTTTTTCTGGTTGGTTCACGATCGAACCGCCT-TTTTTGTTCTGTACTGATCTGTACT----------AGAATTTATCTATGTTCCTATAAATCGTTTTCTTCTATACAA-----------------TTTAGAGGATTT-GCCTTTC----TATCT----CTCATTTTTTAGAGAGTTTATATAGAGAGGAGGGGCGGATGTAKCCAAGTGGCTCAAGGCAGTG?ATTTGTGA?TCCCCC?TGC?CG?ATA????????????????????????????????????????????????????????????????????????????????????????????????????????????????????????????????????????????????????????????????????????????????????????????????????????????????????????????????????????????????????????????????????????????????????????????????????????????????????????????????????????????????????????????????????????????????????????????????????????????????????????????????????????????????????????????????????????????????????????????????????????????????????????????????????????????????????????????????????????????????????????????????????????????????????????????????????TACTCCTGAATATGAAACCAAAGATACTGATATCTTGGCAGCATTCCGAGTAACTCCTCAACCCGGAGTTCCGCCTGAGGAAGCAGGGGCTGCGGTAGCTGCCGAATCTTCTACTGGTACATGGACAACTGTGTGGACCGACGGACTTACCAGCCTTGATCGTTACAAAGGACGATGCTACCACATCGAGCCCGTTGCTGGGGAGGAAAATCAATATATTGCTTATGTAGCTTACCCTTTAGACCTTTTTGAAGAGGGTTCTGTTACTAATATGTTTACTTCCATTGTAGGTAATGTATTTGGGTTCAAAGCTCTACGAGCTCTACGTCTGGAGGACCTGCGAATTCCTAAGTCTTATATCAAGACTTTCCAGGGTCCGCCCCATGGCATCCAAGTTGAGAGAGATAAATTGAACAAGTATGGCCGTCCCCTATTGGGATGTACTATTAAACCAAAATTGGGGTTATCCGCCAAGAACTACGGTAGGGCGGTTTATGAATGTCTCCGCGGTGGACTTGATTTTACCAAGGATGATGAGAACGTGAACTCCCAACCATTTATGCGCTGGAGAGACCGTTTCTTATTTTGTGCCGAAGCACTTTTTAAAGCGCAGGCCGAAACAGGTGAAATCAAAGGACATTACTTGAATGCTACTGCAGGTACATGTGAAGAAATGATGAAAAGGGCCATATTTGCCAGGGAATTGGGAGYTCCCATCGTAATGCATGACTACTTAACGGGGGGATTCACTGCAAATACTAGCTTGGCTCATTATTGCCGAGACAACGGCCTACTTCTTCACATCCACCGCGCAATGCATGCAGTTATTGATAGACAGAAGAATCATGGTATGCACTTTCGTGTACTAGCTAAAGCGTTACGTATGTCTGGTGGWGATCATATYCACGCCGGTACCGTAGTAGGTAAACTGGAAGGGGAACGGGACATCACTTTGGGTTTTGTTGATTTACTACGTGATGATTTTATTGAAAAAGACCGAAGTCGCGGTATTTATTTCACTCAAGATTGGGTCTCTTTGCCAGGTGTTCTGCCCGTGGCTTCAGGCGGTATTCATGTTTGGCATATGCCTGCCTTGACCGAGATCTTTGGGGATGATTCCGTACTACAATTCGGTGGAGGAACTTTAGGGCACCCTTGGGGAAATGCACCAGGTGCAGTAGCTAATCGGGTGGCTTTAGAAGCGTGTGTACAAGCTCGGAATGAGGGACGTGATCTTGCTCGTCAGGGTAATGAAATTATTCGTGAAGCTAGCAAATGGAGCCCTGAATTAGCTGCTGCTTGTGAGGTATGGAAGGAGAT?AAATTCGAATTCGAAGCARTGGATACGTTGGATGTAATCCAGTAATTCTCGCTCCTTCCCCTAATTGCAATTAAACTCG???????????????????????????????????????????CCTGGAATTAAAAATGGGCAATCCTGAGCCAAATCCTGTGTTCAGAAAACAAGGTTCAGAAAGCGAGAATCAATAACAGAAAAA--GGATAGGTGCAGAGACTCAACGGAAGCTGTTCTAACAAATAGAGTTGACTGCATTGGTAGGGGAATTCTTTCCTTCTACCCAAACGACAGAAAGGATGACCTTGTATACGTACGTATACATACTGAAACATCAAACGATTAATCACGACTCGAATCAGTATTTTTTT------ATATGAAAAATTTCAGAATAGAAGGATTGTGAATTGATTCCGAGTTGAAGGAAGAATCGAATATTCAGAGATCAAATCATTCATTCCCGAGTCTAATAGATCTTTTGAAGAACTGATTAATCGGACGAGAATAAAGATAGAGTCCCATTCTACATGTCAATACAGACAACAATGAAATTTATAGTAAGAGGAAAATCCGTCGACTTTAAAAATCGTGAGGGTTCAAGTCCCTCTATCCCCAATAAAAAAGGCCCATTTTCCCCCCC---AACCA-----TTTATCTCTCTTTTTTGTCAGTTCTTCAAAATTCGTTATGTTTCTCATTCACTCTACTCTTTCACAAATGGGTCCGACCAGAAATGTTTCTCTCTT-----ATCACAAGTTTTGTGATAGATATGATGTACGTACA--------AATGAACAGATAATGAATGGG---------GAA-TCTCTACTATTGAATCATTCACAGTAATA-TCATTACTCTTATACAAAGTCTTCTTTTTTAAGGTACAAGAAATTCCAGGACCTAGGTAAGATTTTGTAATGTTTTTTGGGTCTCTTTAATTGACATAGACCCAAGTCCTCTAGGAGGATGATGCATCGAGAATGGTCGGGATAGCTCAGCTGGTAGAGCAGAGGACTGAAAATTTAACAG---------------------------------------------------------------------------------------------------------------------------------------------------------------------------------------------------------------------------------AAGAAGCTTCTTATATAGTTTATATATTTTAT--------------------ATAGTTAAGAATAGATATTTC---A-----TATCTATTTAAGAATGGATGAAAGATAATATCTATATACTAATATTAGTATTAGAAATTTCTATTTCTTTTCTTT-----GATTTGATTTCGAATTTCTTTCCTTTTGAATTCAATTCAAAATGCAAAATAAAATATTAGACTCTAACTATATT---AGTTAGAATTAGTTATAGCGGATTCTATATTCTAATTCTATTCGAATTAGAGCGAATCGGTCCT----------AAGGAAAGGATAAGATACAATCCAGATCATAATGAGATCTTCCCACGATTTCATTCGGAAAGAGGGGAGATAGAACG----AAAAAAAAAAAGAAGAATCAATATCGACCGTTCCGGTATTCCAAATCGAGCAGGAAAAATGAGAGGGAGAGGGACATGTATATGGGGGATATATCCATCCATATTGAATTGCGGATACATC-AATGATAGAATCATTTCTGATTG----GACCAGGTTCCCCGATAGAGATGAAAGAAGATGGGTAAGAAATAGAAGCATACACTGATTTGATATAGAAATCAGTATCTAATGAATTCA-------------------ATGGTTCCAACATAATTA
	'Cremastosperma_sp_0765'            GTGTCACATATACTAATACCTCACCCCGYCCATCTGGAAATCTTGGTTCAAATACTTCACTCTTGGATACAAGATGCCCCCTCTTTGCATTTATTGCGATYCTTTCTCCACGACTATCAGAATTCGAATAGTCTCAATGCTCCAAAGAAATCCATTTCCCTTTGTTCAAAAGAGAATCRAAGATTYTTCTTGTTCATATATAATTTTCATGTATATGAATGTGAATCRGTATTTGTTTTTCTCCGTAAACAATCTGATCATTTACGATCAACATCCTTTGGRACTGTTCTTGAGCGAACACATTTTTATGGAAAAATAGAACTACTTGTAGTAGTGCTTCGTAATGATTTTCATAAGACCCTATGGTTGTTCAAAGACCCTTTTATGCATTATGTCAGATATCAAGGAAAATCCATTCTGGCTTCAAAGGGGACTCATCTTCGTATGAAGAAATGGAAATCTTACCTTGTCCGTTTTTGGCAATCTCATTTTTACTTGTGGTCTCAACCGGACAGGATCCATATAAACCAATTATACAATCATTCTTTCTATTTTCTGGGCTATCTTTCAAGTGTACGACGAAATCCTTCGGTGGTAAGGAGTCAAATGTTAGAGAATTCATTTCTAATAGAGACTTCTATAAAGAAATTTGAGACCCTAATTCCAATTATTCCTCTGATTGGATCATTGGCTAAAGCGAAATTTTGTAACGTATCAGGGCACCCTATTAGTAAGCCGGCCCGGGCCGATTCGTCCGATTCTGATATTATCAATCGATTTGGGCGGATATACAGAAATCTTTCTCATTATCACAGTGGATCTTCAAAAAAA??????????????????????????????????????????????????????????????????????????????????????????????????????????????????????????????????????????????????????????????????????????????????????????????????????????????????????????????????????????????????????????????????????????????????????????????????????????????????????????????????????????????????????????????????????????????????????????????????????????????????????????????????????????????????????????????????????????????????????????????????????????????????????????????????????????????????????????????????????????????????????????????????????????????????????????????????????????????????????????????????????????????????????????????????????????????????????????????????????????????????????????????????????????????????????????????????????????????????????????????????????????????????????????????????????????????????????????????????????????????????????????????????????????????????????????????????????????????????????????????????????????????????????????????????????????????????????????????????????????????????????????????????????????????????????????????????????????????????????????????????????????????????????????????????????????????????????????????????????????????????????????????????????????????????????????????????????????????????????????????????????????????????????????????????????????????????????????????????????????????????????????????????????????????????????????????????????????????????????????????????????????????????????????????????????????????????????????????????????????????????????????????????????????????????????????????????????????????????????????????????????????????????????????????????????????????????????????????????????????????????????????????????????????????????????????????????????????????????????????????????????????????????????????????????????????????????????????????????????????????????????????????????????????????????????????????????????????????????????????????????????????????????????????????????????????????????????????????????????????????????????????????????????????????????????TGTTATGCATGAACGTAATGCTCATAACTTCCCTCTAGACCTAGCTGCTGTCGAAGTTCCATCTGTAAATGGATAATACTTCAGCGTTAGTCTGAGTGTACACGAGTTGTTGAAGGATCAGATCAATGCCAAC---------------TTGTTGATAGAAGTTGTTGGCATTGATCTGTTCGATTCAGTAGTCTTTTAATCACATAAG---TATTT-TTCCATTGAAAAAA-GGATTTTTTCTGGTTGGTTCACGATCGAACCGCCT-TTTTTGTTCTGTACTGATCTGTACT----------AGAATTTATCTATGTTCCTCTAAATCGTTTTCTTCTATACAA-----------------TTTAGAGGATTT-GCCTTTC----TATCT----CTCATTTTTTAGAGAGTTTATATAGAGAGGAGGGGCGGATGTAGCCAAGTGGCTCAAGGCAGTGGATTTGTGAATCCACCATGCGCGATTA??????????????????????????????????????????????????????????????????????????????????????????????????????????????????????????????????????????????????????????????????????????????????????????????????????????????????????????????????????????????????????????????????????????????????????????????????????????????????????????????????????????????????????????????????????????????????????????????????????????????????????????????????????????????????????????????????????????????????????????????????????????????????????????????????????????????????????????????????????????????TAAAGCAAGTGTTGGATTCAAAGCTGGTGTTAAAGAGTACAAATTGACTTATTATACTCCTGAATATGAAACCAAAGATACTGATATCTTGGCAGCATTCCGAGTAACTCCTCAACCCGGAGTTCCGCCTGAGGAAGCAGGGGCTGCGGTAGCTGCCGAATCTTCTACTGGTACATGGACAACTGTGTGGACCGACGGACTTACCAGCCTTGATCGTTACAAAGGACGATGCTACCACATCGAGCCCGTTGCTGGGGAGGAAAATCAATATATTGCTTATGTAGCTTACCCTTTAGACCTTTTTGAAGAGGGTTCTGTTACTAATATGTTTACTTCCATTGTAGGTAATGTATTTGGGTTCAAAGCTCTACGAGCTCTACGTCTGGAGGACCTGCGAATTCCTAAGTCTTATATCAAGACTTTCCAGGGTCCGCCCCATGGCATCCAAGTTGAGAGAGATAAATTGAACAAGTATGGCCGTCCCCTATTGGGATGTACTATTAAACCAAAATTGGGGTTATCCGCCAAGAACTACGGTAGGGCGGTTTATGAATGTCTCCGCGGTGGACTTGATTTTACCAAGGATGATGAGAACGTGAACTCCCAACCATTTATGCGCTGGAGAGACCGTTTCTTATTTTGTGCCGAAGCACTTTTTAAAGCGCAGGCCGAAACAGGTGAAATCAAAGGACATTACTTGAATGCTACTGCAGGTMCATGCGAAGAAATGAT?AAAAGGGCCGTATTTGCCAGGGAATTGGGAACTCCCATCGTAATGCATGACTACTTAACGGGGGGATTCACTGCAAATACTAGCTTGGCTCATTATTGCCGAGACAACGGCCTACTTCTTCACATCCATCGCGCAATGCATGCAGTTATTGATAGACAGAAGAATCATGGTATGCACTTTCGTGTACTAGCTAAAGCGTTACGTATGTCTGGTGGAGATCATATTCACGCTGGTACCGTAGTAGGTAAACTGGAAGGGGAACGGGACATCACTTTGGGTTTTGTTGATTTACTACGTGATGATTTTATTGAAAAAGACCGAAGTCGCGGTATTTATTTCACTCAAGATTGGGTCTCTTTGCCAGGTGTTCTGCCCGTGGCTTCAGGCGGTATTCATGTTTGGCATATGCCTGCCTTGACCGAGATCTTTGGGGATGATTCCGTACTACAATTCGGTGGAGGAACTTTAGGGCACCCTTGGGGAAATGCACCTGGTGCAGTAGCTAATCGGGTGGCTTTAGAAGCGTGTGTACAAGCTCGGAATGAGGGACGTGATCTTGCTCGTCAGGGTAATGAAATTATTCGTGAAGCTAGCAAATGGAGCCCTGAATTAGCTGCTGCTTGTGAGGTATGGAAGGAGATCAAATTCGAATTCGAAGCAATGGATACGTTGGATGTAATCCAGTAATTCTCGCTCCTTCCCCTTATTGCAATTAAACTCGGTATGGAAACCTACTAAGTGAGAACTTCCAAATTCAGAGAAACCCTGGAATTAAAAATGGGCAATCCTGAGCCAAATCCTGTGTTCAGAAAACAAGGTTCAGAAAGCGAGAATCAATAACAGAAAAA--GGATAGGTGCAGAGACTCAACGGAAGCTGTTCTAACAAATAGAGTTGACTGCATTGGTAGGGGAATTCTTTCCTTCTACCCAAACGACAGAAAGGATGACCTTGTATACGTACGTATACATACTGAAACATCAAACGATTAATCACGACTCGAATCAGTATTTTTTT------ATATGAAAAATTTCAGAATAGAAGGATTGTGAATTGATTCCGAGTTGAAGGAAGAATCGAATATTCAGAGATCAAATCATTCATTCCCGAGTCTAATAGATCTTTTGAAGAACTGATTAATCGGACGAGAATAAAGATAGAGTCCCATTCTACATGTCAATACAGACAACAATGAAATTTATAGTAAGAGGAAAATCCGTCGACTTTAAAAATCGTGAGGGTTCAAGTCCCTCTATCCCCAAAAAAAAAGGCCCATTTTCCCCCCC---AACCA-----TTTATCCCTCTTTTTTGTCAGTTCTTCAAAATTCGTTATGTTTCTCATTCACTCTACTCTTTCACAAATGGGTCCGACCAGAAATGTTTCTCTCTT-----ATCACAAGTTTTGTGATAGATATGATGTACGTACA--------AATGAACAGATAATGAATGGG---------GAA-TCTCTACTATTGAATCATTCACAGTAATA-TCATTACTCTTATACAAAGTCTTCTTTTTTAAGGTACAAGAAATTCCAGGACCTAGGTAAGATTTTGTAATGTTTTTTGGGTCTCTTTAATTGACATAGACCCAAGTCCTCTAGGAGGATGATGCATCGAGAATGGTCGGGATAGCTCAGCTGGTAGAGCAGAGGACTGAAAATTTAACAG---------------------------------------------------------------------------------------------------------------------------------------------------------------------------------------------------------------------------------AAGAAGCTTCTTATATAGTTTATATATCTTAT--------------------ATAGTTAAGAATAGATAT---GAAA-----TATCTATTTAAGAATGGATGAAAGATAATATCTATATACTAGGATTAGATATAGAAATTWCTCTCTCTTTTCTTT-----GATTTGATTTCGAATTTCTTTCYTTTKGAATGGAATTCAAAATGCAAAATAAAATATTAGACTCTAACTATATT---AGTTAGAATTAGTTATAGCGGATTCTATATTCTAATTCTATTCGAATTAGAGCGAATCGGACCT----------AAGGAAAGGATAAGATACAATCCASATCATAATGAGATCTTCCCACGAYTTCATTCGGAGAGAGGGGAGATCGAACG?????AAAAAAAAAAGAAGAATCAATATCGACCGTTCCGGTATTCCAAATCGAGCAGGAAAAATGAGAGGGAGAGGGACATGTATATGTGGGATATATCCATCCATATTGAATTGCAGATACATC-AATGATAGAATCATTTCTGATTG----GACCAGGTTCCCCGATAGAGATGAAAGAAGATGGGTAAGAAATAGAAGCAGACACTGATTTGATATAGAAATCAGTATCTAATGAATTCA-------------------ATGGTTCCAACATAAATA
	'Cremastosperma_sp_CostaRica_0245'  GTGTCACATATACTAATACCTCACCCCGTCCATCTGGAAATCTTGGTTCAAATACTTCACTCTTGGATACAAGATGCCCCCTCTTTGCATTTATTGCGATTCTTTCTCCACGACTATCAGAATTCGAATAGTCTCAATGCTCCAAAGAAATCCATTTCCCTTTGTTCAAAAGAGAATCGAAGATTTTTCTTGTTCATATATAATTTTCATGTATATGAATGTGAATCGGTATTTGTTTTTCTCCGTAAACAATCTGATCATTTACGATCAACATCCTTTGGAACTGTTCTTGAGCGAACACATTTTTATGGAAAAATAGAACTACTTGTAGTAGTGCTTCGTAATGATTTTCATAAGACCCTATGGTTGTTCAAAGACCCTTTTATGCATTATGTCAGATATCAAGGAAAATCCATTCTGGCTTCAAAGGGGACTCATCTTCGTATGAAGAAATGGAAATCTTACCTTGTCCGTTTTTGGCAATCTCATTTTTACTTGTGGTCTCAACCGGACAGGATCCATATAAACCAATTATACAATCATTCTTTCTATTTTCTGGGCTATCTTTCAAGTGTACGACGAAATCCTTCGGTGGTAAGGAGTCAAATGTTAGAGAATTCATTTCTAATAGAGACTTCTATAAAGAAATTTGAGACCCTAATTCCAATTATTCCTCTGATTGGATCATTGGCTAAAGCGAAATTTTGTAACGTATCAGGGCACCCTATTAGTAAGCCGGCCCGGGCCGATTCGTCCGATTCTGATATTATCAATCGATTTGGGCGGATATACAGAAATCTTTCTCATTATCACAGTGGATCTTCAAAAAAAGTTACTATATCAATAGGATTGGGACTTCTACTTGTTCCGACTGTGACAAAAAATGCTCGTCGTATGTGGGCTTTTCCTAGTGTTTCATTATTAAGTATAGTTATGGTTTTCTCGGCCGATATATCTATTCAACAAATAAATGGCAGTTCTGTCTATCAATATCTATGTTCTTGGACTATCAATAATGATTTTTCTTTCGAGTTCGGCCATTTAATCGACCCACTTACTTCTATTATGTCAATACTAATCACTACTGTTGGAATCATGGTTCTTATTTATAGTGACAATTATATGTCTCATGATCAAGGATATTTGAGATTTTTTACTTCTATGAGTTTTTTCACTACTTCTATGTTGGGATTAGTTACTAGTTCCAATTTGATACAAATTTATATTTTTTGGGAATTGGTGGGAATGTGTTCGTATCTATTAATAGGTTTTTGGTTCACGCGACCAATTGCAGCAAATGCTTGTCAAAAAGCGTTTGTAACGAATCGTGTAGGGGATTTTGGTTTATTATTAGGAATCTTAGGTTTTTATTGGATAACGGGTAGTTTTGAATTTCGGGATTTATTCGAAATTTTGAATAACTTGATCCATAATAATAGGGGAAATTCTTTATTTCCTATTCCGTGTGCCTTCCTATTATTCGTCGGTGCAGTTGCTAAATCTGCACAATTTCCCCTTCATGTATGGTTACCTGATGCCATGGAGGGGCCTACTCCTATTTCGGCTCTTATACATGCTGCCACTATGGTAGCAGCGGGAATTTTTCTTGTTGCTCGACTTTTTCCTCTTTTCACAGTCATACCTCACATAATGTGTCTTATTTCTTTGATAGGTATAATAACGGTACTATTAGGAGCTACTTTGGCTCTTGCTCAAAGAGACATTAAAAGGAGTTTAGCCTATTCTACAATGTCTCAATTGGGTTATATTATGTTAGCTCCAGGGATAGGTTCTTATCGAGCTGCTTTATTCCATTTGATCACTCATGCCTATTCGAAAGCATTATTATTTTTAGGATCCGGATCCATTATTCATTCAATGGAATCTATTGTTGGCTATTCTCCAGATAAAAGTCAGAACATGGTTCTTATGGGTGGTTTAAGAAAATATGTGCCAATTACAAAAACTACCTTTTTAGTAGGTACACTTTCTCTTTGTGGTATTCCACCTCTTGCTTGTTTTTGGTCTAAGGATGAAATCCTTAATGATAGTTGGTTGTATTCACCCATCTTTGCGATAATAGCTTGTTCCACAGCAGGATTAACTGCATTTTATATGTTTCGGATTTATTTACTTACTTTTGAGGGACATTTACGCATTCAATTTCAAAATTACAGTGGCACTAAAAATAGTTCGTTCTATTCAATATCTATATGGGGGAAAGAAGGGCCGGAACTGGTTAACAAAAATTTACCTTTCTTAGCAATTAATAATAATAAT---GAAAGGGTTTCTTTTTTTTCGAATAAGATATATCAAATTGATGGGAATGTACGAAATCTGATTCAATCTTTTATTACTCACTCTGACAATAAAGACACTTCCATATATCCCCATGAATCGGACAATACAATGCTATTGCCCTTACTTGTATTGTTCCTATTTACTTTGTTCGTCGGGTCCATAGGAATTCCCTTCGATCAAGCAGGAATGGATTTTGATATATTATCAAAATGGTTAACCCCATCGATAAACCTTTTACATCAAAATTTGAACTATTCTGTGGATTGGTATGAATTTGTGACAAATGCAATTTTTTCAGTCAGTATAGCCTATTTCGGAATATTCATAGCGTCTCTTTTCTATGGGTCTGTTTATTCATCTTTTCAGAATTTAGACTTAATTAATTCATTTGTGAAAATGGGTCCTAAGAGAATTTTCTTGGACCGAATAATAAATGGAATATACAGTTGGTCATATAATCGTGGTTACATAGATGTTTTTTATGCAACATCCCTAATTAAGGGTATAAGAGGATTAGCCCAACTAACTCATTTTTTTGATAAACGAATAATTGATGGAATTACGA?????????????????????????????????????????????????????????????????????????TAATACTTCAGCGTTAGTCTGAGTGTACACGAGTTGTTGARGGATCAGATCAATGCCAACAACTTCTATCAACAA---------------GTTGGCATTGATCTGTTCGATTCAGTAGTCTTTTAATCACATAAG---TATTT-TTCCATTGAAGAAA-GGATTTTTTCTGGTTGGTTCACGATCGAACCGCCT-TTTTTGTTCTGTACTGATCTGTACT----------AGAATTTATCTATGTTCCTCTAAATCGTTTTCTTCTATACAA-----------------TTTAGAGGATTT-GCCTTTC----TATCT----CTCATTTTTTAGAGAGTTTATATAGAGAGGAGG???????????????????????????????????????????????????????ATATGTTCAGAAAACAAGGGTTCAGAAAGCTAGAAAAAAAA--GGATAGGTGCAGAGACTCAATGGAAGCTGTTCTAACGAATGGAGTTGACAGCATTGGTAGAGGAATCCTTTCCTTCTATCGAAACTACAGAAAAGATGACCTTGTATACGTACGTATACATACTGAAATC---AAATTTAGAATCACTACTC-----GAATCCGTATTTTCTTATATGATTCATTGAAGAATAGAATGATTGTGAATCGATTCCAAGTTGAAGGAAGAATCGAATATTCAGTGATCAAATCATTCATTCCCGAGTCTAATAGATCTTTTGAAGAACTGATTAATCGGATGAGAATAAAGATAGAGTCCCATTCTACATGTCAATACATGCAACAATGAAATTTGGAGTCAGAGGAAAATCCGTCGACTTTATAAATCGTGAGGGTTC-AAGTCCCTCGAGACCCAATAAAAAAAAGGCCCAACCCCCTAACCATTTATCCTCTTTTGATTTTGGAAGTTCTTCAAAATGAGTTTAGTTTCTCATTCACTCTAC?????????????TATAAAGCAAGTGTTGGATTCAAAGCTGGTGTTAAAGAGTACAAATTGACTTATTATACTCCTGAATATGAAACCAAAGATACTGATATCTTGGCAGCATTCCGAGTAACTCCTCAACCCGGAGTTCCGCCTGAGGAAGCAGGGGCTGCGGTAGCTGCCGAATCTTCTACTGGTACATGGACAACTGTGTGGACCGACGGACTTACCAGCCTTGATCGTTACAAAGGACGATGCTACCACATCGAGCCCGTTGCTGGGGAGGAAAATCAATATATTGCTTATGTAGCTTACCCTTTAGACCTTTTTGAAGAGGGTTCTGTTACTAATATGTTTACTTCCATTGTAGGTAATGTATTTGGGTTCAAAGCTCTACGAGCTCTACGTCTGGAGGACCTGCGAATTCCTAAGTCTTATATCAAGACTTTCCAGGGTCCGCCCCATGGCATCCAAGTTGAGAGAGATAAATTGAACAAGTATGGCCGTCCCCTATTGGGATGTACTATTAAACCAAAATTGGGGTTATCCGCCAAGAACTACGGTAGGGCGGTTTATGAATGTCTCCGCGGTGGACTTGATTTTACCAAGGATGATGAGAACGTGAACTCCCAACCATTTATGCGCTGGAGAGACCGTTTCTTATTTTGTGCCGAAGCGCTTTATAAAGCGCAGGCCGAAACAGGTGAAATCAAAGGACATTACTTGAATGCTACTGCAGGTACATGCGAAGATATGATGAAAAGGGCCGTATTTGCCAGGGAATTGGGAGTTCCCATCGTAATGCATGACTACTTAACGGGGGGATTCACTGCAAATACTAGCTTGGCTCATTATTGCCGAGACAACGGCCTACTTCTTCACATCCATCGCGCAATGCATGCAGTTATTGATAGACAGAAGAATCATGGTATGCACTTTCGTGTACTAGCTAAAGCGTTACGTATGTCTGGTGGAGATCATATTCACGCTGGTACCGTAGTAGGTAAACTGGAAGGGGAACGGGACATCACTTTGGGTTTTGTTGATTTACTACGTGATGATTTTATTGAAAAAGACCGAAGTCGCGGTATTTATTTCACTCAAGATTGGGTCTCTTTGCCAGGTGTTCTGCCCGTGGCTTCAGGCGGTATTCATGTTTGGCATATGCCTGCCTTGACCGAGATCTTTGGGGATGATTCCGTACTACAATTCGGTGGAGGAACTTTAGGGCACCCTTGGGGAAATGCACCTGGTGCAGTAGCTAATCGGGTGGCTTTAGAAGCGTGTGTACAAGCTCGGAATGAGGGACGTGATCTTGCTCGTCAGGGTAATGAAATTATTCGTGAAGCTAGCAAATGGAGCCCTGAATTAGCTGCTGCTTGTGAGGTATGGAAGGAGATCAAATTCGAATTCGAAGCAATGGATACGTTGGATGTAATCCAGTAATTCTCGCTCCTTCCCCTAATTGCAA?????????GTATGGAAACCTACTAAGTGAGAMCTTCCARAYTCAGAGAAACCCTGGAATTAAAAATGGGCAATCCTGAGCCAAATCCTGTGTTCAGMAAACAAGGTTCAGAAAGCGAGAATCAAKAWCAGAAAAA--GGATAGGTGCAGAGACTCAACGGAAGCTGTTCTAACAAATAGAGTTGACTGCATTGGTAGGGGAATTCTTTCCTTCTACCCAAACGACAGAAAGGATGACCTTGTATACGTACGTATACATACTGAAACATCAAACGATTAATCACGACTCGAATCAGTATTTTTTT------ATATGAAAAATTTCAGAATAGAAGGATTGTGAATTGATTCCGAGTTGAAGGAAGAATCGAATATTCAGAGATCAAATCATTCATTCCCGAGTCTAATAGATCTTTTGAAGAACTGATTAATCGGACGAGAATAAAGATAGAGTCCCATTCTACATGTCAATACAGACAACAATGAARTTTATAGTAAGAGGAAAATCCGTCGACTKTAAAAATCGTGAGGGTTCAAGTCCCTCTATCCCCAATAAAAAAGGCCCATTTTCCCCCCC---AACCA-----TTTATCCCTCTTTTTTGTCAGTTCTTCAAAATTCGTTATGTTTCTCATTCACTCTACTCTTTCACAAATGGGTCCGACCAGAAATGTTTCTCTCTT-----ATCACAAGTTTTGTGATAGATATGATGTACGTACA--------AATGAACAGATAATGAATGGG---------GAA-TCTCTACTATTGAATCATTCACAGTAATA-TCATTACTCTTATACAAAGTCTTCTTTTTTAAGGTACAAGAAATTCCAGGACCTAGGTAAGATTTTGTAATGTTTTTTGGGTCTCTTTAATTGACATAGACCCAAGTCCTCTAGGAGGATGATGCATCGAGAATGGTCGGGATAGCTCAGCTGGTAGAGCAGAGGACTGAAAATTTAACAG---------------------------------------------------------------------------------------------------------------------------------------------------------------------------------------------------------------------------------AAGAAGCTTCTTATATAGTTTATATATCTTAT--------------------ATAGTTAAGAATAGATAT---GAAA-----TATCTATTTAAGAATGGATGAAAGAAAATATCTATATACTAATATTAGTATTAGAAATTTCTATTTCTTTTCTTT-----GATTTGATTTCGAATTTCTTTCCTTTTGAATTGAATTCAAAATGCAAAATAAAATATTAGACTCTAACTATATT---AGTTAGAATTAGTTATAGCGGATTCTATATTCTAATTCTATTCGAATTAGAGCGAATCGGTCCT----------AAGGAAAGGATAAGATACAATCCAGATAATAATGAGATCTTCCCACGATTTCATTCGGAAAGAGGGGAGATAGAACG--AAAAAAAAAAAAAGAAGAATCAATATCGACCGTTCCGGTATTCCAAATCGAGCAGGAAAAATGAGAGGGAGAGGGACATGTATATGTGGGATATATCCATCCATATTGAATTGCAGATACATC-AATGATAGAATCATTTCTGATTG----GACCAGGTTCCCCGATAGAGATGAAAGAAGATGGGTAAGAAATAGAAGCAGACACTGATTTGATATAGAAATCAGTATCTAATGAATTCA-------------------ATGGTTCCAACATAAATA
	'Cremastosperma_spB_0756'           GTGTCACATATACTAATACCTCACCCCGTCCATCTGGAAATCTTGGTTCAAATACTTCACTCTTGGATACAAGATGCCCCCTCTTTGCATTTATTGCGATTCTTTCTCCACGACTATCAGAATTCGAATAGTCTCAATGCTCCAAAGAAATCCATTTCCCTTTGTTCAAAAGAGAATCGAAGATTTTTCTTGTTCATATATAATTTTCATGTATATGAATGTGAATCGGTATTTGTTTTTCTCCGTAAACAATCTGATTATTTACGATCAACATCCTTTGGAACTGTTCTTGAGCGAACACATTTTTATGGAAAAATAGAACTACTTGTAGTAGTGCTTCGTAATGATTTTCATAAGACCCTATGGTTGTTCAAAGACCCTTTTATGCATTATGTCAGATATCAAGGAAAATCCATTCTGGCTTCAAAGGGGACTCATCTTCGTATGAAGAAATGGAAATCTTACCTTGTCCGTTTTTGGCAATCTCATTTTTACTTGTGGTCTCAACCGGACAGGATCCATATAAACCAATTATACAATCATTCTTTCTATTTTCTGGGCTATCTTTCAAGTGTACGACGAAATCCTTCGGTGGTAAGGAGTCAAATGTTAGAGAATTCATTTCTAATAGAGACTTCTATAAAGAAATTTGAGACCCTAATTCCAATTATTCCTCTGATTGGATCATTGGCTAAAGCGAAATTTTGTAACGTATCAGGGCACCCTATTAGTAAGCCGGCCCGGGCCGATTCGTCCGATTCTGATATTATCAATCGATTTGGGCGGATATACAGAAATCTTTCTCATTATCACAGTGGATCTTCAAAAAAA???????????????????????????????????????????????????????????????????????????????????????????????????????????????????????????????????????????????????????????????????????????????????????????????????????????????????TAATCGACCCACTTACTTCTATTATGTCAATACTAATCACTACTGTTGGAATCATGGTTCTTATTTATAGTGACAATTATATGTCTCATGATCAAGGATATTTGAGATTTTTTACTTCTATGAGTTTTTTCACTACTTCTATGTTGGGATTAGTTACTAGTTCCAATTTGATACAAATTTATATTTTTTGGGAATTGGTGGGAATGTGTTCGTATCTATTAATAGGTTTTTGGTTCACGCGACCAATTGCAGCAAATGCTTGTCAAAAAGCGTTTGTAACGAATCGTGTAGGGGATTTTGGTTTATTATTAGGAATCTTAGGTTTTTATTGGATAACGGGTAGTTTTGAATTTCGGGATTTATTCGAAATTTTGAATAACTTGATCCATAATAATAGGGGAAATTCTTTATTTGCTATTCCGTGTGCCTTCCTATTATTCGTCGGTGCAGTTGCTAAATYTGCACAATTTCCCCTTCATGTATGGTTACCTGATGCCATGGAGGGGCCTACTCCTATTTCGGCTCTTATACATGCTGCCACTATGGTAGCAGCGGGAATTTTTCTTGTTGCTCGACTTTTTCCTCTTTTCACAGTCATACCTCACATAATGTGTCTTATTTCCTTGATAGGTATAATAACGGTACTATTAGGAGCTAC?????????????????????????????????????????????????????????????????????????????????????????????????????????TTTATTCCATTTGATCACTCATGCCTATTCGAAAGCATTATTATTTTTAGGATCCGGATCCATTATTCATTCAATGGAATCTATTGTTGGCTATTCTCCAGATAAAAGTCAGAACATGGTTCTTATGGGTGGTTTAAGAAAATATGTCCCAATTACAAAAACTACCTTTTTAGTAGGTACACTTTCTCTTTGTGGTATTCCACCTCTTGCTTGTTTTTGGTCTAAGGATGAAATCCTTAATGATAGTTGGTTGTATTCACCCATCTTTGCGATAATAGCTTGTTCCACAGCAGGATTAACTGCATTTTATATGTTTCGGATTTATTTACTTACTTTTGAGGGACATTTACGCATTCAGTTTCAAAATTACAGTGGCACTAAAAATAGTTCGTTCTATTCAATATCTATATGGGGGAAAGAAGGGCCGGAACTGGTTAACAAAAATTTACCTTTCTTAGCAATTAATAATAATAAT---GAAAGGGTTTCTTTTTTTTCGAATAAGATATATCAAATTGATGGGAATGTACGAAATCTGATTCAATCTTTTTTTACTCACTCTGACAATAAAGACACTTCCATATATCCCCATGAATCGGACAATACAATGCTATTGCCCTTACTTGTATTGTTCCTATTTACTTTGTTCGTCGGGTCCATAGGAATTCCCTTCGATCAAGCAGAAATGGATTTTAATATATTATCAAAATGGTTAACCCCATCGATAAACCTTTTACATAAAAATTTGAACTATTCTGTGGATTGGTATGAATTTGTGACAAATGCAATTTTTTCAGTCAGTATAGCCTATTTCGGAATATTCATAGCGTCTCTTTTCTATGGGTCTGTTTATTCATCTTTTCAGAATTTAGACTTAATTAATTCATTTGTGAAAATGGGTCCTAAGAGAATTTTCTTGGACCGAATAATAAATGGAATATACAGTTGGTCATATAATCGTGGTTACATAGATGTTTTTTATGCAACATCCCTAATTAAGGGTATAAGAGGATTAGCCCAACTAACTCATTTTTTTGATAAACGAATAATTGATGGAATTACGATGTTATGCATGAACGTAATGCTCATAACTTCCCTCTAGACCTAGCTGCTGTCGAAGTTCCATCTGTAAATGGATAATACTTCAGCGTTAGTCTGAGTGTACACGAGTTGTTGAAGGATCAGATCAATGCCAAC---------------TTGTTGATAGAAGTTGTTGGCATTGATCTGTTCGATTCAGTAGTCTTTTAATCACATAAG---TATTT-TTTCATTGAAGAAA-GGATTTTTTCTGGTTGGTTCACGATCGAACCGCCT-TTTTTGTTCTGTACTGATCTGTACT----------AGAATTTATCTATGTTCCTCTAAATCGTTTTCTTCTATACAA-----------------TTTAGAGGATTT-GCCTTTC----TATCT----CTCATTTTTTAGAGAGTTTATATAGAGAGGAGGGGCGGATGTAGCCAAGTGGCTCAAGGCAGTGGATTTGTGAATCCACCATGCGCGATTATGTTCAGAAAACAAGGGTTCAGAAAGCTAGAAAAAAAA--GGATAGGTGCAGAGACTCAATGGAAGCTGTTCTAACGAATGGAGTTGACAGCATTGGTAGAGGAATCCTTTCCTTCTATCGAAACTACAGAAAAGATGACCTTGTATACGTACGTATACATACTGAAATC-ACAAATTTAGAATCACTACTC-----GAATCCGTATTTTCTTATATGATTCATTGAAGAATAGAATGATTGTGAATCGATTCCAAGTTGAAGGAAGAATCGAATATTCAGTGATCAAATCATTCATTCCCGAGTCTAATAGATCTTTTGAAGAACTGATTAATCGGATGAGAATAAAGATAGAGTCCCATTCTACATGTCAATACATGCAACAATGAAATTTGGAGTCAGAGGAAAATCCGTCGACTTTATAAATCGTGAGGGTTC-AAGTCCCTCGAGACCCAATAAAAAAAAGGCCCAACCCCCTAACCATTTATCCTCTTTTGATTTTTGAAGTTCTTCAAAATGAGTTTAGTTTCTCATTCACTCTACTCTTTCACAAATGTATAAAGCAAGTGTTTTCTTCAAAGCTGGTGTTAAAGAGTACAAATTGACTTATTATACTCCTGAATATGAAACCAAAGATACTGATATCTTGGCAGCATTCCGAGTAACTCCTCAACCCGGAGTTCCGCCTGAGGAAGCAGGGGCTGCGGTAGCTGCCGAATCTTCTACTGGTACATGGACAACTGTGTGGACCGACGGACTTACCAGCCTTGATCGTTACAAAGGACGATGCTACCACATCGAGCCCGTTGCTGGGGAGGAAAATCAATATATTGCTTATGTAGCTTACCCTTTAGACCTTTTTGAAGAGGGTTCTGTTACTAATATGTTTACTTCCATTGTAGGTAATGTATTTGGGTTCAAAGCTCTACGAGCTCTACGTCTGGAGGACCTGCGAATTCCTAAGTCTTATATCAAGACTTTCCAGGGTCCGCCCCATGGCATCCAAGTTGAGAGAGATAAATTGAACAAGTATGGCCGTCCCCTATTGGGATGTACTATTAAACCAAAATTGGGGTTATCCGCCAAGAACTACGGTAGGGCGGTTTATGAATGTCTCCGCGGTGGACTTGATTTTACCAAGGATGATGAGAACGTGAACTCCCAACCATTTATGCGCTGGAGAGACCGTTTCTTATTTTGTGCCGAAGCACTTTATAAAGCGCAGGCCGAAACAGGTGAAATCAAAGGACATTACTTGAATGCTACTGCAGGTACATGCGAAGAAATGATGAAAAGGGCCGTATTTGCCAGGGAATTGGGAGCTCCCATCGTAATGCATGACTACTTAACGGGGGGATTCACTGCAAATACTAGCTTGGCTCATTATTGCCGAGACAACGGCCTACTTCTTCACATCCATCGCGCAATGCATGCAGTTATTGATAGACAGAAGAATCATGGTATGCACTTTCGTGTACTAGCTAAAGCGTTACGTATGTCTGGTGGAGATCATATTCACGCTGGTACCGTAGTAGGTAAACTGGAAGGGGAACGGGACATCACTTTGGGTTTTGTTGATTTACTACGTGATGATTTTATTGAAAAAGACCGAAGTCGCGGTATTTATTTCACTCAAGATTGGGTCTCTTTGCCAGGTGTTCTGCCCGTGGCTTCAGGCGGTATTCATGTTTGGCATATGCCTGCCTTGACCGAGATCTTTGGGGATGATTCCGTACTACAATTCGGTGGAGGAACTATAGGGCACCCTTGGGGAAATGCACCTGGTGCAGTAGCTAATCGGGTGGCTTTAGAAGCGTGTGTACAAGCTCGGAATGAGGGACGTGATCTTGCTCGTCAGGGTAATGAAATTATTCGTGAAGCTAGCAAATGGAGCCCTGAATTAGCTGCTGCTTGTGAGGTATGGAAGGAGATCAAATTCGAATTCGAAGCAATGGATACGTTGGATGTAATCCAGTAATTCTCGCTCCTTCCCCTAATTGCAATTAAACTCGGTATGGAAACCTACTAAGTGAGAACTTCCAAATTCAGAGAAACCCTGGAATTAAAAATGGGCAATCCTGAGCCAAATCCTGTGTTCAGAAAACAAGGTTCAGAAAGCGAGAATCAATAACAGAAAAA--GGATAGGTGCAGAGACTCAACGGAAGCTGTTCTAACAAATAGAGTTGACTGCATTGGTAGGGGAATTCTTTCCTTCTACCCAAACGACAGAAAGGATGACCTTGTATACGTACGTATACATACTGAAACATCAAACGATTAATCACGACTCGAATCAGTATTTTTTT------ATATGAAAAATTTCAGAATAGAAGGATTGTGAATTGATTCCGAGTTGAAGGAAGAATCGAATATTCAGAGATCAAATCATTCATTCCCGAGTCTAATAGATCTTTTGAAGAACTGATTAATCGGACGAGAATAAAGATAGAGTCCCATTCTACATGTCAATACAGACAACAATGAAATTTATAGTAAGAGGAAAATCCGTCGACTTTAAAAATCGTGAGGGTTCAAGTCCCTCTATCCCCAATAAAAAAGGCCCATTTTCCCCCCC---AACCA-----TTTATCCCTCTTTTTTGTCAGTTCTTCCAAATTCGTTATGTTTCTCATTCACTCTACTCTTTCACAAATGGGTCCGACCAGAAATGTTTCTCTCTT-----ATCACAAGTTTTGTGATAGATATGATGTACGTACA--------AATGAACAGATAATGAATGGG---------GAA-TCTCTACTATTGAATCATTCACAGTAATA-TCATTACTCTTATACAAAGTCTTCTTTTTTAAGGTACAAGAAATTCCAGGACCTAGGTAAGATTTTGTAATGTTTTTTGGATCTCTTTAATTGACATAGACCCAAGTCCTCTAGGAGGATGATGCATCGAGAATGGTCGGGATAGCTCAGCTGGTAGAGCAGAGGACTGAAAATTTAACAG---------------------------------------------------------------------------------------------------------------------------------------------------------------------------------------------------------------------------------AAGAAGCTTCTTATATAGTTTATATATCTTAT--------------------ATAGTTAAGAATAGATATTTC---A-----TATCTATTTAAGAATGGATGAAAGATAATATCTATATACTAATATTAGTATTAGAAATTTCTATTTCTTTTCTTT-----GATTTGATTTCGAATTTCTTTCCTTTTGAATTCAATTCAAAATGCAAAATAAAATATTAGATTCTAACTATATT---AGTTAGAATTAGTTATAGCGGATTCTATATTCTAATTCTATTCGAATTAGAGCGAATCGGTCCT----------AAGGAAAGGATAAGATACAATCCAGATCATAATGAGATCTTCCCACGATTTCATTCGGAAAGAGGGGAGATAGAACG--AAAAAAAAAAAAAGAAGAATCAATATCGACCGTTCCGGTATTCCAAATCGAGCAGGAAAAATGAGAGGGAGAGGGACATGTATATGTGGGATATATCCATCCATATTGAATTGCAGATACATC-AATGATAGAATCATTTCTGATTG----GACCAGGTTCCCCGATAGAGATGAAAGAAGATGGGTAAGAAATAGAAGCAGACACTGATTTGATATAGAAATCAGTATCTAATGAATTCA-------------------ATGGTTCCAACATAATTA
	'Cremastosperma_spBaff_0758'        GTGTCACATATACTAATACCTCACCCCGTCCATCTGGAAATCTTGGTTCAAATACTTCACTCTTGGATACAAGATGCCCCCTCTTTGCATTTATTGCGATTCTTTCTCCACGACTATCAGAATTCGAATAGTCTCAATGCTCCAAAGAAATCCATTTCCCTTTGTTCAAAAGAGAATCGAAGATTTTTCTTGTTCATATATAATTTTCATGTATATGAATGCGAATCGGTATTTGTTTTTCTCCGTAAACAATCTGATYATTTACGATCAACATCCTTTGGAACTGTTCTTGAGCGAACACATTTTTATGGAAAAATAGAACTACTTGTAGTAGTGCTTCGTAATGATTTTCATAAGACCCTATGGTTGTTCAAAGACCCTTTTATGCATTATGTCAGATATCAAGGAAAATCCATTCTGGCTTCAAAGGGGACTCATCTTCGTATGAAGAAATGGAAATCTTACCTTGTCCGTTTTTGGCAATCTCATTTTTACTTGTGGTCTCAACCGGACAGGATCCATATAAACCAATTATACAATCATTCTTTCTATTTTCTGGGCTATCTTTCAAGTGTACGACGAAATCCTTCGGTGGTAAGGAGTCAAATGTTAGAGAATTCATTTCTAATAGAGACTTCTATAAAGAAATTTGAGACCCTAATTCCAATTATTCCTCTGATTGGATCATTGGCTAAAGCGAAATTTTGTAACGTATCAGGGCACCCTATTAGTAAGCCGGCCCGGGCCGATTCGTCCGATTCTGATATTATCAATCGATTTGGGCGGATATACAGAAATCTTTCTCATTATCACAGTGGATCTTCAAAAAAA??????????????????????????????????????????????????????????????????????????????????????????????????????????????????????????????????????????????????????????????????????????????????????????????????????????????????????????????????????????????????????????????????????????????????????????????????????????????????????????????????????????????????????????????????????????????????????????????????????????????????????????????????????????????????????????????????????????????????????????????????????????????????????????????????????????????????????????????????????????????????????????????????????????????????????????????????????????????????????????????????????????????????????????????????????????????????????????????????????????????????????????????????????????????????????????????????????????????????????????????????????????????????????????????????????????????????????????????????????????????????????????????????????????????????????????????????????????????????????????????????????????????????????????????????????????????????????????????????????????????????????????????????????????????????????????????????????????????????????????????????????????????????????????????????????????????????????????????????????????????????????????????????????????????????????????????????????????????????????????????????????????????????????????????????????????????????????????????????????????????????????????????????????????????????????????????????????????????????????????????????????????????????????????????????????????????????????????????????????????????????????????????????????????????????????????????????????????????????????????????????????????????????????????????????????????????????????????????????????????????????????????????????????????????????????????????????????????????????????????????????????????????????????????????????????????????????????????????????????????????????????????????????????????????????????????????????????????????????????????????????????????????????????????????????????????????????????????????????????????????????????????????????????????????????????TGTTATGCATGAACGTAATGCTCATAACTTCCCTCTAGACCTAGCTGCTGTCGAAGTTCCATCTGTAAATGGATAATACTTCAGCGTTAGTCTGAGTGTACACGAGTTGTTGAAGGATCAGATCAATGCCAAC---------------TTGTTGATAGAAGTTGTTGGCATTGATCTGTTCGATTCAGTAGTCTTTTAATCACATAAG---TATTT-TTCCATTGAAGAAA-GGATTTTTTCTGGTTGGTTCACGATCGAACCGCCT-TTTTTGTTCTGTACTGATCTGTACT----------AGAATTTATCTATGTTCCTCTAAATCGTTTTCTTCTATACAA-----------------TTTAGAGGATTT-GCCTTTC----TATCT----CTCATTTTTTAGAGAGTTTATATAGAGAGGAGGG??????????????????????????????????????????????????????TTA??????????????????????????????????????????????????????????????????????????????????????????????????????????????????????????????????????????????????????????????????????????????????????????????????????????????????????????????????????????????????????????????????????????????????????????????????????????????????????????????????????????????????????????????????????????????????????????????????????????????????????????????????????????????????????????????????????????????????????????????????????????????????????????????????????????????????????????????????????????????TAAGCAAAGTGTTGGGTTCAAAGCT??????????????CAAATTGACTTATTATACTCCTGAATATGAAACCAAAGATACTGATATCTTGGCAGCATTCCGAGTAACTCCTCAACCCGGAGTTCCGCCTGAGGAAGCAGGGGCTGCGGTAGCTGCCGAATCTTCTACTGGTACATGGACAACTGTGTGGACCGACGGACTTACCAGCCTTGATCGTTACAAAGGACGATGCTACCACATCGAGCCCGTTGCTGGGGAGGAAAATCAATATATTGCTTATGTAGCTTACCCTTTAGACCTTTTTGAAGAGGGTTCTGTTACTAATATGTTTACTTCCATTGTAGGTAATGTATTTGGGTTCAAAGCTCTACGAGCTCTACGTCTGGAGGACCTGCGAATTCCTAAGTCTTATATCAAGACTTTCCAGGGTCCGCCCCATGGCATCCAAGTTGAGAGAGATAAATTGAACAAGTATGGCCGTCCCCTATTGGGATGTACTATTAAACCAAAATTGGGGTTATCCGCCAAGAACTACGGTAGGGCGGTTTATGAATGTCTCCGCGGTGGACTTGATTTTACCAAGGATGATGAGAACGTGAACTCCCAACCATTTATGCGCTGGAGAGACCGTTTCTTATTTTGTGCCGAAGCACTTTATAAAGCGCAGGCCGAAACAGGTGAAATCAAAGGACATTACTTGAATGCTACTGCAGGTACATGCGAAGAAATGATGAAAAGGGCCGTATTTGCCAGGGAATTGGGAGCTCCCATCGTAATGCATGACTACTTAACGGGGGGATTCACTGCAAATACTAGCTTGGCTCATTATTGCCGAGACAACGGCCTACTTCTTCACATCCATCGCGCAATGCATGCAGTTATTGATAGACAGAAGAATCATGGTATGCACTTTCGTGTACTAGCTAAAGCGTTACGTATGTCTGGTGGAGATCATATTCACGCTGGTACCGTAGTAGGTAAACTGGAAGGGGAACGGGACATCACTTTGGGTTTTGTTGATTTACTACGTGATGATTTTATTGAAAAAGACCGAAGTCGCGGTATTTATTTCACTCAAGATTGGGTCTCTTTGCCAGGTGTTCTGCCCGTGGCTTCAGGCGGTATTCATGTTTGGCATATGCCTGCCTTGACCGAGATCTTTGGGGATGATTCCGTACTACAATTCGGTGGAGGAACTATAGGGCACCCTTGGGGAAATGCACCTGGTGCAGTAGCTAATCGGGTGGCTTTAGAAGCGTGTGTACAAGCTCGGAATGAGGGACGTGATCTTGCTCGTCAGGGTAATGAAATTATTCGTGAAGCTAGCAAATGGAGCCCTGAATTAGCTGCTGCTTGTGAGGTATGGAAGGAGATCAAATTCGAATTCGAAGCAATGGATACGTTGGATGTAATCCAGTAATTCTCGCTCCTTCCCCTAATTGCAATTAAACTCGGTATGGAAACCTACTAAGTGAGAACTTCCAAATTCAGAGAAACCCTGGAATTAAAAATGGGCAATCCTGAGCCAAATCCTGTGTTCAGAAAACAAGGTTCAGAAAGCGAGAATCAATATCAGAAAAA--GGATAGGTGCAGAGACTCAA?GGAAGCTGTTCTAACAAATAGAGTTGACTGCATTGGTAGGGGAATTCTTTCCTTCTATCCAAACGACAGAAAGGATGACCTTGTATACGTACGTATACATACTGAAACATCAAACGATTAATCACGACTCGAATCAGTATTTTTTT------ATATGAAAAATTTCAGAATAGAAGGATTGTGAATTGATTCCGAGTTGAAGGAAGAATCGAATATTCAGAGATCAAATCATTCATTCCCGAGTCTAATAGATCTTTTGAAGAACTGATTAATCGGACGAGAATAAAGATAGAGTCCCATTCTACATGTCAATACAGACAACAATGAAGTTTATAGTAAGAGGAAAATCCGTCGACTTTAAAAATCGTGAGGGTTCAAGTCCCTCTATCCCCAATAAAAAAGGCCCATTTTCCCCCCC---AACCA-----TTTATCCCTCTTTTTTGTCAGTTCTTCCAAATTCGTTATGTTTCTCATTCACTCTACTCTTTCACAAATGGGTCCGACCAGAAATGTTTCTCTCTT-----ATCACAAGTTTTGTGATAGATATGATGTACGTACA--------AATGAACAGATAATGAATGGG---------GAA-TCTCTACTATTGAATCATTCACAGTAATA-TCATTACTCTTATACAAAGTCTTCTTTTTTAAGGTACAAGAAATTCCAGGACCTAGGTAAGATTTTGTAATGTTTTTTGGATCTCTTTAATTGACATAGACCCAAGTCCTCTAGGAGGATGATGCATCGAGAATGGTCGGGATAGCTCAGCTGGTAGAGCAGAGGACTGAAAATTTAACAG---------------------------------------------------------------------------------------------------------------------------------------------------------------------------------------------------------------------------------AAGAAGCTTCTTATATAGTTTATATATCTTAT--------------------ATAGTTAAGAATAGATATTTC---A-----TATCTATTTAAGAATGGATGAAAGATAATATCTATATACTAATATTAGTATTAGAAATTTCTATTTCTTTTCTTT-----GATTTGATTTCGAATTTCTTTCCTTTTGAATTCAATTCAAAATGCAAAATAAAATATTAGACTCTAACTATATT---AGTTAGAATTAGTTATAGCGGATTCTATATTCTAATTCTATTCGAATTAGAGCGAATCGGTCCT----------AAGGAAAGGATAAGATACAATCCAGATCATAATGAGATCTTCCCACGATTTCATTCGGAAAGAGGGGAGATAGAACG----AAAAAAAAAAAGAAGAATCAATATCGACCGTTCCGGTATTCCAAATCGAGCAGGAAAAATGAGAGGGAGAGGGACATGTATATGTGGGATATATCCATCCATATTGAATTGCAGATACATC-AATGATAGAATCATTTCTGATTG----GACCAGGTTCCCCGATAGAGATGAAAGAAGATGGGTAAGAAATAGAAGCAGACACTGATTTGATATAGAAATCAGTATCTAATGAATTCA-------------------ATGGTTCCAACATAATTA
	'Cremastosperma_stenophyllum_0767'  GTGTCACATATACTAATACCTCACCCCGTCCATCTGGAAATCTTGGTTCAAATACTTCACTCTTGGATACAAGATGCCCCCTCTTTGCATTTATTGCGATTCTTTCTCCACGACTATCAGAATTCGAATAGTCTCAATGCTCCAAAGAAATCCATTTCCCTTTGTTCAAAAGAGAATCGAAGATTTTTCTTGTTCATATATAATTTTCATGTATATGAATGTGAATCGGTATTTGTTTTTCTCCGTAAACAATCTGATCATTTACGATCAACATCCTTTGGAACTGTTCTTGAGCGAACACATTTTTATGGAAAAATAGAACTACTTGTAGTAGTGCTTCGTAATGATTTTCATAAGACCCTATGGTTGTTCAAAGACCCTTTTATGCATTATGTCAGATATCAAGGAAAATCCATTCTGGCTTCAAAGGGGACTCATCTTCGTATGAAGAAATGGAAATCTTACCTTGTCCGTTTTTGGCAATCTCATTTTTACTTGTGGTCTCAACCGGACAGGATCCATATAAACCAATTATACAATCATTCTTTCTATTTTCTGGGCTATCTTTCAAGTGTACGACGAAATCCTTCGGTGGTAAGGAGTCAAATGTTAGAGAATTCATTTCTAATAGAGACTTCTATAAAGAAATTTGAGACCCTAATTCCAATTATTCCTCTGATTGGATCATTGGCTAAAGCGAAATTTTGTAACGTATCAGGGCACCCTATTAGTAAGCCGGCCCGGGCCGATTCGTCCGATTCTGATATTATCAATCGATTTGGGCGGATATACAGAAATCTTTCTCATTATCACAGTGGATCTTCAAAAAAA?????????????TAGGATTGGGACTTCTACTTGTTCCGACTGTGACAAAAAATGCTCGTMGTATGTGGGCTTTTCCTAGTGTTTCATTATTAAGTATAGTTATGGTTTTCTCGGCCGATATATCTATTCAACAAATAAATGGCAGTTCCGTCTATCAATATCTATGTTCTTGGACTATCAATAATGATTTTTCTTTCGAGTTCGGCCATTTAATCGACCCACTTACTTCTATTATGTCAATACTAATCACTACTGTTGGAATCATGGTTCTTATTTATAGTGACAATTATATGTCTCATGATCAAGGATATTTGAGATTTTTTACTTCTATGAGTTTTTTCACTACTTCTATGTTGGGATTAGTTACTAGTTCCAATTTGATACAAATTTATATTTTTTGGGAATTGGTGGGAATGTGTTCGTATCTATTAATAGGTTTTTGGTTCACGCGACCAATTGCAGCAAATGCTTGTCAAAAAGCGTTTGTAACGAATCGTGTAGGGGATTTTGGTTTATTATTAGGAATCTTAGGTTTTTATTGGATAACGGGTAGTTTTGAATTTCGGGATTTATTCGAAATTTTGAATAACTTGATCCATAATAATAGGGTAAATTCTTTATTTGCTATTTCGTGTGCCTTCCTATTATTCGTCGGTGCAGTTGCTAAATCTGCACAATTTCCCCTTCATGTATGGTTACCTGATGCCATGGAGGGTCCTACTCCTATTTCGGCTCTTATACATGCTGCCACTATGGTAGCAGCGGGAATTTTTCTTGTTGCTCGACTTTTTCCTCTTTTCACAGTCATACCTCACATAATGTGTCTTATTTCTTTGATAGGTATAATAACGGTACTATTAGGAGCTACTTTGGCTCTTGCTCAAAGAGACATTAAAAGGAGTTTAGCCTATTCTACAATGTCTCAATTGGGTTATATTATGTTAGCTCCAGGGATAGGTTCTTATCGAGCTGCTTTATTCCATTTGATCACTCATGCCTATTCGAAAGCATTATTATTTTTAGGATCCGGATCCATTATTCATTCAATGGAATCTATTGTTGGCTATTCTCCAGA???????????ACATGGTTCTTATGGGTGGTTTAAGAAAATATGTGCCAATTACAAAAACTACCTTTTTAGTAGGTACACTTTCTCTTTGTGGTATTCCACCTCTTGCTTGTTTTTGGTCTAAGGATGAAATCCTTAATGATAGTTGGTTGTATTCACCCATCTTTGCGATAATAGCTTGTTCCACAGCAGGATTAACTGCATTTTATATGTTTCGGATTTATTTACTTACTTTTGAGGGACATTTACGCATTCAGTTTCAAAATTACAGTGGCACTAAAAATAGTTCGTTCTATTCAATATCTATATGGGGGAAAGAAGGGCCGGAACTGGTTAGCCAAAATTTACCTTTCTTAGCAATTAATAATAATAAT---GAAAGGGTTTCTTTTTTTTCGAATAAGATATATAAAATTGATGGGAATGTACGAAATCTGATTCAATCTTTTATTACTCACTCTGACAATAAAGACACTTCCATATATCCCCATGAATCGGACAATACAATGCTATTGCCCTTACTTGTATTGTTCCTATTTACTTTGTTCGTCGGGTCCATAGGAATTCCCTTCGATCAAGCAGGAATGGATTTTGACATATTATCAAAATGGTTAACCCCATCGATAAACCTTTTACATCAGAATTT?????????????????????????????????????????????????????????????????????????????????????????????????????????????????????????????????????????????????????????????????????????????????????????????????????????????????????????????????????????????????????????????????????????????????????????????????????????????????????????????TGTTATGCATGAACGTAATGCTCATAACTTCCCTCTAGACCTAGCTGCTGTCGAAGTTCCATCTGTAAATGGATAATACTTCAGCGTTAGTCTGAGTGTACACGAGTTGTTGAAGGATCAGATCAATGCCAAC---------------TTGTTGATAGAAGTTGTTGGCATTGATCTGTTCGATTCAGTAGTCTTTTAATCACATAAG---TATTTCTTCCATTGAAGAAA-GGATTTTTTCTGGTTGGTTCACGATCGAACCGCCT-TTTTTGTTCTGT--------------------------------------------------------------------------------------GAGGATTT-GCCTTTC----TATCT----CTCATTTTTTAGAGAGTTTATATAGAGAGGAGGGGCGGATGTAGCCAAGTGGCTCAAGGCAGTGGATTTGWGAATCCACCATGCGCGGTTT?????AGAAAACAAGGGTTCAGAAAGCTAGAAAAAAAA--GGATAGGTGCAGAGACTCAATGGAAGCTGTTCTAACGAATGGAGTTGACAGCATTGGTAGAGGAATCCTTTCCTTCTATCGAAACTACAGAAAAGATGACCTTGTATACGTACGTATACATACTGAAATA---AAATTTAGAATCACTACTC-----GAATCCGTATTTTCTTATATGATTCATTGAAGAATAGAATGATTGTGAATCGATTCCAAGTTGAAGGAAGAATCGAATATTCAGTGATCAAATCATTCATTCCCGAGTCTAATAGATCTTTTGAAGAACTGATTAATCGGATGAGAATAAAGATAGAGTCCCATTCTACATGTCAATACATGCAACAATGAAATTTGGAGTCAGAGGAAAATCCGTCGACTTTATAAATCGTGAGGGTTC-AAGTCCCTCGAGACCCAATAAAAAAAAGGCCCAACCCCCTAACCATTTATCCTCTTTTGATTTTGGAAGTTCTTCAAAATGAGTTTAGTTTCTCATTCACTCTACTCTTTCACAAATGTATAAAGCAAGTGTTGGATTCAAAGCTGGTGTTAAAGAGTACAAA?TGGC?TATTATACTCCTGAATATGAAACCAAAGATACTGATATCTTGGCAGCATTCCGAGTAACTCCTCAACCCGGAGTTCCGCCTGA?GAAGCAGGGGCTGCGGTAGCTGCCGAATCTTCTACTGGTACATGGACAACTGTGTGGACCGATGGACTTACCAGCCTTGATCGTTACAAAGGACGATGCTACCACATCGAGCCCGTTGCTGGGGAGGAAAATCAATATATCGCTTATGWWGCTTACCCTTTAGACCTTTTTGAAGAGGGTTCTGTTACTAATATGTTTACTTCCATTGTAGGTAATGTATTTGGGTTCAAAGCTCTACGAGCTCTACGTCTGGAGGACYTGCGAATTCCTACKTCTTATATCAAGACTTTCCAGGGTCCGCCCCATGGCATCCAAGTTGAGAGAGATAAATTGAACAAGTATGGCCGTCCCCTATTGGGATGTACTATTAAACCAAAATTGGGGTTATCCGCCAAGAACTACGGTAGGGCGGTTTATGAATGTCTCCGCGGTGGACTTGATTTTACCAAGGATGATGAGAACGTGAACTCCCAACCATTTATGCCCTGGAGAGACCGTTTCTTATTTTGTGCCGAAGCACTTTATAAAGCGCAGGCCGAAACAGGTGAAATCAAAGGACATTACTTTAATGCTACTGCAGGTACATGCGAAGAAATGATGAAAAGGGCCATATTTGCCAGGGAATTGGGAGTTCCCATCGTAATGCATGACTACTTAACGGGGGGATTCACTGCAAATACTAGCTTGGCTCATTATTGCCGAGACAACGGCCTACTTCTTCACATCCATCGCGCAATGCATGCAGTTATTGATAGACAGAAGAATCATGGTATGCACTTTCGTGTACTAGCTAAAGCGTTACGTATGTCTGGTGGAGATCATATTCACGCTGGTACCGTAGTAGGTAAACTGGAAGGGGAACGGGACATCACTTTGGGTTTTGTTGATTTACTACGTGATGATTTTATTGAAAAAGACCGAAGTCGCGGTATTTATTTCACTCAAGATTGGGTCTCTTTGCCAGGTGTTCTGCCCGTGGCTTCAGGCGGTATTCATGTTTGGCATATGCCTGCCTTGACCGAGATCTTTGGGGATGATTCCGTACTACAATTCGGTGGAGGAACTTTAGGGCACCCTTGGGGAAATGCACCTGGTGCAGTAGCTAATCGGGTGGCTTTAGAAGCGTGTGTACAAGCTCGGAATGAGGGACGTGATCTTGCTCGTCAGGGTAATGAAATTATTCGTGAAGCTAGCAAATGGAGCCCTGAATTAGCTGCTGCTTGTGAGGTATGGAAGGAGATCAAATTCGAATTCGAAGCAATGGATACGTTGGATGTAATCCAGTAATTCTCGCTCCTTCCCCTAATTGCAATTAAACTCG????????????????AGTGAGACCTTCCAGAYTCA?ASAAACCCTGGAATTAAAARTGGGC?ATCCTGAGCCAAATCCTGTGTTCAGAAAACAAGGTTCAGAAAGCGAGAACCAAKAWCAGAAAAA--GGATAGGTGCAGAGACTCAACGGAAGCTGTTCTAACAAATAGAGTTGACTGCATTGGTAGGGGAATTCTTTCCTTCTACCCAAACGACAGAAAGGATGACCTTGTATACGTACGTATACATACTGAAACATCWAACGATTAATCACGACTCGAATCAGTATTTTTTT------ATATGAAAAATTTCAGAATAGAAGGATTGTGAATTGATTCCGAGTTGAAGGAAGAATCGAATATTCAGAGATCAAATCATTCATTCCCGAGTCTAATAGATCTTTTGAAGAACTGATTAATCGGACGAGAATAAAGATAGAGTCCCATTCTACATGTCARTACAGACAACAATGAAGTTTATAGTAAGAGGAAAATCCGTCG?????????????????GGTTCAAGTCCCTCTATCCCCAATAAAAAAGGCCCATTTTCCCCCCC---AACCA-----TTTATCCCTCTTTTTTGTCAGTTCTTCCAAATTCGTTATGTTTCTCATTCACTCTACTCTTTCACAAATGGGTCCGACCAGAAATGTTTCTCTCTT-----ATCACAACTTTTGTGATAGATATGATGTACGTACA--------AATGAACAGATAATGAATGGG---------GAA-TCTCTACTATTGAATCATTCACAGTAATA-TCATTACTCTTATACAAAGTCTTCTTTTTTAAGGTACAAGAAATTCCAGGACCTAGGTAAGATTTTGTAATGTTTTTTGGGTCTCTTTAATTGACATAGACCCAAGTCCTCTAGGAGGATGATGCATCGAGAATGGTCGGGATAGCTCAGCTGGTAGAGCAGAGGACTGAAAATTTAACAG---------------------------------------------------------------------------------------------------------------------------------------------------------------------------------------------------------------------------------AAGAAGCTTCTTATATAGTTTATATATCTTAT--------------------ATAGTTAAGAATAGATAT---GAAA-----TATCTATTTAAGAATGGATGAAAGATAATATCTATATACTAATATTAGTATTAGAAATTTCTATTTCTTTTCTTT-----GATTTGATTTCGAATTTCTTTCCTTTTGAATTGAATTCAAAATGCAAAATAAAATATTAGACTCTAACTATATT---AGTTAGAATTAGTTATAGCGGATTCTATATTCTAATTCTATTCGAATTAGAGCGAATCGGTCCT----------AAGGAAAGGATAAGATACAATCCAGATCATAATGAGATCTTCCCACGATTTCATTCGGAAAGAG---------AACG-----AAAAAAAAAAGAAGAATCAATATCGACCGTTCCGGTATTCCAAATCGAGCAGGAAAAATGAGAGGGAGAGAGACATGTATATGTGGGATATATCCATCCATATTGAATTGCAGATACATC-AATGATAGAATCATTTCTGATTG----GACCAGGTTCCCCGATAGAGATGAAAGAAGATGGGTAAGAAATAGAAGCAGACACTGATTTGATATAGAAATCAGTATCTAATGAATTCA-------------------ATGGTTCCAACATAAATA
	'Cremastosperma_venezuelanum_0757'  GTGTCACATATACTAATACCTCACCCCGTCCATCTGGAAATCTTGGTTCAAATACTTCACTCTTGGATACAAGATGCCCCCTCTTTGCATTTATTGCGATTCTTTCTCCACGATTATCAGAATTCGAATAGTCTCAATGCTCCAAAGAAATCCATTTCCCTTTGTTCAAAAGAGAATCGAAGATTTTTCTTGTTCATATATAATTTTCATGTATATGAATGTGAATCGGTATTTGTTTTTCTCCGTAAACAATCTGATCATTTACGATCAACATCCTTTGGAACTGTTCTTGAGCGAACACATTTTTATGGAAAAATAGAACTACTTGTAGTAGTGCTTCGTAATGATTTTCATAAGACCCTATGGTTGTTCAAAGACCCTTTTATGCATTATGTCAGATATCAAGGAAAATCCATTCTGGCTTCAAAGGGGACTCATCTTCGTATGAAGAAATGGAAATCTTACCTTGTCCGTTTTTGGCAATCTCATTTTTACTTGTGGTCTCAACCGGACAGGATCCATATAAACCAATTATACAATCATTCTTTCTATTTTCTGGGCTATCTTTCAAGTGTACGACGAAATCCTTCGGTGGTAAGGAGTCAAATGTTAGAGAATTCATTTCTAATAGAGACTTCTAGAAAGAAATTTGAGACCCTAATTCCAATTATTCCTCTGATTGGATCATTGGCTAAAGCGAAATTTTGTAACGTATCAGGGCACCCTATTAGTAAGCCGGCCCGGGCCGATTCGTCCGATTCTGATATTATCAATCGATTTGGGCGGATATACAGAAATCTTTCTCATTATCACAGTGGATCTTCAAAAAAA??????????????????????????????????????????????????????????GTCGT?TGTGGGCTTTTCCTAGTGTTTCATTATTAAGTATAGT?ATGGTTTTCTCGGCCGATATATCTATTCAACAAATAAATGGCAGTTCCGTCTATCAATATCTATGTTCTTGGACTATCAATAATGATTTTTCTTTCGAGTTCGGCCATTTAATCGACCCACTTACTTCTATTATGTCAATACTAATCACTACTGTTGGAATCATGGTTCTTATTTATAGTGACAATTATATGTCTCATGATCAAGGATATTTGAGATTTTTTACTTCTATGAGTTTTTTCACTACTTCTATGTTGGGATTAGTTACTAGTTCCAATTTGATACAAATTTATATTTTTTGGGAATTGGTGGGAATGTGTTCGTATCTATTAATAGGTTTTTGGTTCACGCGACCAATTGCAGCAAATGCTTGTCAAAAAGCGTTTGTAACGAATCGTGTAGGGGATTTTGGTTTATTATTAGGAATCTTAGGTTTTTATTGGATAACGGGTAGTTTTGAAT?TCGGGATTTATTCGAAATTTTGAATAACTTGAT??????????????????????????????????????????????????????????????????????????????????????????????????????????????????????????????????????????????????????????????????????????????????????????????????????????????????????????????????????????????????????????????????????????????????????????????????????????????????????????????????????????????????????????????????????????????????????CTGCTTTATTCCATTTGATCACTCATGCCTATTCGAAAGCATTATTATTTTTAGGATCCGGATCCATTATTCATTCAATGGAATCTATTGTTGGCTATTCTCCAGATAAAAGTCAGAACATGGTTCTTATGGGTGGTTTAAGAAAATATGTGCCAATTACAAAAACTACCTTTTTAGTAGGTACACTTTCTCTTTGTGGTATTCCACCTCTTGCTTGTTTTTGGTCTAAGGATGAAATCCTTAATGATAGTTGGTTGTATTCACCCATCTTTGCGATAATAGCTTGTTCCACAGCAGGATTAACTGCATTTTATATGTTTCGGATTTATTTACTTACTTTTGAGGGACATTTACGCATTCAGTTTCAAAATTACAGTGGCACTAAAAATAGTTCGTTCTATTCAATATCTATATGGGGGAAAGAAGGGCCGGAACTGGTTAACAAAAATTTACCTTTCTTAGCAATTAATAATAATAAT---GAAAAGGTTTCTTTTTTTTCGAATAAGATATATCAAATTGATGGGAATGTACGAAATCTGATTCAATCTTTTATTACTCACTCTGACAATAAAGACACTTCCATATATCCCCATGAATCGGACAATACAATGCTATTGCCCT?ACTTGTATTG?TCCTATTTACTTTGTTCG?CGGGTCCATAGGAATTCCCTTC???????????????????????????????????????????????????????????????????????????????????????????????????????????????????????????????????????????????????????????????????????????????????????????????????????????????????????????????????????????????????????????????????????????????????????????????????????????????????????????????????????????????????????????????????????????????????????????????????????TGTTATGCATGAACGTAATGCTCATAACTTCCCTCTAGACCTAGCTGCTGTCGAAGTTCCATCTGTAAATGGATAATACTTCAGCGTTAGTCTGAGTGTACACGAGTTGTTGAAGGATCAGATCAATGCCAACAACTTCTATCAACAA---------------GTTGGCATTGATCTGTTCGATTCAGTAGTCTTTTAATCACATAAG---TATTT-TTCCATTGAAGAAA-GGATTTTTTCTGGTTGGTTCACGATCGAACCGCCT-TTTTTGTTCTGTACTGATCTGTACT----------AGAATTTATCTATGTTCCTCTAAATCGTTTTCTTCTATACAA-----------------TTTAGAGGATTT-GCCTTTC----TATCTATCTCTCATTTTTTAAAGAGTTTATATAGAGAGGAGGGGCGGATGTAGCCAAGTGGCTCAAGGCAGTGGATTTGTGAATCCACCWTGCGCGAATA??????????????????????????????????????????????????????????????????????????????????????????????????????????????????????????????????????????????????????????????????????????????????????????????????????????????????????????????????????????????????????????????????????????????????????????????????????????????????????????????????????????????????????????????????????????????????????????????????????????????????????????????????????????????????????????????????????????????????????????????????????????????????????????????????????????????????????????????????????????????TAAAGCAAGTGTTGGATTCAAAGGTGGTGTTAAAGAGTACAAATTGACTTATTATACTCCTGAATATGAAACCAAAGATACTGATATCTTGGCAGCATTCCGAGTAACTCCTCAACCCGGAGTTCCGCCTGAGGAAGCAGGGGCTGCGGTAGCTGCCGAATCTTCTACTGGTACATGGACAACTGTGTGGACCGACGGACTTACCAGCCTTGATCGTTACAAAGGACGATGCTACCACATTGAGCCCGTTGCTGGGGAGGAAAATCAATATATTGCTTATGTWGCTTACCCTTTAGACCTTTTTGAAGAGGGTTCTGTTACTAATATGTTTACTTCCATTGTAGGTAATGTATTTGGGTTCAAAGCTCTACGAGCTCTACGTCTGGAGGACTTGCGAATTCCTACTTCTTATATCAAGACTTTCCAGGGTCCGCCCCATGGCATCCAAGTTGAGAGAGATAAATTGAACAAGTATGGCCGTCCCCTATTGGGATGTACTATTAAACCAAAATTGGGGTTATCCGCCAAGAACTACGGTAGGGCGGTTTATGAATGTCTCCGCGGTGGACTTGATTTTACCAAGGATGATGAGAACGTGAACTCCCAACCATTTATGCGCTGGAGAGATCGTTTCTTATTTTGTGCCGAAGCAATTTATAAAGCGCAGGCCGAAACAGGTGAAATCAAAGGACATTACTTGAATGCTACTGCAGGTACATGCGAAGAAATGATGAAAAGGGCCGTATTTGCCAGGGAATTGGGAGCTCCCATCGTAATGCATGACTACTTAACGGGGGGATTCACTGCAAATACTAGCTTGGCTCATTATTGCCGAGACAACGGCCTACTTCTTCACATCCATCGCGCAATGCATGCAGTTATTGATAGACAGAAGAATCATGGTATGCACTTTCGTGTACTAGCTAAAGCGTTACGTATGTCTGGTGGAGATCATATTCACGCTGGTACCGTAGTAGGTAAACTGGAAGGGGAACGGGACATCACTTTGGGTTTTGTTGATTTACTACGTGATGATTTTATTGAAAAAGACCGAAGTCGCGGTATTTATTTCACTCAAGATTGGGTCTCTTTGCCAGGTGTTCTGCCCGTGGCTTCAGGCGGTATTCATGTTTGGCATATGCCTGCCTTGACCGAGATCTTTGGGGATGATTCCGTACTACAATTCGGTGGAGGAACTTTAGGGCACCCTTGGGGAAATGCACCTGGTGCAGTAGCTAATCGGGTGGCTTTAGAAGCGTGTGTACAAGCTCGGAATGAGGGACGTGATCTTGCTCGTCAGGGTAATGAAATTATTCGTGAAGCTAGCAAATGGAGCCCTGAATTAGCTGCTGCTTGTGAGGTATGGAAGGAGATCAAATTCGAATTCGAAGCAGTGGATACGTTGGATGTAATCCAGTAATTCTCGCTCCTT?CCCTAATTGCAATTAAACTCGGTATGGAAACCTACTAAGTGAGAACTTCCAAATTCAGAGAAACCCTGGAATTAAAAATGGGCAATCCTGAGCCAAATCCTGTGTTCAGAAAACAAGGTTCAGAAAGCGAGAATCAATAACAGAAAAA--GGATAGGTGCAGAGACTCAACGGAAGCTGTTCTAACAAATAGAGTTGACTGCATTGGTAGGGGAATTCTTTCCTTCTACCCAAACGACAGAAAGGATGACCTTGTATACGTACGTATACATACTGAAACATCAAACGATTAATCACGACTCGAATCAGTATTTTTTT------ATATGAAAAATTTCAGAATAGAAGGATTGTGAATTGATTCCGAGTTGAAGGAAGAATCGAATATTCAGAGATCAAATCATTCATTCCCGAGTCTAATAGATCTTTTGAAGAACTGATTAATCGGACGAGAATAAAGATAGAGTCCCATTCTACATGTCAATACAGACAACAATGAAATTTATAGTAAGAGGAAAATCCGTCGACTTTAAAAATCGTGAGGGTTCAAGTCCCTCTATCCCCAATAAAAAAGGCCCATTTTCCCCCCC---AACCA-----TTTATCCCTCTTTTTTGCCAGTTCTTCAAAATTCGTTATGTTTCTCATTCACTCTACTCTTTCACAAATGGGTCCGACCAGAAATGTTTCTCTCTT-----ATCACAAGTTTTGTGATAGATATGATGTACGTACA--------AATGAACAGATAATGAATGGG---------GAA-TCTCCACTATTGAATCATTCACAGTAATA-TCATTACTCTTATACAAAGTCTTCTTTTTTAAGGTACAAGAAATTCCAGGACCTAGGTAAGATTTTGTAATGTTTTTTGGGTCTCTTTAATTGACATAGACCCAAGTCCTCTAGGAGGATGATGCATCGAGAATGGTCGGGATAGCTCAGCTGGTAGAGCAGAGGACTGAAAATTTAACAG---------------------------------------------------------------------------------------------------------------------------------------------------------------------------------------------------------------------------------AAGAAGCTTCTTATATAGTTTATATATCTTAT--------------------ATAGTTAAGAATAGATATTTC---A-----TATCTATTTAAGAATGGATGAAAGATAATATCTATATACTAATATTAGTATTAGAAATTTCTATTTCTTTTCTTT-----GATTTGATTTCGAATTTCTTTCCTTTTGAATTGAATTCAAAATGCAAAATAAAATATTAGACTCTAACTATATT---AGTTAGAATTAGTTATAGCGGATTCTATATTCTAATTCTATTCGAATTAGAGCGAATCGGTCCT----------AAGGAAAGGATAAGATACAATCCAGATCATAATGAGATCTTCCCACGATTTCATTCGGAAAGAGGGGAGATAGAACG-----AAAAAAAAAAGAAGAATCAATATCGACCGTTCCGGTATTCCAAATCGAGCAGGAAAAATGAGAGGGAGAGAGACATGTATATGTGGGATATATCCATCCATATTGAATTGCAGATACATC-AATGATAGAATCATTTCTGATTG----GACCAGGTTCCCCGATAGAGATGAAAGAAGATGGGTAAGAAATAGAAGCAGACACTGATTTGATATAGAAATCAGTATCTAATGAATTCA-------------------ATGGTTCCAACATAATTA
	'Cremastosperma_westrae_0761'       GTGTCACATATACTAATACCTCACCCCGTCCATCTGGAAATCTTGGTTCAAATACTTCACTCTTGGATACAAGATGCCCCCTCTTTGCATTTATTGCGATTCTTTCTCCACGACTATCAGAATTCGAATAGTCTCAATGCTCCAAAGAAATCCATTTCCCTTTGTTCAARAGAGAATCGAAGATTTTTCTTGTTCATATATAATTTTCATGTATATGAATGTGAATCGGTATTTGTTTTTCTCCGTAAACAATCTGATCATTTACGATCAACATCCTTTGGAACTGTTCTTGAGCGAACACATTTTTATGGAAAAATGGAACTACTTGTAGTAGTGCTTCGTAATGATTTTCATAAGACCCTATGGTTGTTCAAAGACCCTTTTATGCATTATGTCAGATATCAAGGAAAATCCATTCTGGCTTCAAAGGGGACTCATCTTCGTATGAAGAAATGGAAATCTTACCTTGTCCGTTTTTGGCAATCTCATTTTTCCTTGTGGTCTCAACCGGACAGGATCCGTATAAACCAATTATACAATCATTCTTTCTATTTTCTGGGCTATCTTTCAAGTGTACGACGAAATCCTTCGGTGGTAAGGAGTCAAATGTTAGAGAATTCATTTCTAATAGAGACTTCTATAAAGAAATTTGAGACCCTAATTCCAATTATTCCTCTGATTGGATCATTGGCTAAAGCGAAATTTTGTAACGTATCAGGGCACCCTATTAGTAAGCCGGCCCGGGCCGATTCGTCCGATTCTGATATTATCAATCGATTTGGGCGGATATACAGAAATCTTTCTCATTATCACAGTGGATCTTCAAAAAAA??????????????????????????????????????????????????????????????????????CTTTTCCTAGTGTTTCATTATTAAGTATAGTTATGGTTTTCTCGGCCGATATATCTATTCAACAAATAAATGGCAGCTCCGTCTATCAATATYTATGTTCTTGGACTATCAATAATGATTTTTCTTTCGAGTTCGGCCATTTAATCKACCCACTTACTTCTATTATGTCAATACTAATCACTACTGATGGAATCATGGTTCTTATTCATAGAGACAATTATATGYCTCATGATCAAGGATATTTGAGATTTTTTACTTCTATGAGTTCTTTCACTACTTTTATGTTGGGATTAGTTACTAGTTCCAATTSGATACAAATTTATATTTTTTGGGAATAGGTGGGAATGTGTTCGTATCHATTAATAGGCTTTTGGTTCACGCGACCAATTGCAGCAAATGCTTGTCAAAAAGCGTTTGTAACGAATCGTGTAKGGGATTTTGGTTTATTATTAGGAATCTTAGGTTTTTATTGGATAACGGGTAGTTTTGAATTTCGGGATTTATTCGAAATTTTGAATAACTTGATCCATAATAATAGGGTAAATTCTTTATTTGCTATTCCGTGTGCCTTCCTATTATTCGTCGGTGCAGTTGCTAAATCTGCACAATTTCCCCTTCATGTATGGTTACCTGATGCCATGGAGGGGCCTACTCCTATTTCGGCTCTTATACATGCTGCCACTATGGTAGCAGCGGGAATTTTTCTTGTTGCTCGACTTTTTCCTCTTTTCACAGTCATACCTCACATAATGTGTCTTATTTCTTTGATAGGTATAATAACGGTACTATTAGGAGCTACTTTGGCTCTTGCTCAAAGAGACATTAAAAGGAGTTTAGCCTATTCTACAATGTCTCAATTGGGTTATATTATGTTAGCTCCAGGGATAGGTTCTTATCGAGCTGCTTTATTCCATTTGATCACTCATGCCTATTCGAAAGCATTATTATTTTTAGGATCCGGATCCATTA?????????????????????????????????????????????????CATGGTTCTTATGGGTGGTTTAAGAAAATATGTGCCAATTACAAAAACTACCTTTTTAGTAGGTACACTTTCTCTTTGTGGTATTCCACCTCTTGCTTGTTTTTGGTCTAAGGATGAAATCCTTAATGATAGTTGGKTGTATTCACCCATCTTTGCGATAATAGCTTGTYCCACAGCAGGATTAACTGCATTTTATATGTTTCGGATTTATTTACTTACTTTTGAGGGACATTKACGCATTCAGTTTCAAAATTACAG?GGCACTAAAAATAG?????????????????????????????????????????????????????????????????TCTTAGCAATTAATAATAATAAT---GAAAGGGTTTCTTTTTTTTCG?ATAAGATATATCAAATTGATGGGAATGTACGAAATCTGATTCAATCTTTTATTACTCACTCTGACAATAAAGACACTTCCATATATCCCCATGAATCGGACAATACAATGCTATTGCCCTTACTTGTATTGTTCCTATTTACTTTGTTCGTCGGGTCCATAGGAATTCCCTTCGATCAAGCAGGAATGGATTTTGATATATTATCAAAATGGTTAACCCCATCGATAAACCTTTTACATCAGAATTTGAACTATTCTGTGGATTGGTATGAATTTGTGACAAATGCAATTTTTGCAGTCAGTATAGCCTATTTCGGAATATTCATAGCGTCTCTTTTCTATGGGTCTGTTTATTCATCTTTTCAGAATTTAGACTTAATTAATTCATTTGTGAAAATGGGTCCTAAGAGAATTTTCTTGGACCGAATAATAAATGGAATATACAGTTGGTC???????????????????GATGTTTTTTATGCAACATCCCTAATTAAGGGTATAAGAGGATTAGCCCAACTAACTCATTTTTTTGATAAACGAATAATTGATGGAATTACGATGTTATGCATGAACGTAATGCTCATAACTTCCCTCTAGACCTAGCTGCTGTCGAAGTTCCATCTGTAAATGGATAATACTTCAGCGTTAGTCTGAGTGTACACGAGTTGTTGAAGGATCAGATCAATGCCAAC---------------TTGTTGATAGAAGTTGTTGGCATTGATCTGTTCGATTCAGTAGTCTTTTAATCACATAAG---TATTT-TTCCATTGAAGAAA-GGATTTTTTCTGGTTGGTTCACGATCGAACCGCCT-TTTTTGTTCTGT--------------------------------------------------------------------------------------GAGGATTT-GCCTTTC----TATCT----CTCATTTTTTAGAGAGTTTATATAGAGAGGAGGGGCGGATGTAGCCAAGTGGCTCAAGGCAGTGGATTTGTGAATCCACCATGCGCGATTTTGTTCAGAAAACAAGGGTTCAGAAAGCTAGAAAAAAAA--GGATAGGTGCAGAGACTCAATGGAAGCTGTTCTAACGAATGGAGTTGACAGCATTGGTAGAGGAATCCTTTCCTTCTATCGAAACTACAGAAAAGATGACCTTGTATACGTACGTATACATACTGAAATC---CAATTTAGAATCACTACTC-----GAATCCGTATTTTCTTATATGATTCATTGAAGAATAGAATGATTGTGAATCGATTCCAAGTTGAAGGAAGAATCGAATATTCAGTGATCAAATCATTCATTCCCGAGTCTAATAGATCTTTTGAAGAACTGATTAATCGGATGAGAATAAAGATAGAGTCCCATTCTACATGTCAATACATGCAACAATGAAATTTTGAGTCAGAGGAA-----GTCGACTTTATAAATCGTGAGGGTTC-AAGTCCCTCGAGACCCAAAAAATCA?AGGCCCAACCCCCTAACCATTTATCCTCTTTTGATTTTGGAAGTTCTTCAAAATGAGTTTAGTTTCTCATTCACTCTACTCTTTCACAAATGTTTAAAGCAAGTGTTGGATTCAAAGCTGGTGTTAAAGAGTACAAATTGACTTATTATACTCCTGAATATGAAACCAAAGATACTGATATCTTGGCAGCATTCCGAGTAACTCCTCAACCCGGAGTTCCGCCTGARGAAGCAGGGGCTGCGGTAGCTGCCGAATCTTCTACTGGTACATGGACAACTGTGTGGACCGAYGGACTTACCAGCCTTGATCGTTACAAAGGACGATGCTACCACATCGAGCCCGTTGCTGGGGAGGAAAATCAATATATTGCTTATGTAGCTTACCCTTTAGACCTTTTTGAAGAGGGTTCTGTTACTAATATGTTTACTTCCATTGTAGGTAATGTATTTGGGTTCAAAGCTCTACGAGCTCTACGTCTGGAGGACTTGCGAATTCCTACTTCTTATATCAAGACTTTCCAGGGTCCGCCCCATGGCATCCAAGTTGAGAGAGATAAATTGAACAAGTATGGCCGTCCCCTATTGGGATGTACTATTAAACCAAAATTGGGGTTATCCGCCAAGAACTACGGTAGGGCGGTTTATGAATGTCTCCGCGGTGGACTTGATTTTACCAAGGATGATGAGAACGTGAACTCCCAACCATTTATGCGCTGGAGAGACCGTTTCATATTTTGTGCCGAAGCAATTTATAAAGCGCAGGCCGAAACAGGTGAAATCAAAGGACATTACTTTAATGCTACTGCAGGT?CATGCGAAGAAAT?ATAAAAAGGGCCGTATTTGCCAGGGAATTGGGAGYTCCCATCGTAATGCATGACTACTTAACGGGGGGATTCACTGCAAATACTAGCTTGGCTCATTATTGCCGAGACAACGGCCTACTTCTTCACATCCATCGCGCAATGCATGCAGTTATTGATAGACAGAAGAATCATGGTATGCACTTTCGTGTACTAGCTAAAGCGTTACGTATGTCTGGTGGAGATCATATTCACGCTGGTACCGTAGTAGGTAAACTGGAAGGGGAACGGGACATCACTTTGGGTTTTGTTGATTTACTACGTGATGATTTTATTGAAAAAGACCGAAGTCGCGGTATTTATTTCACTCAAGATTGGGTCTCTTTGCCAGGTGTTCTGCCCGTGGCTTCAGGCGGTATTCATGTTTGGCATATGCCTGCCTTGACCGAGATCTTTGGGGATGATTCCGTACTACAATTCGGTGGAGGAACTTTAGGGCACCCTTGGGGAAATGCACCTGGTGCAGTAGCTAATCGGGTGGCTTTAGAAGCGTGTGTACAAGCTCGGAATGAGGGACGTGATCTTGCTCGTCAGGGTAATGAAATTATTCGTGAAGCTAGCAAATGGAGCCCTGAATTAGCTGCTGCTTGTGAGGTATGGAAGGAGATCAAATTCGAATTCGAAGCAATGGATACGTTGGATGTAATCCAGTAATTCTCGCT??????????????????????????GTATGGAAACCTACTAAGTGAGAACTTCCAAATTCAGAGAAACCCTGGAATTAAAAATGGGCAATCCTGAGCCAAATCCTGTGTTCAGAAAACAAGGTTCAGAAAGCGAGAATCAATAACAGAAAAA--GGATAGGTGCAGAGACTCAACGGAAGCTGTTCTAACAAATAGAGTTGACTGCATTGGTAGGGGAATTCTTTCCTTCTACCCAAACGACAGAAAGGATGACCTTGTATACGTACGTATACATACTGAAACATCAAACGATTAATCACGACTCGAATCAGTATTTTTTTT-----ATATGAAAAATTTCAGAATAGAAGGATTGTGAATTGATTCCGAGTTGAAGGAAGAATCGAATATTCAGAGATCAAATCATTCATTCCCGAGTCTAATAGATCTTTTGAAGAACTGATTAATCGGACGAGAATAAAGATAGAGTCCCATTCTACATGTCAATACAGACAACAATGAAATTTATAGTAAGAGGAAAATCCGTCGACTTTCAAAATCGTGAGGGTTCAAGTCCCTCTATCCCCAATAAAAAAGGCCCATTTTCCCCCCC---AACCA-----TTTATCCCTCTTTTTTGTCAGTTCTTCAAAATTCGTTATGTTTCTCATTCACTCTACTCTTTCACAAATGGGTCCGACCAGAAATGTTTCTCTCTT-----ATCACAACTTTTGTGATAGATATGATGTACGTACA--------AATGAACAGATAATGAATGGG---------GAA-TCTCTACTATTGAATCATTCACAGTAATA-TCATTACTCTTATACAAAGTCTTCTTTTTTAAGGTACAAGAAATTCCAGGACCTAGGTAAGATTTTGTAATGTTTTTTGGGTCTCTTTAATTGACATAGACCCAAGTCCTCTAGGAGGATGATGCATCGAGAATGGTCGGGATAGCTCAGCTGGTAGAGCAGAGGACTGAAAATTTAACAG---------------------------------------------------------------------------------------------------------------------------------------------------------------------------------------------------------------------------------AAGAAGCTTCTTATATAGTTTATATATCTTAT--------------------ATAGTTAAGAATAGATAT---GAAA-----TATCTATTTAAGAATGGATGAAAGATAATATCTATATACTAATATTAGTATTAGAAATTTCTATTTCTTTTCTTT-----GATTTGATTTCGAATTTCTTTCCTTTTGAATTSAATTCAAAATGCAAAATAAAATATTAGACTCTAACTATATT---AGTTAGAATTAGTTATAGCGGATTCTATATTCTAATTCTATTCGAATTAGAGCGAATCGGTCCT----------AAGGAAAGGATAAGATACAATCCAGATCATAATGAGATCTTCCCACGATTTCATTCGGAAAGAGGGGAGATAGAACG-----AAAAAAAAAAGAAGAATCAATATCGACCGTTCCGGTATTCCAAATCGAGCAGGAAAAATGAGAGGGAGAGAGACATGTATATGTGGGATATATCCATCCATATTGAATTGCAGATACATC-AATGATAGAATCATTTCTGATTG----GACCAGGTTCCCCGATAGAGATGAAAGAAGATGGGTAAGAAATAGAAGCAGACACTGATTTGATATAGAAATTAGTATCTAATGAATTCA-------------------ATGGTTCCAACATAAATA
	'Cremastosperma_yamayakatense_1099' ????????????????????????????????????????????????????????????????????????????????????????????????????????????????????????????????????????????????????????????????????????????????????????????????????????????????????????????????????????????????????????????????????????????????????????GAGCTGTTCTTGAGCGAACACATTTTTATGGAAAAATAGAACTACTTGTAGTAGTGCTTCGTAATGATTTTCATAAGACCCTATGGTTGTTCAAAGACCCTTTTATGCATTATGTCAGATATCAAGGAAAATCCATTCTGGCTTCAAAGGGGACTCATCTTCGTATGAAGAAATGGAAATCTTACCTTGTCTGTTTTTGGCAATCTCATTTTTACTTGTGGTCTCAACCGGACAGGATCCATATAAACCAATTATACAATCATTCTTTCTATTTTCTGGGCTATCTTTCAAGTGTACGACGAAATCCTTCGGTGGTAAGGAGTCAAATGTTAGAGAATTCATTTCTAATAGAGACTTCTATAAAGAAATTTGAGACCCTAATTCCAATTATTCCTCTGATTGGATCATTGGCTAAAGCGAAATTTTGTAACGTATCAGGGCACCCTATTAGTAAGCCGGCCCGGGCCGATTCGTCCGATTCTGATATTATCAATCGATTTGGGCGGATATACAGAAATCTTTCTCATTATCACAGTGGATCTTCAAAAAAA?TTACTATATCAATAGGATTGGGACTTCTACTTGTTCCGACTGTGACAAAAAATGCTCGTCGTATGTGGGCTTTTCCTAGTGTTTCATTATTAAGTATAGTTATGGTTTTCTCGGCCGATATATCTATTCAACAAATAAATGGCAGTTCTGTCTATCAATATCTATGTTCTTGGACTATCAATAATGATTTTTCTTTCGAGTTCGGCCATTTAATCGACCCACTTACTTCTATTATGTCAATACTAATCACTACTGTTGGAATCATGGTTCTTATTTATAGTGACAATTATATGTCTCATGATCAAGGATATTTGAGATTTTTTACTTCTATGAGTTTTTTCACTACTTCTATGTTGGGATTAGTTACTAGTTCCAATTTGATACAAATTTATATTTTTTGGGAATTGGTGGGAATGTGTTCGTATCTATTAATAGGTTTTTGGTTCACGCGACCAATTGCAGCAAATGCTTGTCAAAAAGCGTTTGTAACGAATCGTGTAGGGGATTTTGGTTTATTATTAGGAATCTTAGGTTTTTATTGGATAACGGGTAGTTTTGAATTTCGGGATTTATTCGAAATTTTGGATAACTTGATCCATAATAATAGGGGAAATTCTTTATTTGCTATTCCGTGTGCCTTCCTATTATTCGTCGGTGCAGTTGCTTAATCTGCACAATTTCCCCTTCATGTATGGTTACCTGATGCCATGGAGGGGCCTACTCCTATTTCGGCTCTTATACATGCTGCCACTATGGTAGCAGCGGGAATTTTTCTTGTTGCTCGACTTTTTCCTCTTTTCACAGTCATACCTCACATAATGTGTCTTATTTCCTTGATAGGTATAATAACGGTACTATTAGGAGCTACTTTGGCTCTTGCTCAAAGAGACATTAAAAGGAGTTTAGCCTATTCTACAATGTCTCAATTGGGTTATATTATGTTAGCTCCAGGGATAGGTTCTTATCGAGCTGCTTTATTCCATTTGATCACTCATGCCTATTCGAAAGCATTATTATTTTTAGGATCCGGATCCATTATTCATTCAATGGAATCTATTGTTGGCTATTCTCCAGATAAAAGTCAGAACATGGTTCTTATGGGTGGTTTAAGAAAATATGTGCCAATTACAAAAACTACCTTTTTAGTAGGTACACTTTCTCTTTGTGGTATTCCACCTCTTGCTTGTTTTTGGTCTAAGGATGAAATCCTTAATGATAGTTGGTTGTATTCACCCATCTTTGCGATAATAGCTTGTTCCACAGCAGGATTAACTGCATTTTATATGTTTCGGATTTATTTACTTACTTTTGAGGGACATTTACGCATTCAGTTTCAAAATTACAGTGGCACTAAAAATAGTTCGTTCTATTCAATATCTATATGGGGTAAAGAAGGGCCGGAACTGGTTAACAAAAATTTACCTTTCTTAGCAATTAATAATAATAAT---GAAAGGGTTTCTTTTTTTTCGAATAAGATATATCAAATTGATGGGAATGTACGAAATCTGATTCAATCTTTTTTTACTCACTCTGACAATAAAGACACTTCCATATATCCCCATGAATCGGACAATACAATGCTATTGCCCTTACTTGTATTGTTCCTATTTACTTTGTTCGTCGGGTCCATAGGAATTCCCTTCGATCAAGCAGGAATGGATTTTGATATATTATCAAAATGGTTAACCCCATCGATAAACCTTTTACATCAGAATTTGAACTATTCTGTGGATTGGTATGAATTTGTGACAAATGCAATTTTTTCAGTCAGTATAGCCTATTTCGGAATATTCATAGCGTCTCTTTTCTATGGGTCTGTTTATTCATCTTTTCAGAATTTAGACTTAATTAATTCATTTGTGAAAATGGGTCCTAAGAGAATTTTCTTGGACCGAATAATAAATGGAATATACAGTTGGTCATATAATCGTGGTTACATAGATGTTTTTTATGCAACATCCCTAATTAAGGGTATAAGAGGATTAGCCCAACTAACTCATTTTTTTGATAAACGAATAATTGATGGAATTACGATGTTATGCATGAACGTAATGCTCATAACTTCCCTCTAGACCTAGCTGCTGTCGAAGTTCCATCTGTAAATGGATAATACTTCAGCGTTAGTCTGAGTGTACACGAGTTGTTGAAGGATCAGATCAATGCCAAC---------------TTGTTGATAGAAGTTGTTGGCATTGATCTGTTCGATTCAGTAGTCTTTTAATCACATAAG---TATTT-TTCCATTGAAGAAA-GGATTTTTTCTGGTTGGTTCACGATCGAACCGCCT-TTTTTGTTCTGTACTGATCTGTACT----------AGAATTTATCTATGTTCCTCTAAATCATTTTCTTCTATACAA-----------------TTTAGAGGATTT-GCCTTTC----TATCT----CTCATTTTTTAGAGAGTTTCTATAGAGAGGAGGGGCGGATGTAGCCAAGTGGCTCAAGGCAGTGGATTTGTGAATCCACCA???????TTA???????????????????????????????????????????????????????????????????????????????????????????????????????????????????????????????????????????????????????????????????????????????????????????????????????????????????????????????????????????????????????????????????????????????????????????????????????????????????????????????????????????????????????????????????????????????????????????????????????????????????????????????????????????????????????????????????????????????????????????????????????????????????????????????????????????????????????????????????????????????????????TGTTTTTTTCAAAGCTGGTGTTAAAGAGTACAAATTGACTTATTATACTCCTGAATATGAAACCAAAGATACTGATATCTTGGCAGCATTCCGAGTAACTCCTCAACCCGGAGTTCCGCCTGAGGAAGCAGGGGCTGCGGTAGCTGCCGAATCTTCTACTGGTACATGGACAACTGTGTGGACCGACGGACTTACCAGCCTTGATCGTTACAAAGGACGATGCTACCACATCGAGCCCGTTGCTGGGGAGGAAAATCAATATATTGCTTATGTAGCTTACCCTTTAGACCTTTT?GAAGAGGGTTCTGTTACTAATATGTTTACTTCCATTGTAGGTAATGTATTTGGGTTCAAAGCTCTACGAGCTCTACGTCTGGAGGACCTGCGAATTCCTAACTCTTATATCAAGACTTTCCAGGGTCCGCCCCATGGCATCCAAGTTGAGAGAGATAAATTGAACAAGTATGGCCGTCCCCTATTGGGATGTACTATTAAACCAAAATTGGGGTTATCCGCCAAGAACTACGGTAGGGCGGTTTATGAATGTCTCCGCGGTGGACTTGATTTTACCAAGGATGATGAGAACGTGAACTCCCAACCATTTATGCGCTGGAGAGACCGTTTCTTATTTTGTGCCGAAGCACTTTATAAAGCGCAGGCCGAAACAGGTGAAATCAAAGGACATTACTTGAATGCTACTGCAGGTACATGCGAAGAAATGATGAAAAGGGCCGTATTTGCCAGGGAATTGGGAGCTCCCATCGTAATGCATGACTACTTAACGGGGGGATTCACTGCAAATACTAGCTTGGCTCATTATTGCCGAGACAACGGCCTACTTCTTCACATCCATCGCGCAATGCATGCAGTTATTGATAGACAGAAGAATCATGGTATGCACTTTCGTGTACTAGCTAAAGCGTTACGTATGTCTGGTGGAGATCATATTCACGCTGGTACCGTAGTAGGTAAACTGGAAGGGGAACGGGACATCACTTTGGGTTTTGTTGATTTACTACGTGATGATTTTATTGAAAAAGACCGAAGTCGCGGTATTTATTTCACTCAAGATTGGGTCTCTTTGCCAGGTGTTCTGCCCGTGGCTTCAGGCGGTATTCATGTTTGGCATATGCCTGCCTTGACCGAGATCTTTGGGGATGATTCCGTACTACAATTCGGTGGAGGAACTTTAGGGCACCCTTGGGGAAATGCACCTGGTGCAGTAGCTAATCGGGTGGCTTTAGAAGCGTGTGTACAAGCTCGGAATGAGGGACGTGATCTTGCTCGTCAGGGTAATGAAATTATTCGTGAAGCTAGCAAATGGAGCCCTGAATTAGCTGCTGCTTGTGAGGTATGGAAGGAGATCAAATTCGAATTCGAAGCAATGGATACGTTGGATGTAATCCAGTAATTCTCGCTCCTT??????????????????????GTATGGAAACCTACTAAGTGAGAACTTCCAAATTCAGAGAAACCCTGGAATTAAAAATGGGCAATCCTGAGCCAAATCCTGTGTTCAGAAAACAAGGTTCAGAAAGCGAGAATCAATAACAGAAAAA--GGATAGGTGCAGAGACTCAACGGAAGCTGTTCTAACAAATAGAGTTGACTGCATTGGTAGGGGAATTCTTTCCTTCTACCCAAACGACAGAAAGGATGACCTTGTATACGTACGTATACATACTGAAACATCAAACGATTAATCACGACTCGAATCAGTATTTTTTT------ATATGAAAAATTTCAGAATAGAAGGATTGTGAATTGATTCCGAGTTGAAGGAAGAATCGAATATTCAGAGATCAAATCATTCATTCCCGAGTCTAATAGATCTTTTGAAGAACTGATTAATCGGACGAGAATAAAGATAGAGTCCCATTCTACATGTCAATACAGACAACAATGAAATTTATAGTAAGAGGAAAATCCGTCGACTTTAAAAATCGTGAGGGTTCAAGTCCCTCTATCCCCAATAAA?AAGGCCCATTTTCCCCCCC---AACCA-----TTTATCCCTCTTTTTTGTCAGTTCTTCAAAATTCGTTATGTTTCTCATTCACTCTACTCTTTCACAAATGGGTCCGACCAGAAATGTTTCTCTCTT-----ATCACAAGTTTTGTGATAGATATGATGTACGTACA--------AATGAACAGATAATGAATGGG---------GAA-TCTCTACTATTGAATCATTCACAGTAATA-TCATTACTCTTATACAAAGTCTTCTTTTTTAAGGTACAAGAAATTCCAGGACCTAGGTAAGATTTTGTAATGTTTTTTGGGTCTCTTTAATTGACATAGACCCAAGTCCTCTAGGAGGATGATGCATCGAGAATGGTCGGGATAGCTCAGCTGGTAGA??????????????ATTTAACAG---------------------------------------------------------------------------------------------------------------------------------------------------------------------------------------------------------------------------------AAGAAGCTTCTTATATAGTTTATATATCTTAT--------------------ATAGTTAAGAATAGATATTTC---A-----TATCTATTTAAGAATGGATGAAAGATAATATCTATATACTAATATTAGTATTAGAAATTTCTATTTCTTTTCTTT-----GATTTGATTTCGAATTTCTTTCCTTTTGAATTCAATTCAAAATGCAAAATAAAATATTAGACTCTAACTATATT---AGTTAGAATTAGTTATAGCGGATTCTATATTCTAATTCTATTCGAATTAGAGCGAATCGGTCCT----------AAGGAAAGGATAAGATACAATCCAGATCATAATGAGATCTTCCCACGATTTCATTCGGAAAGAGGGGAGATAGAACG-----AAAAAAAAAAGAAGAATCAATATCGACCGTTCCGGTATTCCAAATCGAGCAGGAAAAATGAGAGGGAGAGGGACATGTATATGTGGGGTATATCCATCCATATTGAATTGCAGATACATC-AATGATAGAATCATTTCTGATTG----GACCAGGTTCCCCGATAGAGATGAAAGAAGATGGGTAAGAAATAGAAGCAGACACTGATTTGATATAGAAATCAGTATCTAATGAATTCA-------------------ATGGTTCCAACATAATTA
	'Cremastosperma_yamayakatense_1101' ????????????????????????????????????????????????????????????????????????????????????????????????????????????????????????????????????????????????????????????????????????????????????????????????????????????????????????????????????????????????????????????????????????????????????????GAGCTGTTCTTGAGCGAACACATTTTTATGGAAAAATAGAACTACTTGTAGTAGTGCTTCGTAATGATTTTCATAAGACCCTATGGTTGTTCAAAGACCCTTTTATGCATTATGTCAGATATCAAGGAAAATCCATTCTGGCTTCAAAGGGGACTCATCTTCGTATGAAGAAATGGAAATCTTACCTTGTCTGTTTTTGGCAATCTCATTTTTACTTGTGGTCTCAACCGGACAGGATCCATATAAACCAATTATACAATCATTCTTTCTATTTTCTGGGCTATCTTTCAAGTGTACGACGAAATCCTTCGGTGGTAAGGAGTCAAATGTTAGAGAATTCATTTCTAATAGAGACTTCTATAAAGMAATTTGAGACCCTAATTCCAATTATTCCTCTGATTGGATCATTGGCTAAAGCGAAATTTTGTAACGTATCAGGGCACCCTATTAGTAAGCCGGCCCGGGCCGATTCGTCCGATTCTGATATTATCAATCGATTTGGGCGGATATACAGAAATCTTTCTCATTATCACAGTGGATCTTCAAAAAAA?TTACTATATCAATAGGATTGGGACTTCTACTTGTTCCGACTGTGACAAAAAATGCTCGTCGTATGTGGGCTTTTCCTAGTGTTKCATTATTAAGTATAGTTATGGTTTTCTCGGCCGATATATCTATTCAACAAATAAATGGCAGTTCTGTCTATCAATATCTATGTTCTTGGACTATCAATAATGATTTTTCTTTCGAGTTCGGCCATTTAATCGACCCACTTACTTCTATTATGTCAATACTAATCACTACTGTTGGAATCATGGTTCTTATTTATAGTGACAATTATATGTCTCATGATCAAGGATATTTGAGATTTTTTACTTCTATGAGTTTTTTCACTACTTCTATGTTGGGATTAGTTACTAGTTCCAATTTGATACAAATTTATATTTTTTGGGAATTGGTGGGAATGTGTTCGTATCTATTAATAGGTTTTTGGTTCACGCGACCAATTGCAGCAAATGCTTGTCAAAAAGCGTTTGTAACGAATCGTGTAGGGGATTTTGGTTTATTATTAGGAATCTTAGGTTTTTATTGGATAACGGGTAGTTTTGAATTTCGGGATTTATTCGAAATTTTGAATAACTTGATCCATAATAATAGGGGAAATTCTTTATTTGCTATTCCGTGTGCCTTCCTATTATTCGTCGGTGCAGTTGCTAAATCTGCACAATTTCCCCTTCATGTATGGTTACCTGATGCCATGGAGGGGCCTACTCCTATTTCGGCTCTTATACATGCTGCCACTATGGTAGCAGCGGGAATTTTTCTTGTTGCTCGACTTTTTCCTCTTTTCACAGTCATACCTCACATAATGTGTCTTATTTCCTTGATAGGTATAATAACGGTACTATTAGGAGCTACTTTGGCTCTTGCTCAAAGAGACATTAAAAGGAGTTTAGCCTATTCTACAATGTCTCAATTGGGTTATATTATGTTAGCTCCAGGGATAGGTTCTTATCGAGCTGCTTTATTCCATTTGATCACTCATGCCTATTCGAAAGCATTATTATTTTTAGGATCCGGATCCATTATTCATTCAATGGAATCTATTGTTGGCTATTCTCCAGATAAAAGTCAGAACATGGTTCTTATGGGTGGTTTAAGAAAATATGTGCCAATTACAAAAACTACCTTTTTAGTAGGTACACTTTCTCTTTGTGGTATTCCACCTCTTGCTTGTTTTTGGTCTAAGGATGAAATCCTTAATGATAGTTGGTTGTATTCACCCATCTTTGCGATAATAGCTTGTTCCACAGCAGGATTAACTGCATTTTATATGTTTCGGATTTATTTACTTACTTTTGAGGGACATTTACGCATTCAGTTTCAAAATTACAGTGGCACTAAAAATAGTTCGTTCTATTCAATATCTATATGGGGTAAAGAAGGGCCGGAACTGGTTAACAAAAATTTACCTTTCTTAGCAATTAATAATAATAAT---GAAAGGGTTTCTTTTTTTTCGAATAAGATATATCAAATTGATGGGAATGTACGAAATCTGATTCAATCTTTTTTTACTCACTCTGACAATAAAGACACTTCCATATATCCCCATGAATCGGACAATACAATGCTATTGCCCTTACTTGTATTGTTCCTATTTACTTTGTTCGTCGGGTCCATAGGAATTCCCTTCGATCAAGCAGGAATGGATTTTGATATATTATCAAAATGGTTAACCCCATCGATAAACCTTTTACATCAGAATTTGAACTATTCTGTGGATTGGTATGAATTTGTGACAAATGCAATTTTTTCAGTCAGTATAGCCTATTTCGGAATATTCATAGCGTCTCTTTTCTATGGGTCTGTTTATTCATCTTTTCAGAATTTAGACTTAATTAATTCATTTGTGAAAATGGGTCCTAAGAGAATTTTCTTGGACCGAATAATAAATGGAATATACAGTTGGTCATATAATCGTGGTTACATAGATGTTTTTTATGCAACATCCCTAATTAAGGGTATAAGAGGATTAGCCCAACTAACTCATTTTTTTGATAAACGAATAATTGATGGAATTACGA???????CATGAACGTAATGCTCATAACTTCCCTCTAGACCTAGCTGCTGTCGAAGTTCCATCTGTAAATGGATAATACTTCAGCGTTAGTCTGAGTGTACACGAGTTGTTGAAGGATCAGATCAATGCCAAC---------------TTGTTGATAGAAGTTGTTGGCATTGATCTGTTCGATTCAGTAGTCTTTTAATCACATAAG---TATTT-TTCCATTGAAGAAA-GGATTTTTTCTGGTTGGTTCACGATCGAACCGCCT-TTTTTGTTCTGTACTGATCTGTACT----------AGAATTTATCTATGTTCCTCTAAATCATTTTCTTCTATACAA-----------------TTTAGAGGATTT-GCCTTTC----TATCT----CTCATTTTTKAGAGAGTTTCTATAGAGAGGAGGGGCGGATGTAGCCAAGTGGCTCAAGGCAGTGGATTTGTGAATCCACCATGCGCG?TTA????????????????????????????????????????????????????????????????????????????????????????????????????????????????????????????????????????????????????????????????????????????????????????????????????????????????????????????????????????????????????????????????????????????????????????????????????????????????????????????????????????????????????????????????????????????????????????????????????????????????????????????????????????????????????????????????????????????????????????????????????????????????????????????????????????????????????????????????????????????????????????????????????GCTGGTGTTAAAGAGTACAAATTGACTTATTATACTCCTGAATATGAAACCAAAGATACTGATATCTTGGCAGCATTCCGAGTAACTCCTCAACCCGGAGTTCCGCCTGAGGAAGCAGGGGCTGCGGTAGCTGCCGAATCTTCTACTGGTACATGGACAACTGTGTGGACCGACGGACTTACCAGCCTTGATCGTTACAAAGGACGATGCTACCACATCGAGCCCGTTGCTGGGGAGGAAAATCAATATATTGCTTATGTAGCTTACCCT???????????????????????????????????????????????????????????????????????????????????????????????????????????????????????????????????????GGTCCGCCCCATGGCATCCAAGTTGAGAGAGATAAATTGAACAAGTATGGCCGTCCCCTATTGGGATGTACTATTAAACCAAAATTGGGGTTATCCGCCAAGAACTACGGTAGGGCGGTTTATGAATGTCTCCGCGGTGGACTTGATTTTACCAAGGATGATGAGAACGTGAACTCCCAACCATTKATGCGCTGGAGAGACCGTTKCTKATTTTGTGCCGAAGCACTTTAKAAAGCGCAGGCCGAAACAGGTGAAATCAAAGGACATTACTTGAATGCTACTGCAGGTACATGCGAAGAAATGATGAAAAGGGCCGTATTTGCCAGGGAATTGGGAGCTCCCATCGTAATGCATGACTACTTAACGGGGGGATTCACTGCAAATACTAGCTTGGCTCATTATTGCCGAGACAACGGCCTACTTCTTCACATCCATCGCGCAATGCATGCAGTTATTGATAGACAGAAGAATCATGGTATGCACTTTCGTGTACTAGCTAAAGCGTTACGTATGTCTGGTGGAGATCATATTCACGCTGGTACCGTAGTAGGTAAACTGGAAGGGGAACGGGACATCACTTTGGGTTTTGTTGATTTACTACGTGATGATTTTATTGAAAAAGACCGAAGTCGCGGTATTTATTTCACTCAAGATTGGGTCTCTTTGCCAGGTGTTCTGCCCGTGGCTTCAGGCGGTATTCATGTTTGGCATATGCCTGCCTTGACCGAGATCTTTGGGGATGATTCCGTACTACAATTCGGTGGAGGAACTTTAGGGCACCCTTGGGGAAATGCACCTGGTGCAGTAGCTAATCGGGTGGCTTTAGAAGCGTGTGTACAAGCTCGGAATGAGGGACGTGATCTTGCTCGTCAGGGTAATGAAATTATTCGTGAAGCTAGCAAATGGAGCCCTGAATTAGCTGCTGCTTGTGAGGTATGGAAGGAGATCAAATTCGAATTCGAAGCAATGGATACGTTGGATGTAATCCAGTAATTCTCGCTCCTT???????????????????????????????????????????????????????????????????????????????????????????????????????????????????????????????????????????????????????????????????AGACTCAACGGAAGCTGTTCTAACAAATAGAGTTGACTGCATWGGTAGGGGAATTCTTTCCTTCTACCCAAACGACAGAAAGGATGACCTTGTATACGTACGTATACATACTGAAACATCAAACGATTAATCACGACTCGAATCAGTATTTTTTT------ATATGAAAAATTTCAGAATAGAAGGATTGTGAATTGATTCCGAGTTGAAGGAAGAATCGAATATTCAGAGATCAAATCATTCATTCCCGAGTCTAATAGATCTTTTGAAGAACTGATTAATCGGACGAGAATAAAGATAGAGTCCCATTCTACATGTCAATACAGACAACAATGAAATTTATAGTAAGAGGAAAATCCGTCGACTTTAAAAATCGTGAGGGTTCAAGTCCCTCTATCCCCAATAAAAAAGGCCCATTTTCCCCCCC---AACCA-----TTTATCCCTCTTTTTTGTCAGTTCTTCAAAATTCGTTATGTTTCTCATTCACTCTACTCTTTCACAAATGGGTCCGACCAGAAATGTTTCTCTCTT-----ATCACAAGTTTTGTGATAGATATGATGTACGTAC?--------AATGAACAGATAATGAATGGG---------GAA-TCTCTACTATTGAATCATTCACAGTMATA-TCATTACTCTTATACWAAGTCTTCTTTTTTAAGGTACAAGAAATTCCAGGACCTAGGTAAGATTTTGTAATGTTTTTTGGGTCTCTTTA???????????????????????????????????????????????????????????????????????????????????ATTTAACAG---------------------------------------------------------------------------------------------------------------------------------------------------------------------------------------------------------------------------------AAGAAGCTTCTTATATAGTTTATATATCTTAT--------------------ATAGTTAAGAATAGATATTTC---A-----TATCTATTTAAGAATGGATGAAAGATAATATCTATATACTAATATTAGTATTAGAAATTTCTATTTCTTTTCTTT-----GATTTGATTTCGAATTTCTTTCCTTTTGAATTCAATTCAAAATGCAAAATAAAATATTAGACTCTAACTATATT---AGTTAGAATTAGTTATAGCGGATTCTATATTCTAATTCTATTCGAATTAGAGCGAATCGGTCCT----------AAGGAAAGGATAAGATACAATCCAGATCATAATGAGATCTTCCCACGATTTCATTCGGAAAGAGGGGAGATAGAACG-----AAAAAAAAAAGAAGAATCAATATCGACCGTTCCGGTATTCCAAATCGAGCAGGAAAAATGAGAGGGAGAGGGACATGTATATGTGGGGTATATCCATCCATATTGAATTGCAGATACATC-AATGATAGAATCATTTCTGATTG----GACCAGGTTCCCCGATAGAGATGAAAGAAGATGGGTAAGAAATAGAAGCAGACACTGATTTGATATAGAAATCAGTATCTAATGAATTCA-------------------ATGGTTCCAACATAATTA
	'Ephedranthus_sp_0105'              GTGTCACATATACTAATACCTCACCCCGTCCATCTGGAAATCTTGGTTCAAATACTTCACTCTTGGATACAAGATGCTCCCTCTTTGCATTTATTGCGATTCTTTCTCCACGACTATCAGAATTCGAATAGTCTCAATGCTCCAAAGAAATCCATTTCCCTTCGTTCAAAAGAGAATCGAAGATTCTTCTTGTTCATATATAATTTTCATGTATATGAATGTGAATCGGTATTTGTTTTTCTCCGTAAACAGTCTGATCATTTACGATCAACATCCTTTGGAACTGTTCTTGAGCGAACACATTTTTTTGGAAAAATAGAACATCTTGTAGTAGTGCTTCGTAATGATTTTCATAAGACCCTATGGTTGTTCAAGGACCCTTTTATGCATTATGTCAGATATCAAGGAAAATCTATTCTGGCTTCAAAGGGGACTCATCTTCGTATGAAGAAATGGAAATCTTACCTTGTCCGTTTTTGGCAATCTCATTTTGCCTTGTGGTCTCAACCGGACAGGATCCATATAAACCAATTATACAATCATTCTTTCTATTTTCTGGGCTATCTTTCAAGTGTACGACGAAATCCTTCGGTGGTAAGGAGTCAAATGTTAGAGAATTCATTTCTAATAGAAACTTCTATAAAGAAATTTGAGACCCTAATGCCAATTATTCCTCTGATTGGATCGTTGGCTAAAGCGAAATTTTGTAACGTATCAGGGCACCCTATTAGTAAGCCGGCCCGGGCCGATTCGTCCGATTCTGATATTATCAATCGATTTGGGCGGATATACAGAAATCTTTCTCATTATCACAGTGGGTCCTCAAAAAAAGTTACTATATTAATAGGATTGGGACTTCTACTTGTTCCGACTGTGACAAAAAATGCTCGTCGTATATGGGCTTTTCCTAGTGTTTCATTATTAAGTATAGTTATGGTTTTTTCGGCCGATATATCTATTCAACAAATAAATGGCAGTTCCGTCTATCAATATCTATGTTCTTGGACTATCAATAATGATTTTTCTTTCGAGTTTGGCCATTTAATCGACCCACTTACTTCTATTATGTCAATACTAATCACTACTGTTGGAATTGCGGTTCTTATTTATAGTGACAATTATATGTCTCATGATCAAGGATATTTGAGATTTTTTACTTCTATGAGTTTTTCCACTACTTCCATGTTGGGATTAGTTACTAGTTCCAATTTGATACAAATTTATATTTTTTGGGAATTGGTGGGAATGTGTTCGTATCTATTAATAGGTTTTTGGTTCACACGACCAATTGCAGCAAATGCTTGTCAAAAAGCGTTTGTAACGAATCGTGTAGGGGATTTTGGTTTATTATTAGGAATCTTAGGTTTTTATTGGATAACGGGTAGTTTTGAATTTCGGGATTTGTTCGAAATTTTGAATAACTTGATCCATAATAATAGGGTCAATTCTTTATTTGCTATTCTGTGTGCCGTCCTATTATTCGTCGGTGCAGTTGCTAAATCTGCACAATTTCCCCTTCATGTATGGTTACCTGATGCCATGGAGGGTCCTACTCCTATTTCGGCTCTTATACATGCTGCCACTATGGTAGCAGCGGGAATTTTTCTTGTTGCTCGACTTTTTCCTCTTTTCACGGTCATACCTCACATAATGTGTCTTATTTCTTTGATAGGTATAATAACGGTACTATTAGGAGCTACTTTGGCTCTTGCTCAAAGAGACATTAAAAGGAGTTTAGCCTATTCTACAATGTCTCAATTGGGTTATATTATGTTAGCGCCAGGGATAGGTTCTTATCGAGCCGCTTTATTCCATTTGATCACTCATGCCTATTCGAAAGCATTATTATTTTTAGGATCCGGATCCATTATTCATTCAATGGAATCTATTGTTGGCTATTCTCCAGATAAAAGTCAGAACATGGTTCTTATGGGTGGTTTAAGAAAATATGTGCCAATTACAAAAACTACCTTTTTAGTAGGTACACTTTCTCTTTGTGGTATTCCACCTCTTGCTTGTTTTTGGTCTAAGGATGAAATCCTTAATGATAGTTGGTTGTATTCACCCATCTTTGCAATAATAGCTTGTTCCACAGCAGGGTTAACTGCATTTTATATGTTTCGGATTTATTTACTTACTTTTGAGGGGCATTTACGCATCCAGTTTCAAAATTACAGCGGAACTAAAAATAGTTCGTTCTATTCAATATCTATATGGGGGAAAGAAGGGCCGGAACTTGTTAACAAAAATTTACCTTTCTTAGCAATTAATAATAAT------GAAAAGGTTTCTTTTTTTTCGAATAAGATATATCAAATTGATGGGAATGTACGAAATCCGATTCAATTTTTTATTACTAACTCTGACAATAAAGACACTTCCATATATCCCCATGAATCGGACAATACTATGCTATTGCCCTTACTTGTATTGTTCCTATTTACTTTGTTCGTCGGGTCCATAGGAATTCCCTTCGATCAAGCAGGAATGGATTTTGATATATTATCAATATGGTTAACCCCATCGATAAATCTTTTACATCAAAATTTGAATTATTCTGTGGATTGGTATGAATTTGTGACAAATGCAATTTTTTCAGTCAGTATAGCCTATTTCGGAATATTCATAGCGTCTCTTTTCTATGGGTCTGTTTATTCATCTTTTCAGAATTTAGACTTAATTAATTCATTTGTGAAAATGGGTCCTAAGAGAATTTTCTTGGACCGAATAATAAATGGAATATACAGTTGGTCATATAATCGTGGTTACATAGATGTTTTTTATGCAACATCCTTAATTAAGGCTATAAGAGGATTAGCCCAACTAACTCATTTTTTTGATAAACGAATAATTGATGGAATTACGA?????????????????????????????????????????????????????????????????????????TAATACTTCAGCGTTAGTCTGAGTGTACACGGGTTGTTGACGGATCAGATCAATGCCAACAACTTCTATCAACAA---------------GTTGGCATTGATCTGTTCGATTCAG?AGTATTTTAATCA-ATAAG---CATTTMATCCATKGAAGAAA-GG?TTWTTTCTGGKTGGWWCACGATCGAACCGCCTATTTTTGTTCTGT?CTGATCTGTACT----------AGAATTTATGTATGTTCCTCTAAAGCATTTTATTCTATACAA-----------------TTTATAGGAATT-GCCTTTC----TATCT----CTCATTTTATAGAGAGTTTATATAGAGAGGAGG???????????????????????????????????????????????????????AAA??????????????????????????????????????????????????????????????????????????????????????????????????????????????????????????????????????????????????????????????????????????????????????????????????????????????????????????????????????????????????????????????????????????????????????????????????????????????????????????????????????????????????????????????????????????????????????????????????????????????????????????????????????????????????????????????????????????????????????????????????????????????????????????????????????????????????????????????????????????????TAAAGCAAGTGTTGGATTCAAAGCTGGTGTTAAAGAGTACAAATTGACTTATTATACTCCTGAATATGAAACCAAAGATACCGATATCTTGGCAGCATTCCGAGTAACTCCTCAACCCGGAGTTCCGCCCGAAGAAGCAGGGGCTGCGGTAGCTGCCGAATCTTCTACTGGTACATGGACAACTGTGTGGACCGATGGACTTACCAGCCTTGATCGTTACAAAGGACGATGCTACCACATCGAGCCCGTTGCTGGGGAGGAAAATCAATATATTGCTTATGTAGCTTACCCTTTAGACCTTTTTGAAGAGGGTTCTGTTACTAATATGTTTACTTCCATTGTAGGTAATGTATTTGGGTTCAAAGCTCTACGAGCTCTACGTCTGGAGGACCTGCGAATTCCTATTTCTTATGTCAAGACTTTCCAGGGTCCGCCCCATGGCATCCAAGTTGAGAGAGATAAATTGAACAAGTATGGCCGTCCCCTATTGGGATGTACTATTAAACCAAAATTGGGGTTATCCGCCAAGAACTACGGTAGGGCGGTTTATGAATGTCTCCGCGGTGGACTTGATTTTACCAAGGATGATGAGAACGTGAACTCCCAACCATTTATGCGCTGGAGAGACCGTTTCTTATTTTGTGCCGAAGCCCTTTTTAAAGCACAGGCCGAAACAGGTGAAATCAAAGGACATTACTTGAATGCTACTGCAGGTACATGCGAAGAAATGATGAAAAGGGCCGCATGTGCCAGGGAATTGGGAGCTCCTATCGTAATGCATGACTACTTAACGGGGGGATTCACTGCAAATACTACCTTGGCTCATTATTGCCGAGACAACGGCCTACTTCTTCACATCCATCGCGCAATGCATGCAGTTATTGATAGACAGAAGAATCATGGTATGCACTTTCGTGTACTAGCTAAAGCGTTACGTATGTCTGGTGGAGATCATATTCACGCTGGTACCGTAGTAGGTAAACTGGAAGGGGAACGGGACATCACTTTGGGTTTTGTTGATTTACTACGTGATGATTTTATTGAAAAAGACCGAAGTCGCGGTATTTATTTCACTCAAGATTGGGTCTCTATGCCAGGTGTTCTGCCCGTGGCTTCAGGCGGTATTCATGTTTGGCATATGCCTGCCTTGACCGAGATCTTTGGGGATGATTCCGTACTACAATTCGGTGGAGGAACTTTAGGGCACCCTTGGGGAAATGCACCTGGTGCAGTAGCTAATCGGGTGGCTTTAGAAGCGTGTGTACAAGCTCGGAATGAGGGACGTGATCTTGCTCGTCAGGGTAATGAAATTATTCGTGAAGCTAGCAAATGGAGCCCTGAATTAGCTGCTGCTTGTGAGGTATGGAAGGAGATCAAATTCGAATTCGCAGCAGTGGATACGTTGGATGTAGCCAAGTAATTCTCGCTCCTTCCCCTAATTGCAATTA???????TATGGAAACCTACTAAGTGAGAACTTCCAAATTCAGAGAAACCCTGGAATTAAAAATGGGCAATCCTGAGCCAAATCCTGTGTTCAGAAAACAAGGTTCATAAAGCGAGAATCAAAAACAGAAAAA--GGATAGGTGCAGAGACTCAATGGAAGCTGTTCTAACAAATAGAGTTGACTGGATTGGTAGGGGAATTCTTTCCTTCTATCCAAACGACAGAAAGGATGACCTTGTATACGTACGTATACATACTGAAACATCAAACGATTAATCACGACTCGAATCAGTATTTTTTT------ATATGAAAAATTTCAGAATAGAAGGATTGTGAATTGATTCCAAGTTGAAGGAAGAATCGAATATTCAGAGATCAAATCATTCATTCCCGAGTCTAATAGATCTTTTGAAGAACTGATTAATCGGACGAGAATAAAGATAGAGTCCCATTCTACATGTCAATACAGACAATAATGAAATTTATAGTAAGAGGAAAATCCGTCGACTTTAAAAATCGTGAGGGTTCAAGTCCCTCTATCCCCAATAAAAAAGGCCCATTTTCCCCCCC---AACCA-----TTTATCCCTCTTTTTTGTCAGTTCTTCAAAATTCGTTATGTTTCTCATTCACTCTACTCTTTCACAAATGGGCCCGACCAGAAATGTTTCTCTCTT-----ATCACAAGTTTTGTGATAGATATGATGTACGTACA--------AATGAACAGATTATGAATGGGC-GGGCAAGGAA-TCTCCACTATTGAATCATTCACAGTAATA-TCATTACTCTTATACAAAGTCTTCTTTTTTAAGGTACAAGAAATTCCAGGACCTA-GTAAGATTTTGTAATGTTTTTTGAGTCTCTTTAATTGACATAGACCCAAGTCCTCTAGGAGGATGATGC???????????????????????????????????????????????ATA?????????????????????????????????????????????????????????????????????????????????????????????????????????????????????????????????????????????????????????????????????????????????????????????????????????????????????????????????????????????????????????????????????????????????????????????????????????????????????????????????????????????????????????????????????????????????????????????????????????????????????????????????????????????????????????????????????????????????????????????????????????????????????????????????????????????????????????????????????????????????????????????????????????????????????????????????????????????????????????????????????????????????????????????????????????????????????????????????????????????????????????????????????????????????????????????????????????????????????????????????????????????????????????????????????????????????????????????????????????????????????????????????????
	'Klarobelia_inundata_0301'          ????????TATACTAATACCTTACCCCGTCCATCTGGAAATCTTGGTTCAAATACTTCACTCTTGGATACAAGATGCTCCCTCTTTGCATTTATTGCGATTCTTTCTCCACGACTATCAGAATTCGAATAGTCTCAATGCTCCAAAGAAATCCATTTCCCTTTGTTCAAAAGAGAATCGAAGATTCTTCTTGTTCATATATAATTTTCATGTATATGAATGTGAATCGGTATTTGTTTTTCTCCGTAAACAATCTGATCATTTACGATCAACATCCTTTGGAACTGTTCTTGAGCGAACACATTTTTATGGAAAAATAGAACATCTTGTAGTAGTGCTTCGTAATGATTTTCATAAGACCCTATGGTTGTTCAAGGACCCTTTTATGCATTATGTCAGATATCAAGGAAAATCTATTCTGGCTTCAAAGGGGACTCATCTTCGTATGAAGAAATGGAAATCTTACCTTGTCCGTTTTTGGCAATCTCATTTTTACTTGTGGTCTCAACCGGACAGGATCCATATAAACCAATTATACAATCATTCTTTCTATTTTCTGGGCTATCTTTCAAGTGTACGACGAAATCCTTCGGTGGTAAGGAGTCAAATGTTAGAAAATTCATTTCTAATAGAAACTTCTATAAAGAAATTTGAGACCCTAATGCCAATTATTCCTCTGATTGGATCATTGGCTAAAGCGAAATTTTGTAACGTATCAGGGCACCCTATTAGTAAGCCGGCCCGGGCCGATTCGTCCGATTCTGATATTATCAATCGATTTGGGCGGATATACAGAAATCTTTCTCATTATCACAGTGGGTCCTCAAAAAAAGTTACTATATTAATAGGATTGGGACTTCTACTTGTTCCGACTGTGACAAAAAATGCTCGTCGTATGTGGGCTTTTCCTAGTATTTCATTATTAAGTATAGTTATGGTTTTTTCGGCCGATATATCTATTCAACAAATAAATGGCAGTTCCGTCTATCAATATCTATGTTCTTGGACTATCAATAATGATTTTTCTTTCGAGTTTGGCCATTTAATCGACCCACTTACTTCTATTATGTCAATACTAATCACTACTGTTGGAATCACGGTTCTTATTTATAGTGACAATTATATGTCTCATGATCAAGGATATTTGAGATTTTTTACTTCTATGAGTTTTTCCACTACTTCCATGTTGGGATTAGTTACTAGTTCCAATTTGATACAAATTTATATTTTTTGGGAATTGGTGGGAATGTGTTCGTATCTATTAATAGGTTTTTGGTTCACACGACCAATTGCAGCAAATGCTTGTCAAAAAGCGTTTGTAACGAATCGTGTAGGGGATTTTGGTTTATTATTAGGAATCTTAGGTTTTTATTGGATAACGGGTAGTTTTGAATTTCGGGATTTGTTCGAAATTTTGAATAACTTGATCCATAATAATAGGGTAAATTCTTTATTTGCTATTCTGTGTGCCTTCCTATTATTCGTCGGTGCAGTTGCTAAATCTGCACAATTTCCCCTTCATGTATGGTTACCTGATGCCATGGAGGGTCCTACTCCTATTTCGGCTCTTATACATGCTGCCACTATGGTAGCAGCAGGAATTTTTCTTGTTGCTCGACTTTTTCCTCTTTTCACAGTCATACCTCACATAATGTGTCTTATTTCTTTGATAGGTATAATAACGGTACTATTAGGAGCTACTTTAGCTCTTGCTCAAAGAGACATTAAAAGGAGTTTAGCCTATTCTACAATGTCTCAATTGGGTTATATTATGTTAGCTCCAGGGATAGGTTCTTATCGAGTCGCTTTATTCCATTTGATCACTCATGCCTATTCGAAAGCATTATTATTTTTAGGATCCGGATCCATTATTCATTCAATGGAATCTATTGTTGGCTATTCTCCAAATAAAAGTCAGAACATGGTTCTTATGGGTGGTTTAAGAAAATATGTGCCAATTACAAAAACTACCTTTTTAGTAGGTACACTTTCTCTTTGTGGTATTCCACCTCTTGCTTGTTTTTGGTCTAAGGATGAAATCCTTAATGATAGTTGGTTGTATTCACCCATCTTTGCGATAATAGCTTGTTCCACAGCAGGATTAACTGCATTTTATATGTTTCGGATTTATTTACTTACTTTTGAGGGGCATTTACGCATTCAGTTTCAAAATTACAGCGGCACTCAAAATAGTTCGTTCTATTCAATATCTATATGGGGGAAAGAAGGGCTGGAACTGGTTAACAAAAATTTACCTTTCTTAGCAATTAATAATAATAAT---GAAAAGGTTTCTTTTTTTTCGAATAAGATATATCAAATTGATGGGAATGTACGAAATCCGATTCAATCTTTTATTACTAACTCTGACAATAAAGACACTTCCATATATCCCCATGAATCGGACAATACTATGCTATTGCCCTTACTTGTATTGTTCCTATTTACTTTGTTCGTCGGGTCCATAGGAATTCCCTTCGATCAAGCAGGAATGGATTTTGATATATTATCAAAATGGTTAACCCCATCGATAAATCTTTTACATCAAAATTTGAACTATTCTGTGGATTGGTATGAATTTGTGACAAATGCAATTTTTTCAGTCAGTATAGCCTATTTCGGAATATTCATAGCGTCTCTTTTCTATGGGTCTGTTTATTCATCTTTTCAGAATTTAGACTTAATTAATTCATTTGTGAAAATGGGTCCTAAGAGAATTTTCTTGGACCGAATAATAAATGGAATATACAGCTGGTCATATAATCGTGGTTACATAGATGTTTTTTATGCAACATCCCTAATTAAGGGTGTAAGAGGGTTAGCCCAACTAACTCATTTTTTTGATAAACGAATAATTGATGGAATTACGATGTTATGCATGAACGTAATGCTCATAACTTCCCTCTAGACCTAGCTGCTGTCGAAGTTCCATCTGTAAATGGATAATACTTCAGCGTTAGTCTGAGTGTACACGAGTTGTTGAAGGATCAGATCAATGCCAAC---------------TTGTTGATAGAAGTTGTTGGCATTGATCTGTTCGATTCAGTAGTCTTTTAATCA-ATAAG---TATTTTTTCCATTGAATAAA-GGATTATTTCTGGTTGGTTCACGATCGAACCGCCTATTTTTGTTCTGTACTGATCTGTACTGATCTGTACTAGAATTTATGTATGTTCCTCTAAATCATTTTATTCTATACAA-----------------TTTATCGGAATT-GCCTTTC----TATCT----CGCATTTTATAGAGAGTTTATATAGAGAGGAGGGGCGGATGTAGCCAAGTGGCTCAAGGCAGTGGATTTGTGAATCCACCATGCGCGATAA??????????????????????????????????????????????????????????????????????????????????????????????????????????????????????????????????????????????????????????????????????????????????????????????????????????????????????????????????????????????????????????????????????????????????????????????????????????????????????????????????????????????????????????????????????????????????????????????????????????????????????????????????????????????????????????????????????????????????????????????????????????????????????????????????????????????????????????????????????????????TAAATCAAGTGTTGGATTCAAAGCTGGTGTTAATGAGTACAAATTGACTTATTATACTCCTGAATATGAAGCCAAAGATACTGATATCTTGGCAGCGTTCCGAGTAACTCCTCAACCCGGAGTTCCGCCTGAGGAAGCAGGGGCTGCGGTAGCTGCCGAATCTTCTACTGGTACATGGACAACTGTGTGGACCGATGGACTTACCAGCCTTGATCGTTACAAAGGACGATGCTACCACATCGAGCCCGTTGCTGGGGAGGAAAATCAATATATTGCTTATGTAGCTTACCCTTTAGACCTTTTTGAAGAGGGTTCTGTTACTAATATGTTTACTTCCATTGTAGGTAATGTATTTGGGTTCAAAGCTTTACGAGCTCTACGTCTGGAGGACCTGCGAATTCCTATTGCTTATGTCAAGACTTTCCAGGGTCCGCCCCATGGCATCCAAGTTGAGAGAGATAAATTGAACAAGTACGGCCGTCCCCTATTGGGATGTACTATTAAACCAAAATTGGGGTTATCCGCCAAGAACTACGGTAGGGCGGTTTATGAATGTCTCCGCGGTGGACTTGATTTTACCAAGGATGATGAGAACGTGAACTCCCAACCATTTATGCCGCGGAGAGACCGTTTCTTATTTTGTACCGAAGCCCTTTTTAAAGCGCAGGCCGAAACAGGTGAAATCAAAGGACATTACTTGAATGCTACTGCAGGTACATGCGAAGAAATGATGAAAAGGGCCGCATGTGCCAGGGAATTGGGAGTTCCTATCGTAATGCATGACTACTTAACGGGGGGTTTCACTGCAAATACTACCTTGGCTCGTTATTGCCGAGACAACGGCCTACTTCTTCACATCCATCGCGCAATGCATGCAGTTATTGATAGACAGAAGAATCATGGTATGCACTTTCGTGTACTAGCTAAAGCGTTACGTATGTCTGGTGGAGATCATATTCACGCTGGTACCGTAGTAGGTAAACTGGAAGGGGAACGGGACATCACTTTGGGTTTTGTTGATTTACTACGTGATGATTTTATTGAAAAAGACCGAAGTCGCGGTATTTATTTCACTCAAGATTGGGTCTCTTTGCCAGGTGTTCTGCCCGTGGCTTCAGGCGGTATTCATGTTTGGCATATGCCTGCCTTGACCGAGATCTTTGGGGATGATTCCGTACTACAATTCGGTGGAGGAACTTTAGGGCACCCTTGGGGAAATGCACCTGGTGCAGTAGCTAATCGGGTGGCTTTAGAAGCGTGTGTACAAGCTCGGAATGAGGGACGTGATCTTGCTCGTCAGGGTAATGAAATTATTCGTGAAGCTAGCAAATGGAGCCCTGAATTAGCTGCTGCTTGTGAGGTATGGAAGGAGATCAAATTCGAATTCGAAGCAGTGGATACGTTGGAT??????????????????????????????????????????????GTATGGAACCCTACTAAGTGAGAACTTCCAAATTCAGAGAAACCCTGGAATTAAAAAAGGGCAATCCTGAGCCAAATCCTGTGTTCAGAAAACAAGGTTCAGAAAGCGAGAATCAAAAACAGAAAAA--GGATAGGTGCAGAGACTCAATGGAAGCTGTTCTAACAAATAGAGTTGACTGGATTGGTAGGGGAATTCTTTCCTTCTATCCAAACGACAGAAAGGGTGACCTTGTATACGTACGTATACATACTGAAACATCAAACGATTAATCACGACTCGAATCAGTATTTTTTT------ATATGAAAAATTTCAGAATAGAAGGATTGTGAATTGATTCCAGGTTGAAGGAAGAATCGAATATTCAGAGATCAAATCATTCATTCCCGAGTCTAATAGATCTTTTGAAGAACTGATTAATCGGACGAGAATAAAGATAGAGTCCCATTCTACATGTCAATACAGACAATAATGAAATTTATAGTAAGAGGAAAATCC??????????????????????????????????????????????????????????????????????????????????????????????TATGTCAGTTCTTCAAAATTCGTTATGTTTCTCATTCACTCTACTCTTTCACAAATGGGCCCGACCAGAAATGTTTCTCTCTT-----ATCACAAGTTTTGTGATAGATATGATGTACGTACA--------AATGAACAGATTATGAATGGGCTGGGCAAGGAA-TCTTCACTATTGAATCATTCACAGTAATA-TCATTACTCTTATACAAAGTCTTCTTTTTTAAGGTACAAGAAATTCCAGGACCTAGGTAAGATTTTGTAATGTTTTTTGAGTCTCTTTAATTGACATAGACCCAAGTCCTCTAGGAGGATGATGCATCAAGAATGGTCGGGATAGCTCA????????????????????????TA???????????GTGCATAGGAATTCGGTCAACTACCGGGACCCTTACTATCACTAATTATTCATTAATTCTTAATAATTATCATTAAGTATTAACTAAACTACTAGTAACTTAACTACTATTAACTATAAAATCA-TGAATAGTCAATTCATATGAATTG-------GCAATTTCAATTCATATGAATTTCATAGAATTCTATGAAATCCAATATGGTTAATTAATATCATAAAAAGCTTCTTATATAGTTTATATATCTTAT--------------------ATAGTTAAGAATAGATATTTT---A-----TATCTATTTCATAATGGATGAAAGATAATATCTATAGACTAATATTAGTATTAGAAATTTCTATTTCTTTTCTTT-----GATTTGATTTCGAATTTCTTTCCTTTTGAATTCAATTCAAAATGCAAAATAAAATATTTGACTCTAACTA--------------ATTAGTTATAACGGATTCTATATTCTAATCCTATTCGAATTAGAGCGAATCGGTCCT----------AAGGAAAGGATAAGATACAATCCAGATCATAATGAGATCTTCCCACGATTTCATTCGGAAAGAGGGGAGATAGAACG------AAAAAAAAAGAAGAATCAATATCGACCGTTCCAGTATTCCAAATCGAGCAGGAAAAATGAGAGGGAGAGAGACATGTATATGTGGGATATATCCATCCATATTGAATTGCGGATACATC-AATGATAGAATCATTTCTGATTG----GACCAGGTTCCCCGATAGAGATGAAAGAAGATGGGTAAGAAATAGAAGCAGACACTGATTTGATATAGAAATCAGTATCTAACGAATTCATCAGTATCTAACGAATTCAATGGTTCCAACATAATTA
	'Malmea_dielsiana_0260'             GTGTCGCATATACTAATACCTCACCCCGTCCATCTGGAAATCTTGGTTCAAATACTTCACTCTTGGATACAAGATGCTCCCTCTTTGCATTTATTGCGATTCTTTCTCCACGACTATCAGAATTCGAATAGTCTCAATGCTCCAAAGAAATCCATTTCCCTTTGTTCGAAAGAGAATCGAAGATTCTTCTTGTTCATATATAATTTTCATGTATATGAATGTGAATCGGTATTTGTTTTTCTCCGTAAACAATCCGATCATTTGCGATCAACATCCTTTGGAACTGTTCTTGAGCGAACACATTTTTATGGAAAAATAGAACATCTTGTAGTAGTGCTTCGTAATGATTTTCATAAGACTCTGTGGTTGTTCAAGGACCCTTTTATGCATTATGTCAGATATCAAGGAAAATCCATTCTGGCTTCAAAGGGGACTCATCTTCGTATGAAGAAATGGAAATCTTACCTTGTCTGTTTTTGGCAATCTCATTTTTACTTGTGGTCTCAACCGGACAGGATCCATATAAACCAATTATACAATAATTCTTTCTATTTTCTGGGCTATCTTTCAAGTGTACGACGAAATCTTTCGGTGGTGAGGAGTCAAATGTTAGAGAATTCATTTTTAATAGAGACTTCTATAAAGAAATTCGAGACCCTAATTCCAATTATTCCTCTGATTGGATCGTTGGCTAAAGCGAAATTTTGTAACGTATCAGGGCACCCTATTAGTAAGCCGGCCCGGGCCGATTCGTCCGATTCTGATATTATCAATCGATTTGGGCGGATATACAGAAATCTTTCTCATTATCACAGTGGATCCTCAAAAAAAGTTACTATATCAATAGGATTGGGACTTCTACTTGTTCCGACTGTGACAAAAAATGCTCGTCGTATGTGGGCTTTTCCTAGTGTTTCATTATTAAGTATAGTTATGGTTTTTTCGGCCGATATATCTATTCAACAAATAAATGGCAGTTCCGTCTATCAATATCTCTGTTCTTGGACTATCAATAATGATTTTTCTTTCGAGTTCGGCCATTTAATCGACCCACTTACTTCTATTATGTCAATACTAATCACTACAGTTGGAATCATGGTTCTTATTTATAGTGACAATTATATGTCTCATGATCAAGGATATTTGAGATTTTTTACTTCTATGAGTTTTTCCACTACTTCCATGTTGGGATTAGTTACTAGTTCCAATTTGATACAAATTTATATTTTTTGGGAATTGGTGGGAATGTGTTCGTATCTATTAATAGGTTTTTGGTTCACGCGACCAATTGCAGCAAATGCTTGTCAAAAAGCGTTTGTAACGAATCGTGTAGGGGATTTTGGTTTATTATTAGGAATCTTAGGTTTTTATTGGATAACGGGTAGTTTTGAATTTCGGGATTTGTTCGAAATTTTGAATAACTTGATTCATAATAATAGGGTAAATTCTTTATTTGCTATTCTGTGTGCCTTCCTATTATTCATCGGTGCAGTTGCTAAATCTGCACAATTTCCCCTTCATGTCTGGTTACCTGATGCCATGGAGGGGCCTACTCCTATTTCGGCTCTTATACATGCTGCCACTATGGTAGCAGCGGGAATTTTTCTTGTTGCTCGACTTTTTCCTCTTTTCACAGTCATACCTCACATAATGTGTCTTATTTCTTTGATAGGTATAATAACGGTACTATTAGGAGCTACTTTGGCTCTTGCTCAAAGAGACATTAAAAGGAGTTTAGCTTATTCTACAATGTCTCAATTGGGTTATATTATGTTAGCTCCAGGGATAGGTTCTTATCGAGCTGCTTTATTCCATTTGATCACTCATGCCTATTCGAAAGCATTATTATTTTTAGGATCCGGATCCATTATTCATTCAATGGAATCTATTGTTGGCTATTCTCCAGATAAAAGTCAGAACATGGTTCTTATGGGTGGTTTAAGAAAATATGTGCCAATTACAAAAACTACCTTTTTAGTAGGTACACTTTCTCTTTGTGGTATTCCACCTCTTGCTTGTTTTTGGTCTAAGGATGAAATTCTTAATGATAGTTGGTTGTATTCACCCATCTTTGCGATAATAGCTTGTTCCACAGCAGGATTAACTGCATTTTATATGTTTCGGATTTATTTACTTACTTTTGAGGGGCATTTACGCATTCAGTTTCAAAATTACAGTGGCACTAAAAATAGTTCGTTCTATTCAATATCTATATGGGGGAAAGAAGGGCCGGAACTGGTTAACAAAAATTTACCTTTCTTAGCAATTAATAATAAA------GAAAAGGTTTCTTTTTTTTCGAATAAGATATATCAAATTGATGGGAATGTACGAAATCTGATTCAATCTTTTATTACTCACTCTGACAATAAAGACACTTCCATATATCCCCATGAATCGGACAATACAATGCTATTGCCCTTACTTGTATTGTTCCTATTTACTTTGTTCGTCGGGTCCATAGGAATTCCCTTCGATCAAGTAGGAATGGATTTTGATATATTATCAAAATGGTTAACCCCACCGATAAACCTTTTACATCAAAATCTGAACTATTCTGTGGATTGGTATGAATTTGCGACAAATGCAATTTTTTCAGTCAGTATAGCCTATTTCGGAATATTCATAGCGTCTCTTTTCTATGGGTCTGTTTATTCATCTTTTCAGAATTTAGACTTAATTAATTCATTTGTGAAAATGGGTCCTAAGAGAATTTTATTGGACCGAATAATAAATGGAATATACGGTTGGTCATATAATCGGGGTTACATAGATGTTTTTTATGCAACATTCCTTATTAAGGGTATAAGAGGATTAGCCCAACTAACTCGTTTTTTTGATAAACGAATAATTGATGGAATTACAATGTTATGCATGAACGTAATGCTCATAACTTCCCTCTAGACCTAGCTGCTGTCGAAGTTCCATCTGTAAATGGATAATACTTCAGCGTTAGTCTGAGTGTACGCGAGTTGTTGAAGGATCAGATCAATGCCAACAACTTCTATCAACAA---------------GTTGGCATTGATCTGTTCGATTCAGTAGTTTTTTAATCACATAAGAAGTATTTTTTCCATTGAAAAAATGGATTATTTCTGGTTGGGTCACGATCGAACCGCCTATTTTTGTTCTGTACTGATCTGTACT----------AGAATTTTTGTATGTTCCTCTAAATCGTTTTATTCTATACAA-----------------TTTAGAGGATTT-GCCTTTC----TATCT----CTCATTTAATAGAGAGTTTATATAGAGAGGAGGGGCGGATGTAGCCAAGTGGCTCAAGGCAGTGGATTTGTGAATCCACCATGCGCGAAAATGTTCAGAAAACAAGGGTTCAGAAAGCTAGAAAAAAAAA-GTCTCGGTGCAGAGACTCAATGGAAGCTGTTCTAACGAATGGAGTTGACTGCATTGGTAGAGGAATCCTTTCCTTCTATCGAAACTACAGAAAGGATGACCTTGTAGACGTACGTATACATACTGAAATCG--ACATTTTGAATCACGACTC-----GAATCCGTATTTTATTATATGATTCATTGAAGAATAGAATGATTGTGAATCGATTCCAAGTTGAAGGAAGAATCGAATATTCAGTGATCAAATCATTCATTCCCGAGTCTAATAGATCTTTTGAAGAACAGATTAATCGGATGAGAATAAAGATAGAGTCCCATTCTACATGTCAATACATGCAACAATGAAATTTTTCGTAAGAGGAAAATCCGTCGACTTTATAAATCGTGAGGGTTCGACGTCCCTCGAGAACCAATAAAAAAAAGGCCCAACCCCCTAACCATTTATCCTCTTTTGATTTTTGAAGTTCTTCAAAATGAGTTTTGTTTCTCATTCACTCTACTCTTTCACAAATGAATAAAGCAAGTGTTGGATTCAAAGCTGGTGTTAAAGAGTACAAATTGACTTATTATACTCCTGAATATGAAACCAAAGATACTGATATCTTGGCAGCATTCCGAGTAACTCCTCAACCCGGAGTTCCGCCTGAGGAAGCAGGGGCTGCGGTAGCTGCCGAATCTTCTACTGGTACATGGACAACTGTGTGGACCGATGGACTTACCAGCCTTGATCGTTACAAGGGACGATGCTACCACATCGAGCCCGTTGCTGGGGAGGAAAATCAATATATTGCTTATGTAGCTTACCCTTTAGACCTTTTTGAAGAGGGTTCTGTTACTAATATGTTTACTTCCATTGTAGGTAATGTATTTGGGTTCAAAGCTCTACGAGCTCTACGTCTGGAGGACCTGCGAGTTCCTACTTCTTATATCAAGACTTTCCAGGGTCCGCCCCATGGCATCCAAGTTGAGAGAGATAAATTGAACAAGTATGGTCGTCCCCTATTGGGATGTACTATTAAACCAAAATTGGGGTTATCCGCCAAGAACTACGGTAGGGCGGTTTATGAATGTCTCCGCGGTGGACTTGATTTTACCAAGGATGATGAGAACGTGAACTCCCAACCATTTATGCGCTGGAGAGACCGTTTCTTATTTTGTGCCGAAGCGCTTTTTAAAGCGCAGGCCGAAACAGGTGAAATCAAAGGACATTACTTGAATGCTACTGCAGGTACATGCGAAGAAATGATCAAAAGGGCCGTATTTGCCAGGGAATTGGGAGCTCCCATCGTAATGCATGACTACTTAACGGGGGGATTCACTGCAAATACTAGCTTGGCTCATTATTGCCGAGACAACGGACTACTTCTTCACATCCATCGCGCAATGCATGCAGTTATTGATAGACAGAAGAATCATGGTATGCACTTTCGTGTACTAGCTAAAGCGTTACGTATGTCTGGTGGAGATCATATTCACGCTGGTACCGTAGTAGGTAAACTGGAAGGGGAACGGGACATCACTTTGGGTTTTGTTGATTTACTACGCGATGATTTTATTGAAAAAGACCGAAGTCGCGGTATTTATTTCACTCAAGATTGGGTCTCTTTGCCAGGTGTTCTGCCCGTGGCTTCAGGCGGTATTCATGTTTGGCATATGCCTGCCTTGACCGAGATCTTTGGGGATGATTCCGTACTACAATTCGGTGGAGGAACTTTAGGGCACCCTTGGGGAAATGCACCTGGTGCAGTAGCTAATCGGGTGGCTTTAGAAGCGTGTGTACAAGCTCGGAATGAGGGACGTGATCTTGCTCGTCAGGGTAATGAAATTATTCGTGAAGCTAGCAAATGGAGCCCTGAATTAGCTGCTGCTTGTGAGATATGGAAGGAGATCAAATTCGAATTCGCAGCAATGGATACG----ATGTAA??????????????????????????????????????????GTATGGAAACCTACTAAGTGAGAACTTCCAAATTCAGAGAAACCCTGGAATTAAAAATGGGCAATCCTGAGCCAAATCCTGTGTTCAGAAAACAAGGTTCAGAAAGCGAGAATCAAAAACAGAAAAA--GGATAGGTGCAGAGACTCAATGGAAGCTGTTCTAACAAATAGAGTTGACTGCATCGGTAGGGGAATTCTTTCCTTCTATCCAAACGACAGAAAGGATGACCTTGTATACGTTCGTATACATACTGAAACATCAAACGATTAATCACGACTCGAATCAGTATTTTTTT------ATATGAAAAATTTCAGAATAGAAGGATTGTGAATTGATTCCAAGTTGAAGGAAGAATCGAATACTCAGAGATCAAATCATTCATTCCCGAGTCTAATAGTTCTTTTGAAGAACTGATTAATCGGACGAGAATAAAGATAGAGTCC-ATTCTACATGTCAATACAGACAACAATGAAATTTATAGTAAGAGGAAAATCCGTCGACTTTAAAAATCGTGCTGGTTCAAGTCCCTCTATCCCCAAT-AAAAAGGCCCATTTTCCCCCCC---AACTA-----TTTATCCCTCTTTTTTGTCAGTTCTTCAAAATTCGTTATGTTTCTCATTTACTCTACTCTTTCACAAATGGGTCCGACCAGAAATGTTTCTCTCTT-----ATCACAAGTTTTGTGATAGATATGATGTACGTACA--------AATGAACAGATAATGAATGGGC--------GAA-TCTCCACTATTGAATCATTCACAGTAATA-TCATTACTCTTATACAAAGTCTTCTTTTTTAAGGTACAATAAATTCCAGGACCTAGGTAAGATTTCGTAATGTTTTTTGGGTCTCTTTAATTGACATAGACCCAAGTCCTCTAGGAGGATGATGCGTCGAGAATGGTCGGGATAGCTCAGCTGGTAGAGCAGAGGAC?????TTATAACAGGAACAGTGCATAGGAATTCGGTAAACTACCGGGACCCTTACTATCATTAAT-----------TCTTAATAATTATCATTAAGTATTAACTAAACTACTAGTGACTTAACTACTATTAACTATAAGATTA-TGAATAGTCAATTCATATGAATTGAAATAGC-------CAATTCGTATGAATTTCATAGAATTCGCTGAAATCCAATATGGTTAATTAATATCATAAGAAGCTTCTTATATAGTTTATATATCTTAT--------------------ATAGTTAAGAATAGATAT---AAAA-----TATCCAT--------GGATGAAAAATAATATCTATATACTCATATTAGTATTAGAAATTCCTATTTCTTTTCTTTTCTTTGATTTGATTTCTAATTTCTTTCCTTTTGAATTGAATTCAAAATGCAAAATAAAATATTAGACTCTAACTATATT---AGTTAGAATTAGTTATAGCGGATTCTATATTCTAATTCTATTCGAATTAGAGCGAATCGGTCCT----------AAGGAAAGGATAAGATACAATCCAGATCATAATGAGATCTTCCCACGATTTCATTCGAAAAGAGGGGAGAGAGAACG--AAAAAAAAAAAAAGAAGAATCAATATCGACCGTTCCAGTATTCTAAATCGAGCAGGAAAAATGAGAGGGAGAAAGACATGTATATGTGGGATATATCCATCCATATTGAATTGCGGATACATC-AATGATAGAATCATTTCTGATTG----GACCGGGTTCCCCGATAGAGATGAAAGAAGATGGGTAAGAAATAGAAGCAGACACCGATTTGATATAGAAATCAGTATCTAATGAATTCA-------------------ATGGTTCCAACATAAAAT
	'Malmea_spnov_0197'                 GTGTCGCATATACTAATACCTCACCCCGTCCATCTGGAAATCTTGGTTCAAATACTTCACTCTTGGATACAAGATGCTCCCTCTTTGCATTTATTGCGATTCTTTCTCCACGACTATCAGAATTCGAATAGTCTCAATGCTCCAAAGAAATCCATTTCCCTTTGTTCGAAAGAGAATCGAAGATTCTTCTTGTTCATATATAATTTTCATGTATATGAATGTGAATCGGTATTTGTTTTTCTCCGTAAACAATCTGATCATTTGCGATCAACATCCTTTGGAACTGTTCTTGAGCGAACACATTTTTATGGAAAAATAGAACATCTTGTAGTAGTGCTTCGTAATGATTTTCATAAGACCCTGTGGTTGTTCAAGGACCCTTTTATGCATTATGTCAGATATCAAGGAAAATCCATTCTGGCTTCAAAGGGGACTCATCTTCGTATGAAGAAATGGAAATCTTACCTTGTCTGTTTTTGGCAATCTCATTTTTACTTGTGGTCTCAACCGGACAGGATCCATATAAACCAATTATACAATCATTCTTTCTATTTTCTGGGCTATCTTTCAAGTGTACGACGAAATCCTTCGGTGGTGAGGAGTCAAATGTTAGAGAATTCATTTTTAATAGAGACTTCTATAAAGAAATTCGAGACCCTAATTCCAATTATTCCTCTGATTGGATCGTTGGCTAAAGCGAAATTTTGTAACGTATCAGGGCACCCTATTAGTAAGCCGGCCCGGGCCGATTCGTCCGATTCTGATATTATCAATCGATTTGGTCGGATATACAGAAATCTTTCTCATTATCACAGTGGATCCTCAAAAAAAGTTACTATATCAATAGGATTGGGACTTCTACTTGTTCCGACTGTGACAAAAAATGCTCGTCGTATGTGGGCTTTTCCTAGTGTTTCATTATTAAGTATAGTTATGGTTTTTTCGGCCGATATATCTATTCAACAAATAAATGGCAGTTCCGTCTATCAATATCTCTGTTCTTGGACTATCAATAATGATTTTTCTTTCGAGTTCGGCCATTTAATCGACCCACTTACTTCTATTATGTCAATACTAATCACTACTGTTGGAATCATGGTTCTTATTTATAGTGACAATTATATGTCTCATGATCAAGGATATTTGAGATTTTTTACTTCTATGAGTTTTTCCACTACTTCCATGTTGGGATTAGTTACTAGTTCCAATTTGATACAAATTTATATTTTTTGGGAATTGGTGGGAATGTGTTCGTATCTATTAATAGGTTTTTGGTTCACGCGACCAATTGCAGCAAATGCTTGTCAAAAAGCGTTTGTAACGAATCGTGTAGGGGATTTTGGTTTATTATTAGGAATCTTAGGTTTTTATTGGATAACGGGTAGTTTTGAATTTC?GGA?TTGTTCGGAATTTTGAATAACTTGATTCATAATAATAGGGTAAATTCTTTATTTGCTATTCTGTGTGCCTTCCTATTATTCATCGGTGCAGTTGCTAAATCTGCACAATTTCCCCTTCATGTATGGTTACCTGATGCCATGGAGGGGCCTACTCCTATTTCGGCTCTTATACATGCTGCCACTATGGTAGCAGCGGGAATTTTTCTTGTTGCTCGACTTTTTCCTCTTTTCACAGTCATACCTCACATAATGTGTCTTATTTCTTTGATAGGTATAATAACGGTACTATTAGGAGCTACTTTGGCTCTTGCTCAAAGAGACATTAAAAGGAGTTTAGCTTATTCTACAATGTCTCAATTGGGTTATATTATGTTAGCTCCAGSGATAGGTTCTTRTCGAGCTGCTTTATTCCATTTGATCACTCATGCCTATTCGAAAGCATTATTATTTTTAGGATCCGGATCCATTATTCATTCAATGGAATCTATTGTTGGCTATTCTCCAGATAAAAGTCAGAACATGGTTCTTATGGGTGGTTTAAGAAAATATGTGCCAATTACAAAAACTACCTTTTTAGTAGGTACACTTTCTCTTTGTGGTATTCCACCTCTTGCTTGTTTTTGGTCTAAGGATGAAATTCTTAATGATAGTTGGTTGTATTCACCCATCTTTGCGATAATAGCTTGTTCCACGGCAGGATTAACTGCATTTTATATGTTTCGGATTTATTTACTTACTTTTGAGGGGCATTTACGCATTCAGTTTCAAAATTACAGTGGCACTAAAAATAGTTCGTTCTATTCAATATCTATATGGGGGAAAGAAGGGCCGGAACTGGTTAACAAAAATTTACCTTTCTTAGCAATTAATAATAAA------GAAAAGGTTTCTTTTTTTTCGAATAAGATATATCAAATTGATGGGAATGTACGAAATCTGATTC?ATCTTTTAATACTCACTCTGACAATAAAGACACTTCCATATATCCCCATGAATCGGACAATACAATGCTATTGCCCTTAATTGTATTGTTCCTATTTACTTTGTTCGTCGGGTCCATAGGAATTCCCTTCGATCAAGTAGGAATGGATTTTGATATATTATCAAAATGGTTAACCCCACCGATAAACCTTTTACATCAAAATCTGAACTATTCTGTGGATTGGTATGAATTTGCGACAAATGCAATTTTTTCAGTCAGTATAGCCTATTTCGGAATATTCATAGCGTCTCTTTTCTATGGGTCTGTTTATTCATCTTTTCAGAATTTAGACTTAATTAATTCATTTGTGAAAATGGGTCCTAAGAGAATTTTATTGGACCGAATAATAAATGGAATATACGGTTGGTCATATAATCGGGGTTACATAGATGTTTTTTATGCAACATCCCTTATTAAGGGTATAAGAGGATTAGCCCAACTAACTCGTTTTTTTGATAAACGAATAATTGATGGAATTACAA?????????????????????????????????????????????????????????????????????????TAATACTTCAGCGTTAGTCTGAGTGTACACGAGTTGTTGAAGGATCAGATCAATGCCAACAACTTCTATCAACAA---------------GTTGGCATTGATCTGTTCGATTCAGTAGTCTTTTAATCACATAAG---TATTTTTTCCATTGAAGAAA-GGATTATTTCTGGTTGGTTCACGACCGAACCGCCCATTTTTGTTCTGTACTGATCTGTACT----------AGAATTTATGTATGTTCCTCTAAATCGTTTTATTCTATACAA-----------------TTTAGAGGATTT-GCCTTTC----TATCT----CTCATTTTATAGAGAGTTTATATAGAGAGGAGG???????????????????????????????????????????????????????AAATGTTCAGAAAACAAGGGTTCAGAAAGCTAGAAAAAAAAAAGTCTCGG---------TCAATGGAAGCTGTTCTAACGAATGGAGTTGACTGCATTGGTAGAGGAATCCTTTCCTTCTATCGAAACTACAGAAAGGATGACCTTGTCGACGTACGTATACATACTGAAATCG--ACATTTTGAATCACGACTC-----GAATCCGTATTTTATTATATGATTCATTGAAGAATAGAATGATTGTGAATCGATTCCAAGTTGAAGGAAGAATCGAATATTCAGTGATCAAATCATTCATTCCCGAGTCTAATAGATCTTTTGAA?AACAGATTAATCGGATGAGAATAAAGATAGAGTCCCATTCTACATGTCAATACATGCAACAATGAAATTTTTCGTAAGAGGAAAATCCGTCGACTTTATAAATCGTGAGGGTTCGACGTCCCTCGAGAACCAATAAAAAAAAGGCCCAACCCCCTAACCATTTATCCTCTTTTGATTTTTGAAGTTCTTCAAAATGAGTTTTGTTTCTCATTCACTCTACTCTTTCACAAATGAA??AAGCAAGTGTTGGATTCAAAGCTGGTGTTAAAGAGTACAAATTGACTTATTATACTCCTGAATATGAAACCAAAGATACTGATATCTTGGCAGCATTCCGAGTAACTCCTCAACCCGGAGTTCCGCCTGAGGAAGCAGGGGCTGCGGTAGCTGCCGAATCTTCTACTGGTACATGGACAACTGTGTGGACCGATGGACTTACCAGCCTTGATCGTTACAAGGGACGATGCTACCACATCGAGCCCGTTGCTGGGGAGGAAAATCAATATATTGCTTATGTAGCTTACCCTTTAGACCTTTTTGAAGAGGGTTCTGTTACTAATATGTTTACTTCCATTGTAGGTAATGTATTTGGGTTCAAAGCTCTACGAGCTCTACGTCTGGAGGACCTGCGAATTCCTACTTCTTATATCAAGACTTTCCAGGGTCCGCCCCATGGCATCCAAGTTGAGAGAGATAAATTGAACAAGTATGGTCGTCCCCTATTGGGATGTACTATTAAACCAAAATTGGGGTTATCCGCCAAGAACTACGGTAGGGCGGTTTATGAATGTCTCCGCGGTGGACTTGATTTTACCAAGGATGATGAGAACGTGAACTCCCAACCATTTATGCGCTGGAGAGACCGTTTCTTATTTTGTGCCGAAGCACTTTTTAAAGCGCAGGCCGAAACAGGTGAAATCAAAGGACATTACTTGAATGCTACTGCAGGTACATGCGAAGAAATGATGAAAAGGGCCGTATTTGCCAGGGAATTGGGAGCTCCCATCGTAATGCATGACTACTTAACGGGGGGATTCACTGCAAATACTAGCTTGGCTCATTATTGCCGAGACAACGGACTACTTCTTCACATCCATCGCGCAATGCATGCAGTTATTGATAGACAGAAGAATCATGGTATGCACTTTCGTGTACTAGCTAAAGGGTTACGTATGTCTGGTGGAGATCATATTCACGCTGGTACCGTAGTAGGTAAACTGGAAGGGGAACGGGACATCACTTTGGGTTTTGTTGATTTACTACGCGATGATTTTATTGAAAAAGACCGAAGTCGCGGTATTTATTTCACTCAAGATTGGGTCTCTTTGCCAGGTGTTCTGCCCGTGGCTTCAGGCGGTATTCATGTTTGGCATATGCCTGCCTTGACCGAGATCTTTGGGGATGATTCCGTACTACAATTCGGTGGAGGAACTTTAGGGCACCCTTGGGGAAATGCACCTGGTGCAGTAGCTAATCGGGTGGCTTTAGAAGCGTGTGTACAAGCTCGGAATGAGGGACGTGATCTTGCTCGTCAGGGTAATGAAATTATTCGTGAAGCTAGCAAATGGAGCCCTGAATTAGCTGCTGCTTGTGAGATATGGAAGGAGATCAAATTCGAATTCGCAGCAATGGATACGTTG----TAA?????????????????????????????????????????????????AACCTACTAAGTGAGAACTTCCAAATTCAGAGAAACCCTGGAATTAAAAATGGGCAATCCTGAGCCAAATCCTGTGTTCAGAAAACAAGGTTCAGAAAGCGAGAATCAAAAACAGAAAAA--GGATAGGTGCAGAGACTCAATGGAAGCTGTTCTAACAAATAGAGTTGACTGCATCGGTAGGGGAATTCTTTCCTTCTATCCAAACGACAGAAAGGATGACCTTGTATACGTTCGTATACATACTGAAACATCAAACGATTAATCACGACTCGAATCAGTATTTTTTT------ATATGAAAAATTTCAGAATAGAAGGATTGTGAATTGATTCCAAGTTGAAGGAAGAATCGAATACTCAGAGATCAAATCATTCATTCCCGAGTCTAATAGTTCTTTTGAAGAACTGATTAATCGGACGAGAATAAAGATAGAGTCC-ATTCTACATGTCAATACAGACAACAATGAAATTTATAGTRAG????????????????????????????????GTTCAAGTCCCTCTATCCCCAAT-AAAAAGGCCCATTTTCCCCCCC---AACCA-----TTTATCCCTCTTTTTTGTCAGTTCTTCAAAATTCGTTATGTTTCTCATTTACTCTACTCTTTCACAAATGGGTCCGACCARAAATGTTTCTCTCTT-----ATCACAAGTTTTGTGATAGATATGATGTACGTACA--------AATGAACAGATAATGAATGGGC--------GAA-TCTCCACTATTGAATCATTCACAGTAATA-TCATTACTCTTATACAAAGTCTTCTTTTTTAAGGTACAAGAAATTCCAGGACCTAGGTAAGATTTCGTAATGTTTTTTGGGTCTCTTTAATTGACATAGACCCAAGTCCTCTAGGAGGATGATGCGTCBAGAATGGTCGGGATAGCTCAGCTGGTAGAGCAGAGGAC?????TTATAACAGGAACAGTGCATAGGAATTCGGTAAACTACCGGGACCCTTAGTATCATTAAT-----------TCTTAATAATTATCATTAAGTATTAACTAAACTACTAGTGACTTAACTACTATTAACTATAAGATTA-TGAATAGTCAATTCATATGAATTGAAATAGC-------CAATTCGTATGAATTTCATAGAATTCGCTGAAATCCAATATGGTTAATTAATATCATAAGAAGCTTCTTATATAGTTTATATATCTTAT--------------------ATAGTTAAGAATAGATAT---AAAA-----TATCCAT--------GGATGAAAGATAATATCTATATACTCATATTAGTATTAGAAATTCCTATTTCTTTTCTTTTCTTTGATTTGATTTCTAATTTCTTTCCTTTTGAATTGAATTCAAAATGCAAAATAAAATATTAGACTCTAACTATATT---AGTTAGAATTAGTTATAGCGGATTCTATATTCTAATTCTATTCGAATTAGAGCGAATCGGTCCT----------AAGGAAAGGATAAGATACAATCCAGATCATAATGAGATCTTCCCACGATTTCATTCGAAAAGAGGGGAGAGAGAAC------AAAAAAAAAAGAAGAATCAATATCGACCGTTCCAGTATTCTAAATCGAGCAGGAAAAATGAGAGGGAGAGAGACATGTATATGTGGGATATATCCATCCATATTGAATTGCGGATACATC-AATGATAGAATCATTTCTGATTG----GACCGGGTTCCCCGATAGAGATGAAAGAAGATGGGTAAGAAATAGAAGCAGACACCGATTTGATATAGAAATCAGTATCTAATGAATTCA-------------------ATGGTTCCAACATAAAAT
	'Not_Cremastosperma_sp_0750'        ????CACATATACTAATACCTCACCCCGTCCATCTGGAAATCTTGGTTCAAATACTTCACTCTTGGATACAAGATGCCCCCTCTTTGCATTTATTGCGATTCTTTCTCCACGACTATCAGAATTCGAATAGTCTCAATGCTCCAAAGAAATCCATTTCCSTTTGTTCAAAAGAGAATCRAAGATTYTTCTTGTTCATATATAATTTTCATGTATATGAATGTGAATCRGTATTWGTKTTTCTCCGTAAACAATCTKMTCATTTACGATCAACATCCTTTGGAACTGTTCTTGAGCGAACACATTTYTATGGAAAAATAGAACATCTTGTAGTAGTGCTTCGTAATGATTTTCATAAGACCYTATGGTTGTTCAAGGAYCCYTTTATGCATTATGTCAGATATCAAGGAAAATCCATTCTGGCTTCAAAGGGGACTCATCTTCGTATGAAGAAATGGAAATCTTACCTTGTCCGTTTTTGGCAATCTCATTTTTACTTGTGGTCTCAACCGRACAGGATCCATATAAACCAATTATACAATAATTCTTTCTATTTTCTGGGCTATCTTTCAAGTATACGACGAAATCCTCCGGTGGTAAGGAGTCAAATGTTAGAGAATTCATTTCTAATCGAGACTTCTATAAAGAAATTTGAGACCCTAATTCCAATTATTCCTCTGATTGGATCGTTGGCTAAAGCGAAATTTTGTAACGTATCAGGGCACCCTATTAGTAAGCCGGCCCGGGCCGATTCGTCCGATTCTGATATTATCAATCGATTTGGGCGGATATACAGAAATCTTTCTCATTATCACAGTGGATCCTCAAAAAAA??????????????????????????????????????????????????????????????????????????????????????????????????????????????????????????????????????????????????????????????????????????????????????????????????????????????????????????????????????????????????????????????????????????????????????????????????????????????????????????????????????????????????????????????????????????????????????????????????????????????????????????????????????????????????????????????????????????????????????????????????????????????????????????????????????????????????????????????????????????????????????????????????????????????????????????????????????????????????????????????????????????????????????????????????????????????????????????????????????????????????????????????????????????????????????????????????????????????????????????????????????????????????????????????????????????????????????????????????????????????????????????????????????????????????????????????????????????????????????????????????????????????????????????????????????????????????????????????????????????????????????????????????????????????????????????????????????????????????????????????????????????????????????????????????????????????????????????????????????????????????????????????????????????????????????????????????????????????????????????????????????????????????????????????????????????????????????????????????????????????????????????????????????????????????????????????????????????????????????????????????????????????????????????????????????????????????????????????????????????????????????????????????????????????????????????????????????????????????????????????????????????????????????????????????????????????????????????????????????????????????????????????????????????????????????????????????????????????????????????????????????????????????????????????????????????????????????????????????????????????????????????????????????????????????????????????????????????????????????????????????????????????????????????????????????????????????????????????????????????????????????????????????????????????????????TGTTATGCATGAACGTAATGCTCATAACTTCCCTCTAGACCTAGCTGCTGTCGAAGTTCCATCTGTAAATGGATAATACTTCAGCGTTAGTCTGAGTGTACACGAGTTGTTGAAGGATCAGATCAATGCCAACAACGTCTCTCAACAA---------------GTTGGCATTGATCTGTTCGATTCAGCAGTCTTTTAATCACCTAAG---TCTTTTTTCCCTTGAARAAA-GGATTATTTYTGGTTGGTTCACGATTGAACCGCCTATTTTTGCTCTGTACGGATCTGTATT----------ATAATTTATGTATGTTCCTGAAAATCGTTTTATTCTATACAA-----------------TTTAGGGGATTT-GCCTTTC----TATCT----CTCATTTTATAGAGAGTTTATATAGATAGGGGGGGCGGATGTACCCAAGTGGCTCARGGCAGKGGATTTGWGAAYCCACCATGCGCG?AAA??????????????????????????????????????????????????????????????????????????????????????????????????????????????????????????????????????????????????????????????????????????????????????????????????????????????????????????????????????????????????????????????????????????????????????????????????????????????????????????????????????????????????????????????????????????????????????????????????????????????????????????????????????????????????????????????????????????????????????????????????????????????????????????????????????????????????????????????????????????????TAAAGCAAGTGTTGGATTCAAAGCTGGTGTTAAAGAGTACAAATTGACTTATTATACTCCTGAATATGAAACCAAAGATACTGATATCTTGGCAGCATTCCGAGTAACTCCTCAACCCGGAGTTCCGCCTGAGGAAGCAGGGGCTGCGGTAGCTGCCGAATCTTCTACTGGTACATGGACAACTGTGTGGACCGATGGACTTACCAGCCTTGATCGTTACAAAGGACGATGCTACCACATCGAGCCCGTTGCTGGGGAGGAAAATCAATATATTGCTTATGTAGCTTACCCTTTAGACCTTTTTGAAGAGGGTTCTGTTACTAATATGTTTACTTCCATTGTAGGTAATGTATTTGGGTTCAAAGCTCTACGAGCTCTACGTCTGGAGGACTTGCGAGTTCCTACTTCTTATATCAAGACTTTCCAGGGTCCGCCCCATGGCATCCAAGTTGAGAGAGATAAATTGAACAAGTATGGCCGTCCCCTATTGGGATGTACTATTAAACCAAAATTGGGGTTATCCGCCAAGAACTACGGTAGGGCGGTTTATGAATGTCTCCGCGGTGGACTTGATTTTACCAAGGATGATGAGAACGTGAACTCCCAACCATTTATGCGCTGGAGAGACCGTTTCTTATTTTGTGCCGAAGCACTTTTTAAAGCGCAGGCCGAAACAGGTGAAATCAAAGGACATTACTTGAATGCTACTGCAGGTACATGCGAAGAAATGATGAAAAGGGCCGTATTTGCCAGGGAATTGGGAGCTCCCATCGTAATGCATGACTACTTAACGGGGGGATTCACTGCAAATACTAGCTTGGCTCATTATTGCCGAGACAACGGCCTACTTCTTCACATCCACCGCGCAATGCATGCAGTTATTGATAGACAGAAGAATCATGGTATGCACTTTCGTGTACTAGCTAAAGCGTTACGTATGTCTGGTGGAGATCATATTCACGCTGGTACCGTAGTAGGTAAACTGGAAGGGGAACGGGACATCACTTTGGGTTTTGTTGATTTACTACGTGATGATTTTATTGAAAAAGACCGAAGTCGCGGTATTTATTTCACTCAAGATTGGGTCTCTTTGCCAGGTGTTCTGCCCGTGGCTTCAGGCGGTATTCATGTTTGGCATATGCCTGCCTTGACCGAGATCTTTGGGGATGATTCCGTACTACAATTCGGTGGAGGAACTTTAGGGCACCCTTGGGGAAATGCACCTGGTGCAGTAGCTAATCGGGTGGCTTTAGAAGCGTGTGTACAAGCTCGGAATGAGGGACGTGATCTTGCTCGTCAGGGTAATGAAATTATTCGTGAAGCTAGCAAATGGAGCCCTGAATTACCTGCTGCTTGTGAGGTATGGAAGGAGATCAAATTCGAATTCGAAGCAATGGATACGTTGGATATATGCCAGTAATTCTCGCTCCTT??????????????????????GTATGGAAACCTACTAAGTGAGAACTTCCAAATTCAGAGAAACCCTGGAATTAAAAATGGGCAATCCTGAGCCAAATCCTGTGTTCAGAAAACAAGGTTCAGAAAGCGAGAACCAAAAACAGAAAAA--GGATAGGTGCAGAGACTCAATGGAAGCTGTTCTAACAAATAGAGTTGACTGCATTGGTAGGGGAATTCCTTCCTTCTATCCAAACGACAGAAAGGATGACCTTGTATACGTACGTATACATACTGAAACATCAAACGATTAATCACGACTCGAATCAGTCTTTTTTT------ATATGAAAAATTTCAAAATAGAAGGATTGTGATTTGATTCCAAGTTGAAGGAAGAATCAAATATTCAGAGATCAAATCATTCATTCCCGAGTCTAATAGATTTTTAGAATAACTGATTAATCGGACGAGAATAAAGATAGAGTCCCATTCTACATGTCAATACAGACAACAATGAAATTTATAGTAAGAGGAAAATCCGTCGACTTTAAAAATCGTGAGGGTTCAAGTCCCTCTATCCCCAAT-AAAAAGGCCCATTTTCCCCCCC---AGCCA-----TTTATCTCTCTTTTTTGTCAGTTCTTCAAAATTCGTTATGTTTCTCATTCACTCTACTCTTTCACAAATGGATCCGACCAGAAATGTTTCTCTCTTCTCTTATCACAAGTTTTGTGATAGATATGATGTACGTACA--------AATGAACAGATAATGAATGGGCTGGGCAAAGAA-TCTCCACTATTGAATCATTCACAGTAATA-TCATTACTCTTATACAAAATCTCCTTTTTTAAGGTACAAGAAATTCCAGGACCTAGGTAAGATTTTGTAATGTTTTTTGAGTCTCTTTAATTGACATAGACCCAAGTCCTCTAGGAGGATGATGCATCGAGAATGGTCGGGATAGCTCAGCTGGTAGAGCA?AGGACTGAAATAA???CAGAAACAGTGCATAGGAATTCGGTAAACTACCGGGACCCTTATTATCATTAATTATTCATTAATTCTTAATAATCATCATTAAGTATTAACTAGACTACTAGTGACTTAACTACTATTAACTATAAGATTA-TGAATAGTCAATTCATATGAATT-----------------------------TT-ATGGAATTCTATGAAATCCAATATGGTTAATTAATATTATAAGAAGCT-CTTATATAGTTTMTATATCTTAT--------------------ATAGTTAAGAATAGATAT---AAAA-----TATCTATTTAAGAATGGATGAAAGATAATATCTATATACTAATATTAGTATTAGAAATTTCTATTTCTTTTCTTT-----GATTTGATTTCGAATTTCTTTCCTTTTGAATTGAATTCAAAATGCAAAATAAAATATTAGACTCTAACTATATT---AGTTAGAATTAGTTATAGCGGATTCTATATTCTAATTCTATTCGAATTAGAGCGAATCGGTCCTATCCT-----AAGGAAAGGATAAGATACAATCCGGATCATAATGAGATCTTCCCACGATTTCATTCGGAAAGAGGGGAGATAGAACG----AAGAAAAAAAGGGAGAATCAATATCGACCGTTCCAGTATTCCAAATCGAGCAGGAAAAATGAGAGGGAGATAGACATG??????????ATATATCC?TCCATATTGAATTGGGGATACATC-AATGATAGAATCATTTCTGATTG----GACCAGGTTCCCCGATAGAGATGAAATAARATGGGTAAGAAATASAASCAGACACTGATTTGATATAGAAATCAGTATCTAATGAATTCA-------------------RKGGTGCCAACATAMATA
	'Onychopetalum_periquino_0017'      GTGTCACATATACTAATACCTCACCCCGTCCATCTGGAAATCTTGGTTCAAATACTTCACTCTTGGATACAAGATGCTCCCTCTTTGCATTTATTGCGATCCTTTCTCCACGACTATCAGAATTCGAATGGTCTCAATGCTCCAAAGAAATCCATTTCCCTTTGTTCAAAAGAGAATCGAAGATTCTTCTTGTTCATATATAATTTTCATGTATATGAATGTGAATCGGTATTTGTTTTTCTCCGTAAACAATCTGATCATTTACGATCAACATCCTTTGGAACTGTTCTTGAGCGAACACATTTTTATGGAAAAATAGAACATCTTGTAGTAGTGCTTCGTAATGATTTTCATAAGACCCTATGGTTGTTCAAGGACCCTTTTATGCATTATGTCAGATATCAAGGAAAATCCATTCTGGCTTTAAAGGGGACTCATCTTCGTATGACGAAATGGAAATCTTACCTTGTCCGTTTTTGGCAATCTCATTTTTACTTGTGGTCTCAACCGGACAGGATCCATATAAACCAATTATACAATCATTCTTTCTATTTTCTGGGCTATCTTTCAAGTGTACGACGAAATCCTTCGGTGGTAAGGAGTCAAATGTTAGAGAATTCATTTCTAATAGAGACTTCTATAAAGAAATTTGAGACCCTAACTCCAATTATTCCTCTGATTGGATCATTGGCTAAAGCGAAATTTTGTAACGTATCAGGGCACCCTATTAGTAAGCCGGCCCGGGCCGATTCGTCCGATTCTGATATTATCAATCGATTCGGGCGGATATACAGAAATCTTTCTCATTATCACAGTGGATCCTCAAAAAA?GTTACTATATCAATAGGATTGGGACTTCTACTTGTTCCGACTGTGACAAAAAATGCTCGTCGTATGTGGGCTTTTCCTAGTGTTTCATTATTAAGTATAGTTATGGTTTTTTCGGTCGATATATTTATTCAACAAATAAATGGCAGTTCCGTCCATCAATATCTATGTTCTTGGACTATCAATAATGATTTTTCTTTCGAGTTCGGCCATTTAATCGACCCACTTACTTCTATTATGTCAATACTAATCACTACTGTTGGAATCATGGTTCTTATTTATAGTGACAATTATATGTCTCATGATCAAGGATATTTGAGATTTTTTACTTCTATGAGTTTTTCCACTACTTCCATGTTGGGATTAGTTACTAGTTCCAATTTGATACAAATTTATATTTTTTGGGAATTGGTGGGAATGTGTTCGTATCTATTAATAGGTTTTTGGTTCACACGACCAATTGCAGCAAATGCTTGTCAAAAAGCGTTTGTAACGAATCGTGTAGGGGATTTTGGTTTATTATTAGGAATTTTAGGTTTTTATTGGATAACGGGTAGTTTTGAATTTCGGGATTTGTTCGAGATTTTGAATAACTTGATCCATAATAATAGGGTAAATTCTTTATTTGCTATTCTGTGTGCCTTCCTATTATTCGTCGGTGCAGTTGCTAAATCTGCACAATTTCCCCTTCATGTATGGTTGCCTGATGCCATGGAGGGGCCTACTCCTATTTCGGCTCTTATACATGCTGCCACTATGGTAGCAGCGGGAATTTTTCTTGTTGCTCGACTTTTTCCTCTTTTCACAGTCATACCTCACATAATGTGTCTTATTTCTTTGATAGGTATAATAACGGTACTATTAGGAGCTACTTTGGCTCTTGCTCAAAGAGACATTAAAAGGAGTTTAGCTTATTCTACAATGTCTCAATTGGGTTATATTATGTTAGCTCCAGGGATAGGTTCTTATCGAGCTGCTTTATTCCATTTGATCACTCATGCCTATTCGAAAGCATTATTATTTYTAGGATCCGGATCTATTATTCAT?????????????????????????????????????????GAACATGGTTCTTATGGGTGGTTTAAGAAAATATGTGCCAATTACAAAAACTACCTTTTTAGTAGGTACACTTTCTCTTTGTGGTATTCCACCTCTTGCTTGTTTTTGGTCTAAGGATGAAATCCTTAATGATAGTTGGTTGTATTCACCCATCTTTGCGATAATAGCTTGTTTCACAGCAGGATTAACTGCATTTTATATGTTTCGGATTTATTTACTTACTTTTGAGGGGCATTTACGCATTCAGTTTCAAAATTACAGCGGCACTAAAAATAGTTCGTTCTATTCAATATCTATATGGGGGAAAGAAGGGCCGGAACTGGTTAACAAAAATTTACCTTTCTTAGCAATTAATAATAAT------GAAAAGGTTTCTTTTTTTTCGAATAAGATATATCAAATTGATGGGAATGTACGAAATCTGATTCAATCTTTTATTACTCACTCTGACAATAAAGACACTTCCATATATCCCCATGAATCGGACAATACAATGCTATTGCCCTTACTTGTATTGTTCCTATTTACTTTGTTCGTCGGGTCCATAGGAATTCCCTTCGATCAAGCAGGAATGGATTTTGATATATTATCAAAATGGTTAACCCCATCGATAAACCTTTTACATCAAAATTTGAACTATTCTGTGGATTGGTATGAATTTGTGAAAAATGCAATTTTTTCAGTCAGTATAGCCTATTTCGGAATATTCATAGCGTCTCTTTTCTATGGGTCTGTTTATTCATCTTTTCAGAATTTAAACTTAATTAATTCATTTGTGAAAATGGGTCCTAAGAGAATTTTCTTGGACCGAATAATAAATGGAATATATAATTGGTC?????????????????????????????????????????????????????????????????????????????????????????????????????????????????TGTTATGCATGAACGTAATGCTCATAACTTCCCTCTAGACCTAGCTGCTGTCGAAGTTCCATCTGTAAATGGATAATACTTCAGCGTTAGTCTGAGTGTACACGAGTTGTTGAAGGATCAGATCAATGCCAACAACTTCTATCAACAA---------------GTTGGCATTGATCTGTTCGATTCAGTAGTCTTTTAATCACATAAG---TATTTTTTCCATTGAATAAA-GGATTATTTCTGGTTGGTTCACGATCGAACCGCCTATTTTTGTTCTGTACTGATCTGTACT----------ACAATTTATGTGTGTTCCTCTAAATCGTTTTATTCTATACAA-----------------ATTAAGAGGATTTGCCTTTC----TATCT----CTCATTTTATAGAGAGTTTATATAGAGAGGAGGGGCGGATGTAGCCAAGTGGCTCAAGGCAGTGGATTTGTGAATCCCATTGCCGCGGAAA??????????????????????????????????????????????????????????????????????????????????????????????????????????????????????????????????????????????????????????????????????????????????????????????????????????????????????????????????????????????????????????????????????????????????????????????????????????????????????????????????????????????????????????????????????????????????????????????????????????????????????????????????????????????????????????????????????????????????????????????????????????????????????????????????????????????????????????????????????????????????????GTGTTGGATTCAAAGCTGGTGTTAAAGAGTACAAATTGACTTATTATACTCCTGAATATGAAACCAAAGATACTGATATCTTGGCAGCATTCCGAGTAACTCCTCAACCCGGAGTTCCGCCTGAGGAAGCAGGGGCTGCGGTAGCTGCCGAATCTTCTACTGGTACATGGACAACTGTGTGGACCGATGGACTTACCAGCCTTGATCGTTACAAAGGACGATGCTACCACATCGAGCCCGTTGCTGGGGAGGAAAATCAATATATCGCTTATGTTGCTTACCCTTTAGACCTTTTTGAAGAGGGTTCTGTTACTAATATGTTTACTTCCATTGTAGGTAATGTATTTGGGTTCAAAGCTCTACGAGCTCTACGTCTGGAGGACCTGCGAATTCCTACTTCTTATATCAAGACTTTCCAGGGTCCGCCCCATGGCATCCAAGTTGAGAGAGATAAATTGAACAAGTATGGCCGTCCCCTATTGGGATGTACTATTAAACCAAAATTGGGGTTATCCGCCAAGAACTACGGTAGGGCGGTTTATGAATGTCTCCGCGGTGGACTTGATTTTACCAAGGATGATGAGAACGTGAACTCCCAACCATTTATGCGCTGGAGAGACCGTTTCTTATTTTGTGCCGAAGCACTTTTTAAAGCGCAGGCCGAAACGGGTGAAATCAAAGGACATTACTTGAATGCTACTGCAGGTACATGCGAAGAAATGATAAAAAGGGCCGTATTTGCCAGGGAATTGGGAGCTCCCATCGTAATGCATGACTACTTAACGGGGGGATTCACTGCAAATACTAGCTTGGCTCATTATTGCCGAGACAACGGCCTACTTCTGCACATTCATCGCGCAATGCATGCAGTTATTGATAGACAGAAGAATCATGGTATGCACTTTCGTGTACTAGCTAAAGCGTTACGTATGTCTGGTGGAGATCATATTCACGCTGGTACCGTAGTAGGTAAACTGGAAGGGGAACGGGACATCACTTTGGGTTTTGTTGATTTACTACGTGATGATTTTATTGAAAAAGACCGAAGTCGCGGTATTTATTTCACTCAAGATTGGGTCTCTTTGCCAGGTGTTCTGCCCGTGGCTTCAGGCGGTATTCATGTTTGGCATATGCCTGCCTTGACCGAGATCTTTGGGGATGATGCCGTACTACAATTCGGTGGAGGAACTTTAGGGCACCCTTGGGGAAATGCACCTGGTGCAGTAGCTAATCGGGTGGCTTTAGAAGCGTGTGTACAAGCTCGGAATGAGGGACGTGATCTTGCTCGTCAGGGTAATGAAATTATTCGTGAAGCTAGCAAATGGAGCCCTGAATTAGCTGCTGCTTGTGAGGTATGGAAGGAAATCAAATTCGAATTCGCAGCAGTGGATACGTTGGATGTAATCCAGTAATTCTCGCTCCTTCCCCTAATTGCAATTAAACTCGGTATGGAAACCTACTAAGTGAGAACTTCCAAATTCAGAGAAACCCTGGAATTAACAATGGGCAATCCTGAGCCAAATCCTGTGTTCAGAAAACAAGGTTCAGAAAGCGAGAATCAAAAACAGAAAAA--GGATAGGTGCAGAGACTCAATGGAAGCTGTTCTAACAAATAGAGTTGACTGCATTGGTAGGGGAATTCTTTCCTTCTATCCAAACGACAGAAAGGATGACCTTGTATACGTACGTATACATACTGAAACATCAAACGATTAATCACGACTCGAATCAGTATTTTTTT------ATATGAAAAATTTCAGACTAGAAGGATTGTGAATTGATTCCAAGCTGAAGGAAGAATCGAATATTCAGAGATCAAATCATTCATTCCCGAGTCTAATAGATCTTTTGAAGAACTGATTAATCGGACGAGAATAAAGATAGAGTCCCATTCTACATGTCAATACAGACAACAATGAAATTTATAGTAAGAGGAAAATCCGTCGACTTTAAAAATCGTGAGGGTTCAAGTCCCTCTATCCCCAATAAAAAAGGCCCATTTCCCCCCCCCCCAACCA-----TTTATCCCTCTTTTTTGTCAGTTCTTCAAAATTCGTTATGTTTCTCATTCACTCTATTCTTTCACAAATGGGTCCGACCAGAAATGTTTCTCTCTT-----ATCACAAGTTTTGTGATAGATATGATGTACGTACA--------AATGAACAGATAATGAATGGGCTGGGCAAGGAA-TCTCCACTATTGAATCATTCACAGTAATA-TCATTACTCTTATACAAAGTCTTCTTTTTTAAGGTACAAGAAATTCCAGGACCTAGGTAAGATTTTGTAATGTTTTTTGAGTCTCTTTAATTGACATAGACCCAAGTCCTCTAGGAGGATGATGCATCGAGAATGGTCGGGATAGCTCAGCTGGTAGAGCAGAGGACTGAAAATATAACAGAAACAGTGCATAGGAATTCGGTAAACTGCCGGGACTTTTACTATCATTATATATTCATTAATTCTTAATAATTCTCATTAAGTATTAACTAAACTACTAGTGACTTAACTACTATTAACTAGAAAATTA-TGAATCGTCAATTCATATGAATTGAAATAGC-------CAATTCATATGAATTTCATAGAATTCTATGAAATCCAATATGGTTAATTAATATCATAAGAAGCTTCTTATATAGTTTATATATCTTAT--------------------ATAGATAAGAATAGATAT---AAAA-----TATCTATTTAAGAATGGATGAAAGATAGTATCTATATACTAATATTAGTATTAGAAATTTCTATTTCTTTTCTTT-----GATTTGATTTCGAATTTCTTTCCTTTTGAATTCAATTCAAAATGCAAAATAAAATATTAGACTCTAACTATATT---AGTTAGAATTAGTTATAACGGATTCTATATTCTAATTCTATTCGAATTAGAGCGAATCGGTCCT----------AAGGAAAGGATAAGATACAATCCAGATCATAATGAGATCTTCCCACGATTTCATTCGGAAAGAGGGGAGATAGAACG-------AAAAAAAAGAAGAATCAATATCGACCGTTCCAGTATTCCAAATCGAGCAGGAAAAATGAGAGGGAGAGAGACGTGTATATGTGGGATATATCCATCCATATTGAATTGCGGATACATC-AATGATAGAATCATTTCTGATTG----GACCAGGTTCCCCGATAGAGATGAAAGAAGATGGGTAAGAAATAGAAGCAGACACTGATTTGATATAGAAATCAGTATCTAATGAATTCA-------------------ATGGTCACA---TAAATA
	'Pseudoxandra_lucida_0307'          GTGTCACATATACTAATACCTCACCCCGTCCATCTGGAAATCTTGGTTCAAATACTTCACTCTTGGATACAAGATGCCCCCTCTTTGCATTTATTGCGATTCTTTCTCCACGACTATCAGAATTCGAATAGTCTCAATGCTCCAAAGAAATCCATTTCCCTTTGTTCAAAAGAGAATCGAAGATTCTTCTTGTTCATATATAATTTTCATGTATATGAATGTGAATTGGTATTTGTTTTTCTCCGTAAACAATCTGATCATTTACGATCAACATCCTTTGGAACTGTTCTTGAACGAACACATTTTTATGGAAAAATAGAACTACTTGTAGTAGTTCTTCGTAATGATTTTCATAAGACCCTATGGTTGTTCAAAGACCCTTTTATGCATTATGTCAGATATCAAGGAAAATCCATTCTGGCTTCAAAGGGGACTCATCTTCGTATGAAGAAATGGAAATCTTACCTTGTCCGTTTTTGGCAATCTCATTTTTACTTGTGGTCTCAACCGGACAGGATCCATATAAACCAATTATACAATCATTCTTTCTATTTTCTGGGCTATCTTTCAAGTGTACGACGAAATCCTTCGGTGGTAAGGAGTCAAATGTTAGAGAATTCATTTCTAATAGAGACTTCTATAAAGAAATTTGAGACCCTAATTCCAATTATTCCTCTGATTGGATCATTGGCTAAAGCGAAATTTTGTAACGTATCAGGGCACCCTATTAGTAAGTCGGCCCGGGCCGATTCGTCCGATTCTGATATTATCAATCGATTTGGGCGGATATACAGAAATCTTTCTCATTATCACAGTGGATCCTCAAAAAAAGTTACTATATCAATAGGATTGGGACTTCTACTTGTTCCGACTGTGACAAAAAATGCTCGTCGTATGTGGGCTTTTCCTAGTGTTTCATTATTAAGTATAGTTATGGTTTTTTCGGCCGATATATCTATTCAACAAATAAATGGCAGTTCCGTCTATCAATATCTATGTTCTTGGACTATCAATAATGATTTTTCTTTCGAGTTCGGCCATTTAATCGACCCACTTACTTCTATTATGTCAATACTAATCACTACTGTTGGAATCATGGTTCTTATTTATAGTGACAATTATATGTCTCATGATCAAGGATATTTGAGATTTTTTACTTCTATGAGTTTTTCCACTACTTCCATGTTGGGATTAGTTACTAGTTCCAATTTGATACAAATTTATATTTTTTGGGAATTGGTGGGAATGTGTTCGTATATATTAATAGGTTTTTGGTTCACGCGACCAATCGCAGCAAATGCTTGTCAAAAAGCGTTTGTAACGAATCGTGTAGGGGATTTTGGTTTATTATTAGGAATCTTAGGTTTTTATTGGATAACGGGTAGTTTTGAATTTCGGGATTTGTTCGAAATTTTGAATAACTTGATCCATAATAATAGGGTAAATTCTTTATTTGCTATTCTGTGTGCCTTCCTATTATTCGTCGGTGCAGTTGCTAAATCTGCACAATTTCCCCTTCATGTATGGTTACCCGATGCCATGGAGGGGCCTACTCCTATTTCGGCTCTTATACATGCTGCCACTATGGTAGCAGCGGGAATTTTTCTTGTTGCTCGACTTTTTCCTCTTTTCACAGTCATACCTCACATAATGTGTCTTATTTCTTTGATAGGTATAATAACGGTACTATTAGGAGCTACTTTGGCTCTTGCTCAAAGAGACATTAAAAGGAGTTTAGCCTATTCTACAATGTCTCAATTGGGTTATATTATGTTAGCTCCAGGGATAGGGTCTTATCGAGCTGCTTTATTCCATTTGATCACTCATGCCTATTCGAAAGCATTATTATTTTTAGGATCCGGATCCATTATTCATTCAATGGAATCTATTGTTGGCTATTCTCCAGATAAAAGTCAGAACATGGTTCTTATGGGTGGTTTAAGAAAATATGTGCCAATTACAAAAACTACCTTTTTAGTAGGTACACTTTCTCTTTGTGGTATTCCACCTCTTGCTTGTTTTTGGTCTAAGGATGAAATCCTTAATGATAGTTGGTTGTATTCACCCATCTTTGCGATAATAGCTTGTTCCACAGCAGGATTAACTGCATTTTATATGTTTCGGATTTATTTACTTACTTTTGAGGGACATTTACGCATTCAGTTTCAAAATTACAGTGGCACTAAAAATAGTTCGTTCTATTCAATATCTATATGGGGGAAAGAAGGGCCGGAATTGGTTAACAAAAATTTACCTTTCTTAACAATTAATAATAATAAT---GAAAAGGTATCTTTTTTTTCGAATAAGATATATCAAATTGATGGGAATGTACGAAATCTGATTCCATCTTTTATTACTCACTCTGACAATAAAGACACTTCCATATATCCCCATGAATCGGACAATACAATGCTATTGCCCTTACTTGTATTGTTCCTATTTACTTTGTTCGTCGGGTCCATAGGAATTCCCTTCGATCAAGTAGGAATGGATTTTGATATATTATCAAAATGGTTAACCCCATCGATAAACCTTTTACATCAAAAATTGAACTATTCTGTGGATTGGTATGAATTTGTGACAAATGCAATTTTTTCAGTCAGTATAGCCTATTTCGGAATATTCATAGCGTCTCTTTTCTATGGGTCTGTTTATTCATCTTTTCAGAATTTAGACTTAATTAATTCATTTGTGAAAATGGGTCCTAAGAGAATTTTCTTGGACCGAATAATAAATGGAATATACAGTTGGTCATATAATCGTGGTTACATAGATGTTTTTTATGCAACATCCCTAATTAAGGGTATAAGAGGATTAGCCCAACTAACTCATTTTTTTGATAAACGAATAATTGATGGAATTACGATGTTATGCATGAACGTAATGCTCATAACTTCCCTCTAGACCTAGCTGCTGTCGAAGTTCCATCTGTAAATGGATAATACTTCAGCGTTAGTCTGAGTGTACACGAGTTGTTGAAGGATCAGATCAATGCCAACAACTTCTATCAACAA---------------GTTGGCATTGATCTGTTCGATTCAGTAGTCTTTTAATCACATAAG---TATTTTTTCCATTGAAGAAA-GGATTATTTCTGGTTGGTTCACGATCGAACCGCCCATTTTTGTTCTGTACTGATCTGTACT----------AGAATTTATGTATGTTCCTCTAAATCGTTTTATTCTATACAA-----------------TTTAGAGGATTT-GCCTTTC----TATCT----CTCATTTTATAGAGAGTTTATATAGAGAGGAGGGGCGGATGTAGCCAAGTGGCTCAAGGCAGTGGATTTGTGAATCCACCATGCGCGAAAA??????????????????????????????????????????????????????????????????????????????????????????????????????????????????????????????????????????????????????????????????????????????????????????????????????????????????????????????????????????????????????????????????????????????????????????????????????????????????????????????????????????????????????????????????????????????????????????????????????????????????????????????????????????????????????????????????????????????????????????????????????????????????????????????????????????????????????????????????????????????TAAAGCAAGTGTTGGATTCAAAGCTGGTGTTAAAGAGTACAAATTGACTTATTATACTCCTGAATATGAAACCAAAGATACTGATATCTTGGCAGCATTCCGAGTAACTCCTCAACCCGGAGTTCCGCCTGAGGAAGCAGGGGCTGCGGTAGCTGCCGAATCTTCTACTGGTACATGGACAACTGTGTGGACCGATGGACTTACCAGCCTTGATCGTTACAAAGGACGATGCTACGGCATCGAGCCCGTTGCTGGGGAGGAAAATCAATATATTGCTTATGTAGCTTACCCTTTAGACCTTTTTGAAGAGGGTTCTGTTACTAATATGTTTACTTCCATTGTAGGTAATGTATTTGGGTTCAAAGCTCTACGAGCTCTACGTCTGGAGGACCTGCGAATTCCTATTTCTTATGTCAAGACTTTCCAGGGTCCGCCCCATGGCATCCAAGTTGAGAGAGATAAATTGAACAAGTATGGCCGTCCCCTATTGGGATGTACTATTAAACCAAAATTGGGGTTATCCGCCAAGAACTACGGTAGGGCGGTTTATGAATGTCTCCGCGGTGGACTTGATTTTACCAAGGATGATGAGAACGTGAACTCCCAACCATTTATGCGCTGGAGAGACCGTTTCTTATTTTGTGCCGAAGCACTTTTTAAAGCGCAGGCCGAAACAGGTGAAATCAAAGGACATTACTTGAATGCTACTGCAGGTACATGCGAAGAAATGATGAAAAGGGCCATATTTGCCAGGGAATTGGGAGCTCCCATCGTAATGCATGACTACTTAACGGGGGGATTCACTGCAAATACTACCTTGGCTCATTATTGCCGAGACAACGGCCTACTTCTTCACATCCATCGCGCAATGCATGCAGTTATTGATAGACAGAAGAATCATGGTATGCACTTTCGTGTACTAGCTAAAGCGTTACGTATGTCTGGTGGAGATCATATTCACGCTGGTACCGTAGTAGGTAAACTGGAAGGGGAACGGGACATCACTTTGGGTTTTGTTGATTTACTACGTGATGATTTTATTGAAAAAGACCGAAGTCGCGGTATTTATTTCACTCAAGATTGGGTCTCTTTGCCAGGTGTTCTGCCCGTGGCTTCAGGCGGTATTCATGTTTGGCATATGCCTGCCTTGACCGAGATCTTTGGGGATGATTCCGTACTACAATTCGGTGGAGGAACTTTAGGGCACCCTTGGGGAAATGCACCTGGTGCAGTAGCTAATCGGGTGGCTTTAGAAGCGTGTGTACAAGCTCGGAATGAGGGACGTGATCTTGCTCGTCAGGGTAATGAAATTATTCGTGAAGCTAGCAAATGGAGCCCTGAATTAGCTGCTGCTTGTGAGGTATGGAAGGAGATCAAATTCGAATTCGAAGCAGTGGATACGTTGGATGTAATCCAGTAATTCTCGCTCCTTCCCCTAATTGCAWTTAAACTCGGTATGGAAACCTACTAAGTGAGAACTTCCAAATTCAGAGAAACCCTGGAATTAAAAATGGGCAATCCTGAGCCAAATCCTGTGTTCAGAAAACAAGGTTCAGAAAGCGAGAATCAAAAACAGAAAAA--GGATAGGTGCAGAGACTCAATGGAAGCTGTTCTAACAAATAGAGTTGACTGCATTGGTAGGGGAATTCTTTCCTTCTATCCAAACGACAGAAAGGATGACCTTGTATACGTACGTATACATACTGAAACATCAAACGATTAATCACGACTCGAATCAGTATTTTTTT------ATATGAAAAATTTCAGAATAGAAGGATTGTGAATTGATTCCAAGTTGAAGGAAGAATCGAATATTCAGAGATCAAATCATTCATTCCCGAGTCTAATAGATCTTTTGAAGAACTGATTAATCGGACGAGAATAAAGATAGAGTCCCATTCTACATGTCAATACAGACAACAATGAAATTTATAGTAAGAGGAAAATCCGTCGACTTTAAAAATCGTGAGGGTTCAAGTCCCTCTATCCCCAAAAAAAAAGGCCCATTTTCCCCCCC---AACCA-----TTTATCCCTCTTTTTTGTCAGTTCTTCAAAATTCGTTATGTTTCTCATTCACTCTACTCTTTCACAAATGGGTCCGACCAGAAATGTTTCTCTCTT-----ATCACAAGTTTTGTGATAGATATGATGTACGTACA--------AATGAACAGATAATGAATGGGCTGGGCAAGGAA-TCTCCACTATTGAATCATTCACAGTAATA-TCATTACTCTTATACAAAGTCTTCTTTTTTAAGGTACAAGAAATTCCAGGACCTAGGTAAGATTTTGTAATGTTTTTTGGGTCTCTTTAATTGACATAGACCCAAGTCCTCTAGGAGGATGATGCATCGAGAATGGTCGGGATAGCTCAGCTGGTAGAGCAGAGGAC?????ATATAACAGAAACAGTGCATAGGAATTCGGTAAACTACCGGGACCCTTACTATCATTAATTATTCATTAATTCTTAATAATTATCATTAAGTATTAACTAAACTACTAGTGACTTAACTACTATTAACTATAAAATTA-TGAATAGTCAATTCATATGAATTG-------GCTATTTCAATTCATATGAATTTCATAGAATTCTATGAAATCCAATATGGTTAATTAATATCATAAGAAGCTTCTTATATAGTTTATATATCTTAT--------------------ATAGTTAAGAATAGATAT---GAAA-----TATCTATTTAAGAATGGATGAAAGATAATATCTATATACTAATATTAGTATTAGAAATTTCTATTTCTTTTCTTT-----GATTTGATTTCGAATTTCTTTCCTTTTGAATTGAATTCAAAATGCAAAATAAAATATTAGACTCTAACTATATT---AGTTAGAATTAGTTATAGCGGATTCTATATTCTAATTCGAATCGAATTAGAGCGAATCGGTCCT----------AAGGAAAGGATAAGATACAATCCAGATCATAATGAGATCTTCCCACGATTTCATTCGGAAAGAGGGGAGATAGAACG-----AAAAAAAAAAGAAGAATCAATATCGACCGTTCCAGTATTCCAAATCGAGCAGGAAAAATGAGAGGGAGAGAGACATGTATATGTGGGATATATCCATCCATATTGAATTGCGGATACATC-AATGATAGAATCATTTCTGATTG----GACCAGGTTCCCCGATAGAGATGAAAGAAGATGGGTAAAAAATAGAAGCAGACCCTGATTGGATATAGAAATCAGTATCTAATGGATTCA-------------------ATGGTTCCAACATAAATA
	'Pseudoxandra_spiritussancti_0110'  GTGTCACATATACTAATACCTCACCCCGTCCATCTGGAAATCTTGGTTCAAATACTTCACTCTTGGATACAAGATGCCCCCTCTTTGCATTTATTGCGATTCTTTCTCCACGACTATCAGAATTCGAATAGTCTCAATGCTCCAAAGAAATCCATTTCCCTTTGTTCAAAAGAGAATAGAAGATTCTTCTTGTTCATATATAATTTTCATGTATATGAATGTGAATTGGTATTTGTTTTTCTCCGTAAACAATCTGATCATTTACGATCAACATCCTTTGGAACTGTTCTTGAGCGAACACATTTTTATGGAAAAATAGAACTACTTGTAGTAGTGCTTCGTAATGATTTTCATAAGACCCTATGGTTGTTCAAAGACCCTTTTATGCATTATGTCAGATATCAAGGAAAATCCATTCTGGCTTCAAAGGGGACTCATCTTCGTATGAAGAAATGGAAATCTTACCTTGTCCGTTTTTGGCAATCTCATTTTTACTTGTGGTCTCAACCGGACAGGATCCATATAAACCAATTATACAATCATTCTTTCTATTTTCTGGGCTATCTTTCAAGTGTACGACGAAATCCTTCGGTGGTAAGGAGTCAAATGTTAGAGAATTCATTTCTTATAGAGACTTCTATAAAGAAATTTGAGACCCTAATTCCAATTATTCCTCTGATTGGATCATTGGCTAAAGCGAAATTTTGTAACGTATCAGGGCACCCTATTAGTAAGCCGGCCCGGGCCGATTCGTCCGATTCTGATATTATCAATCGATTTGGGCGGATATACAGAAATCTTTATCATTATCACAGTGGATCCTCAAAAAAA?TTACTATATCAATAGGATTGGGACTTCTACTTGTTCCGACTGTGACAAAAAATGCTCGTCGTATATGGGCTTTTCCTAGTGTTTCATTATTAAGTATAGTTATGGTTTTTTCGGCCGATATATCTATTCAACAAATAAATGGCAGTTCCGTCTATCAATATCTATGTTCTTGGACTATCAATAATGATTTTTCTTTCGAGTTCGGCCATTTAATTGACCCACTTACTTCTATTATGTCAATACTAATCACTACTGTTGGAATCATGGTTCTTATTTATAGTGACAATTATATGTCTCATGATCAAGGATATTTGAGATTTTTTACTTCTATGAGTTTTTCCACTACTTCCATGTTGGGAT?AGTTACTAGTTCCAATTTGATACAAATTTATATTTTTTGGGAATTGGTGGGAATGTGTTCGTATCTATTAATAGGTTTTTGGTTCACGCGACCAATTGCAGCAAATGCTTGTCAAAAAGCGTTTGTAACGAATCGTGTAGGGGATTTTGGTTTATTATTAGGAATCTTAGGTTTTTATTGGATAACGGGTAGTTTTGAATTTCGGGATTTGTTCGAAATTTTGAATAACTTGATCCATAATAATAGGGTAAATTCTTTATTTGCTATTCTGTGTGCCTTCCTATTATTCGTCGGTGCAGTTGCTAAATCTGCACAATTTCCCCTTCATGTATGGTTACCTGATGCCATGGAGGGGCCTACTCCTATTTCGGCTCTTATACATGCTGCCACTATGGTAGCAGCGGGAATTTTTCTTGTTGCTCGACTTTTTCCTCTTTTCACAGTCATACCTCACATAATGTGGCTTATTTCTTTGATAGGTATAATAACGGTACTATTAGGAGCTACTTTGGCTCTTGCTCAAAGAGACATTAAAAGGAGTTTAGCCTATTCTACAATGTCTCAATTGGGTTATATTATGTTAGCTCCAGGGATAGGTTCTTATCGAGCTGCTTTATTCCATTTGATCACTCATGCATATTCGAAAGCATTATTATTTTTAGGATCCGGATCCATTATTCATTCAATGGAATCTATTGTTGGCTATTCTCCAGATAAAAGTCAGAACATGGTTCTTATGGGTGGTTTAAGAAAATATGTGCCAATTACAAAAACTACCTTTTTAGTAGGTACACTTTCTCTTTGTGGTATTCCACCTCTTGCTTGTTTTTGGTCTAAGGATGAAATCCTTAATGATAGTTGGTTGTATTCACCCATCTTTGCGATAATAGCTTGTTCCACAGCAGGATTAACTGCATTTTATATGTTTCGGATTTATTTACTTACTTTTGAGGGACATTTACGCATTCAGTTTCAAAATTACAGTGGCACTAAAAATAGTTCGTTCTATTCAATATCTATATGGGGGAAAGAAGGGCCGGAACTGGTTAACAAAAATTTACCTTTCTTAGCAATTAATAATAATAAA---GAAAAGGTTTCTTTTTTTTCGAATAATATATATCAAATTGATGGGAATGTACGAAATCTGATTCAATCTTTTATTACTCACTCTGACAATAAAGACACTTCCATATATCCCCATGAATCGGACAATACAATGCTATTGCCCTTACTTGTATTGTTCCTATTTACTTTGTTCGTCGGGTCCATAGGAATTCCCTTCGATCAAGTAGGAATGGATTTTGATATATTATCAAAATGGTTAACCCCATCGATAAACCTTTTACATCAAAAATTGAACTATTCTGTGGATTGGTATGAATTTGTGACAAATGCAATTTTTTCAGTCAGTATAGCCTATTTCGGAATATTCATAGCGTTTCTTTTCTATGGGTCTGTTTATTCATCTTTTCAGAATTTAGACTTAATTAATTCATTTGTGAAAATGGGTCCTAAGAGAATTTTCTTGGACCGAATAATAAATGGAATATACAGTTGGTCATATAATCGTGGTTACATAGATGTTTTTTATGCAACATCCCTAATTAAGGGTATAAGAGGATTAGCCCAACTAACTCATTTTTTTGATAAACGAATAATTGATGGAATTACGATGTTATGCATGAACGTAATGCTCATAACTTCCCTCTAGACCTAGCTGCTGTCGAAGTTCCATCTGTAAATGGATAATACTTCAGCGTTAGTCTGAGTGTACACGAGTTGTTGAAGAATCAGATCAATGCCAACAACTTCTATCAACAA---------------GTTGGCATTGATCTGTTCGATTCAGTAGTCTTTTAATCACATAAG---TCTTTTTTCCATTGAAGAAA-GGATTTTTTCTGGTTGGTTCACGATCGAACCGCCCATTTTTGTTCTGTACTGATCTGTACT----------AGAATTTATGTATGTTCCTCTAAATCGTTTTATTCTATACAA-----------------TTTAGAAGATTT-GCCTTTC----TATCT----CTCATTTTATATAGAGTTTATATAGAGAGGAGGGGCGGATGTAGCCAAGTGGCTCAAGGCAGTGGATTTGTGAATCCACCATGCGCGAAAA??????????????????????????????????????????????????????????????????????????????????????????????????????????????????????????????????????????????????????????????????????????????????????????????????????????????????????????????????????????????????????????????????????????????????????????????????????????????????????????????????????????????????????????????????????????????????????????????????????????????????????????????????????????????????????????????????????????????????????????????????????????????????????????????????????????????????????????????????????????????TAAAGCAAGTGTTGGATTCAAAGCTGGTGTTAAAGAGTACAAATTGACTTATTATACTCCTGAATATGAAACCAAAGATACTGATATCTTGGCAGCATTCCGAGTAACTCCTCAACCCGGAGTTCCGCCTGAGGAAGCAGGGGCTGCGGTAGCTGCCGAATCTTCTACTGGTACATGGACAACTGTGTGGACCGATGGACTTACCAGCCTTGATCGTTACAAAGGACGATGCTACCACATCGAGCCCGTTGCTGGGGAGGAAAATCAATATATTGCTTATGTAGCTTACCCTTTAGACCTTTTTGAAGAGGGTTCTGTTACTAATATGTTTACTTCCATTGTAGGTAATGTATTTGGGTTCAAAGCTCTACGAGCTCTACGTCTGGAGGACCTGCGAATTCCTAAGTCTTATATCAAGACTTTCCAGGGTCCGCCCCATGGCATCCAAGTTGAGAGAGATAAATTGAACAAGTATGGCCGTCCCCTATTGGGATGTACTATTAAACCAAAATTGGGGTTATCCGCCAAGAACTACGGTAGGGCGGTTTATGAATGTCTCCGCGGTGGACTTGATTTTACCAAGGATGATGAGAACGTGAACTCCCAACCATTTATGCGCTGGAGAGACCGTTTCTTATTTTGTGCCGAAGCACTTTTTAAAGCGCAGGCCGAAACAGGTGAAATCAAAGGACATTACTTGAATGCTACTGCAGGTACATGCGAAGAAATGATTAAAAGGGCCGTATGTGCCAGGGAATTGGGAGTTCCCATCGTAATGCATGACTACTTAACGGGGGGATTCACTGCAAATACTAGCTTGGCTCATTATTGCCGAGACAACGGCCTACTTCTTCACATCCATCGCGCAATGCATGCAGTTATTGATAGACAGAAGAATCATGGTATGCACTTTCGTGTACTAGCTAAAGCGTTACGTATGTCTGGTGGAGATCATATTCACGCTGGTACCGTAGTAGGTAAACTGGAAGGGGAACGGGACATCACTTTGGGTTTTGTTGATTTACTACGTGATGATTTTATTGAAAAAGACCGAAGTCGCGGTATTTATTTCACTCAAGATTGGGTCTCTTTGCCAGGTGTTCTGCCCGTGGCTTCAGGCGGTATTCATGTTTGGCATATGCCTGCCTTGACCGAGATCTTTGGGGATGATTCCGTACTACAATTCGGTGGAGGAACTATAGGGCACCCTTGGGGAAATGCACCTGGTGCAGTAGCTAATCGGGTGGCTTTAGAAGCGTGTGTACAAGCTCGGAATGAGGGACGTGATCTTGCTCGTCAGGGTAATGAAATTATTCGTGAAGCTAGCAAATGGAGCCCTGAATTAGCTGCTGCTTGTGAGGTATGGAAGGAGATCAAATTCGAATTCGAAGCAGTGGATACGTTGGATGTAATCCAGTAATTCTCGCTCCTTCCCCTAATTGCAATTAAACTCGGTATGGAAACCTACTAAGTGAGAACTTCCAAATTCAGAGAAACCCTGGAATTAAAAATGGGCAATCCTGAGCCACATCCTGTGTTCAGAAAACAAGGTTCATAAAGCGAGAATCAAAA-CAGAAAAA--GGATAGGTGCAGAGACTCAATGGAAGCTGTTCTAACAAATAGAGTTGACTGCATTGGTAGGGGAATTCTTTCCTTCTATCCAAACGACAGAAAGGATGACCTTGTATACGTACGTATACATACTGAAATATCAAACGATTAATCACGACTCGAATCAGTATTTTTTT------ATATGAAAAATTTCAGAATAGAAGGATTGTGAATTGATTCCAAGTTGAAGGAAGAATCGAATATTCAGAGATCAAATCATTCATTCCCGAGTCTAATAGATCTTTTGAAGAACTGATTAATCGGACGAGAATAAAGATAGAGTCCCATTCTACATGTCAATACAGACAACAATGAAATTTATAGTAAGAGGAAAATCCGTCGACTTTAAAAATCGTGAGGGTTCAAGTCCCTCTATCCCCAATAAAAAAGGCCCATTTTCCCCCCC---AACCA-----TTTATCCCTCTTTTTTGTCAGTTCTTCAAAATTCGTTATGTTTCTCATTCACTCTACTCTTTCACAAATGGGTCCGACCAGAAATGTTTCTCTCTT-----ATCACAAGTTTTGTGATAGATATGATGTACGTACA--------AATGAACAGATAATGAATGGGCTGGGCAAGGAA-TCTCCACTATTGAATCATTCACAGTAATA-TCATTACTCTTATACAAAGTCTTCTTTTTTAAGGTACAAGAAATTCCAGGACCTAGGTAAGATTTTGTAATGTTTTTTGGGTCTCTTTAATTGACATAGACCCAAGTCCTCTAGGAGGATGATGCATCGAGAAGCGTCGGGATAGCTCAGCTGGTAGAGCAGAGGAC?????ATATAACGGAAACAGTGCATAGGAATTCGGTAAACTACCGGGACCCTTACTATCATTAATTATTCATTAATTCTTAATAATTATCATTAAGTATTAACTAAACTACTAGTGACTTAACTACTATTAACTATAAAATTA-TGAATAGTCAATTCATATGAATTG-------GCTATTTCAATTCATATGAATTTCATAGAATTCTATGAAATCCAATATGGTTAATTAATATCATAAGAAGCTTCTTATATAGTTTATATATCTTAT--------------------ATAGTTAAGAATAGATAT---GAAA-----TATCTATTTAAGAATGGATGAAAGATAATATCTATATACTAATATTAGTATTAGAAATTTCTATTTTTTTTCTTT-----GATTTGATTTCGAATTTCTTTCCTTTTGAATTGAATTCAAAATGCAAAATAAAATATTAGACTCTAACTATATT---AGTTAGAATTAGTTATAGCGGATTCTATATTCTAATTCTATTCGAATTAGAGCGAATCGGTCCT----------AAGGAAAGGATAAGATACAATCCAGATCATAATGAGATCTTCCCACGATTTCATTCGGAAAGAGGGGAGATAGAACG------AAAAAAAAAGAAGAATCAATATCGACCGTTCCAGTATTCCAAATCGAGCAGGAAAAATGAGAGGGAGAGAGACATGTATATGTGGGATATATCCATCCATATTGAATTGCGGATACATC-AATGATAGAATCATTTCTGATTG----GACCAGGTTCCCCGATAGAGATGAAAGAAGATGGGTAAGAAATAGAAGCAGACACTGATTTGATATAGAAATCAGTATCTAATGAATTCA-------------------ATGGTTCCAACATAAATA
	'Sapranthus_viridiflorus_0211'      GTGTCACATATACTAATACCTCACCCCGTCCATCTGGAAATCTTGGTTCAAATACTTCACTCTTGGATACAAGATGCTCCCTCTTTGCATTTATTGCGATTCTTTCTCCACGACTATCAGAATTCAAATAGTCTCCAGGCTCCAAAGAAATCCATTTCCCCTTGTTCAAAAGAGAATCGAAGATTCTTTTTGTTCATATATAATTTTCATGTATATGAGTGCGAATCGGAATTTGTTTTTCTCCGTAAACAATCTGATGATTTACGATCAACATCTTTTGGAACTGTTCTTGAGCGAACGCATTTTTATGGAAAAATGGAACATCTTGTTGTAGTGCTTCGTAATGATTTTCATAAGACCCTATGGTTGTTCAAGGACCCTTTTATGCATTATGTCAGATATCAAGGAAAATCCATTCTGGCTTCAAAGGGTACTCATCTTCGTATGAAGAAATGGAAATCTTACCTTGTCCATTTTTGGCAATCTCATTTTTACTTGTGGTCTCAACCGGACAGGATCCATATAAACCAATTATACAATCATTCTTTCTATTTTCTGGGCTATCTTTCGAGTATACGACGAAATCCTTCGGTGGTAAGGAGTCAAATGTTAGAGAATTCATTTCTAATCGAGACTTCTATAAAGAAATTTGAGACCTTAATTCCAACTATTCCTCTGATTAGATCGTTGGCTAAAGCGAAATTTTGTAACGTATCAGGGCACCCTATTAGTAAGCCGGCCCGGGCCGATTCGTCCGATTCTGATATTATCAATCGATTTGGTCGGATATACAGAAATCTTTCTCATTATCACAGTGGATCCTCAAAAAAAGTTACTATATCAATAGGATTGGGACTTCTACTTGTTCCGACTGTGACAAAAACTGCTCGTCGTATGTGGGCTTTTCCTAGTGTTTCATTGTTAAGTATAGTTATGGTTTTTTCGGCCGATATATCTATTCAACAAATAAATGGCAGTTCCGTCTATCAATATCTATGTTCTTGGACTATCAATAATGATTTTTCTTTCGAGTTCGGCCATTTAATCGACCCACTTACTTCTATTATGTCAATACTAATCACTACTGTTGGAATCATGGTTCTTATTTATAGTGACAATTATATGTCTCATGATCAAGGATATTTAAGATTTTTTACTTATATGAGTTTTTCCACTACTTCCATGTTGGGATTAGTTACTAGTTCCAATTTGATACAAATTTATATTTTTTGGGAATTGGTAGGAATGTGTTCGTATCTATTAATAGGTTTTTGGTTCACACGACCAATTGCAGCAAATGCTTGTCAAAAAGCGTTTGTAACGAATCGTGTAGGGGATTTTGGTTTATTATTAGGAATCTTAGGTTTTTATTGGATAACGGGTAGTTTTGAATTTCGGGATTTGTTCGAAATTTTGAATAACTTGATCCATAATAATAGGGTAAATTCTTTATTTGCTATTCTGTGTGCCTTCCTATTATTCATCGGTGCAGTTGCTAAATCTGCACAATTTCCCCTTCATGTATGGTTACCTGATGCCATGGAGGGGCCTACTCCTATTTCGGCTCTTATACATGCTGCCACTATGGTAGCAGCAGGAATTTTTCTTGTTGCTCGACTTTTTCCTCTTTTCACAGTCATACCTCACATAATGTGTCTTATTTCTTTGATAGGTATAATAACGGTACTATTAGGAGCTACTTTGGCTCTTGCTCAAAGAGACATTAAAAGGAGTTTAGCCTATTCTACAATGTCTCAATTGGGTTATATTATGTTAGCTCCAGGGATAGGTTCTTATCGAGCTGCTTTATTCCATTTGATCACTCATGCCTATTCGAAAGCATTATTATTTTTAGGATCCGGATCCGTTATTCATTCAATGGAATCTATTGTTGGCTATTCTCCAGATAAAAGTCAGAACATGGTTCTTATGGGTGGTTTAAGAAAATATGTGCCAATTACAAAAACTACCTTTTTAGTAGGTACACTTTCTCTTTGTGGTATTCCACCTCTTGCTTGTTTTTGGTCTAAGGATGAAATCCTTAATGATAGTTGGTTGTATTCACCCATCTTTGCGATAATAGCTTGTTCCACAACAGGATTAACTGCCTTTTATATGTTTCGGATTTATTTACTTACTTTTGCGGGGAATTTACGCATTCAGTTTCAAAATTACAGTGGTACTAAAAAAAGTTCGTTCTATTCAATATCTATATGGGGGAAAGAAAGGCCGGAACTGATTAACAAAAATTTACCTTTCTTAGCAATTAATAATAAT------GAAAAGTTTTCTTTTTTTTCGAATAAGATATATCAAATTGATGGGAATGTACGAAATCTGATTCAATCTTTTATTACTCACTCTGACAATAAAGACACTTCCATATATCCCCAAGAATCGGATAATACAATGTTATTGCCCTTACTTGTATTGTTCCTATTTACTTTGTTCGTCGGGTCCATAGGAATTCCCTTCGATCAAATAGGAATGGATTTTGATATATTATCAAAATGGTTAACCCCATCGATAAACCTTTTACATCAAAATTTGAACTATTCTGTGGATTGGTATGAATTTGTGACAAATGCAATTTTTTCAGTCAGTATAGCCTTTTTCGGAATATTCATGGCGTCTCTTTTCTATGGGTCTGTTTATTCAGCTTTTCAGAATTTAGACTTAATTAATTCATTTGTGAAAATGGGTCCTAAGAGAATTTTCTTGGACCAAATAATAAATGGAATATACAGTTGGTCATATAATCGTGGTTACATAGATGTTTTTTATGCAACATCCCTAATTAAGGGTATAAGAGGATTAGCCCAACTAACTCATTTTTTTGATAAACGAATAATTGATGGAATTACAATGTTATGCATGAACGTAATGCTCATAACTTCCCTCTAGACCTAGCTGCTGTCGAAATTCCATCTGTAAATGGATAATACTTCAGCGTTAGTCTGAGTGTACACGAGTTGTTGAAGGATCAGATCAATGCCAAC---------------TTGTTGAGAGACGTTGTTGGCATTGATCTGTTCGATTCAGTAGTCTTTTAATCACATAAG---TCTTTTTTCCCTTGAAGAAAAAAATTATTTCTGGTTGGTTCACGACCGAACCGCCTATTTTTGCTCTGTACTGATCTGTACT----------AGAATTTATGTATGTTCCTGAAAATCGTTTTATTCTATACAA-----------------TTTAGTGTAGTT-GCCTTTC----TAACT----CTCGTTTTATAGAGAGTTTATATAGAGAGGAGGGGCGGATGTAGCCAAGTGGCTCAAGGCAGTGGATTTGTGAATCCACCATGCGCGATAA??????????????????????????????????????????????????????????????????????????????????????????????????????????????????????????????????????????????????????????????????????????????????????????????????????????????????????????????????????????????????????????????????????????????????????????????????????????????????????????????????????????????????????????????????????????????????????????????????????????????????????????????????????????????????????????????????????????????????????????????????????????????????????????????????????????????????????????????????????????????TAAAGCAAGTGTTGGATTCAAAGCTGGTGTTAAAGAGTACAAATTGACTTATTATACTCCTGAATATGAAACCAAAGATACTGATATCTTGGCAGCATTCCGAGTAACTCCTCAACCCGGAGTTCCGCCTGAGGAAGCAGGGGCTGCGGTAGCTGCCGAATCTTCTACTGGTACATGGACAACTGTGTGGACCGATGGACTTACCAGCCTTGATCGTTACAAAGGACGATGCTACGACATCGAGCCCGTTGCTGGGGAGGAAAATCAATATATTGCTTATGTAGCTTACCCTTTAGACCTTTTTGAAGAGGGTTCTGTTACTAATATGTTTACTTCCATTGTAGGTAATGTATTTGGGTTCAAAGCTCTACGAGCTCTACGTCTGGAGGACTTGCGAATTCCTACTTCTTATATCAAGACTTTCCAGGGTCCGCCCCATGGCATCCAAGTTGAGAGAGATAAATTGAACAAGTATGGCCGTCCCCTATTGGGATGTACTATTAAACCAAAATTGGGGTTATCCGCCAAGAACTACGGTAGGGCGGTTTATGAATGTCTCCGCGGTGGACTTGATTTTACCAAGGATGATGAGAACGTGAACTCCCAACCATTTATGCGCTGGAGAGACCGTTTCTTATTTTGTGCCCGAGCACTTTTAAAAGCGCAGGCCGAAACAGGTGAAATCAAAGGACATTACTTGAATGCTACTGCAGGTACATGCGAAGAAATGATGAAAAGGGCCATATTTGCCAGGGAATTGGGAGTTCCCATCGTAATGCATGACTACTTAACGGGGGGATTCACTGCAAATACTAGCTTGGCTCATTATTGCCGAGACAACGGCCTACTTCTTCACATCCATCGCGCAATGCATGCAGTTATTGATAGACAGAAGAATCATGGTATGCACTTTCGTGTACTAGCTAAAGCGTTACGTATGTCTGGTGGAGATCATATTCACGCTGGTACCGTAGTAGGTAAACTGGAAGGGGAACGGGACATCACTTTGGGTTTTGTTGATTTACTACGTGATGATTTTATTGAAAAAGACCGAAGTCGCGGTATTTTTTTCACTCAAGATTGGGTCTCTTTGCCAGGTGTTCTGCCCGTGGCTTCAGGCGGTATTCATGTTTGGCATATGCCTGCCTTGACCGAGATCTTTGGGGATGATTCCGTACTACAATTCGGTGGAGGAACTTTAGGGCACCCTTGGGGAAATGCACCTGGTGCAGTAGCTAATCGGGTGGCTTTAGAAGCGTGTGTACAAGCTCGGAATGAGGGACGTGATCTTGCTCGTCAGGGTAATGAAATTATTCGTGAAGCTAGCAAATGGAGCCCTGAATTAGCTGCTGCTTGTGAGATATGGAAGGAGATCAAATTCGAATTCGAAGCAGTGGATAAGTTGGATATAGTCCAGTAATTCTCGCTCCTTCCCCTAATTGCAATTAAACTCGGTATGGAAACCTACTAAGTGAGAACTTCCAAATTCAGAGAAACCCTGGAATTAAAAACGGGCAATCCTGAGCCAAATCCTGTGTTCAGAAAACAAGGTTCAGAAAGCGAGAATCAAAAACAGAAAAA--GGATAGGTGCAGAGACTCAATGGAAGCTGTTCTAACAAATAGAGTTGACTGCATTGGTAGGGGAATTCTTCCCTTCTATCCAAACAACAGAAAGGATGACCTTGTATACGTACGTATACATACTGAAACATCAAACGATTAATCACGACTCGAATCAGTCTTTTTT-------ATATGAAAAATTTCAGAATAGAAGGATTGTTATTTGATTCCAAGTTGAAGGAAGAATCGAATATTCAGAGATCAAATAATTCATTCCCGAGTCTAATAGATCTTTAGAATAACTGATTAATCGGACGAGAATAAAGATAGAGTCCCATTCTACATGTCAATACAGACAACAATGAAATTTATAGTAAGAGGAAAATCCGTCGACTTTAAAAATCGTGAGGGTTCAAGTCCCTCTATCCCCAATAAAAAGGCCCATTTTCCCCCCC----AACCA-----GTTATCTCTCTTTTTTGTCAGTTCTTCAAAATTCATTATGTTTCTCATTCATTCTACTCTTTCACAAATGGGTCCGATCAGAAATGTTTCTCTCTTCTCTTATCACAAGTTTTGTGATAGATATGATGTACGTACATACGTACAAATGAACAGATAATGAATGGGCTGGGTAAAGAA-TCTCCACTATTGAATCATTCACAGTAATA-TCATTACTCCTATACAAAGTCTCCTTTTTTAAGGTACAAGAAATTCCAGGACCTAGGTAAGATTTTGTAATGTTTTTTGAGTCTCTTTAATTGACATAGACCCAAGTCCTCTAGGAGGATGATGCATCGAGAATGGTCGGGATAGCTCAGCTGGTAGAGCAGAGGACTGAAAAAAAAACAG------TGCATAGGAATTCGGTAAACTACCGGGACCCTTACTATCATTAATTATTCATTAATTCTTAATAATCATCATTAAGTATTAACTAAACTACTAGTGACTTAACTACTATTAATTATAAGATTA-TGAATAGTCAATTCATATGAATT-----------------------------TT-ATAGAATTCTATGAAATCCAATATAATTAATTAATATTAAAAGAAGCTTCTTATATAGTTTCTATATCTTAT--------------------ATAGTTAAGAATAGATATTTT---C-----TATCTATTTAAGAATGGATGAA-GATAATATCTATATACTAATATTAGTATTAGAAATTTTTATTTCTTTTCTTT-----GATTTGATTTCGAATTTATTTCCTTTTGAATTGAATTCAAAATACAAAATAAAATCTTAGGCTCTAACTATATT---AGTTAGAATTAGTTATAGCGGATTCTATATTCTAATTCTATTCGAATTAGAGCGAATCGGTCCT----------AAGGAAAGGATAATATACAATSCGGATCATAATGAGATCTTGCCACGATTTCATTCGGRAAGAGGGGAGATAGAACG-AAGAAAAAAAAAAA??????????????????????????????????????????????????????????????????????????????????????????????????????????????????????????????????????????????????????????????????????????????????????????????????????????????????????????????????????????????????????????????????????TTA

;


END;


BEGIN TAXA;
	TITLE Taxa2;
	DIMENSIONS NTAX=36;
	TAXLABELS
		'Annickia_pilosa_0977' 'Cremastosperma_brevipes_0601' 'Cremastosperma_bullatum_1100' 'Cremastosperma_bullatum_1102' 'Cremastosperma_cauliflorum_0312' 'Cremastosperma_cauliflorum_0598' 'Cremastosperma_leiophyllum_0594' 'Cremastosperma_longicuspe_0745' 'Cremastosperma_macrocarpum_0741' 'Cremastosperma_megalophyllum_0490' 'Cremastosperma_megalophyllum_0493' 'Cremastosperma_microcarpum_0303' 'Cremastosperma_monospermum_0596' 'Cremastosperma_napoense_0737' 'Cremastosperma_oblongum_0600' 'Cremastosperma_oblongum_0739' 'Cremastosperma_oblongum_1097' 'Cremastosperma_panamense_0747' 'Cremastosperma_pedunculatum_0760' 'Cremastosperma_pendulum_0751' 'Cremastosperma_pendulum_1098' 'Cremastosperma_sp_CostaRica_0245' 'Cremastosperma_spB_0756' 'Cremastosperma_stenophyllum_0767' 'Cremastosperma_venezuelanum_0757' 'Cremastosperma_westrae_0761' 'Cremastosperma_yamayakatense_1099' 'Cremastosperma_yamayakatense_1101' 'Ephedranthus_sp_0105' 'Klarobelia_inundata_0301' 'Malmea_dielsiana_0260' 'Malmea_spnov_0197' 'Onychopetalum_periquino_0017' 'Pseudoxandra_lucida_0307' 'Pseudoxandra_spiritussancti_0110' 'Sapranthus_viridiflorus_0211' 
	;

END;


BEGIN TREES;
	Title 'Cremastosperma_MrBayes_Taxa_with_ndhF';
	ID 015b3d6446717;
	LINK Taxa = Taxa2;
	TRANSLATE
[0] 		1 'Annickia_pilosa_0977',
[1] 		2 'Cremastosperma_brevipes_0601',
[2] 		3 'Cremastosperma_bullatum_1100',
[3] 		4 'Cremastosperma_bullatum_1102',
[4] 		5 'Cremastosperma_cauliflorum_0312',
[5] 		6 'Cremastosperma_cauliflorum_0598',
[6] 		7 'Cremastosperma_leiophyllum_0594',
[7] 		8 'Cremastosperma_longicuspe_0745',
[8] 		9 'Cremastosperma_macrocarpum_0741',
[9] 		10 'Cremastosperma_megalophyllum_0490',
[10] 		11 'Cremastosperma_megalophyllum_0493',
[11] 		12 'Cremastosperma_microcarpum_0303',
[12] 		13 'Cremastosperma_monospermum_0596',
[13] 		14 'Cremastosperma_napoense_0737',
[14] 		15 'Cremastosperma_oblongum_0600',
[15] 		16 'Cremastosperma_oblongum_0739',
[16] 		17 'Cremastosperma_oblongum_1097',
[17] 		18 'Cremastosperma_panamense_0747',
[18] 		19 'Cremastosperma_pedunculatum_0760',
[19] 		20 'Cremastosperma_pendulum_0751',
[20] 		21 'Cremastosperma_pendulum_1098',
[21] 		22 'Cremastosperma_sp_CostaRica_0245',
[22] 		23 'Cremastosperma_spB_0756',
[23] 		24 'Cremastosperma_stenophyllum_0767',
[24] 		25 'Cremastosperma_venezuelanum_0757',
[25] 		26 'Cremastosperma_westrae_0761',
[26] 		27 'Cremastosperma_yamayakatense_1099',
[27] 		28 'Cremastosperma_yamayakatense_1101',
[28] 		29 'Ephedranthus_sp_0105',
[29] 		30 'Klarobelia_inundata_0301',
[30] 		31 'Malmea_dielsiana_0260',
[31] 		32 'Malmea_spnov_0197',
[32] 		33 'Onychopetalum_periquino_0017',
[33] 		34 'Pseudoxandra_lucida_0307',
[34] 		35 'Pseudoxandra_spiritussancti_0110',
[35] 		36 'Sapranthus_viridiflorus_0211';
	TREE 'Crem_Bayes_ndhF' = (1:0.01698978,36:0.01839427,(((((2:0.001768558,9:0.002258071,25:0.001529082):0.0007878537,((((((3:0.0007625993,4:0.0004401781):0.0007528623,14:0.0005258794):0.0002087428,((5:0.0003049628,10:0.0001059358):0.0003022355,6:0.0006418104,11:0.0001063254,12:0.0003798177):0.000213157):0.001029824,((((((7:0.001389362,23:0.0009992748):0.0002436235,(15:0.0002443959,16:0.0003808252):0.0002400545):0.0003787295,17:0.0008617299):0.0002370307,8:0.001273234,21:0.001350839):0.0002744434,(13:0.001109473,20:0.00166454):0.0003216201):0.0003155372,(19:0.000668928,(27:0.0005229427,28:0.0001210335):0.0003596813):0.0009641078):0.0007541406):0.0004361822,22:0.00104905):0.0005836991,((18:0.002809491,26:0.00223854):0.001161185,24:0.002354884):0.001085658):0.0008670192):0.004133851,(34:0.003544664,35:0.00424531):0.0005586054):0.001008755,(31:0.00282071,32:0.001368332):0.009607598):0.0005719631,((29:0.006604353,30:0.006175652):0.004917245,33:0.008968851):0.0007328276):0.0006023715);

END;


BEGIN SETS;
	CHARSET matK   =   1 -  831;
	CHARSET ndhF   =   832 -  2869;
	CHARSET psbA_trnH   =   2870 -  3352;
	CHARSET psbA_trnH_indels   =   3353 -  3355;
	CHARSET pseudtrnLF   =   3356 -  3911;
	CHARSET pseudtrnLF_indels   =   3912 -  3913;
	CHARSET rbcL   =   3914 -  5367;
	CHARSET trnLF   =   5368 -  6328;
	CHARSET trnLF_indels   =   6329 -  6331;
	CHARSET trnTL   =   6332 -  7229;
	CHARSET trnTL_indels   =   7230 -  7232;

	TAXSET LENGTH_ATLEAST_400  (TAXA = Taxa) =  1 -  49;
	TAXSET LENGTH_ATLEAST_600  (TAXA = Taxa) =  1 -  49;
	TAXSET LENGTH_ATLEAST_800  (TAXA = Taxa) =  1 -  49;
	TAXSET LENGTH_ATLEAST_1000  (TAXA = Taxa) =  1 -  49;
	TAXSET LENGTH_ATLEAST_1200  (TAXA = Taxa) =  1 -  49;
	TAXSET LENGTH_ATLEAST_1400  (TAXA = Taxa) =  1 -  49;
	TAXSET LENGTH_ATLEAST_1600  (TAXA = Taxa) =  1 -  49;
	TAXSET LENGTH_ATLEAST_2000  (TAXA = Taxa) =  1 -  49;
	TAXSET LENGTH_ATLEAST_3000  (TAXA = Taxa) =  1 -  49;
	TAXSET LENGTH_ATLEAST_4000  (TAXA = Taxa) =  1 -  11 13 -  19 21 -  49;
	TAXSET CHARSETS_ATLEAST_8  (TAXA = Taxa) =  1 -  11 13 -  40 42 -  49;
	TAXSET CHARSETS_ATLEAST_7  (TAXA = Taxa) =  1 -  49;
	TAXSET CHARSETS_ATLEAST_6  (TAXA = Taxa) =  1 -  49;
	TAXSET CHARSETS_ATLEAST_5  (TAXA = Taxa) =  1 -  49;
	TAXSET CHARSETS_ATLEAST_4  (TAXA = Taxa) =  1 -  49;
	TAXSET CHARSETS_ATLEAST_3  (TAXA = Taxa) =  1 -  49;
	TAXSET CHARSETS_ATLEAST_2  (TAXA = Taxa) =  1 -  49;
	TAXSET TAXA_HAVING_matK  (TAXA = Taxa) =  1 -  49;
	TAXSET TAXA_HAVING_ndhF  (TAXA = Taxa) =  1 -  6 8 -  9 11 14 -  15 17 -  19 21 -  24 26 29 -  30 33 -  34 36 -  44 46 -  49;
	TAXSET TAXA_HAVING_psbA_trnH  (TAXA = Taxa) =  1 -  49;
	TAXSET TAXA_HAVING_psbA_trnH_indels  (TAXA = Taxa) =  1 -  49;
	TAXSET TAXA_HAVING_pseudtrnLF  (TAXA = Taxa) =  2 5 -  6 8 -  9 11 17 -  19 21 -  24 26 29 -  30 33 -  34 36 38 43 -  44;
	TAXSET TAXA_HAVING_pseudtrnLF_indels  (TAXA = Taxa) =  2 5 -  6 8 -  9 11 17 -  19 21 -  24 26 29 -  30 33 -  34 36 38 43 -  44;
	TAXSET TAXA_HAVING_rbcL  (TAXA = Taxa) =  1 -  49;
	TAXSET TAXA_HAVING_trnLF  (TAXA = Taxa) =  1 -  49;
	TAXSET TAXA_HAVING_trnLF_indels  (TAXA = Taxa) =  1 -  49;
	TAXSET TAXA_HAVING_trnTL  (TAXA = Taxa) =  1 -  40 42 -  49;
	TAXSET TAXA_HAVING_trnTL_indels  (TAXA = Taxa) =  1 -  11 13 -  40 42 -  49;

END;

BEGIN ASSUMPTIONS;
	TYPESET * UNTITLED   =  unord:  1 -  7232;

END;

BEGIN CODONS;
	CODESET * UNTITLED   =  universal:  1 -  7232;


END;

BEGIN MESQUITECHARMODELS;
	ProbModelSet * UNTITLED   =  'Jukes-Cantor':  1 -  7232;
END;

BEGIN TREES;
	Title 'Cremastosperma_Parsimony_AllTaxa';
	ID 015b3d632c2b4;
	LINK Taxa = Taxa;
	TRANSLATE
[0] 		1 'Annickia_pilosa_0977',
[1] 		2 'Cremastosperma_brevipes_0601',
[2] 		3 'Cremastosperma_bullatum_1100',
[3] 		4 'Cremastosperma_bullatum_1102',
[4] 		5 'Cremastosperma_cauliflorum_0312',
[5] 		6 'Cremastosperma_cauliflorum_0598',
[6] 		7 'Cremastosperma_gracilipes_0491',
[7] 		8 'Cremastosperma_leiophyllum_0594',
[8] 		9 'Cremastosperma_longicuspe_0745',
[9] 		10 'Cremastosperma_longicuspe_0753',
[10] 		11 'Cremastosperma_macrocarpum_0741',
[11] 		12 'Cremastosperma_magdalenae_1270',
[12] 		13 'Cremastosperma_megalophyllum_0087',
[13] 		14 'Cremastosperma_megalophyllum_0490',
[14] 		15 'Cremastosperma_megalophyllum_0493',
[15] 		16 'Cremastosperma_microcarpum_0082',
[16] 		17 'Cremastosperma_microcarpum_0303',
[17] 		18 'Cremastosperma_monospermum_0596',
[18] 		19 'Cremastosperma_napoense_0737',
[19] 		20 'Cremastosperma_novogranatense_0744',
[20] 		21 'Cremastosperma_oblongum_0600',
[21] 		22 'Cremastosperma_oblongum_0739',
[22] 		23 'Cremastosperma_oblongum_1097',
[23] 		24 'Cremastosperma_panamense_0747',
[24] 		25 'Cremastosperma_pedunculatum_0754',
[25] 		26 'Cremastosperma_pedunculatum_0760',
[26] 		27 'Cremastosperma_yamayakatense_0742',
[27] 		28 'Cremastosperma_pendulum_0749',
[28] 		29 'Cremastosperma_pendulum_0751',
[29] 		30 'Cremastosperma_pendulum_1098',
[30] 		31 'Cremastosperma_peruvianum_0755',
[31] 		32 'Cremastosperma_sp_0765',
[32] 		33 'Cremastosperma_sp_CostaRica_0245',
[33] 		34 'Cremastosperma_spB_0756',
[34] 		35 'Cremastosperma_spBaff_0758',
[35] 		36 'Cremastosperma_stenophyllum_0767',
[36] 		37 'Cremastosperma_venezuelanum_0757',
[37] 		38 'Cremastosperma_westrae_0761',
[38] 		39 'Cremastosperma_yamayakatense_1099',
[39] 		40 'Cremastosperma_yamayakatense_1101',
[40] 		41 'Ephedranthus_sp_0105',
[41] 		42 'Klarobelia_inundata_0301',
[42] 		43 'Malmea_dielsiana_0260',
[43] 		44 'Malmea_spnov_0197',
[44] 		45 'Not_Cremastosperma_sp_0750',
[45] 		46 'Onychopetalum_periquino_0017',
[46] 		47 'Pseudoxandra_lucida_0307',
[47] 		48 'Pseudoxandra_spiritussancti_0110',
[48] 		49 'Sapranthus_viridiflorus_0211';
	TREE 'Crem_Parsim_all' = (1:100,(((2:100,11:100,37:100):76.519997,(((3:100,4:100):98.410004,(5:100,7:100):55.360001,6:100,13:100,14:100,15:100,16:100,17:100,19:100,32:100):63.380001,(8:100,9:100,(10:100,25:100,26:100,(27:100,(39:100,40:100):70.360001):64.559998):67.330002,18:100,21:100,22:100,23:100,28:100,29:100,30:100,31:100,34:100,35:100):51.669998,12:100,(((20:100,38:100):55.549999,24:100):92.150002,36:100):94.269997,33:100):60.610001):100,(47:100,48:100):81.779999):96.919998,((41:100,42:100):100,46:100):68.419998,(43:100,44:100):100,(45:100,49:100):99.989998);

END;


BEGIN TREES;
	Title 'Cremastosperma_Parsimony_Taxa_with_ndhF';
	ID 015b3d636b5c5;
	LINK Taxa = Taxa;
	TRANSLATE
[0] 		1 'Annickia_pilosa_0977',
[1] 		2 'Cremastosperma_brevipes_0601',
[2] 		3 'Cremastosperma_bullatum_1100',
[3] 		4 'Cremastosperma_bullatum_1102',
[4] 		5 'Cremastosperma_cauliflorum_0312',
[5] 		6 'Cremastosperma_cauliflorum_0598',
[6] 		t7t 'Cremastosperma_gracilipes_0491',
[7] 		7 'Cremastosperma_leiophyllum_0594',
[8] 		8 'Cremastosperma_longicuspe_0745',
[9] 		t10t 'Cremastosperma_longicuspe_0753',
[10] 		9 'Cremastosperma_macrocarpum_0741',
[11] 		t12t 'Cremastosperma_magdalenae_1270',
[12] 		t13t 'Cremastosperma_megalophyllum_0087',
[13] 		10 'Cremastosperma_megalophyllum_0490',
[14] 		11 'Cremastosperma_megalophyllum_0493',
[15] 		t16t 'Cremastosperma_microcarpum_0082',
[16] 		12 'Cremastosperma_microcarpum_0303',
[17] 		13 'Cremastosperma_monospermum_0596',
[18] 		14 'Cremastosperma_napoense_0737',
[19] 		t20t 'Cremastosperma_novogranatense_0744',
[20] 		15 'Cremastosperma_oblongum_0600',
[21] 		16 'Cremastosperma_oblongum_0739',
[22] 		17 'Cremastosperma_oblongum_1097',
[23] 		18 'Cremastosperma_panamense_0747',
[24] 		t25t 'Cremastosperma_pedunculatum_0754',
[25] 		19 'Cremastosperma_pedunculatum_0760',
[26] 		t27t 'Cremastosperma_yamayakatense_0742',
[27] 		t28t 'Cremastosperma_pendulum_0749',
[28] 		20 'Cremastosperma_pendulum_0751',
[29] 		21 'Cremastosperma_pendulum_1098',
[30] 		t31t 'Cremastosperma_peruvianum_0755',
[31] 		t32t 'Cremastosperma_sp_0765',
[32] 		22 'Cremastosperma_sp_CostaRica_0245',
[33] 		23 'Cremastosperma_spB_0756',
[34] 		t35t 'Cremastosperma_spBaff_0758',
[35] 		24 'Cremastosperma_stenophyllum_0767',
[36] 		25 'Cremastosperma_venezuelanum_0757',
[37] 		26 'Cremastosperma_westrae_0761',
[38] 		27 'Cremastosperma_yamayakatense_1099',
[39] 		28 'Cremastosperma_yamayakatense_1101',
[40] 		29 'Ephedranthus_sp_0105',
[41] 		30 'Klarobelia_inundata_0301',
[42] 		31 'Malmea_dielsiana_0260',
[43] 		32 'Malmea_spnov_0197',
[44] 		45 'Not_Cremastosperma_sp_0750',
[45] 		33 'Onychopetalum_periquino_0017',
[46] 		34 'Pseudoxandra_lucida_0307',
[47] 		35 'Pseudoxandra_spiritussancti_0110',
[48] 		36 'Sapranthus_viridiflorus_0211';
	TREE 'Crem_Parsim_ndhF' = (1:100,(((2:100,9:100,25:100):73.93,(((((3:100,4:100):98.339996,(5:100,10:100):54.709999,6:100,11:100,12:100,14:100):96.290001,(((7:100,23:100):56,8:100,13:100,(15:100,16:100):55.73,17:100,20:100,21:100):70.370003,(19:100,(27:100,28:100):92.440002):98.269997):92.529999):92.75,22:100):75.75,((18:100,26:100):88.769997,24:100):94.910004):89.230003):100,(34:100,35:100):71.150002):96.339996,((29:100,30:100):100,33:100):61.650002,(31:100,32:100):100,36:100);

END;


BEGIN TREES;
	Title 'Cremastosperma_MrBayes_AllTaxa';
	ID 015b3d64111c6;
	LINK Taxa = Taxa;
	TRANSLATE
[0] 		1 'Annickia_pilosa_0977',
[1] 		2 'Cremastosperma_brevipes_0601',
[2] 		3 'Cremastosperma_bullatum_1100',
[3] 		4 'Cremastosperma_bullatum_1102',
[4] 		5 'Cremastosperma_cauliflorum_0312',
[5] 		6 'Cremastosperma_cauliflorum_0598',
[6] 		7 'Cremastosperma_gracilipes_0491',
[7] 		8 'Cremastosperma_leiophyllum_0594',
[8] 		9 'Cremastosperma_longicuspe_0745',
[9] 		10 'Cremastosperma_longicuspe_0753',
[10] 		11 'Cremastosperma_macrocarpum_0741',
[11] 		12 'Cremastosperma_magdalenae_1270',
[12] 		13 'Cremastosperma_megalophyllum_0087',
[13] 		14 'Cremastosperma_megalophyllum_0490',
[14] 		15 'Cremastosperma_megalophyllum_0493',
[15] 		16 'Cremastosperma_microcarpum_0082',
[16] 		17 'Cremastosperma_microcarpum_0303',
[17] 		18 'Cremastosperma_monospermum_0596',
[18] 		19 'Cremastosperma_napoense_0737',
[19] 		20 'Cremastosperma_novogranatense_0744',
[20] 		21 'Cremastosperma_oblongum_0600',
[21] 		22 'Cremastosperma_oblongum_0739',
[22] 		23 'Cremastosperma_oblongum_1097',
[23] 		24 'Cremastosperma_panamense_0747',
[24] 		25 'Cremastosperma_pedunculatum_0754',
[25] 		26 'Cremastosperma_pedunculatum_0760',
[26] 		27 'Cremastosperma_yamayakatense_0742',
[27] 		28 'Cremastosperma_pendulum_0749',
[28] 		29 'Cremastosperma_pendulum_0751',
[29] 		30 'Cremastosperma_pendulum_1098',
[30] 		31 'Cremastosperma_peruvianum_0755',
[31] 		32 'Cremastosperma_sp_0765',
[32] 		33 'Cremastosperma_sp_CostaRica_0245',
[33] 		34 'Cremastosperma_spB_0756',
[34] 		35 'Cremastosperma_spBaff_0758',
[35] 		36 'Cremastosperma_stenophyllum_0767',
[36] 		37 'Cremastosperma_venezuelanum_0757',
[37] 		38 'Cremastosperma_westrae_0761',
[38] 		39 'Cremastosperma_yamayakatense_1099',
[39] 		40 'Cremastosperma_yamayakatense_1101',
[40] 		41 'Ephedranthus_sp_0105',
[41] 		42 'Klarobelia_inundata_0301',
[42] 		43 'Malmea_dielsiana_0260',
[43] 		44 'Malmea_spnov_0197',
[44] 		45 'Not_Cremastosperma_sp_0750',
[45] 		46 'Onychopetalum_periquino_0017',
[46] 		47 'Pseudoxandra_lucida_0307',
[47] 		48 'Pseudoxandra_spiritussancti_0110',
[48] 		49 'Sapranthus_viridiflorus_0211';
	TREE 'Crem_Bayes_all' = (1:0.02003764,(45:0.007089236,49:0.01680207):0.005109894,(((((2:0.002126283,11:0.002677271,37:0.001733725):0.0007635565,((((((3:0.0008782025,4:0.0005054225):0.0008606358,(((5:0.0002706549,7:0.0001850323):0.0002688504,13:0.002615272,14:0.0001223382):0.0002681554,6:0.000573015,15:0.0001235802,((16:0.00312444,32:0.0032181):0.0006584798,17:0.0001888614):0.0003727809):0.0002691272,19:0.0007516852):0.0007661115,(((((((((8:0.001817731,34:0.001056441,35:0.002191848):0.0004087783,(21:0.0004517141,22:0.0004150625):0.0002949764):0.0004145829,18:0.00153584,23:0.001103465):0.0002652406,9:0.001431305):0.0002602265,30:0.001607123):0.0002977742,28:0.0004682682):0.0002952671,29:0.001839242):0.0004946029,31:0.002256196):0.0003098487,(10:0.003611848,(25:0.001571585,(27:0.000421768,(39:0.0005968478,40:0.0001354298):0.000374724):0.0003249555):0.000297055,26:0.0006296386):0.001065319):0.000802556):0.0004543267,33:0.001201928):0.0004087475,(((20:0.0002884924,38:0.002592161):0.0009891473,24:0.003040528):0.001316184,36:0.002922442):0.001426964):0.0009854117,12:0.00120591):0.0005348041):0.004723273,(47:0.004246132,48:0.004882384):0.0005209878):0.001380106,(43:0.002862145,44:0.001545505):0.01069064):0.0006193339,((41:0.007571705,42:0.006960716):0.005896683,46:0.01004254):0.0009572355):0.0005337055);

END;


BEGIN TREES;
	Title 'Cremastosperma_RAxML_AllTaxa';
	ID 015b3d6620079;
	LINK Taxa = Taxa;
	TRANSLATE
[0] 		1 'Annickia_pilosa_0977',
[1] 		2 'Cremastosperma_brevipes_0601',
[2] 		3 'Cremastosperma_bullatum_1100',
[3] 		4 'Cremastosperma_bullatum_1102',
[4] 		5 'Cremastosperma_cauliflorum_0312',
[5] 		6 'Cremastosperma_cauliflorum_0598',
[6] 		7 'Cremastosperma_gracilipes_0491',
[7] 		8 'Cremastosperma_leiophyllum_0594',
[8] 		9 'Cremastosperma_longicuspe_0745',
[9] 		10 'Cremastosperma_longicuspe_0753',
[10] 		11 'Cremastosperma_macrocarpum_0741',
[11] 		12 'Cremastosperma_magdalenae_1270',
[12] 		13 'Cremastosperma_megalophyllum_0087',
[13] 		14 'Cremastosperma_megalophyllum_0490',
[14] 		15 'Cremastosperma_megalophyllum_0493',
[15] 		16 'Cremastosperma_microcarpum_0082',
[16] 		17 'Cremastosperma_microcarpum_0303',
[17] 		18 'Cremastosperma_monospermum_0596',
[18] 		19 'Cremastosperma_napoense_0737',
[19] 		20 'Cremastosperma_novogranatense_0744',
[20] 		21 'Cremastosperma_oblongum_0600',
[21] 		22 'Cremastosperma_oblongum_0739',
[22] 		23 'Cremastosperma_oblongum_1097',
[23] 		24 'Cremastosperma_panamense_0747',
[24] 		25 'Cremastosperma_pedunculatum_0754',
[25] 		26 'Cremastosperma_pedunculatum_0760',
[26] 		27 'Cremastosperma_yamayakatense_0742',
[27] 		28 'Cremastosperma_pendulum_0749',
[28] 		29 'Cremastosperma_pendulum_0751',
[29] 		30 'Cremastosperma_pendulum_1098',
[30] 		31 'Cremastosperma_peruvianum_0755',
[31] 		32 'Cremastosperma_sp_0765',
[32] 		33 'Cremastosperma_sp_CostaRica_0245',
[33] 		34 'Cremastosperma_spB_0756',
[34] 		35 'Cremastosperma_spBaff_0758',
[35] 		36 'Cremastosperma_stenophyllum_0767',
[36] 		37 'Cremastosperma_venezuelanum_0757',
[37] 		38 'Cremastosperma_westrae_0761',
[38] 		39 'Cremastosperma_yamayakatense_1099',
[39] 		40 'Cremastosperma_yamayakatense_1101',
[40] 		41 'Ephedranthus_sp_0105',
[41] 		42 'Klarobelia_inundata_0301',
[42] 		43 'Malmea_dielsiana_0260',
[43] 		44 'Malmea_spnov_0197',
[44] 		45 'Not_Cremastosperma_sp_0750',
[45] 		46 'Onychopetalum_periquino_0017',
[46] 		47 'Pseudoxandra_lucida_0307',
[47] 		48 'Pseudoxandra_spiritussancti_0110',
[48] 		49 'Sapranthus_viridiflorus_0211';
	TREE 'Crem_RAxML_all' = (((49:0.016004702547098765,45:0.008926037525066967)100:0.004891638707378876,((((((11:0.0026427406714294344,2:0.001926670267141153)67:0.00000100000050002909,37:0.0013731401537915586)91:0.000884430008880544,(((36:0.003041032261693567,(24:0.0027369197059704553,(38:0.002468341741234524,20:0.00000100000050002909)90:0.000699703668581701)99:0.0012230311686963178)98:0.0010649927775747722,((((((35:0.0025896640403951284,(34:0.0009745240222114309,8:0.0020189342858859035)46:0.00000100000050002909)41:0.00030153017718303316,(21:0.0006193439081754579,22:0.00000100000050002909)65:0.00030720519550491235)46:0.0001532324534908068,((9:0.0012787738034215556,(((31:0.003157146918166078,18:0.0012418691796911745)40:0.00000100000050002909,29:0.0017203404985390374)34:0.0004585365644209113,(28:0.0002581439760602093,30:0.0013462487647508362)45:0.00021757893673370892)8:0.00000100000050002909)12:0.0001524019387956012,23:0.001147091927846956)13:0.0001529975613161205)31:0.00035095415963843116,((26:0.0005650012373624655,(10:0.0032791232882468627,25:0.0011560061278472668)56:0.00029256425641795955)45:0.00000100000050002909,((39:0.0004768055635806462,40:0.00000100000050002909)81:0.0002381424055634256,27:0.00025292170937907927)63:0.00016839659362689682)85:0.0011017129272065552)61:0.0009098268200076161,(32:0.0030640750686892794,(16:0.0038014404237088645,(((17:0.00030727753513728605,((15:0.00000100000050002909,6:0.000619994945645269)18:0.00000100000050002909,(14:0.00000100000050002909,(13:0.002559027035483682,(5:0.00020580433966383758,7:0.0002684882203515222)50:0.0002048414291762069)19:0.00000100000050002909)47:0.0002047651468543147)3:0.00000100000050002909)6:0.00000100000050002909,19:0.0006256456324721456)28:0.00000100000050002909,(4:0.0005437216117268645,3:0.0007234807017029916)94:0.000534792927910699)50:0.000518579846365817)53:0.00016902216932336664)69:0.0006925298787292776)44:0.00000100000050002909,33:0.0011037399615037877)46:0.0002443157004951125)45:0.0008001218831756148,12:0.0013818118146278235)67:0.0002384313915145894)100:0.004277564901870684,(48:0.004573246611468167,47:0.003947390978942275)84:0.0005342204685718136)99:0.0011193175553042634,(43:0.0031402136265713107,44:0.0015080591636759785)100:0.009961777309695441)88:0.0005300629645105218,(46:0.010422763961581523,(42:0.007302355684305294,41:0.007783065809837431)100:0.005578760357159708)89:0.0007375715997197953)33:0.0004773083531664999):0.009885335058561234,1:0.009885335058561234);

END;


BEGIN TREES;
	Title 'Cremastosperma_RAxML_Taxa_with_ndhF';
	ID 015b3d666e6410;
	LINK Taxa = Taxa2;
	TRANSLATE
[0] 		1 'Annickia_pilosa_0977',
[1] 		2 'Cremastosperma_brevipes_0601',
[2] 		3 'Cremastosperma_bullatum_1100',
[3] 		4 'Cremastosperma_bullatum_1102',
[4] 		5 'Cremastosperma_cauliflorum_0312',
[5] 		6 'Cremastosperma_cauliflorum_0598',
[6] 		7 'Cremastosperma_leiophyllum_0594',
[7] 		8 'Cremastosperma_longicuspe_0745',
[8] 		9 'Cremastosperma_macrocarpum_0741',
[9] 		10 'Cremastosperma_megalophyllum_0490',
[10] 		11 'Cremastosperma_megalophyllum_0493',
[11] 		12 'Cremastosperma_microcarpum_0303',
[12] 		13 'Cremastosperma_monospermum_0596',
[13] 		14 'Cremastosperma_napoense_0737',
[14] 		15 'Cremastosperma_oblongum_0600',
[15] 		16 'Cremastosperma_oblongum_0739',
[16] 		17 'Cremastosperma_oblongum_1097',
[17] 		18 'Cremastosperma_panamense_0747',
[18] 		19 'Cremastosperma_pedunculatum_0760',
[19] 		20 'Cremastosperma_pendulum_0751',
[20] 		21 'Cremastosperma_pendulum_1098',
[21] 		22 'Cremastosperma_sp_CostaRica_0245',
[22] 		23 'Cremastosperma_spB_0756',
[23] 		24 'Cremastosperma_stenophyllum_0767',
[24] 		25 'Cremastosperma_venezuelanum_0757',
[25] 		26 'Cremastosperma_westrae_0761',
[26] 		27 'Cremastosperma_yamayakatense_1099',
[27] 		28 'Cremastosperma_yamayakatense_1101',
[28] 		29 'Ephedranthus_sp_0105',
[29] 		30 'Klarobelia_inundata_0301',
[30] 		31 'Malmea_dielsiana_0260',
[31] 		32 'Malmea_spnov_0197',
[32] 		33 'Onychopetalum_periquino_0017',
[33] 		34 'Pseudoxandra_lucida_0307',
[34] 		35 'Pseudoxandra_spiritussancti_0110',
[35] 		36 'Sapranthus_viridiflorus_0211';
	TREE 'Crem_RAxML_ndhF' = ((36:0.020421063119338233,((33:0.010513219134639868,(29:0.007648058571398989,30:0.007250002405984156)100:0.005469973507371186)76:0.0006169748300299564,((31:0.003113113877695993,32:0.0014980228724667736)100:0.010054576058870305,((((9:0.0026168331797390065,2:0.0019137655401444218)45:0.00000100000050002909,25:0.001360890145294625)89:0.0008931630946895802,(((18:0.0029968679056691207,26:0.0026775561863223627)96:0.0012546123937823628,24:0.0028646613131004437)96:0.0009279721344612888,((((((10:0.00000100000050002909,5:0.0004081531739340246)58:0.0002030403089741944,((6:0.0006142156151105279,(3:0.0007167177426774992,4:0.0005383100301613889)95:0.0005297419446495301)67:0.00000100000050002909,11:0.00000100000050002909)44:0.00000100000050002909)25:0.00000100000050002909,12:0.0003046784803305812)51:0.00000100000050002909,14:0.0006203311521114127)96:0.0009149754628563198,((((23:0.0009658011061128728,7:0.0020016953943525003)82:0.000300678497882785,(16:0.00000100000050002909,15:0.0006139649790099585)72:0.0003042507434676907)59:0.00015201828924786534,(17:0.0011367503586040479,((20:0.0017069460188326522,13:0.0012336123451027038)63:0.0004539344080894708,(21:0.001553215647743729,8:0.0012679390470900628)31:0.00000100000050002909)19:0.00015085357000807888)22:0.00015179044767629348)87:0.0004560973740112511,(19:0.0005727905282443515,(27:0.0004425094455764151,28:0.00000100000050002909)99:0.00044126136820955554)100:0.0009533980100220521)91:0.0004572435563046998)97:0.0004885059755949499,22:0.0010626431149708287)94:0.0005271426526085825)80:0.0007573378747209046)100:0.004276261191399719,(35:0.004538308940066226,34:0.003908706536237519)79:0.0004850599023978737)99:0.0009660011771331039)93:0.0005145155830814322)48:0.000461100707909408):0.009713265882616512,1:0.009713265882616512);

END;


Begin MESQUITE;
		MESQUITESCRIPTVERSION 2;
		TITLE AUTO;
		tell ProjectCoordinator;
		timeSaved 1491399648160;
		getEmployee #mesquite.minimal.ManageTaxa.ManageTaxa;
		tell It;
			setID 0 3481065871399631852;
			setID 1 6933403919229567950;
		endTell;
		getEmployee #mesquite.charMatrices.ManageCharacters.ManageCharacters;
		tell It;
			setID 0 7195667161433339573;
			mqVersion 320;
			checksumv 0 3 2415971711 null  getNumChars 7232 numChars 7232 getNumTaxa 49 numTaxa 49   short true   bits 2305843009213693967   states 15   sumSquaresStatesOnly 7110695.0 sumSquares -5.1189714804544006E20 longCompressibleToShort false usingShortMatrix true   NumFiles 1 NumMatrices 1;
			mqVersion;
		endTell;
		getWindow;
		tell It;
			suppress;
			setResourcesState false false 205;
			setPopoutState 300;
			setExplanationSize 0;
			setAnnotationSize 0;
			setFontIncAnnot 0;
			setFontIncExp 0;
			setSize 1680 932;
			setLocation -8 0;
			setFont SanSerif;
			setFontSize 10;
			getToolPalette;
			tell It;
			endTell;
			desuppress;
		endTell;
		getEmployee  #mesquite.charMatrices.BasicDataWindowCoord.BasicDataWindowCoord;
		tell It;
			showDataWindow #7195667161433339573 #mesquite.charMatrices.BasicDataWindowMaker.BasicDataWindowMaker;
			tell It;
				getWindow;
				tell It;
					setExplanationSize 30;
					setAnnotationSize 20;
					setFontIncAnnot 0;
					setFontIncExp 0;
					setSize 1475 860;
					setLocation -8 0;
					setFont SanSerif;
					setFontSize 10;
					getToolPalette;
					tell It;
						setTool mesquite.charMatrices.BasicDataWindowMaker.BasicDataWindow.arrow;
					endTell;
					setActive;
					setTool mesquite.charMatrices.BasicDataWindowMaker.BasicDataWindow.arrow;
					colorCells  #mesquite.charMatrices.ColorByState.ColorByState;
				tell It;
					setStateLimit 9;
					toggleUniformMaximum on;
				endTell;
					colorRowNames  #mesquite.charMatrices.TaxonGroupColor.TaxonGroupColor;
					colorColumnNames  #mesquite.charMatrices.CharGroupColor.CharGroupColor;
					colorText  #mesquite.charMatrices.NoColor.NoColor;
					setBackground White;
					toggleShowNames on;
					toggleShowTaxonNames on;
					toggleTight off;
					toggleThinRows off;
					toggleShowChanges off;
					toggleSeparateLines off;
					toggleShowStates on;
					toggleAutoWCharNames off;
					toggleAutoTaxonNames off;
					toggleShowDefaultCharNames off;
					toggleConstrainCW on;
					toggleBirdsEye off;
					toggleShowPaleGrid off;
					toggleShowPaleCellColors off;
					toggleShowPaleExcluded off;
					togglePaleInapplicable on;
					toggleShowBoldCellText off;
					toggleAllowAutosize off;
					toggleColorsPanel off;
					toggleLinkedScrolling on;
					toggleScrollLinkedTables off;
				endTell;
				showWindow;
				getWindow;
				tell It;
					forceAutosize;
				endTell;
				getEmployee #mesquite.charMatrices.AlterData.AlterData;
				tell It;
					toggleBySubmenus off;
				endTell;
				getEmployee #mesquite.charMatrices.ColorCells.ColorCells;
				tell It;
					setColor Red;
					removeColor off;
				endTell;
				getEmployee #mesquite.categ.StateNamesStrip.StateNamesStrip;
				tell It;
					showStrip off;
				endTell;
				getEmployee #mesquite.charMatrices.AnnotPanel.AnnotPanel;
				tell It;
					togglePanel off;
				endTell;
				getEmployee #mesquite.charMatrices.CharReferenceStrip.CharReferenceStrip;
				tell It;
					showStrip off;
				endTell;
				getEmployee #mesquite.charMatrices.QuickKeySelector.QuickKeySelector;
				tell It;
					autotabOff;
				endTell;
				getEmployee #mesquite.charMatrices.SelSummaryStrip.SelSummaryStrip;
				tell It;
					showStrip off;
				endTell;
				getEmployee #mesquite.align.AlignToDropped.AlignToDropped;
				tell It;
					gapCosts 8 3 2 2;
					subCosts  10 5 10 10 10 5 5 10 10 10 5 10;
				endTell;
				getEmployee #mesquite.molec.ColorByAA.ColorByAA;
				tell It;
					emphasizeDegeneracy off;
				endTell;
				getEmployee #mesquite.molec.SequenceInfoEditor.SequenceInfoEditor;
				tell It;
					panelOpen false;
				endTell;
			endTell;
		endTell;
		endTell;
end;
