# Supplementary material for: Parallel diversifications of Cremastosperma and Mosannona (Annonaceae), tropical rainforest trees tracking Neogene upheaval of South America
Source: R Soc Open Sci. 2018 Jan 31;5(1):171561. doi: 10.1098/rsos.171561 (PMC5792937; doi:10.1098/rsos.171561)
Supplement: Sequence matrices [file rsos171561supp2.zip › matrices/Malmeae_Mesquite_2017.nex]

#NEXUS
[written Wed Apr 05 15:35:37 CEST 2017 by Mesquite  version 3.2 (build 801) at PC13-SPEZBOT-01/134.93.156.253]

BEGIN TAXA;
	TITLE Taxa;
	DIMENSIONS NTAX=65;
	TAXLABELS
		'Ephedranthus_parviflorus_0031' 'Malmea_dielsiana_0260' 'Klarobelia_stipitata_0253' 'Oxandra_macrophylla_0300' 'Oxandra_venezuelana_0258' 'Pseudomalmea_diclina_0305' 'Mosannona_sp_0226' 'Mosannona_costaricensis_0237' 'Mosannona_costaricensis_0238' 'Mosannona_depressa_0489' 'Mosannona_depressa_abscondita_1322' 'Mosannona_discolor_0186' 'Mosannona_garwoodii_0050' 'Mosannona_hypoglauca_1323' 'Mosannona_pacifica_0487' 'Mosannona_papillosa_0974' 'Mosannona_parva_1325' 'Mosannona_raimondii_1324' 'Mosannona_vasquezii_0313' 'Onychopetalum_periquino_0017' 'Klarobelia_inundata_0301' 'Ephedranthus_sp_0105' 'Pseudoxandra_lucida_0307' 'Pseudoxandra_spiritussancti_0110' 'Malmea_spnov_0197' 'Cremastosperma_microcarpum_0082' 'Cremastosperma_megalophyllum_0087' 'Cremastosperma_sp_CostaRica_0245' 'Cremastosperma_microcarpum_0303' 'Cremastosperma_cauliflorum_0312' 'Cremastosperma_megalophyllum_0490' 'Cremastosperma_gracilipes_0491' 'Cremastosperma_megalophyllum_0493' 'Cremastosperma_leiophyllum_0594' 'Cremastosperma_monospermum_0596' 'Cremastosperma_cauliflorum_0598' 'Cremastosperma_oblongum_0600' 'Cremastosperma_brevipes_0601' 'Cremastosperma_napoense_0737' 'Cremastosperma_oblongum_0739' 'Cremastosperma_macrocarpum_0741' 'Cremastosperma_yamayakatense_0742' 'Cremastosperma_novogranatense_0744' 'Cremastosperma_longicuspe_0745' 'Cremastosperma_panamense_0747' 'Cremastosperma_pendulum_0749' 'Cremastosperma_pendulum_0751' 'Cremastosperma_longicuspe_0753' 'Cremastosperma_pedunculatum_0754' 'Cremastosperma_peruvianum_0755' 'Cremastosperma_spB_0756' 'Cremastosperma_venezuelanum_0757' 'Cremastosperma_spBaff_0758' 'Cremastosperma_pedunculatum_0760' 'Cremastosperma_westrae_0761' 'Cremastosperma_sp_0765' 'Cremastosperma_stenophyllum_0767' 'Cremastosperma_oblongum_1097' 'Cremastosperma_pendulum_1098' 'Cremastosperma_yamayakatense_1099' 'Cremastosperma_bullatum_1100' 'Cremastosperma_yamayakatense_1101' 'Cremastosperma_bullatum_1102' 'Cremastosperma_magdalenae_1270' 'Mosannona_xanthochlora' 
	;

END;


BEGIN CHARACTERS;
	TITLE  Character_Matrix;
	DIMENSIONS  NCHAR=5650;
	FORMAT DATATYPE = DNA INTERLEAVE GAP = - MISSING = ?;
	MATRIX
	'Ephedranthus_parviflorus_0031'     AGCTGGTGTTAAAGAGTACAAATTGACTTATTATACTCCTGAATATGAAACCAAAGATACCGATATCTTGGCAGCATTCCGAGTAACTCCTCAACCCGGAGTTCCGCCCGAAGAAGCAGGGGCTGCGGTAGCTGCCGAATCTTCTACTGGTACATGGACAACTGTGTGGACCGATGGACTTACCAGCCTTGATCGTTACAAAGGACGATGCTACCACATCGAGCCCGTTGCTGGGGAGGAAAATCAATATATTGCTTATGTAGCTTACCCTTTAGACCTTTTTGAAGAGGGTTCTGTTACTAATATGTTTACTTCCATTGTAGGTAATGTATTTGGGTTCAAAGCTCTACGAGCTCTACGTCTGGAGGACCTGCGAATTCCTATTTCTTATGTCAAGACTTTCCAGGGTCCGCCCCATGGCATCCAAGTTGAGAGAGATAAATTGAACAAGTATGGCCGTCCCCTATTGGGATGTACTATTAAACCAAAATTGGGGTTATCCGCCAAGAACTACGGTAGGGCGGTTTATGAATGTCTCCGCGGTGGACTTGATTTTACCAAGGATGATGAGAACGTGAACTCCCAACCATTTATGCGCTGGAGAGACCGTTTCTTATTTTGTGTCGAAGCCCTTTTTAAAGCGCAAGCCGAAACAGGTGAAATCAAAGGACATTACTTGAATGCTACTGCAGGTACATGCGAAGAAATGATGAAAAGGGCCGCATGTGCCAGGGAATTGGGAGCTCCTATCGTAATGCATGACTACTTAACGGGGGGATTCACTGCAAATACTACCTTGGCTCATTATTGCCGAGACAACGGCCTACTTCTTCACATCCATCGCGCAATGCATGCAGTTATTGATAGACAGAAGAATCATGGTATGCACTTTCGTGTACTAGCTAAAGGGTTACGTATGTCTGGTGGAGATCATATTCACGCTGGTACCGTAGTAGGTAAACTGGAAGGGGAACGGGACATCACTTTGGGTTTTGTTGATTTACTACGTGATGATTTTATTGAAAAAGACCGAAGTCGCGGTATTTATTTCACTCAAGATTGGGTCTCTTTGCCAGGTGTTCTGCCCGTGGCTTCAGGCGGTATTCATGTTTGGCATATGCCTGCCTTGACCGAGATCTTTGGGGATGATTCCGTACTACAATTCGGTGGAGGAACTTTAGGGCACCCTTGGGGAAATGCACCTGGTGCAGTAGCTAATCGGGTGGCTTTAGAAGCGTGTGTACAAGCTCGGAATGAGGGACGTGATCTTGCTCGTCAGGGTAATGAAATTATTCGTGAAGCTAGCAAATGGAGCCCTGAATTAGCTGCTGCTTGTGAGGTATGGAAGGAGATCAAATTCGAATTCGCAGCAGTGGATACGTTGGAT
	'Malmea_dielsiana_0260'             AGCTGGTGTTAAAGAGTACAAATTGACTTATTATACTCCTGAATATGAAACCAAAGATACTGATATCTTGGCAGCATTCCGAGTAACTCCTCAACCCGGAGTTCCGCCTGAGGAAGCAGGGGCTGCGGTAGCTGCCGAATCTTCTACTGGTACATGGACAACTGTGTGGACCGATGGACTTACCAGCCTTGATCGTTACAAGGGACGATGCTACCACATCGAGCCCGTTGCTGGGGAGGAAAATCAATATATTGCTTATGTAGCTTACCCTTTAGACCTTTTTGAAGAGGGTTCTGTTACTAATATGTTTACTTCCATTGTAGGTAATGTATTTGGGTTCAAAGCTCTACGAGCTCTACGTCTGGAGGACCTGCGAGTTCCTACTTCTTATATCAAGACTTTCCAGGGTCCGCCCCATGGCATCCAAGTTGAGAGAGATAAATTGAACAAGTATGGTCGTCCCCTATTGGGATGTACTATTAAACCAAAATTGGGGTTATCCGCCAAGAACTACGGTAGGGCGGTTTATGAATGTCTCCGCGGTGGACTTGATTTTACCAAGGATGATGAGAACGTGAACTCCCAACCATTTATGCGCTGGAGAGACCGTTTCTTATTTTGTGCCGAAGCGCTTTTTAAAGCGCAGGCCGAAACAGGTGAMATCAAAGGACATTACTTGAATGCTACTGCAGGTACATGCGAAGAAATGATCAAAAGGGCCGTATTTGCCAGGGAATTGGGAGCTCCCATCGTAATGCATGACTACTTAACGGGGGGATTCACTGCAAATACTAGCTTGGCTCATTATTGCCGAGACAACGGACTACTTCTTCACATCCATCGCGCAATGCATGCAGTTATTGATAGACAGAAGAATCATGGTATGCACTTTCGTGTACTAGCTAAAGCGTTACGTATGTCTGGTGGAGATCATATTCACGCTGGTACCGTAGTAGGTAAACTGGAAGGGGAACGGGACATCACTTTGGGTTTTGTTGATTTACTACGCGATGATTTTATTGAAAAAGACCGAAGTCGCGGTATTTATTTCACTCAAGATTGGGTCTCTTTGCCAGGTGTTCTGCCCGTGGCTTCAGGCGGTATTCATGTTTGGCATATGCCTGCCTTGACCGAGATCTTTGGGGATGATTCCGTACTACAATTCGGTGGAGGAACTTTAGGGCACCCTTGGGGAAATGCACCTGGTGCAGTAGCTAATCGGGTGGCTTTAGAAGCGTGTGTACAAGCTCGGAATGAGGGACGTGATCTTGCTCGTCAGGGTAATGAAATTATTCGTGAAGCTAGCAAATGGAGCCCTGAATTAGCTGCTGCTTGTGAGATATGGAAGGAGATCAAATTCGAATTCGCAGCAATGGATACGTTG???
	'Klarobelia_stipitata_0253'         AGcTGGYGTTAAAGAGTACAAATTGAMTTATTATACTCCTGAATATGAAACCAAAGATACTGATATCTTGGCAGCATTCCGAGTAACTCCTCAACCCGGAGTTCCGCCTGAGGAAGCAGGGGCTGCGGTAGCTGCCGAATCTTCTACTGGTACATGGACAACTGTGTGGACCGATGGACTTACCAGCCTTGATCGTTACAAAGGACGATGCTACCACATTGAGCCCGTTGCTGGGGAGGAAAATCAATATATTGCTTATGTAGCTTACCCTTTAGACCTTTTTGAAGAGGGTTCTGTTACTAATATGTTTACTTCCATTGTAGGTAATGTATTTGGGTTCAAAGCTCTACGAGCTCTACGTCTGGARGACTTGCGAATTCCTACTTCTTATGTCAAGACTTTCCAGGGTCCGCCCCATGGCATCCAAGTTGAGAGAGATAAATTGAACAAGTATGGCCGTCCCCTATTGGGATGTACTATTAAACCAAAATTGGGGTTATCCGCCAAGAACTACGGTAGGGCGGTTTATGAATGTCTCCGCGGTGGACTTGATTTTACCAAGGATGATGAGAACGTGAACTCCCAACCATTTATGCGCTGGAGAGACCGTTTCTTATTTTGTGCCGAAGCACTTTATAAAGCGCAGGCCGAMACAGGTGAAATCAAAGGACATTACTTGAATGCTACTGCAGGTACATGCGAAGAAATGATGAAAAGGGCCGCATGTGCCAGGGAATTGGGAGTTCCTATCGTAATGCATGACTACTTAACGGGGGGTTTCACTGCAAATACTACCTTGGCTCGTTATTGCCGAGACAACGGCCTACTTCTTCACATCCATCGCGCAATGCATGCAGTTATTGATAGACAGAAGAATCATGGTATGCACTTTCGTGTACTAGCTAAAGCGTTACGTATGTCTGGTGGAGATCATATTCACGCTGGTACCGTAGTAGGTAAACTGGAAGGGGAACGGGACATCACTTTGGGTTTTGTTGATTTACTACGTGATGATTTTATTGAAAAAGACCGAAGTCGCGGTATTTATTTCACTCAAGATTGGGTCTCTTTGCCAGGTGTTCTGCCCGTGGCTTCAGGCGGTATTCATGTTTGGCATATGCCTGCCTTGACCGAGATCTTTGGGGATGATTCCGTACTACAATTCGGTGGAGGAACTTTAGGGCACCCTTGGGGAAATGCACCTGGTGCAGTAGCTAATCGGGTGGCTTTAGAAGCGTGTGTACAAGCTCGGAATGAGGGACGTGATCTTGCTCGTCAGGGTAATGAAATTATTCGTGAAGCTAGCAAATGGAGCCCTGAATTAGCTGCTGCTTGTGAGGTATGGAAGGAGATCAAATTCGAATTCGAAGCAGTGGATACGTTGGAT
	'Oxandra_macrophylla_0300'          AGCTGGTGTTAAAGAGTACAAATTGACTTATTATACTCCTGAATATGAAACCAAAGATACTGATATCTTGGCAGCATTCCGAGTAACTCCTCAACCCGGAGTTCCGCCTGAGGAAGCAGGGGCTGCGGTAGCTGCCGAATCTTCTACTGGTACATGGACAACTGTGTGGACCGATGGACTTACCAGCCTTGATCGTTACAAAGGACGATGCTACCACATTGAGCCCGTTGCTGGGGAGGAAAATCAATATATTGCTTATGTAGCTTACCCTTTAGACCTTTTTGAAGAGGGTTCTGTTACTAATATGTTTACTTCCATTGTAGGTAATGTATTTGGGTTCAAAGCTCTACGAGCTCTACGTCTGGAGGACCTGCGAATTCCTACTTCTTATATCAAGACTTTCCAGGGTCCGCCCCATGGCATCCAAGTTGAGAGAGATAAATTGAACAAGTATGGCCGTCCCCTATTGGGATGTACTATTAAACCAAAATTGGGGTTATCCGCCAAGAACTACGGTAGGGCGGTTTATGAATGTCTCCGCGGTGGACTTGATTTTACCAAGGATGATGAGAACGTGAACTCCCAACCATTTATGCGCTGGAGAGACCGTTTCTTATTTTGTGCCGAAGCCCTTTTTAAAGCGCAGGCCGAAACAGGTGAAATCAAAGGACATTACTTGAATGCTACTGCAGGTACATGCGAAGAAATGATGAAAAGGGCCGCATGTGCCAGGGAATTGGGAGTTCCTATCGTAATGCATGACTACTTAACGGGGGGATTCACTGCAAATACTACCTTGGCTCATTATTGCCGAGACAACGGCCTACTTCTTCACATCCATCGCGCAATGCATGCAGTTATTGATAGACAGAAGAATCATGGTATGCACTTTCGTGTACTAGCTAAAGCGTTACGTATGTCTGGTGGAGATCATATTCACGCTGGTACCGTAGTAGGTAAACTGGAAGGGGAACGGGACATCACTTTGGGTTTTGTTGATTTACTACGTGATGATTTTATTGAAAAAGACCGAAGTCGCGGTATTTATTTCACTCAAGATTGGGTCTCTTTGCCAGGTGTTATACCCGTGGCTTCAGGCGGTATTCATGTTTGGCATATGCCTGCCTTGACCGAGATCTTTGGGGATGATTCCGTACTACAATTCGGTGGGGGAACTTTAGGGCACCCTTGGGGAAATGCACCTGGTGCAGTAGCTAATCGGGTGGCTTTAGAAGCGTGTGTACAAGCTCGGAATGAGGGACGTGATCTTGCTCGTCAGGGTAATGAAATTATTCGTGAAGCTAGCAAATGGAGCCCTGAATTAGCTGCTGCTTGTGAGGTATGGAAGGAGATCAAATTCGAATTCGAAGCAGTGGATACGTTGGAT
	'Oxandra_venezuelana_0258'          AGCTGGTGTTAAAGAGTACAAATTGACTTATTATACTCCTGAATATGAAACCAAAGATACTGATATCTTGGCAGCATTCCGAGTAACTCCTCAACCCGGAGTTCCGCCTGAGGAAGCAGGGGCTGCGGTAGCTGCCGAATCTTCTACTGGTACATGGACAACTGTGTGGACCGATGGACTTACCAGCCTTGATCGTTACAAAGGACGATGCTACCACATCGAGCCCGTTGCTGGGGAGGAAAATCAATATATTGCTTATGTAGCTTACCCTTTAGACCTTTTTGAAGAGGGTTCTGTTACTAATATGTTTACTTCCATTGTAGGTAATGTATTTGGGTTCAAAGCTCTACGAGCTCTACGTCTGGAGGACCTGCGAGTTCCTACTTCTTATATCAAGACTTTCCAGGGTCCGCCCCATGGCATCCAAGTTGAGAGAGATAAATTGAACAAGTATGGCCGTCCCCTATTGGGATGTACTATTAAACCAAAATTGGGGTTATCCGCCAAGAACTACGGTAGGGCGGTTTATGAATGTCTCCGCGGTGGACTTGATTTTACCAAGGATGATGAGAACGTGAACTCCCAACCATTTATGCGCTGGAGAGACCGTTTCTTATTTTGTGCCGAAGCCCTTTTTAAAGCGCAGTCCGAAACAGGTGAAATCAAAGGACATTACTTGAATGCTACTGCAGGTACATGCGAAGAAATGATGAAAAGGGCCGCATGTGCCAGGGAATTGGGAGTTCCTATCGTAATGCATGACTACTTAACGGGGGGATTCACTGCAAATACTACCTTGGCTCATTATTGCCGAGACAACGGCCTACTTCTTCACATCCATCGCGCAATGCATGCAGTTATTGATAGACAGAAGAATCATGGTATGCACTTTCGTGTACTAGCTAAAGCGTTACGTATGTCTGGTGGAGATCATATTCACGCTGGTACCGTAGTAGGTAAACTGGAAGGGGAACGGGACATCACTTTGGGTTTTGTTGATTTACTACGTGATGATTTTATTGAAAAAGACCGAAGTCGCGGTATTTATTTCACTCAAGATTGGGTCTCTTTGCCAGGTGTTCTGCCCGTGGCTTCAGGCGGTATTCATGTTTGGCATATGCCTGCCTTGACCGAGATCTTTGGGGATGATTCCGTACTACAATTCGGTGGAGGAACTTTAGGGCACCCTTGGGGAAATGCACCTGGTGCAGTAGCTAATCGGGTGGCTTTAGAAGCGTGTGTACAAGCTCGGAATGAGGGACGTGATCTTGCTCGTCAGGGTAATGAAATTATTCGTGAAGCTAGCAAATGGAGCCCTGAATTAGCTGCTGCTTGTGAGGTATGGAAGGAGATCAAATTCGAATTCGAAGCAATGGATACGTTGGAT
	'Pseudomalmea_diclina_0305'         AGCTGGTGTtAAAGAGTCCAAatTG?CTTaTTATACTCCTgAATATGAACCCAAAGATacTgATATcTTGGCAGCATTCCGAGTAaCTCCTCAACCCGgAGTTCCGCCTGAGGAAGCAGGGGCTGCGGTAGCTGCCGAATCTTCTACTGGTACATGGACAACTGTGTGGACCGATGGACTTACCAGCCTTGATCGTTACAAAGGACGATGCTACCACATCGAGCCTGTTGCTGGGGAGGAAAATCAATATATTGCTTATGTAGCTTACCCTTTAGACCTTTTTGAAGAGGGTTCTGTTACTAATATGTTTACTTCCATTGTAGGTAATGT?TTTGGGTTCAAAGCTCTACGAGCTCTACGTCTGGAGGACCTGCGAATTCCTACTTCTTATATCAAGACTTTCCAGGGTCCGCCCCATGGCATCCAAGTTGAGAGAGATAAATTGAACAAGTATGGCCGTCCCCTATTGGGATGTACTATTAAACCAAAATTGGGGTTATCCGCCAAGAACTACGGTAGGGCGGTTTATGAATGTCTCCGCGGTGGACTTGATTTTACCAAGGATGATGAGAACGTGAACTCCCAACCATTTATGCGCTGGAGAGACCGTTTCTTATTTTGTACCGAAGCCCTTTTTAAAGCGCAGGCCGAAACAGGTGAAATCAAAGGACATTACTTGAATGCTACTGCAGGTACATGCGAAGAAATGATGAAAAGGGCCGCATGTGCCAGGGAATTGGGAGTTCCCATCGTAATGCATGACTACTTAACGGGGGGATTCACTGCAAATACTACCTTGGCTCATTATTGCCGAGACAACGGCCTACTTCTTCACATCCATCGCGCAATGCATGCAGTTATTGATAGACAGAAGAATCATGGTATGCACTTTCGTGTACTAGCTAAAGCGTTACGTATGTCTGGTGGAGATCATATTCACGCTGGTACCGTAGTAGGTAAACTGGAAGGGGAACGGGACATCACTTTGGGTTTTGTTGATTTACTACGTGATGATTTTATTGAAAAAGACCGAAGTCGCGGTATTTATTTCACTCAAGATTGGGTCTCTTTGCCAGGTGTTCTGCCCGTGGCTTCAGGCGGTATTCATGTTTGGCATATGCCTGCCTTGACCGAGATCTTTGGGGATGATTCCGTACTACAATTCGGTGGAGGAACTTTAGGGCACCCTTGGGGAAATGCACCTGGTGCAGTAGCTAATCGGGTGGCTTTAGAAGCGTGTGTACAAGCTCGGAATGAGGGACGTGATCTTGCTCGTCAGGGTAATGAAATTATTCGTGAAGCTAGCAAATGGAGCCCTGAATTAGCTGCTGCTTGTGAGGTATGGAAGGAGATCAAATTCGAATTCGAAGCAGTGGATACGTTGGAT
	'Mosannona_sp_0226'                 GCCTGGTGTTAAAGAGTACAAATTGACTTATTATACTCCTGAATATGAAACCAAAGATACTGATATCTTGGCAGCATTCCGAGTAACTCCTCAACCCGGAGTTCCGCCTGAGGAAGCAGGGGCTGCGGTAGCTGCCGAATCTTCTACTGGTACATGGACAACTGTGTGGACCGATGGACTTACCAGCCTTGATCGTTACAAAGGACGATGCTACGACATCGAGCCCGTTGCTGGGGAGGAAAATCAATATATTGCTTATGTAGCTTACCCTTTAGACCTTTTTGAAGAGGGTTCTGTTACTAATATGTTTACTTCCATTGTAGGTAATGTATTTGGGTTCAAAGCTCTACGAGCTCTACGTCTGGAGGACCTGCGAATTCCTACTTCTTATATCAAGACTTTCCAGGGTCCGCCCCATGGCATCCAAGTTGAGAGAGATAAATTGAACAAGTATGGCCGTCCCCTATTGGGATGTACTATTAAACCAAAATTGGGGTTATCCGCCAAGAACTACGGTAGGGCGGTTTATGAATGTCTCCGCGGTGGACTTGATTTTACCAAGGATGATGAGAACGTGAACTCCCAACCATTTATGCGCTGGAGAGACCGTTTCTTATTTTGTGCCGAAGCCCTTTTTAAAGCGCAGGCCGAAACGGGTGAAATCAAAGGACATTACTTGAATGCTACTGCAGGTACATGCGAAGAAATGATGAAAAGGGCCATATTTGCCAGGGAATTGGGAGCTCCTATCGTCATGCATGACTACTTAACGGGGGGATTCACTGCAAATACTACCTTGGCTCATTATTGCCGAGACAACGGCCTACTTCTTCACATCCATCGCGCAATGCATGCAGTTATTGATAGACAGAAGAATCATGGTATGCACTTTCGTGTACTAGCTAAAGCGTTACGTATGTCTGGTGGAGATCATATTCACBCTGGTACCGTAGTAGGTAAACTGGAAGGGGAACGGGACATCACTTTGGGTTTTGTTGATTTACTACGTGATGATTTTATTGAAAAAGACCGAAGTCGCGGTATTTATTTCACTCAAGATTGGGTCTCTTTGCCAGGTGTTCTGCCCGTGGCTTCAGGCGGTATTCATGTTTGGCATATGCCTGCCTTGACCGAGATCTTTGGGGATGATTCCGTACTACAATTCGGCGGRGGAACTTTAGGGCACCCTTGGGGAAATGCACCTGGTGCAGTAGCTAATCGGGTGGCTTTAGAAGCGTGTGTACAAGCTCGGAATGAGGGACGTGATCTTGCTCGTCAGGGTAATGAAATTATTCGTGAAGCTAGCAAATGGAGCCCTGAATTAGCTGCTGCTTGTGAGGTATGGAAGGAGATCAAATTCGAATTCGAAGCAGTGGATACGTTGGAT
	'Mosannona_costaricensis_0237'      ?????????TAAAGAGTACAAATTGAATTATTATACTCCTGAATATGAAACCAAAGATACTGATATCTTGGCAGCATTCCGAGTAACTCCTCAACCCGGAGTTCCGCCTGAGGAAGCAGGGGCTGCGGTAGCTGCCGAATCTTCTACTGGTACATGGACAACTGTGTGGACCGATGGACTTACCAGCCTTGATCGTTACAAAGGACGATGCTACCACATTGAGCCCGTTGCTGGGGAGGAAAATCAATATATTGCTTATGTAGCTTACCCTTTAGACCTTTTTGAAGAGGGTTCTGTTACTAATATGTTTACTTCCATTGTAGGTAATGTATTTGGGTTCAAAGCTCTACGAGCTCTACGTCTGGAAGACTTGCGAATTCCTACTTCTTATGTCAAGACTTTCCAGGGTCCGCCCCATGGCATCCAAGTTGAGAGAGATAAATTGAACAAGTATGGCCGTCCCCTATTGGGATGTACTATTAAACCAAAATTGGGGTTATCCGCCAAGAACTACGGTAGGGCGGTTTATGAATGTCTCCGCGGTGGACTTGATTTTACCAAGGATGATGAGAACGTGAACTCCCAACCATTTATGCGCTGGAGAGACCGTTTCTTATTTTGTGCCGAAGCCCTTTTTAAAGCGCAGGCCGAAACGGGTGAAATCAAAGGACATTACTTGAATGCTACTGCAGGTACATGCGAAGAAATGATGAAAAGGGCCATATTTGCCAGGGAATTGGGAGCTCCTATCGTCATGCATGACTACTTAACGGGGGGATTCACTGCAAATACTACCTTGGCTCATTATTGCCGAGACAACGGCCTACTTCTTCACATCCATCGCGCAATGCATGCAGTTATTGATAGACAGAAGAATCATGGTATGCACTTTCGTGTACTAGCTAAAGCGTTACGTATGTCTGGTGGAGATCATATTCACGCTGGTACCGTAGTAGGTAAACTGGAAGGGGAACGGGACATCACTTTGGGTTTTGTTGATTTACTACGTGATGATTTTATTGAAAAAGACCGAAGTCGCGGTATTTATTTCACTCAAGATTGGGTCTCTTTGCCAGGTGTTCTGCCCGTGGCTTCAGGCGGTATTCATGTTTGGCATATGCCTGCCTTGACCGAGATCTTTGGGGATGATTCCGTACTACAATTCGGCGGGGGAACTTTAGGGCACCCTTGGGGAAATGCACCTGGTGCAGTAGCTAATCGGGTGGCTTTAGAGGCGTGTGTACAAGCTCGGAATGAGGGACGTGATCTTGCTCGTCAGGGTAATGAAATTATTCGTGAAGCTAGCAAATGGAGCCCTGAATTAGCTGCTGCTTGTGAGGTATGGAAGGAGATCAAATTCGAATTCGAAGCAGTGGATACGTTGGAT
	'Mosannona_costaricensis_0238'      ??????????????????????????????????????????????????????????????????????????????????????????????????????????????????????????????????????????????????????????????????????????????????????????????????????????????????????????????????????????????????????????????????????????????????????????????????????????????????????????????????????????????????????????????????????????????????????????????????????????????????????????????????????????????????????????????????????????????????????????????????????????????????????????????????????????????????????????????????????????????????????????????????????????????????????????????????????TATTTTGTGCCGAAGCCCTTTTTAAAGCGCAGGCCGAAACGGGTGAAATCAAAGGACATTACTTGAATGCTACTGCAGGTACATGCGAAGAAATGATGAAAAGGGCCATATTTGCCAGGGAATTGGGAGCTCCTATCGTCATGCATGACTACTTAACGGGGGGATTCACTGCAAATACTACCTTGGCTCATTATTGCCGAGACAACGGCCTACTTCTTCACATCCATCGCGCAATGCATGCAGTTATTGATAGACAGAAGAATCATGGTATGCACTTTCGTGTACTAGCTAAAGCGTTACGTATGTCTGGTGGAGATCATATTCACGCTGGTACCGTAGTAGGTAAACTGGAAGGGGAACGGGACATCACTTTGGGTTTTGTTGATTTACTACGTGATGATTTTATTGAAAAAGACCGAAGTCGCGGTATTTATTTCACTCAAGATTGGGTCTCTTTGCCAGGTGTTCTGCCCGTGGCTTCAGGCGGTATTCATGTTTGGCATATGCCTGCCTTGACCGAGATCTTTGGGGATGATTCCGTACTACAATTCGGCGGGGGAACTTTAGGGCACCCTTGGGGAAATGCACCTGGTGCAGTAGCTAATCGGGTGGCTTTAGAGGCGTGTGTACAAGCTCGGAATGAGGGACGTGATCTTGCTCGTCAGGGTAATGAAATTATTCGTGAAGCTAGCAAATGGAGCCCTGAATTAGCTGCTGCTTGTGAGGTATGGAAGGAGATCAAATTCGAATTCGAAGCAGTGGATACGTTGGAT
	'Mosannona_depressa_0489'           AGCTGGTGTTAAAGAGTACAAATTGACTTATTATACTCCTGAATATGAAACCAAAGATACTGATATCTTGGCAGCATTCCGAGTAACTCCTCAACCCGGAGTTCCGCCTGAGGAAGCAGGGGCTGCGGTAGCTGCCGAATCTTCTACTGGTACATGGACAACTGTGTGGACCGATGGACTTACCAGCCTTGATCGTTACAAAGGACGATGCTACGACATCGAGCCCGTTGCTGGGGAGGAAAATCAATATATAGCTTATGTAGCTTACCCTTTAGACCTTTTTGAAGAGGGTTCTGTTACTAATATGTTTACTTCCATTGTAGGTAATGTATTTGGGTTCAAAGCTCTACGAGCTCTACGTCTGGAGGACCTGCGAATTCCTACTTCTTATATCAAGACTTTCCAGGGTCCGCCCCATGGCATCCAAGTTGAGAGAGATAAATTGAACAAGTATGGCCGTCCCCTATTGGGATGTACTATTAAACCAAAATTGGGGTTATCCGCCAAGAACTACGGTAGGGCGGTTTATGAATGTCTCCGCGGTGGACTTGATTTTACCAAGGATGATGAGAACGTGAACTCCCAACCATTTATGCGCTGGAGAGACCGTTTCTTATTTTGTGCCGAAGCCCTTTTTAAAGCGCAGGCCGAAACSGGTGaAATCAAAGGACATKACTTGAATGCTACTGCAGGTACATGCGAAGAAATGATGAAAAGGGCCATATYTGCCAGGGAATTGGGAGCTCCTATCGTAATGCATGACTACTTAACGGGGGGATTCACTGCAAATACTACCTTGGCTCATTATTGCCGAGACAACGGCCTACTTCTTCACATCCATCGCGCAATGCATGCAGTTATTGATAGACAGAAGAATCATGGTATGCACTTTCGTGTACTAGCTAAAGCGTTACGTATGTCTGGTGGAGATCATATTCACGCTGGTACCGTAGTAGGTAAACTGGAAGGGGAACGGGACATCACTTTGGGTTTTGTTGATTTACTACGTGATGATTTTATTGAAAAAGACCGAAGTCGCGGTATTTATTTCACTCAAGATTGGGTCTCTTTGCCAGGTGTTCTGCCCGTGGCTTCAGGCGGTATTCATGTTTGGCATATGCCTGCCTTGACCGAGATCTTTGGGGATGATTCCGTACTACAATTCGGCGGGGGAACTTTAGGGCACCCTTGGGGAAATGCACCTGGTGCAGTAGCTAATCGGGTGGCTTTAGAAGCGTGTGTACAAGCTCGGAATGAGGGACGTGATCTTGCTCGTCAGGGTAATGAAATTATTCGTGAAGCTAGCAAATGGAGCCCTGAATTAGCTGCTGCTTGTGAGGTATGGAAGGAGATCAAATTCGAATTCGAAGCAGTGGATACGTTGGAT
	'Mosannona_depressa_abscondita_1322' AGCTGGTGTTAAAGAGTACAAATTGACTTATTATACTCCTGAATATGAAACCAAAGATACTGATATCTTGGCAGCATTCCGAGTAACTCCTCAACCCGGAGTTCCGCCTGAGGAAGCAGGGGCTGCGGTAGCTGCCGAATCTTCTACTGGTACATGGACAACTGTGTGGACCGATGGACTTACCAGCCTTGATCGTTACAAAGGACGATGCTACGACATCGAGCCCGTTGCTGGGGAGGAAAATCAATATATAGCTTATGTAGCTTACCCTTTAGACCTTTTTGAAGAGGGTTCTGTTACTAATATGTTTACTTCCATTGTAGGTAATGTATTTGGGTTCAAAGCTCTACGAGCTCTACGTCTGGAGGACCTGCGAATTCCTACTTCTTATATCAAGACTTTCCAGGGTCCGCCCCATGGCATCCAAGTTGAGAGAGATAAATTGAACAAGTATGGCCGTCCCCTATTGGGATGTACTATTAAACCAAAATTGGGGTTATCCGCCAAGAACTACGGTAGGGCGGTTTATGAATGTCTCCGCGGTGGACTTGATTTTACCAAGGATGATGAGAACGTGAACTCCCAACCATTTATGCGCTGGAGAGACCGTTTCTTATTTTGTGCCGAAGCCCTTTTTAAAGCGCAGGCCGAAACGGGTGAAATCAAAGGACATTACTTGAATGCTACTGCAGGTACATGCGAAGAAATGATGAAAAGGGCCATATTTGCCAGGGAATTGGGAGCTCCTATCGTAATGCATGACTACTTAACGGGGGGATTCACTGCAAATACTACCTTGGCTCATTATTGCCGAGACAACGGCCTACTTCTTCACATCCATCGCGCAATGCATGCAGTTATTGATAGACAGAAGAATCATGGTATGCACTTTCGTGTACTAGCTAAAGCGTTACGTATGTCTGGTGGAGATCATATTCACGCTGGTACCGTAGTAGGTAAACTGGAAGGGGAACGGGACATCACTTTGGGTTTTGTTGATTTACTACGTGATGATTTTATTGAAAAAGACCGAAGTCGCGGTATTTATTTCACTCAAGATTGGGTCTCTTTGCCAGGTGTTCTGCCCGTGGCTTCAGGCGGTATTCATGTTTGGCATATGCCTGCCTTGACCGAGATCTTTGGGGATGATTCCGTACTACAATTCGGCGGGGGAACTTTAGGGCACCCTTGGGGAAATGCACCTGGTGCAGTAGCTAATCGGGTGGCTTTAGAAGCGTGTGTACAAGCTCGGAATGAGGGACGTGATCTTGCTCGTCAGGGTAATGAAATTATTCGTGAAGCTAGCAAATGGAGCCCTGAATTAGCTGCTGCTTGTGAGGTATGGAAGGAGATCAAATTCGAATTCGAAGCAGTGGATACGTTGGAT
	'Mosannona_discolor_0186'           AGCTGGTGTTAAAGAGTACAAATTGACTTATTATACTCCTGAATATGAAACCAAAGATACTGATATCTTGGCAGCATTCCGAGTAACTCCTCAACCTGGAGTTCCGCCTGAGGAAGCAGGGGCTGCGGTAGCTGCCGAATCTTCTACTGGTACATGGACAACTGTGTGGACCGATGGACTTACCAGCCTTGATCGTTACAAAGGACGATGCTACGACATCGAGCCCGTTGCTGGGGAGGAAAATCAATATATTGCTTATGTAGCTTACCCTTTAGACCTTTTTGAAGAGGGTTCTGTTACTAATATGTTTACTTCCATTGTAGGTAATGTATTTGGGTTCAAAGCTCTACGAGCTCTACGTCTGGAGGACCTGCGAATTCCTACTTCTTATATCAAGACTTTCCAGGGTCCGCCCCATGGCATCCAAGTTGAGAGAGATAAATTGAACAAGTATGGCCGTCCCCTATTGGGATGTACTATTAAACCAAAATTGGGGTTATCCGCCAAGAACTACGGTAGGGCGGTTTATGAATGTCTCCGCGGTGGACTTGATTTTACCAAGGATGATGAGAACGTGAACTCCCAACCATTTATGCGCTGGAGAGACCGTTTCTTATTTTGTGCCGAAGCCCTTTTTAAAGCGCAGGCCGAAACGGGTGAAATCAAAGGACATTACTTGAATGCTACTGCAGGTACATGCGAAGAAATGATGAAAAGGGCCATATTTGCCAGGGAATTGGGAGCTCCTATCGTAATGCATGACTACTTAACGGGGGGATTCACTGCAAATACTACCTTGGCTCATTATTGCCGAGACAACGGCCTACTTCTTCACATCCATCGCGCAATGCATGCAGTTATTGATAGACAGAAGAATCATGGTATGCACTTTCGTGTACTAGCTAAAGCGTTACGTATGTCTGGTGGAGATCATATTCACGCTGGTACCGTAGTAGGTAAACTGGAAGGGGAACGGGACATCACTTTGGGTTTTGTTGATTTACTACGTGATGATTTTATTGAAAAAGACCGAAGTCGCGGTATTTATTTCACTCAAGATTGGGTCTCTTTGCCAGGTGTTCTGCCCGTGGCTTCAGGCGGTATTCATGTTTGGCATATGCCTGCCTTGACCGAGATCTTTGGGGATGATTCCGTACTACAATTCGGCGGGGGAACTTTAGGGCACCCTTGGGGAAATGCACCTGGTGCAGTAGCTAATCGGGTGGCTTTAGAAGCGTGTGTACAAGCTCGGAATGAGGGACGTGATCTTGCTCGTCAGGGTAATGAAATTATTCGTGAAGCTAGCAAATGGAGCCCTGAATTAGCTGCTGCTTGTGAGGTATGGAAGGAGATCAAATTCGAATTCGAAGCAGTGGATACGCTGGAT
	'Mosannona_garwoodii_0050'          AGCTGGCGTTAAAGAGTACAAATTGAATTATTATACTCCTGAATATGAAACCAAAGATACTGATATCTTGGCAGCATTCCGAGTAACTCCTCAACCCGGAGTTCCGCCTGAGGAAGCAGGGGCTGCGGTAGCTGCCGAATCTTCTACTGGTACATGGACAACTGTGTGGACCGATGGACTTACCAGCCTTGATCGTTACAAAGGACGATGCTACCACATTGAGCCCGTTGCTGGGGAGGAAAATCAATATATTGCTTATGTAGCTTACCCTTTAGACCTTTTTGAAGAGGGTTCTGTTACTAATATGTTTACTTCCATTGTAGGTAATGTATTTGGGTTCAAAGCTCTACGAGCTCTACGTCTGGAAGACTTGCGAATTCCTACTTCTTATGTCAAGACTTTCCAGGGTCCGCCCCATGGCATCCAAGTTGAGAGAGATAAATTGAACAAGTATGGCCGTCCCCTATTGGGATGTACTATTAAACCAAAATTGGGGTTATCCGCCAAGAACTACGGTAGGGCGGTTTATGAATGTCTCCGCGGTGGACTTGATTTTACCAAGGATGATGAGAACGTGAACTCCCAACCATTTATGCGCTGGAGAGACCGTTTCTTATTTTGTGCCGAAGCACTTTATAAAGCGCAGGCCGAACCAGGTGAAATCAAAGGACATTACTTGAATGCTACTGCAGGTa???GCGAAGAAATGATGAAAAGGGCCATATTTGCCAGGGAATTGGGAGCTCCTATCATCATGCATGACTACTTAACGGGGGGATTCACTGCHAATACTACCTTGGCTCATTATTGCCGAGACAACGGCCTACTTCTTYACATCCATCGCGCAATGCATGCMGTTATTGATWGACAGAAGAATCATGGGATGCACTTTCGTGTACTAGCTAAAGCGTTACGTATGTCTGGTGGAGATCATATTCAC?CTGGTACCGTAGTAGGTAAACTGGAAGGGGAACGGGACATCACTTTGGGTTTTGTTGATTTACTACGTGATGATTTTATTGAAAAAGACCGAAGTCGCGGTATTTATTTCACTCAAGATTGGGTCTCTTTGCCAGGTGTTCTGCCCGTGGCTTCAGGCGGTATTCATGTTTGGCATATGCCTGCCTTGACCGAGATCTTTGGGGATGATTCCGTACTACAATTCGGCGGGGGAACTTTAGGGCACCCTTGGGGAAATGCACCTGGTGCAGTAGCTAATCGGGTGGCTTTAGARGCGTGTGTACAAGCTCGGAATGAGGGACGTGATCTTGCTCGTCAGGGTAATGAAATTATTCGTGAAGCTAGCAAATGGAGCCCTGAATTAGCTGCTGCTTGTGAGGTATGGAAGGAGATCAAATTCGAATTCGAAGCAGTGGATACGTTGGAT
	'Mosannona_hypoglauca_1323'         ????????????????????????????????????????????????????????????????????????????????????????????????????????????????????????????????????????????????????????????????????????????????????????????????????????????????????????????????????????GGRGAGGAAAATCAATATATTGCTTATGTAGCTTACCCTTTAGACCTTTTTGAAGAGGGTTCTGTTACTAATATGTTTACTTCCATTGTAGGTAATGTATTTGGGTTCAAAGCT?TACGAGCTCTACGTCTRGAGGACTTGCGAATTCCTATTTCTTATRTCAAGACTTTCCAGGGYCCGCCCCA?GGCATCCAAGTTGAGAGAGATAAATTGAACAARTAYGGCCGTCCCCTATTGGGATGTACTATTAAACCMAAATTGGGGTTATCCGCCAAGAACTACGGTAGGGCGGTTTATGAATGTCTCCGCGGTGGACTTGATTTTACCAAGGATGATGAGAACGTGAACTCCCAACCATTTATGCGCTGGAGAGACCGTTTCTTATTTTGTGCCGAAGCCCTTTATAAAGCGCAG???????????????????????????????????????????????????????AAGAAATGATCAAAAGGGCCGTGTTTGCCAGGGAATTGGGGGTTCCCATCGTAATGCATGACTACTTAACGGGGGGATTCACTGCAAATACTAGCTTGGCTCATTATTGCCGAGACAACGGCCTACTTCTTCACATCCATCGCGCAATGCATGCAGTTATTGATAGACAGAAGAATCATGGTATGCACTTTCGTGTCCTAGCTAAAGCGTTGCGTATGTCTGGTGGAGATCATATTCATGCTGGTACCGTAGTAGGTAAACTGGAGGGGGAACGGGACATCACTTTGGGTTTTGTTGATTTACTACGTGATGATTTTATTGAAAAAGACCGAAGTCGCGGTATTTATTTCACTCAAGATTGGGTCTCTTTGCCAGGTGTTCTGCCTGTGGCTTCGGGCGGTATTCATGTTTGGCATATGCCTGCCTTGACTGAGATCTTTGGGGATGATTCCGTACTACAATTCGGTGGAGGAACTTTAGGACACCCTTGGGGAAATGCACCTGGTGCAGTAGCTAATCGGGTGGCTTTAGAAGCGTGTGTACAAGCTCGGAATGAGGGACGTGATCTTGCTCGTCAGGGTAATGAAATTATTCGTGAAGCTAGCAAATGGAGCCCTGAATTAGCTGCTGCTTGTGAGGTATGGAAG???????????????????????????????????????
	'Mosannona_pacifica_0487'           AGCTGGCGTTAAAGAGTACAAATTGAATTATTATACTCCTGAATATGAAACCAAAGATACTGATATCTTGGCAGCATTCCGAGTAACTCCTCAACCCGGAGTTCCGCCTGAGGAAGCAGGGGCTGCGGTAGCTGCCGAATCTTCTACTGGTACATGGACAACTGTGTGGACCGATGGACTTACCAGCCTTGATCGTTACAAAGGACGATGCTACCACATTGAGCCCGTTGCTGGGGAGGAAAATCAATATATTGCTTATGTAGCTTACCCTTTAGACCTTTTTGAAGAGGGTTCTGTTACTAATATGTTTACTTCCATTGTAGGTAATGTATTTGGGTTCAAAGCTCTACGAGCTCTACGTCTGGAAGACTTGCGAATTCCTACTTCTTATGTCAAGACTTTCCAGGGTCCGCCCCATGGCATCCAAGTTGAGAGAGATAAATTGAACAAGTATGGCCGTCCCCTATTGGGATGTACTATTAAACCAAAATTGGGGTTATCCGCCAAGAACTACGGTAGGGCGGTTTATGAATGTCTCCGCGGTGGACTTGATTTTACCAAGGATGATGAGAACGTGAACTCCCAACCATTTATGCGCTGGAGAGACCGTTTCTTATTTTGTGCCGAAGCACTTTATAAAGCGCAGGCCGAAACAGGTGAAATCAAAGGACATTACTTGAATGCTaCTGCaGGTAC???????????????????????????????????????????????????TATCGTAATGCATGACTACTTAACGGGGGGATTCACTGCAAATACTACCTTGGCTCATTATTGCCGAGACAACGGCCTACTTCTTCACATCCATCGCGCAATGCATGCAGTTATTGATAGACAGAAGAATCATGGTATGCACTTTCGTGTACTAGCTAAAGCGTTACGTATGTCTGGTGGAGATCATATTCACGCTGGTACCGTAGTAGGTAAACTGGAAGGGGAACGGGACATCACTTTGGGTTTTGTTGATTTACTACGTGATGATTTTATTGAAAAAGACCGAAGTCGCGGTATTTATTTCACTCAAGATTGGGTCTCTTTGCCAGGTGTTCTGCCCGTGGCTTCAGGCGGTATTCATGTTTGGCATATGCCTGCCTTGACCGAGATCTTTGGGGATGATTCCGTACTACAATTCGGCGGGGGAACTATAGGGCACCCTTGGGGAAATGCACCTGGTGCAGTAGCTAATCGGGTGGCTTTAGAAGCGTGTGTACAAGCTCGGAATGAGGGACGTGATCTTGCTCGTCAGGGTAATGAAATTATTCGTGAAGCTAGCAAATGGAGCCCTGAATTAGCTGCTGCTTGTGAGGTATGGAAGGAGATCAAATTCGAATTCGAAGCAGTGGATACGTTGGAT
	'Mosannona_papillosa_0974'          AGCTGGTGTTAAAGAGTACAAATTGACTTATTATACTCCTGAATATGAAACCAAAGATACTGATATCTTGGCAGCATTCCGAGTAACTCCTCAACCCGGAGTTCCGCCTGAGGAAGCAGGGGCTGCGGTAGCTGCCGAATCTTCTACTGGTACATGGACAACTGTGTGGACCGATGGACTTACCAGCCTTGATCGTTACAAAGGACGATGCTACGGCATCGAGCCCGTTGCTGGGGAGGAAAATCAATATATTGCTTATGTAGCTTACCCTTTAGACCTTTTTGAAGAGGGTTCTGTTACTAATATGTTTACTTCCATTGTAGGTAATGTATTTGGGTTCAAAGCTCTACGAGCTCTACGTCTGGAGGACCTGCGAATTCCTACTTCTTATATCAAGACTTTCCAGGGTCCGCCCCATGGCATCCAAGTTGAGAGAGATAAATTGAACAAGTATGGCCGTCCCCTATTGGGATGTACTATTAAACCAAAATTGGGGTTATCCGCCAAGAACTACGGTAGGGCGGTTTATGAATGTCTCCGCGGTGGACTTGATTTTACCAAGGATGATGAGAACGTGAACTCCCAACCATTTATGCGCTGGAGAGACCGTTTCTTATTTTGTGCCGAAGCCCTTTTTAAAGCGCAGGCCGAAACGGGTGAAATCAAAGGACATTACTTGAATGCTACTGCAGGTACATGCGAAGAAATGATSAAAAGGGCCRTATTTGCCAGGGAATTGGGAGCTCCTATCRTAATGCATGACTACT?AACGGGGGGATTCACTGCAAATACTACCTTGGCTCATTATTGCCGAGACAACGGCCTACTTCTTCACATCCATCGCGCAATGCATGCAGTTATTGATAGACAGAAGAATCATGGTATGCACYTTCGTGTACTAGCTAAAGCGTTACGTATGTCTGGTGGAGATCATATTCACTCTGGTACCGTAGTAGGTAAACTGGAAGGGGAACGGGACATCACTTTGGGTTTTGTTGATTTACTACGTGATGATTTTATTGAAAAAGACCGAAGTCGCGGTATTTATTTCACTCAAGATTGGGTCTCTTTGCCAGGTGTTCTGCCCGTGGCTTCAGGCGGTATTCATGTTTGGCATATGCCTGCCTTGACCGAGATCTTTGGGGATGATTCCGTACTACAATTCGGCGGAGGAACTTTAGGGCACCCTTGGGGAAATGCACCTGGTGCAGTAGCTAATCGGGTGGCTTTAGAAGCGTGTGTACAAGCTCGGAATGAGGGACGTGATCTTGCTCGTCAGGGTAATGAAATTATTCGTGAAGCTAGCAAATGGAGCCCTGAATTAGCTGCTGCTTGTGAGGTATGGAAGGAGATCAAATTCGAATTCGAAGCAGTGGATACGTTGGAT
	'Mosannona_parva_1325'              ?????????TAAAGAGWACAMMTTGACYYATTATACTCCTGAATATGAAACCAAAGATACTGATATCTTGGCAGCATTCCGAGTAACTCCTCAACCCGGAGTTCCGCCTGAGGAAGCAGGGGCTGCGGTAGCTGCCGAATCTTCTACTGGTACATGGACAACCGTGTGGACCGATGGACTTACCAGCCTTGATCGTTACAAAGGACGATGCTACGGCATCGAGCCCGTTGCTGGGGAGGAAAATCAATATATTGCTTATGTAGCTTACCCTTTAGACCTTTTTGAAGAGGGTTCTGTTACTAATATGTTTACTTCCATTGTAGGTAATGTATTTGGGTTCAAAGCTCTACGAGCTCTACGTCTGGAGGACCTGCGAATTCCTACTTCTTATATCAAGACTTTCCAGGGTCCGCCCCATGGCATCCAAGTTGAGAGAGATAAATTGAACAAGTATGGCCGTCCCCTATTGGGATGTACTATTAAACCAAAATTGGGGTTATCCGCCAAGAACTACGGTAGGGCGGTTTATGAATGTCTCCGCGGTGGACTTGATTTTACCAAGGATGATGAGAACGTGAACTCCCAACCATTTATGCGMTGGAGAGACCGTTTCTTATTTTGTGCCGAAGCCCTTTTTAAAGCGCAGGCCGAAACGGGTGAAATCAAAGGACATTACTTGAATGCTACTGCAGGTACATGCGAAGAAATGATCAAAAGGGCCRTATTTGCCAGGGAATTGGGAGTTCCYATCGTAATGCATGACTACTTAACGGGGGGATTCACTGCAAATACTACCTTGGCTCATTATTGCCGAGACAACGGCCTACTTCTTCACATCCATCGCGCAATGCATGCAGTTATTGATAGACAGAAGAATCATGGTATGCACTTTCGTGTACTAGCTAAAGCGTTACGTATGTCTGGTGGAGATCATATTCAYKCTGGTACCGTAGTAGGTAAACTGGAAGGGGAACGGGACATCACTTTGGGTTTTGTTGATTTACTACGTGATGATTTTATTGAAAAAGACCGAAGTCGCGGTATTTATTTCACTCAAGATTGGGTCTCTTTGCCAGGTGTTCTGCCCGTGGCTTCRGGCGGTATTCATGTTTGGCATATGCCTGCCTTGACCGAGATCTTTGGGGATGATTCCGTACTACAATTCGGCGGRGGAACTTTAGGRCACCCTTGGGGAAATGCACCTGGTGCAGTAGCTAATCGGGTGGCTTTAGAAGCGTGTGTACAAGCTCGGAATGAGGGACGTGATCTTGCTCGTCAGGGTAATGAAATTATTCGTGAAGCTAGCAAATGGAGCCCTGAATTAGCTGCTGCTTGTGAGGTATGGAAGKASATCRAATTSGAATTYGAAGCARTGSATACGTTGGAY
	'Mosannona_raimondii_1324'          AGCTGGTGTTAAAGAGTACAAATTGACTTATTATACTCCTGAATATGAAACCAAAGATACTGATATCTTGGCAGCATTCCGAGTAACTCCTCAACCCGGAGTTCCGCCTGAGGAAGCAGGGGCTGCGGTAGCTGCCGAATCTTCTACTGGTACATGGACAACTGTGTGGACCGATGGACTTACCAGCCTTGATCGTTACAAAGGACGATGCTACGGCATCGAGCCCGTTGCTGGGGAGGAAAATC?ATATATTGCTTATGTAGCTTACCCTTTAGACCTTTTTGAAGAGGGTTCTGTTACTAATATGTTTACTTCCATTGTAGGTAATGTATTTGGGTTCAAAGCTSTACGAGCTCTACGTCTGGAGGACCTGCGAATTCCTACTTCTTATATCAAGACTTTCCAGGGTCCGCCCCATGGCATCCAAGTTGAGAGAGATAAATTGAACAAGTATGGCCGTCCCCTATTGGGATGTACTATTAAACCAAAATTGGGGTTATCCGCCAAGAACTACGGTAGGGCGGTTTATGAATGTCTCCGCGGTGGACTTGATTTTACCAAGGATGATGAGAACGTGAACTCCCAACCATTTATGCGCTGGAGAGACCGTTTCTTATTTTGTGCCGAAGCCCTTTTTAAAGCGCAGGCCGAAACGGGTGAAATCAAAGGACATTACTTGAATGCTACTGCAGGTACATGCGAAGAAATGATSAAAAGGGCCRTATTTGCCAGGGAATTGGGAGYTCCYATCRTAATGCATGACTACKCARMGGGGGGATTCMCTGCAAATACTACCTTGGCTCATTATTGCCGAGACAACGGSCTACTTCTTCACATCCATCGCGCAATGCATGCAGTTATTGATAGACAGAAGAATCATGGTATRCACYTTCGTGTACTAGCTAAAGCGTTACGTATGTCTGGTGGAGATCATATTCACKCTGGTACCGTAGTAGGTAAACTGGAAGGGGAACGGGACATCACTTTGGGTTTTGTTGATTKACTACGTGATGATTTTATTGAAAAAGACCGAAGTCGCGGTATTTATTTCACTCAAGATTGGGTCTCTTTGCCAGGTGTTCTGCCCGTGGCTTCAGGCGGTATTCATGTTTGGCATATGCCTGCCTTGACCGAGATCTTTGGGGATGATTCCGTACTACAATTCGGYGGRGGAACTTTAGGGCACCCTTGGGGAAATGCACCTGGTGCAGTAGCTAATCGGGTGGCTTTAGAAGCGTGTGTACAAGCTCGGAATGAGGGACGTGATCTTGCTCGTCAGGGTAATGAAATTATTCGTGAAGCTAGCAAATGGAGCCCTGAATTAGCTGCTGCTTGTGAGGTATGGAAGGAGATCAAATTCGAATTYGAAGCAGTGGATACGTTGGAT
	'Mosannona_vasquezii_0313'          AGCTGGTGTTAAAGAGTACAAATTGACTTATTATACTCCTGAATATGAAACCAAAGATACTGATATCTTGGCAGCATTCCGAGTAACTCCTCAACCCGGAGTTCCGCCTGAGGAAGCAGGGGCTGCGGTAGCTGCCGAATCTTCTACTGGTACATGGACAACTGTGTGGACCGATGGACTTACCAGCCTTGATCGTTACAAAGGACGATGCTACGGCATCGAGCCCGTTGCTGGGGAGGAAAATCAATATATTGCTTATGTAGCTTACCCTTTAGACCTTTTTGAAGAGGGTTCTGTTACTAATATGTTTACTTCCATTGTAGGTAATGTATTTGGGTTCAAAGCTCTACGAGCTCTACGTCTGGAGGACCTGCGAATTCCTACTTCTTATATCAAGACTTTCCAGGGTCCGCCCCATGGCATCCAAGTTGAGAGAGATAAATTGAACAAGTATGGCCGTCCCCTATTGGGATGTACTATTAAACCAAAATTGGGGTTATCCGCCAAGAACTACGGTAGGGCGGTTTATGAATGTCTCCGCGGTGGACTTGATTTTACCAAGGATGATGAGAACGTGAACTCCCAACCATTTATGCGCTGGAGAGACCGTTTCTTATTTTGTGCCGAAGCCCTTTTTAAAGCGCAGGCCGAAACGGGTGAAATCAAAGGACATTACTTGAATGCTACTGCAGGTACATGCGAAGAAATGATGAAAAGGGCCATATTTGCCAGGGAATTGGGAGCTCCTATCGTAATGCATGACTACTTAACGGGGGGATTCACTGCAAATACTACCTTGGCTCATTATTGCCGAGACAACGGCCTACTTCTTCACATCCATCGCGCAATGCATGCAGTTATTGATAGACAGAAGAATCATGGTATGCACTTTCGTGTACTAGCTAAAGCGTTACGTATGTCTGGTGGAGATCATATTCACGCTGGTACCGTAGTAGGTAAACTGGAAGGGGAACGGGACATCACTTTGGGTTTTGTTGATTTACTACGTGATGATTTTATTGAAAAAGACCGAAGTCGCGGTATTTATTTCACTCAAGATTGGGTCTCTTTGCCAGGTGTTCTGCCCGTGGCTTCAGGCGGTATTCATGTTTGGCATATGCCTGCCTTGACCGAGATCTTTGGGGATGATTCCGTACTACAATTCGGCGGGGGAACTTTAGGGCACCCTTGGGGAAATGCACCTGGTGCAGTAGCTAATCGGGTGGCTTTAGAAGCGTGTGTACAAGCTCGGAATGAGGGACGTGATCTTGCTCGTCAGGGTAATGAAATTATTCGTGAAGCTAGCAAATGGAGCCCTGAATTAGCTGCTGCTTGTGAGGTATGGAAGGAGATCAAATTCGAATTCGAAGCAGTGGATACGTTGGAT
	'Onychopetalum_periquino_0017'      AGCTGGTGTTAAAGAGTACAAATTGACTTATTATACTCCTGAATATGAAACCAAAGATACTGATATCTTGGCAGCATTCCGAGTAACTCCTCAACCCGGAGTTCCGCCTGAGGAAGCAGGGGCTGCGGTAGCTGCCGAATCTTCTACTGGTACATGGACAACTGTGTGGACCGATGGACTTACCAGCCTTGATCGTTACAAAGGACGATGCTACCACATCGAGCCCGTTGCTGGGGAGGAAAATCAATATATCGCTTATGTTGCTTACCCTTTAGACCTTTTTGAAGAGGGTTCTGTTACTAATATGTTTACTTCCATTGTAGGTAATGTATTTGGGTTCAAAGCTCTACGAGCTCTACGTCTGGAGGACCTGCGAATTCCTACTTCTTATATCAAGACTTTCCAGGGTCCGCCCCATGGCATCCAAGTTGAGAGAGATAAATTGAACAAGTATGGCCGTCCCCTATTGGGATGTACTATTAAACCAAAATTGGGGTTATCCGCCAAGAACTACGGTAGGGCGGTTTATGAATGTCTCCGCGGTGGACTTGATTTTACCAAGGATGATGAGAACGTGAACTCCCAACCATTTATGCGCTGGAGAGACCGTTTCTTATTTTGTGCCGAAGCACTTTTTAAAGCGCAGGCCGAAACGGGTGAAATCAAAGGACATTACTTGAATGCTACTGCAGGTACATGCGAAGAAATGATAAAAAGGGCCGTATTTGCCAGGGAATTGGGAGCTCCCATCGTAATGCATGACTACTTAACGGGGGGATTCACTGCAAATACTAGCTTGGCTCATTATTGCCGAGACAACGGCCTACTTCTGCACATTCATCGCGCAATGCATGCAGTTATTGATAGACAGAAGAATCATGGTATGCACTTTCGTGTACTAGCTAAAGCGTTACGTATGTCTGGTGGAGATCATATTCACGCTGGTACCGTAGTAGGTAAACTGGAAGGGGAACGGGACATCACTTTGGGTTTTGTTGATTTACTACGTGATGATTTTATTGAAAAAGACCGAAGTCGCGGTATTTATTTCACTCAAGATTGGGTCTCTTTGCCAGGTGTTCTGCCCGTGGCTTCAGGCGGTATTCATGTTTGGCATATGCCTGCCTTGACCGAGATCTTTGGGGATGATGCCGTACTACAATTCGGTGGAGGAACTTTAGGGCACCCTTGGGGAAATGCACCTGGTGCAGTAGCTAATCGGGTGGCTTTAGAAGCGTGTGTACAAGCTCGGAATGAGGGACGTGATCTTGCTCGTCAGGGTAATGAAATTATTCGTGAAGCTAGCAAATGGAGCCCTGAATTAGCTGCTGCTTGTGAGGTATGGAAGGAAATCAAATTCGAATTCGCAGCAGTGGATACGTTGGAT
	'Klarobelia_inundata_0301'          AGCTGGTGTTAATGAGTACAAATTGACTTATTATACTCCTGAATATGAAGCCAAAGATACTGATATCTTGGCAGCGTTCCGAGTAACTCCTCAACCCGGAGTTCCGCCTGAGGAAGCAGGGGCTGCGGTAGCTGCCGAATCTTCTACTGGTACATGGACAACTGTGTGGACCGATGGACTTACCAGCCTTGATCGTTACAAAGGACGATGCTACCACATCGAGCCCGTTGCTGGGGAGGAAAATCAATATATTGCTTATGTAGCTTACCCTTTAGACCTTTTTGAAGAGGGTTCTGTTACTAATATGTTTACTTCCATTGTAGGTAATGTATTTGGGTTCAAAGCTTTACGAGCTCTACGTCTGGAGGACCTGCGAATTCCTATTGCTTATGTCAAGACTTTCCAGGGTCCGCCCCATGGCATCCAAGTTGAGAGAGATAAATTGAACAAGTACGGCCGTCCCCTATTGGGATGTACTATTAAACCAAAATTGGGGTTATCCGCCAAGAACTACGGTAGGGCGGTTTATGAATGTCTCCGCGGTGGACTTGATTTTACCAAGGATGATGAGAACGTGAACTCCCAACCATTTATGCCGCGGAGAGACCGTTTCTTATTTTGTACCGAAGCCCTTTTTAAAGCGCAGGCCGAAACAGGTGAAATCAAAGGACATTACTTGAATGCTACTGCAGGTACATGCGAAGAAATGATGAAAAGGGCCGCATGTGCCAGGGAATTGGGAGTTCCTATCGTAATGCATGACTACTTAACGGGGGGTTTCACTGCAAATACTACCTTGGCTCGTTATTGCCGAGACAACGGCCTACTTCTTCACATCCATCGCGCAATGCATGCAGTTATTGATAGACAGAAGAATCATGGTATGCACTTTCGTGTACTAGCTAAAGCGTTACGTATGTCTGGTGGAGATCATATTCACGCTGGTACCGTAGTAGGTAAACTGGAAGGGGAACGGGACATCACTTTGGGTTTTGTTGATTTACTACGTGATGATTTTATTGAAAAAGACCGAAGTCGCGGTATTTATTTCACTCAAGATTGGGTCTCTTTGCCAGGTGTTCTGCCCGTGGCTTCAGGCGGTATTCATGTTTGGCATATGCCTGCCTTGACCGAGATCTTTGGGGATGATTCCGTACTACAATTCGGTGGAGGAACTTTAGGGCACCCTTGGGGAAATGCACCTGGTGCAGTAGCTAATCGGGTGGCTTTAGAAGCGTGTGTACAAGCTCGGAATGAGGGACGTGATCTTGCTCGTCAGGGTAATGAAATTATTCGTGAAGCTAGCAAATGGAGCCCTGAATTAGCTGCTGCTTGTGAGGTATGGAAGGAGATCAAATTCGAATTCGAAGCAGTGGATACGTTGGAT
	'Ephedranthus_sp_0105'              AGCTGGTGTTAAAGAGTACAAATTGACTTATTATACTCCTGAATATGAAACCAAAGATACCGATATCTTGGCAGCATTCCGAGTAACTCCTCAACCCGGAGTTCCGCCCGAAGAAGCAGGGGCTGCGGTAGCTGCCGAATCTTCTACTGGTACATGGACAACTGTGTGGACCGATGGACTTACCAGCCTTGATCGTTACAAAGGACGATGCTACCACATCGAGCCCGTTGCTGGGGAGGAAAATCAATATATTGCTTATGTAGCTTACCCTTTAGACCTTTTTGAAGAGGGTTCTGTTACTAATATGTTTACTTCCATTGTAGGTAATGTATTTGGGTTCAAAGCTCTACGAGCTCTACGTCTGGAGGACCTGCGAATTCCTATTTCTTATGTCAAGACTTTCCAGGGTCCGCCCCATGGCATCCAAGTTGAGAGAGATAAATTGAACAAGTATGGCCGTCCCCTATTGGGATGTACTATTAAACCAAAATTGGGGTTATCCGCCAAGAACTACGGTAGGGCGGTTTATGAATGTCTCCGCGGTGGACTTGATTTTACCAAGGATGATGAGAACGTGAACTCCCAACCATTTATGCGCTGGAGAGACCGTTTCTTATTTTGTGCCGAAGCCCTTTTTAAAGCACAGGCCGAAACAGGTGAAATCAAAGGACATTACTTGAATGCTACTGCAGGTACATGCGAAGAAATGATGAAAAGGGCCGCATGTGCCAGGGAATTGGGAGCTCCTATCGTAATGCATGACTACTTAACGGGGGGATTCACTGCAAATACTACCTTGGCTCATTATTGCCGAGACAACGGCCTACTTCTTCACATCCATCGCGCAATGCATGCAGTTATTGATAGACAGAAGAATCATGGTATGCACTTTCGTGTACTAGCTAAAGCGTTACGTATGTCTGGTGGAGATCATATTCACGCTGGTACCGTAGTAGGTAAACTGGAAGGGGAACGGGACATCACTTTGGGTTTTGTTGATTTACTACGTGATGATTTTATTGAAAAAGACCGAAGTCGCGGTATTTATTTCACTCAAGATTGGGTCTCTATGCCAGGTGTTCTGCCCGTGGCTTCAGGCGGTATTCATGTTTGGCATATGCCTGCCTTGACCGAGATCTTTGGGGATGATTCCGTACTACAATTCGGTGGAGGAACTTTAGGGCACCCTTGGGGAAATGCACCTGGTGCAGTAGCTAATCGGGTGGCTTTAGAAGCGTGTGTACAAGCTCGGAATGAGGGACGTGATCTTGCTCGTCAGGGTAATGAAATTATTCGTGAAGCTAGCAAATGGAGCCCTGAATTAGCTGCTGCTTGTGAGGTATGGAAGGAGATCAAATTCGAATTCGCAGCAGTGGATACGTTGGAT
	'Pseudoxandra_lucida_0307'          AGCTGGTGTTAAAGAGTACAAATTGACTTATTATACTCCTGAATATGAAACCAAAGATACTGATATCTTGGCAGCATTCCGAGTAACTCCTCAACCCGGAGTTCCGCCTGAGGAAGCAGGGGCTGCGGTAGCTGCCGAATCTTCTACTGGTACATGGACAACTGTGTGGACCGATGGACTTACCAGCCTTGATCGTTACAAAGGACGATGCTACGGCATCGAGCCCGTTGCTGGGGAGGAAAATCAATATATTGCTTATGTAGCTTACCCTTTAGACCTTTTTGAAGAGGGTTCTGTTACTAATATGTTTACTTCCATTGTAGGTAATGTATTTGGGTTCAAAGCTCTACGAGCTCTACGTCTGGAGGACCTGCGAATTCCTATTTCTTATGTCAAGACTTTCCAGGGTCCGCCCCATGGCATCCAAGTTGAGAGAGATAAATTGAACAAGTATGGCCGTCCCCTATTGGGATGTACTATTAAACCAAAATTGGGGTTATCCGCCAAGAACTACGGTAGGGCGGTTTATGAATGTCTCCGCGGTGGACTTGATTTTACCAAGGATGATGAGAACGTGAACTCCCAACCATTTATGCGCTGGAGAGACCGTTTCTTATTTTGTGCCGAAGCACTTTTTAAAGCGCAGGCCGAAACAGGTGAAATCAAAGGACATTACTTGAATGCTACTGCAGGTACATGCGAAGAAATGATGAAAAGGGCCATATTTGCCAGGGAATTGGGAGCTCCCATCGTAATGCATGACTACTTAACGGGGGGATTCACTGCAAATACTACCTTGGCTCATTATTGCCGAGACAACGGCCTACTTCTTCACATCCATCGCGCAATGCATGCAGTTATTGATAGACAGAAGAATCATGGTATGCACTTTCGTGTACTAGCTAAAGCGTTACGTATGTCTGGTGGAGATCATATTCACGCTGGTACCGTAGTAGGTAAACTGGAAGGGGAACGGGACATCACTTTGGGTTTTGTTGATTTACTACGTGATGATTTTATTGAAAAAGACCGAAGTCGCGGTATTTATTTCACTCAAGATTGGGTCTCTTTGCCAGGTGTTCTGCCCGTGGCTTCAGGCGGTATTCATGTTTGGCATATGCCTGCCTTGACCGAGATCTTTGGGGATGATTCCGTACTACAATTCGGTGGAGGAACTTTAGGGCACCCTTGGGGAAATGCACCTGGTGCAGTAGCTAATCGGGTGGCTTTAGAAGCGTGTGTACAAGCTCGGAATGAGGGACGTGATCTTGCTCGTCAGGGTAATGAAATTATTCGTGAAGCTAGCAAATGGAGCCCTGAATTAGCTGCTGCTTGTGAGGTATGGAAGGAGATCAAATTCGAATTCGAAGCAGTGGATACGTTGGAT
	'Pseudoxandra_spiritussancti_0110'  AGCTGGTGTTAAAGAGTACAAATTGACTTATTATACTCCTGAATATGAAACCAAAGATACTGATATCTTGGCAGCATTCCGAGTAACTCCTCAACCCGGAGTTCCGCCTGAGGAAGCAGGGGCTGCGGTAGCTGCCGAATCTTCTACTGGTACATGGACAACTGTGTGGACCGATGGACTTACCAGCCTTGATCGTTACAAAGGACGATGCTACCACATCGAGCCCGTTGCTGGGGAGGAAAATCAATATATTGCTTATGTAGCTTACCCTTTAGACCTTTTTGAAGAGGGTTCTGTTACTAATATGTTTACTTCCATTGTAGGTAATGTATTTGGGTTCAAAGCTCTACGAGCTCTACGTCTGGAGGACCTGCGAATTCCTAAGTCTTATATCAAGACTTTCCAGGGTCCGCCCCATGGCATCCAAGTTGAGAGAGATAAATTGAACAAGTATGGCCGTCCCCTATTGGGATGTACTATTAAACCAAAATTGGGGTTATCCGCCAAGAACTACGGTAGGGCGGTTTATGAATGTCTCCGCGGTGGACTTGATTTTACCAAGGATGATGAGAACGTGAACTCCCAACCATTTATGCGCTGGAGAGACCGTTTCTTATTTTGTGCCGAAGCACTTTTTAAAGCGCAGGCCGAAACAGGTGAAATCAAAGGACATTACTTGAATGCTACTGCAGGTACATGCGAAGAAATGATTAAAAGGGCCGTATGTGCCAGGGAATTGGGAGTTCCCATCGTAATGCATGACTACTTAACGGGGGGATTCACTGCAAATACTAGCTTGGCTCATTATTGCCGAGACAACGGCCTACTTCTTCACATCCATCGCGCAATGCATGCAGTTATTGATAGACAGAAGAATCATGGTATGCACTTTCGTGTACTAGCTAAAGCGTTACGTATGTCTGGTGGAGATCATATTCACGCTGGTACCGTAGTAGGTAAACTGGAAGGGGAACGGGACATCACTTTGGGTTTTGTTGATTTACTACGTGATGATTTTATTGAAAAAGACCGAAGTCGCGGTATTTATTTCACTCAAGATTGGGTCTCTTTGCCAGGTGTTCTGCCCGTGGCTTCAGGCGGTATTCATGTTTGGCATATGCCTGCCTTGACCGAGATCTTTGGGGATGATTCCGTACTACAATTCGGTGGAGGAACTATAGGGCACCCTTGGGGAAATGCACCTGGTGCAGTAGCTAATCGGGTGGCTTTAGAAGCGTGTGTACAAGCTCGGAATGAGGGACGTGATCTTGCTCGTCAGGGTAATGAAATTATTCGTGAAGCTAGCAAATGGAGCCCTGAATTAGCTGCTGCTTGTGAGGTATGGAAGGAGATCAAATTCGAATTCGAAGCAGTGGATACGTTGGAT
	'Malmea_spnov_0197'                 AGCTGGTGTTAAAGAGTACAAATTGACTTATTATACTCCTGAATATGAAACCAAAGATACTGATATCTTGGCAGCATTCCGAGTAACTCCTCAACCCGGAGTTCCGCCTGAGGAAGCAGGGGCTGCGGTAGCTGCCGAATCTTCTACTGGTACATGGACAACTGTGTGGACCGATGGACTTACCAGCCTTGATCGTTACAAGGGACGATGCTACCACATCGAGCCCGTTGCTGGGGAGGAAAATCAATATATTGCTTATGTAGCTTACCCTTTAGACCTTTTTGAAGAGGGTTCTGTTACTAATATGTTTACTTCCATTGTAGGTAATGTATTTGGGTTCAAAGCTCTACGAGCTCTACGTCTGGAGGACCTGCGAATTCCTACTTCTTATATCAAGACTTTCCAGGGTCCGCCCCATGGCATCCAAGTTGAGAGAGATAAATTGAACAAGTATGGTCGTCCCCTATTGGGATGTACTATTAAACCAAAATTGGGGTTATCCGCCAAGAACTACGGTAGGGCGGTTTATGAATGTCTCCGCGGTGGACTTGATTTTACCAAGGATGATGAGAACGTGAACTCCCAACCATTTATGCGCTGGAGAGACCGTTTCTTATTTTGTGCCGAAGCACTTTTTAAAGCGCAGGCCGAAACAGGTGAAATCAAAGGACATTACTTGAATGCTACTGCAGGTACATGCGAAGAAATGATGAAAAGGGCCGTATTTGCCAGGGAATTGGGAGCTCCCATCGTAATGCATGACTACTTAACGGGGGGATTCACTGCAAATACTAGCTTGGCTCATTATTGCCGAGACAACGGACTACTTCTTCACATCCATCGCGCAATGCATGCAGTTATTGATAGACAGAAGAATCATGGTATGCACTTTCGTGTACTAGCTAAAGGGTTACGTATGTCTGGTGGAGATCATATTCACGCTGGTACCGTAGTAGGTAAACTGGAAGGGGAACGGGACATCACTTTGGGTTTTGTTGATTTACTACGCGATGATTTTATTGAAAAAGACCGAAGTCGCGGTATTTATTTCACTCAAGATTGGGTCTCTTTGCCAGGTGTTCTGCCCGTGGCTTCAGGCGGTATTCATGTTTGGCATATGCCTGCCTTGACCGAGATCTTTGGGGATGATTCCGTACTACAATTCGGTGGAGGAACTTTAGGGCACCCTTGGGGAAATGCACCTGGTGCAGTAGCTAATCGGGTGGCTTTAGAAGCGTGTGTACAAGCTCGGAATGAGGGACGTGATCTTGCTCGTCAGGGTAATGAAATTATTCGTGAAGCTAGCAAATGGAGCCCTGAATTAGCTGCTGCTTGTGAGATATGGAAGGAGATCAAATTCGAATTCGCAGCAATGGATACGTTG???
	'Cremastosperma_microcarpum_0082'   TGCTGGTGTTAAAGAGTACAAATTGACTTATTATACTCCTGAATATGAAACCAAAGATACTGATATCTTGGCAGCATTCCGAGTAACTCCTCAACCCGGAGTTCCGCCTGAGGAAGCAGGGGCTGCGGTAGCTGCCGAATCTTCTACTGGTACATGGACAACTGTGTGGACCGACGGACTTACCAGCCTTGATCGTTACAAAGGACGATGCTACCACATCGAGCCCGTTGCTGGGGAGGAAAATCAATATATTGCTTATGTAGCTTACCCTTTAGACCTTTTTGAAGAGGGTTCTGTTACGATTATGTTTACTTCCATTGTAGGTAATGTATTTGGGTTCAAAGCTCT?CCAGCTCTACGTCTGGAGGACCTGCGAATTCCTACTTCTTATATCAAAACTTTCCAGGGTCCGCCCCGTGGCATCCAAGTTGAGAGAGATAAATTGAACAAGTATGGCCGTCCCCTATTGGGATGTACTATTAAACCAAAATTGGGGTTATCCGCCAAGAACTACGGTAGGGCGGTTTATGAATGTCTCCGCGGTGGACTTGATTTTACCAAGGATGATGAGAACGTGAACTCCCAACCATTTATGCGCTGGAGAGATCGTTTCTTATTTTGTGCCGAAGCACTGTTTAAAGCGCAGGCCGAAACACGTGAAATCAAAGGACATTACTTGAATGCTACTGCAGGTACATGCGAAGAAATGATGAAAAGGGCCGTATTTGCCAGGGAATTGGGAACTCCCATCGTAATGCATGACTACTTAACGGGGGGATTCACTGCAAATACTAGCTTGGCTCATTATTGCCGAGACAACGGCCTACTTCTTCACATCCATCGCGCAATGCATGCAGTTATTGATAGACAGAAGAATCATGGTATGCACTTTCGTGTACTAGCTAAAGCGTTACGTATGTCTGGTGGAGATCATATTCACGCTGGTACCGTAGTAGGTAAACTTGAAGGGGAACGGGACATCACTTTGGGTTTTGTTGATTTACTACGTGATGATTTTATTGAAAAAGACCGAAGTCGCGGTATTTATTTCACTCAAGATTGGGTCTCTTTGCCAGGTGTTCTGCCCGTGGCTTCAGGCGGTATTCATGTTTGGCATATGCCTGCCTTGACCGAGATCTTTGGGGATGATTCCGTACTACAATTCGGTGGAGGAACTTTAGGGCACCCTTGGGGAAATGCACCTGGTGCAGTAGCTAATCGGGTGGCTTTAGAAGCGTGTGTACAAGCTCGGAATGAGGGACGTGATCTTGCTCGTCAGGGTAATGAAATTATTCGTGAAGCTAGCAAATGGAGCCCTGAATTAGCTGCTGCTTGTGAGGTATGGAAGGAGATCAAATTCGAATTCGAAGCAATGGATACGTTGGAT
	'Cremastosperma_megalophyllum_0087' AGCTGGTGTTAAAGAGTACAAATTGACTTATTATACTCCTGAATATGAAACCAAAGATACTGATATCTTGGCAGCATTCCGAGTAACTCCTCAACCCGGAGTTCCGCCTGAGGAAGCAGGGGCTGCGGTAGCTGCCGAATCTTCTACTGGTACATGGACAACTGTGTGGACCGATGGACTTACCAGCCTTGATCGTTACAAAGGACGATGCTACCACATYGAGCCCGTTGCTGGGGAGGAAAATCAATATATTGCTTATGTAGCTTACCCTTTAGACCTTTTTGAAGAGGGTTCTGTTACTAATATGTTTACTTCCATTGTAGGTAATGTATTTGGGTTCAAAGCTCTACGAGCTCTACGTCTGGAAGACTTGCGAATTCCTACTTCTTATGTCAAGACTTTCCAGGGTCCGCCCCATGGCATCCAAGTTGAGAGAGATAAATTGAACAAGTATGGCCGTCCCCTATTGGGATGTACTATTAAACCAAAATTGGGGTTATCCGCCAAGAACTACGGTAGGGCGGTTTATGAATGTCTCCGCGGTGGACTTGATTTTACCAAGGATGATGAGAACGTGAACTCCCAACCATTTATGCGCTGGAGAGACCGTTTCTTATTTTGTGCCGAAGCACTKTWTAAAGCGCAGGCCGAAACAGGTGAAATCAAAGGACATTACTTGAATGCTACTGCAGGTACATGCGAAGAAATGATGAAAAGGGCCGTATTTGCCAGGGAATTGGGAACTCCCATCGTAATGCATGACTACTTAACGGGGGGATTCACTGCAAATACTAGCTTGGCTCATTATTGCCGAGACAACGGCCTACTTCTTCACATCCATCGCGCAATGCATGCAGTTATTGATAGACAGAAGAATCATGGTATGCACTTTCGTGTACTAGCTAAAGCGTTACGTATGTCTGGTGGAGATCATATTCACGCTGGTACCGTAGTAGGTAAACTGGAAGGGGAACGGGACATCACTTTGGGTTTTGTTGATTTACTACGTGATGATTTTATTGAAAAAGACCGAAGTCGCGGTATTTATTTCACTCAAGATTGGGTCTCTTTGCCAGGTGTTCTGCCCGTGGCTTCAGGCGGTATTCATGTTTGGCATATGCCTGCCTTGACCGAGATCTTTGGGGATGATTCCGTACTACAATTCGGTGGAGGAACTTTAGGGCACCCTTGGGGAAATGCACCTGGTGCAGTAGCTAATCGGGTGGCTTTAGAAGCGTGTGTACAAGCTCGGAATGAGGGACGTGATCTTGCTCGTCAGGGTAATGAAATTATTCGTGAAGCTAGCAAATGGAGCCCTGAATTAGCTGCTGCTTGTGAGGTATGGAAGGAGATCAAATTCGAATTCGAAGCAATGGATACGTTGGAT
	'Cremastosperma_sp_CostaRica_0245'  AGCTGGTGTTAAAGAGTACAAATTGACTTATTATACTCCTGAATATGAAACCAAAGATACTGATATCTTGGCAGCATTCCGAGTAACTCCTCAACCCGGAGTTCCGCCTGAGGAAGCAGGGGCTGCGGTAGCTGCCGAATCTTCTACTGGTACATGGACAACTGTGTGGACCGACGGACTTACCAGCCTTGATCGTTACAAAGGACGATGCTACCACATCGAGCCCGTTGCTGGGGAGGAAAATCAATATATTGCTTATGTAGCTTACCCTTTAGACCTTTTTGAAGAGGGTTCTGTTACTAATATGTTTACTTCCATTGTAGGTAATGTATTTGGGTTCAAAGCTCTACGAGCTCTACGTCTGGAGGACCTGCGAATTCCTAAGTCTTATATCAAGACTTTCCAGGGTCCGCCCCATGGCATCCAAGTTGAGAGAGATAAATTGAACAAGTATGGCCGTCCCCTATTGGGATGTACTATTAAACCAAAATTGGGGTTATCCGCCAAGAACTACGGTAGGGCGGTTTATGAATGTCTCCGCGGTGGACTTGATTTTACCAAGGATGATGAGAACGTGAACTCCCAACCATTTATGCGCTGGAGAGACCGTTTCTTATTTTGTGCCGAAGCGCTTTATAAAGCGCAGGCCGAAACAGGTGAAATCAAAGGACATTACTTGAATGCTACTGCAGGTACATGCGAAGATATGATGAAAAGGGCCGTATTTGCCAGGGAATTGGGAGTTCCCATCGTAATGCATGACTACTTAACGGGGGGATTCACTGCAAATACTAGCTTGGCTCATTATTGCCGAGACAACGGCCTACTTCTTCACATCCATCGCGCAATGCATGCAGTTATTGATAGACAGAAGAATCATGGTATGCACTTTCGTGTACTAGCTAAAGCGTTACGTATGTCTGGTGGAGATCATATTCACGCTGGTACCGTAGTAGGTAAACTGGAAGGGGAACGGGACATCACTTTGGGTTTTGTTGATTTACTACGTGATGATTTTATTGAAAAAGACCGAAGTCGCGGTATTTATTTCACTCAAGATTGGGTCTCTTTGCCAGGTGTTCTGCCCGTGGCTTCAGGCGGTATTCATGTTTGGCATATGCCTGCCTTGACCGAGATCTTTGGGGATGATTCCGTACTACAATTCGGTGGAGGAACTTTAGGGCACCCTTGGGGAAATGCACCTGGTGCAGTAGCTAATCGGGTGGCTTTAGAAGCGTGTGTACAAGCTCGGAATGAGGGACGTGATCTTGCTCGTCAGGGTAATGAAATTATTCGTGAAGCTAGCAAATGGAGCCCTGAATTAGCTGCTGCTTGTGAGGTATGGAAGGAGATCAAATTCGAATTCGAAGCAATGGATACGTTGGAT
	'Cremastosperma_microcarpum_0303'   AGCTGGTGTTAAAGAGTACAAATTGACTTATTATACTCCTGAATATGAAACCAAAGATACTGATATCTTGGCAGCATTCCGAGTAACTCCTCAACCCGGAGTTCCGCCTGAGGAAGCAGGGGCTGCGGTAGCTGCCGAATCTTCTACTGGTACATGGACAACTGTGTGGACCGACGGACTTACCAGCCTTGATCGTTACAAAGGACGATGCTACCACATCGAGCCCGTTGCTGGGGAGGAAAATCAATATATTGCTTATGTAGCTTACCCTTTAGACCTTTTTGAAGAGGGTTCTGTTACTAATATGTTTACTTCCATTGTAGGTAATGTATTTGGGTTCAAAGCTCTACGAGCTCTACGTCTGGAGGACCTGCGAATTCCTAAGTCTTATATCAAGACTTTCCAGGGTCCGCCCCATGGCATCCAAGTTGAGAGAGATAAATTGAACAAGTATGGCCGTCCCCTATTGGGATGTACTATTAAACCAAAATTGGGGTTATCCGCCAAGAACTACGGTAGGGCGGTTTATGAATGTCTCCGCGGTGGACTTGATTTTACCAAGGATGATGAGAACGTGAACTCCCAACCATTTATGCGCTGGAGAGACCGTTTCTTATTTTGTGCCGAAGCACTGTTTAAAGCGCAGGCCGAAACAGGTGAAATCAAAGGACATTACTTGAATGCTACTGCAGGTACATGCGAAGAAATGATGAAAAGGGCCGTATTTGCCAGGGAATTGGGAACTCCCATCGTAATGCATGACTACTTAACGGGGGGATTCACTGCAAATACTAGCTTGGCTCATTATTGCCGAGACAACGGCCTACTTCTTCACATCCATCGCGCAATGCATGCAGTTATTGATAGACAGAAGAATCATGGTATGCACTTTCGTGTACTAGCTAAAGCGTTACGTATGTCTGGTGGAGATCATATTCACGCTGGTACCGTAGTAGGTAAACTGGAAGGGGAACGGGACATCACTTTGGGTTTTGTTGATTTACTACGTGATGATTTTATTGAAAAAGACCGAAGTCGCGGTATTTATTTCACTCAAGATTGGGTCTCTTTGCCAGGTGTTCTGCCCGTGGCTTCAGGCGGTATTCATGTTTGGCATATGCCTGCCTTGACCGAGATCTTTGGGGATGATTCCGTACTACAATTCGGTGGAGGAACTTTAGGGCACCCTTGGGGAAATGCACCTGGTGCAGTAGCTAATCGGGTGGCTTTAGAAGCGTGTGTACAAGCTCGGAATGAGGGACGTGATCTTGCTCGTCAGGGTAATGAAATTATTCGTGAAGCTAGCAAATGGAGCCCTGAATTAGCTGCTGCTTGTGAGGTATGGAAGGAGATCAAATTCGAATTCGAAGCAATGGATACGTTGGAT
	'Cremastosperma_cauliflorum_0312'   AGCTGGTGTTAAAGAGTACAAATTGACTTATTATACTCCTGAATATGAAACCAAAGATACTGATATCTTGGCAGCATTCCGAGTAACTCCTCAACCCGGAGTTCCGCCTGAGGAAGCAGGGGCTGCGGTAGCTGCCGAATCTTCTACTGGTACATGGACAACTGTGTGGACCGACGGACTTACCAGCCTTGATCGTTACAAAGGACGATGCTACCACATCGAGCCCGTTGCTGGGGAGGAAAATCAATATATTGCTTATGTAGCTTACCCTTTAGACCTTTTTGAAGAGGGTTCTGTTACTAATATGTTTACTTCCATTGTAGGTAATGTATTTGGGTTCAAAGCTCTACGAGCTCTACGTCTGGAGGACCTGCGAATTCCTAAGTCTTATATCAAGACTTTCCAGGGTCCGCCCCATGGCATCCAAGTTGAGAGAGATAAATTGAACAAGTATGGCCGTCCCCTATTGGGATGTACTATTAAACCAAAATTGGGGTTATCCGCCAAGAACTACGGTAGGGCGGTTTATGAATGTCTCCGCGGTGGACTTGATTTTACCAAGGATGATGAGAACGTGAACTCCCAACCATTTATGCGCTGGAGAGACCGTTTCTTATTTTGTGCCGAAGCACTGTTTAAAGCGCAGGCCGAAACAGGTGAAATCAAAGGACATTACTTGAATGCTACTGCAGGTACATGCGAAGAAATGATGAAAAGGGCCATATTTGCCAGGGAATTGGGAACTCCCATCGTAATGCATGACTACTTAACGGGGGGATTCACTGCAAATACTAGCTTGGCTCATTATTGCCGAGACAACGGCCTACTTCTTCACATCCATCGCGCAATGCATGCAGTTATTGATAGACAGAAGAATCATGGTATGCACTTTCGTGTACTAGCTAAAGCGTTACGTATGTCTGGTGGAGATCATATTCACGCTGGTACCGTAGTAGGTAAACTGGAAGGGGAACGGGACATCACTTTGGGTTTTGTTGATTTACTACGTGATGATTTTATTGAAAAAGACCGAAGTCGCGGTATTTATTTCACTCAAGATTGGGTCTCTTTGCCAGGTGTTCTGCCCGTGGCTTCAGGCGGTATTCATGTTTGGCATATGCCTGCCTTGACCGAGATCTTTGGGGATGATTCCGTACTACAATTCGGTGGAGGAACTTTAGGGCACCCTTGGGGAAATGCACCTGGTGCAGTAGCTAATCGGGTGGCTTTAGAAGCGTGTGTACAAGCTCGGAATGAGGGACGTGATCTTGCTCGTCAGGGTAATGAAATTATTCGTGAAGCTAGCAAATGGAGCCCTGAATTAGCTGCTGCTTGTGAGGTATGGAAGGAGATCAAATTCGAATTCGAAGCAATGGATACGTTGGAT
	'Cremastosperma_megalophyllum_0490' AGCTGGTGTTAAAGAGTACAAATTGACTTATTATACTCCTGAATATGAAACCAAAGATACTGATATCTTGGCAGCATTCCGAGTAACTCCTCAACCCGGAGTTCCGCCTGAGGAAGCAGGGGCTGCGGTAGCTGCCGAATCTTCTACTGGTACATGGACAACTGTGTGGACCGACGGACTTACCAGCCTTGATCGTTACAAAGGACGATGCTACCACATCGAGCCCGTTGCTGGGGAGGAAAATCAATATATTGCTTATGTAGCTTACCCTTTAGACCTTTTTGAAGAGGGTTCTGTTACTAATATGTTTACTTCCATTGTAGGTAATGTATTTGGGTTCAAAGCTCTACGAGCTCTACGTCTGGAGGACCTGCGAATTCCTAAGTCTTATATCAAGACTTTCCAGGGTCCGCCCCATGGCATCCAAGTTGAGAGAGATAAATTGAACAAGTATGGCCGTCCCCTATTGGGATGTACTATTAAACCAAAATTGGGGTTATCCGCCAAGAACTACGGTAGGGCGGTTTATGAATGTCTCCGCGGTGGACTTGATTTTACCAAGGATGATGAGAACGTGAACTCCCAACCATTTATGCGCTGGAGAGACCGTTTCTTATTTTGTGCCGAAGCACTGTTTAAAGCGCAGGCCGAAACAGGTGAAATCAAAGGACATTACTTGAATGCTACTGCAGGTACATGCGAAGAAATGATGAAAAGGGCCGTATTTGCCAGGGAATTGGGAACTCCCATCGTAATGCATGACTACTTAACGGGGGGATTCACTGCAAATACTAGCTTGGCTCATTATTGCCGAGACAACGGCCTACTTCTTCACATCCATCGCGCAATGCATGCAGTTATTGATAGACAGAAGAATCATGGTATGCACTTTCGTGTACTAGCTAAAGCGTTACGTATGTCTGGTGGAGATCATATTCACGCTGGTACCGTAGTAGGTAAACTGGAAGGGGAACGGGACATCACTTTGGGTTTTGTTGATTTACTACGTGATGATTTTATTGAAAAAGACCGAAGTCGCGGTATTTATTTCACTCAAGATTGGGTCTCTTTGCCAGGTGTTCTGCCCGTGGCTTCAGGCGGTATTCATGTTTGGCATATGCCTGCCTTGACCGAGATCTTTGGGGATGATTCCGTACTACAATTCGGTGGAGGAACTTTAGGGCACCCTTGGGGAAATGCACCTGGTGCAGTAGCTAATCGGGTGGCTTTAGAAGCGTGTGTACAAGCTCGGAATGAGGGACGTGATCTTGCTCGTCAGGGTAATGAAATTATTCGTGAAGCTAGCAAATGGAGCCCTGAATTAGCTGCTGCTTGTGAGGTATGGAAGGAGATCAAATTCGAATTCGAAGCAATGGATACGTTGGAT
	'Cremastosperma_gracilipes_0491'    AGCTGGTGTTAAAGAGTACAAATTGACTTATTATACTCCTGAATATGAAACCAAAGATACTGATATCTTGGCAGCATTCCGAGTAACTCCTCAACCCGGAGTTCCGCCTGAGGAAGCAGGGGCTGCGGTAGCTGCCGAATCTTCTACTGGTACATGGACAACTGTGTGGACCGACGGACTTACCAGCCTTGATCGTTACAAAGGACGATGCTACCACATCGAGCCCGTTGCTGGGGAGGAAAATCAATATATTGCTTATGTAGCTTACCCTTTAGACCTTTTTGAAGAGGGTTCTGTTACTAATATGTTTACTTCCATTGTAGGTAATGTATTTGGGTTCAAAGCTCTACGAGCTCTACG????????????????????????????????????????????????????????????????????????????????????????????????????????????????????????????????????????????????????????????????????????????????????????????????????????????????????????????????????????????????????????????????TTTTGTGCCGAAGCACTGTTTAAAGCGCAGGCCGAAACAGGTGAAATCAAAGGACATTACTTGAATGCTACTGCAGGTACATGCGAAGAAATGATGAAAAGGGCCATATTTGCCAGGGAATTGGGAACTCCCATCGTAATGCATGACTACTTAACGGGGGGATTCACTGCAAATACTAGCTTGGCTCATTATTGCCGAGACAACGGCCTACTTCTTCACATCCATCGCGCAATGCATGCAGTTATTGATAGACAGAAGAATCATGGTATGCACTTTCGTGTACTAGCTAAAGCGTTACGTATGTCTGGTGGAGATCATATTCACGCTGGTACCGTAGTAGGTAAACTGGAAGGGGAACGGGACATCACTTTGGGTTTTGTTGATTTACTACGTGATGATTTTATTGAAAAAGACCGAAGTCGCGGTATTTATTTCACTCAAGATTGGGTCTCTTTGCCAGGTGTTCTGCCCGTGGCTTCAGGCGGTATTCATGTTTGGCATATGCCTGCCTTGACCGAGATCTTTGGGGATGATTCCGTACTACAATTCGGTGGAGGAACTTTAGGGCACCCTTGGGGAAATGCACCTGGTGCAGTAGCTAATCGGGTGGCTTTAGAAGCGTGTGTACAAGCTCGGAATGAGGGACGTGATCTTGCTCGTCAGGGTAATGAAATTATTCGTGAAGCTAGCAAATGGAGCCCTGAATTAGCTGCTGCTTGTGAGGTATGGAAGGAGATCAAATTCGAATTCGAAGCAATGGATACGTTGGAT
	'Cremastosperma_megalophyllum_0493' AGCTGGTGTTAAAGAGTACAAATTGACTTATTATACTCCTGAATATGAAACCAAAGATACTGATATCTTGGCAGCATTCCGAGTAACTCCTCAACCCGGAGTTCCGCCTGAGGAAGCAGGGGCTGCGGTAGCTGCCGAATCTTCTACTGGTACATGGACAACTGTGTGGACCGACGGACTTACCAGCCTTGATCGTTACAAAGGACGATGCTACCACATCGAGCCCGTTGCTGGGGAGGAAAATCAATATATTGCTTATGTAGCTTACCCTTTAGACCTTTTTGAAGAGGGTTCTGTTACTAATATGTTTACTTCCATTGTAGGTAATGTATTTGGGTTCAAAGCTCTACGAGCTCTACGTCTGGAGGACCTGCGAATTCCTAAGTCTTATATCAAGACTTTCCAGGGTCCGCCCCATGGCATCCAAGTTGAGAGAGATAAATTGAACAAGTATGGCCGTCCCCTATTGGGATGTACTATTAAACCAAAATTGGGGTTATCCGCCAAGAACTACGGTAGGGCGGTTTATGAATGTCTCCGCGGTGGACTTGATTTTACCAAGGATGATGAGAACGTGAACTCCCAACCATTTATGCGCTGGAGAGACCGTTTCTTATTTTGTGCCGAAGCACTGTTTAAAGCGCAGGCCGAAACAGGTGAAATcAAAGGACATTACTTGAATGCTACTGCAGGTACATGCGAAGAAATGATGAAAAGGGCCGTATTTGCCAGGGAATTGGGAACTCCCATCGTAATGCATGACTACTTAACGGGGGGATTCACTGCAAATACTAGCTTGGCTCATTATTGCCGAGACAACGGCCTACTTCTTCACATCCATCGCGCAATGCATGCAGTTATTGATAGACAGAAGAATCATGGTATGCACTTTCGTGTACTAGCTAAAGCGTTACGTATGTCTGGTGGAGATCATATTCACGCTGGTACCGTAGTAGGTAAACTGGAAGGGGAACGGGACATCACTTTGGGTTTTGTTGATTTACTACGTGATGATTTTATTGAAAAAGACCGAAGTCGCGGTATTTATTTCACTCAAGATTGGGTCTCTTTGCCAGGTGTTCTGCCCGTGGCTTCAGGCGGTATTCATGTTTGGCATATGCCTGCCTTGACCGAGATCTTTGGGGATGATTCCGTACTACAATTCGGTGGAGGAACTTTAGGGCACCCTTGGGGAAATGCACCTGGTGCAGTAGCTAATCGGGTGGCTTTAGAAGCGTGTGTACAAGCTCGGAATGAGGGACGTGATCTTGCTCGTCAGGGTAATGAAATTATTCGTGAAGCTAGCAAATGGAGCCCTGAATTAGCTGCTGCTTGTGAGGTATGGAAGGAGATCAAATTCGAATTCGAAGCAATGGATACGTTGGAT
	'Cremastosperma_leiophyllum_0594'   AGCTGGTGTTAAAGAGTACAAATTGACTTATTATACTCCTGAATATGAAACCAAAGATACTGATATCTTGGCAGCATTCCGAGTAACTCCTCAACCCGGAGTTCCGCCTGAGGAAGCAGGGGCTGCGGTAGCTGCCGAATCTTCTACTGGTACATGGACAACTGTGTGGACCGACGGACTTACCAGCCTTGATCGTTACAAAGGACGATGCTACCACATCGAGCCCGTTGCTGGGGAGGAAAATCAATATATTGCTTATGTAGCTTACCCTTTAGACCTTTTTGAAGAGGGTTCTGTTACTAATATGTTTACTTCCATTGTAGGTAATGTATTTGGGTTCAAAGCTCTACGAGCTCTACGTCTGGAGGACCTGCGAATTCCTAAGTCTTATATCAAGACTTTCCAGGGTCCGCCCCATGGCATCCAAGTTGAGAGAGATAAATTGAACAAGTATGGCCGTCCCCTATTGGGATGTACTATTAAACCAAAATTGGGGTTATCCGCCAAGAACTACGGTAGGGCGGTTTATGAATGTCTCCGCGGTGGACTTGATTTTACCAAGGATGATGAGAACGTGAACTCCCAACCATTTATGCGCTGGAGAGACCGTTTCTTATTTTGTGCCGAAGCACTTTATAAAGCGCAGGCCGAAACAGGTGAAATCAAAGGACATTACTTGAATGCTACTGCAGGTACATGCGAAGAAATGATGAAAAGGGCCGTATTTGCCAGGGAATTGGGAGCTCCCATCGTAATGCATGACTACTTAACGGGGGGATTCACTGCAAATACTAGCTTGGCTCATTATTGCCGAGACAACGGCCTACTTCTTCACATCCATCGCGCAATGCATGCAGTTATTGATAGACAGAAGAATCATGGTATGCACTTTCGTGTACTAGCTAAAGCGTTACGTATGTCTGGTGGAGATCATATTCACGCTGGTACCGTAGTAGGTAAACTGGAAGGGGAACGGGACATCACTTTGGGTTTTGTTGATTTACTACGTGATGATTTTATTGAAAAAGACCGAAGTCGCGGTATTTATTTCACTCAAGATTGGGTCTCTTTGCCAGGTGTTCTGCCCGTGGCTTCAGGCGGTATTCATGTTTGGCATATGCCTGCCTTGACCGAGATCTTTGGGGATGATTCCGTACTACAATTCGGTGGAGGAACTATAGGGCACCCTTGGGGAAATGCACCTGGTGCAGTAGCTAATCGGGTGGCTTTAGAAGCGTGTGTACAAGCTCGGAATGAGGGACGTGATCTTGCTCGTCAGGGTAATGAAATTATTCGTGAAGCTAGCAAATGGAGCCCTGAATTAGCTGCTGCTTGTGAGGTATGGAAGGAGATCAAATTCGAATTCGAAGCAATGGATACGTTGGAT
	'Cremastosperma_monospermum_0596'   AGCTGGTGTTAAAGAGTACAAATTGACTTATTATACTCCTGAATATGAAACCAAAGATACTGATATCTTGGCAGCATTCCGAGTAACTCCTCAACCCGGAGTTCCGCCTGAGGAAGCAGGGGCTGCGGTAGCTGCCGAATCTTCTACTGGTACATGGACAACTGTGTGGACCGACGGACTTACCAGCCTTGATCGTTACAAAGGACGATGCTACCACATCGAGCCCGTTGCTGGGGAGGAAAATCAATATATTGCTTATGTAGCTTACCCTTTAGACCTTTTTGAAGAGGGTTCTGTTACTAATATGTTTACTTCCATTGTAGGTAATGTATTTGGGTTCAAAGCTCTACGAGCTCTACGTCTGGAGGACCTGCGAATTCCTAAGTCTTATATCAAGACTTTCCAGGGTCCGCCCCATGGCATCCAAGTTGAGAGAGATAAATTGAACAAGTATGGCCGTCCCCTATTGGGATGTACTATTAAACCAAAATTGGGGTTATCCGCCAAGAACTACGGTAGGGCGGTTTATGAATGTCTCCGCGGTGGACTTGATTTTACCAAGGATGATGAGAACGTGAACTCCCAACCATTTATGCGCTGGAGAGACCGTTTCTTATTTTGTGCCGAAGCACTTTTTAAAGCGCAGGCCGAAACAGGTGAAATCAAAGGACATTACTTGAATGCTACTGCAGGTACATGCGAAGAAATGATGAAAAGGGCCATATTTGCCAGGGAATTGGGAGTTCCCATCGTAATGCATGACTACTTAACGGGGGGATTCACTGCAAATACTAGCTTGGCTCATTATTGCCGAGACAACGGCCTACTTCTTCACATCCATCGCGCAATGCATGCAGTTATTGATAGACAGAAGAATCATGGTATGCACTTTCGTGTACTAGCTAAAGCGTTACGTATGTCTGGTGGAGATCATATTCACGCTGGTACCGTAGTAGGTAAACTGGAAGGGGAACGGGACATCACTTTGGGTTTTGTTGATTTACTACGTGATGATTTTATTGAAAAAGACCGAAGTCGCGGTATTTATTTCACTCAAGATTGGGTCTCTTTGCCAGGTGTTCTGCCCGTGGCTTCAGGCGGTATTCATGTTTGGCATATGCCTGCCTTGACCGAGATCTTTGGGGATGATTCCGTACTACAATTCGGTGGAGGAACTTTAGGGCACCCTTGGGGAAATGCACCTGGTGCAGTAGCTAATCGGGTGGCTTTAGAAGCGTGTGTACAAGCTCGGAATGAGGGACGTGATCTTGCTCGTCAGGGTAATGAAATTATTCGTGAAGCTAGCAAATGGAGCCCTGAATTAGCTGCTGCTTGTGAGGTATGGAAGGAGATCAAATTCGAATTCGAAGCAATGGATACGTTGGAT
	'Cremastosperma_cauliflorum_0598'   AGCTGGTGTTAAAGAGTACAAATTGACTTATTATACTCCTGAATATGAAACCAAAGATACTGATATCTTGGCAGCATTCCGAGTAACTCCTCAACCCGGAGTTCCGCCTGAGGAAGCAGGGGCTGCGGTAGCTGCCGAATCTTCTACTGGTACATGGACAACTGTGTGGACCGACGGACTTACCAGCCTTGATCGTTACAAAGGACGATGCTACCACATCGAGCCCGTTGCTGGGGAGGAAAATCAATATATTGCTTATGTAGCTTACCCTTTAGACCTTTTTGAAGAGGGTTCTGTTACTAATATGTTTACTTCCATTGTAGGTAATGTATTTGGGTTCAAAGCTCTACGAGCTCTACGTCTGGAGGACCTGCGAATTCCTAAGTCTTATATCAAGACTTTCCAGGGTCCGCCCCATGGCATCCAAGTTGAGAGAGATAAATTGAACAAGTATGGCCGTCCCCTATTGGGATGTACTATTAAACCAAAATTGGGGTTATCCGCCAAGAACTACGGTAGGGCGGTTTATGAATGTCTCCGCGGTGGACTTGATTTTACCAAGGATGATGAGAACGTGAACTCCCAACCATTTATGCGCTGGAGAGACCGTTTCTTATTTTGTGCCGAAGCACTGTTTAAAGCGCAGGCCGAAACAGGTGAAATCAAAGGACATTACTTGAATGCTACTGCAGGTACATGCGAAGAAATGATGAAAAGGGCCGTATTTGCCAGGGAATTGGGAACTCCCATCGTAATGCATGACTACTTAACGGGGGGATTCACTGCAAATACTAGCTTGGCTCATTATTGCCGAGACAACGGCCTACTTCTTCACATCCATCGCGCAATGCATGCAGTTATTGATAGACAGAAGAATCATGGTATGCACTTTCGTGTACTAGCTAAAGCGTTACGTATGTCTGGTGGAGATCATATTCACGCTGGTACCGTAGTAGGTAAACTGGAAGGGGAACGGGACATCACTTTGGGTTTTGTTGATTTACTACGTGATGATTTTATTGAAAAAGACCGAAGTCGCGGTATTTATTTCACTCAAGATTGGGTCTCTTTGCCAGGTGTTCTGCCCGTGGCTTCAGGCGGTATTCATGTTTGGCATATGCCTGCCTTGACCGAGATCTTTGGGGATGATTCCGTACTACAATTCGGTGGAGGAACTTTAGGGCACCCTTGGGGAAATGCACCTGGTGCAGTAGCTAATCGGGTGGCTTTAGAAGCGTGTGTACAAGCTCGGAATGAGGGACGTGATCTTGCTCGTCAGGGTAATGAAATTATTCGTGAAGCTAGCAAATGGAGCCCTGAATTAGCTGCTGCTTGTGAGGTATGGAAGGAGATCAAATTCGAATTCGAAGCAATGGATACGTTGGAT
	'Cremastosperma_oblongum_0600'      AGCTGGTGTTAAAGAGTACAAATTGACTTATTATACTCCTGAATATGAAACCAAAGATACTGATATCTTGGCAGCATTCCGAGTAACTCCTCAACCCGGAGTTCCGCCTGAGGAAGCAGGGGCTGCGGTAGCTGCCGAATCTTCTACTGGTACATGGACAACTGTGTGGACCGACGGACTTACCAGCCTTGATCGTTACAAAGGACGATGCTACCACATCGAGCCCGTTGCTGGGGAGGAAAATCAATATATTGCTTATGTAGCTTACCCTTTAGACCTTTTTGAAGAGGGTTCTGTTACTAATATGTTTACTTCCATTGTAGGTAATGTATTTGGGTTCAAAGCTCTACGAGCTCTACGTCTGGAGGACCTGCGAATTCCTAAGTCTTATATCAAGACTTTCCAGGGTCCGCCCCATGGCATCCAAGTTGAGAGAGATAAATTGAACAAGTATGGCCGTCCCCTATTGGGATGTACTATTAAACCAAAATTGGGGTTATCCGCCAAGAACTACGGTAGGGCGGTTTATGAATGTCTCCGCGGTGGACTTGATTTTACCAAGGATGATGAGAACGTGAACTCCCAACCATTTATGCGCTGGAGAGACCGTTTCTTATTTTGTGCCGAAGCaCTTTATAAAGCGCAGGCCGAAACAGGTGAAATCAAAGGACATTACTTGAATGCTACTGCAGGTACATGCGAAGAAATGATGAAAAGGGCCATATTTGCCAGGGAATTGGGAGCTCCCATCGTAATGCATGACTACTTAACGGGGGGATTCACTGCAAATACTAGCTTGGCTCATTATTGCCGAGACAACGGCCTACTTCTTCACATCCATCGCGCAATGCATGCAGTTATTGATAGACAGAAGAATCATGGTATGCACTTTCGTGTACTAGCTAAAGCGTTACGTATGTCTGGTGGAGATCATATTCACGCTGGTACCGTAGTAGGTAAACTGGAAGGGGAACGGGACATCACTTTGGGTTTTGTTGATTTACTACGTGATGATTTTATTGAAAAAGACCGAAGTCGCGGTATTTATTTCACTCAAGATTGGGTCTCTTTGCCAGGTGTTCTGCCCGTGGCTTCAGGCGGTATTCATGTTTGGCATATGCCTGCCTTGACCGAGATCTTTGGGGATGATTCCGTACTACAATTCGGTGGAGGAACTATAGGGCACCCTTGGGGAAATGCACCTGGTGCAGTAGCTAATCGGGTGGCTTTAGAAGCGTGTGTACAAGCTCGGAATGAGGGACGTGATCTTGCTCGTCAGGGTAATGAAATTATTCGTGAAGCTAGCAAATGGAGCCCTGAATTAGCTGCTGCTTGTGAGGTATGGAAGGAGATCAAATTCGAATTCGAAGCAATGGATACGTTGGAT
	'Cremastosperma_brevipes_0601'      AGCTGGTGTTAAAGAGTACAAATTGACTTATTATACTCCTGAATATGAAACCAAAGATACTGATATCTTGGCAGCATTCCGAGTAACTCCTCAACCCGGAGTTCCGCCTGAGGAAGCAGGGGCTGCGGTAGCTGCCGAATCTTCTACTGGTACATGGACAACTGTGTGGACCGACGGACTTACCAGCCTTGATCGTTACAAAGGACGATGCTACCACATCGAGCCCGTTGCTGGGGAGGAAAATCAATATATTGCTTATGTAGCTTACCCTTTAGACCTTTTTGAAGAGGGTTCTGTTACTAATATGTTTACTTCCATTGTAGGTAATGTATTTGGGTTCAAAGCTCTACGAGCTCTACGTCTGGAGGACCTGCGAATTCCTACTTCTTATATCAAGACTTTCCAGGGTCCGCCCCATGGCATCCAAGTTGAGAGAGATAAATTGAACAAGTATGGCCGTCCCCTATTGGGATGTACTATTAAACCAAAATTGGGGTTATCCGCCAAGAACTACGGTAGGGCGGTTTATGAATGTCTCCGCGGTGGACTTGATTTTACCAAGGATGATGAGAACGTGAACTCCCAACCATTTATGCGCTGGAGAGACCGTTTCTTATTTTGTGCCGAAGCACTTTTTAAAGCGCAGGCCGAAACAGGTGAAATCAAAGGACATTACTTGAATGCTACTGCAGGTACATGCGAAGAAATGATGAAAAGGGCCATATTTGCCAGGGAATTGGGAGTTCCCATCGTAATGCATGACTACTTAACGGGGGGATTCACTGCAAATACTAGCTTGGCTCATTATTGCCGAGACAACGGCCTACTTCTTCACATCCATCGCGCAATGCATGCAGTTATTGATAGACAGAAGAATCATGGTATGCACTTTCGTGTACTAGCTAAAGCGTTACGTATGTCTGGTGGAGATCATATTCACGCTGGTACCGTAGTAGGTAAACTGGAAGGGGAACGGGACATCACTTTGGGTTTTGTTGATTTACTACGTGATGATTTTATTGAAAAAGACCGAAGTCGCGGTATTTATTTCACTCAAGATTGGGTCTCTTTGCCAGGTGTTCTGCCCGTGGCTTCAGGCGGTATTCATGTTTGGCATATGCCTGCCTTGACCGAGATCTTTGGGGATGATTCCGTACTACAATTCGGTGGAGGAACTTTAGGGCACCCTTGGGGAAATGCACCTGGTGCAGTAGCTAATCGGGTGGCTTTAGAAGCGTGTGTACAAGCTCGGAATGAGGGACGTGATCTTGCTCGTCAGGGTAATGAAATTATTCGTGAAGCTAGCAAATGGAGCCCTGAATTAGCTGCTGCTTGTGAGGTATGGAAGGAGATCAAATTCGAATTCGAAGCAATGGATACGTTGGAT
	'Cremastosperma_napoense_0737'      AGCTGGTGTTAAAGAGTACAAATTGACTTATTATACTCCTGAATATGAAACCAAAGATACTGATATCTTGGCAGCATTCCGAGTAACTCCTCAACCCGGAGTTCCGCCTGAGGAAGCAGGGGCTGCGGTAGCTGCCGAATCTTCTACTGGTACATGGACAACTGTGTGGACCGACGGACTTACCAGCCTTGATCGTTACAAAGGACGATGCTACCACATCGAGCCCGTTGCTGGGGAGGAAAATCAATATATTGCTTATGTAGCTTACCCTTTAGACCTTTTTGAAGAGGGTTCTGTTACTAATATGTTTACTTCCATTGTAGGTAATGTATTTGGGTTCAAAGCTCTACGAGCTCTACGTCTGGAGGACCTGCGAATTCCTAAGTCTTATATCAAGACTTTCCAGGGTCCGCCCCATGGCATCCAAGTTGAGAGAGATAAATTGAACAAGTATGGCCGTCCCCTATTGGGATGTACTATTAAACCAAAATTGGGGTTATCCGCCAAGAACTACGGTAGGGCGGTTTATGAATGTCTCCGCGGTGGACTTGATTTTACCAAGGATGATGAGAACGTGAACTCCCAACCATTTATGCGCTGGAGAGACCGTTTCTTATTTTGTGCCGAAGCACTGTTTAAAGCGCAGGCCGAAACAGGTGAAATCAAAGGACATTACTTGAATGCTACTGCAGGTACATGCGAAGAAATGATGAAAAGGGCCATATTTGCCAGGGAATTGGGAACTCCCATCGTAATGCATGACTACTTAACGGGGGGATTCACTGCAAATACTAGCTTGGCTCATTATTGCCGAGACAACGGCCTACTTCTTCACATCCATCGCGCAATGCATGCAGTTATTGATAGACAGAAGAATCATGGTATGCACTTTCGTGTACTAGCTAAAGCGTTACGTATGTCTGGTGGAGATCATATTCACGCTGGTACCGTAGTAGGTAAACTGGAAGGGGAACGGGACATCACTTTGGGTTTTGTTGATTTACTACGTGATGATTTTATTGAAAAAGACCGAAGTCGCGGTATTTATTTCACTCAAGATTGGGTCTCTTTGCCAGGTGTTCTGCCCGTGGCTTCAGGCGGTATTCATGTTTGGCATATGCCTGCCTTGACCGAGATCTTTGGGGATGATTCCGTACTACAATTCGGTGGAGGAACTTTAGGGCACCCTTGGGGAAATGCACCTGGTGCAGTAGCTAATCGGGTGGCTTTAGAAGCGTGTGTACAAGCTCGGAATGAGGGACGTGATCTTGCTCGTCAGGGTAATGAAATTATTCGTGAAGCTAGCAAATGGAGCCCTGAATTAGCTGCTGCTTGTGAGGTATGGAAGGAGATCAAATTCGAATTCGAAGCAATGGATACGTTGGAT
	'Cremastosperma_oblongum_0739'      AGCTGGTGTTAAAGAGTACAAATTGACTTATTATACTCCTGAATATGAAACCAAAGATACTGATATCTTGGCAGCATTCCGAGTAACTCCTCAACCCGGAGTTCCGCCTGAGGAAGCAGGGGCTGCGGTAGCTGCCGAATCTTCTACTGGTACATGGACAACTGTGTGGACCGACGGACTTACCAGCCTTGATCGTTACAAAGGACGATGCTACCACATCGAGCCCGTTGCTGGGGAGGAAAATCAATATATTGCTTATGTAGCTTACCCTTTAGACCTTTTTGAAGAGGGTTCTGTTACTAATATGTTTACTTCCATTGTAGGTAATGTATTTGGGTTCAAAGCTCTACGAGCTCTACGTCTGGAGGACCTGCGAATTCCTAAGTCTTATATCAAGACTTTCCAGGGTCCGCCCCATGGCATCCAAGTTGAGAGAGATAAATTGAACAAGTATGGCCGTCCCCTATTGGGATGTACTATTAAACCAAAATTGGGGTTATCCGCCAAGAACTACGGTAGGGCGGTTTATGAATGTCTCCGCGGTGGACTTGATTTTACCAAGGATGATGAGAACGTGAACTCCCAACCATTTATGCGCTGGAGAGACCGTTTCTTATTTTGTGCCGAAGCACTTTATAAAGCGCAGGCCGAAACAGGTGAAATCAAAGGACATTACTTGAATGCTACTGCAGGTACATGCGAAGAAATGATGAAAAGGGCCATATTTGCCAGGGAATTGGGAGCTCCCATCGTAATGCATGACTACTTAACGGGGGGATTCACTGCAAATACTAGCTTGGCTCATTATTGCCGAGACAACGGCCTACTTCTTCACATCCATCGCGCAATGCATGCAGTTATTGATAGACAGAAGAATCATGGTATGCACTTTCGTGTACTAGCTAAAGCGTTACGTATGTCTGGTGGAGATCATATTCACGCTGGTACCGTAGTAGGTAAACTGGAAGGGGAACGGGACATCACTTTGGGTTTTGTTGATTTACTACGTGATGATTTTATTGAAAAAGACCGAAGTCGCGGTATTTATTTCACTCAAGATTGGGTCTCTTTGCCAGGTGTTCTGCCCGTGGCTTCAGGCGGTATTCATGTTTGGCATATGCCTGCCTTGACCGAGATCTTTGGGGATGATTCCGTACTACAATTCGGTGGAGGAACTATAGGGCACCCTTGGGGAAATGCACCTGGTGCAGTAGCTAATCGGGTGGCTTTAGAAGCGTGTGTACAAGCTCGGAATGAGGGACGTGATCTTGCTCGTCAGGGTAATGAAATTATTCGTGAAGCTAGCAAATGGAGCCCTGAATTAGCTGCTGCTTGTGAGGTATGGAAGGAGATCAAATTCGAATTCGAAGCAATGGATACGTTGGAT
	'Cremastosperma_macrocarpum_0741'   AGCTGGTGTTAAAGAGTACAAATTGACTTATTATACTCCTGAATATGAAACCAAAGATACTGATATCTTGGCAGCATTCCGAGTAACTCCTCAACCCGGAGTTCCGCCTGAGGAAGCAGGGGCTGCGGTAGCTGCCGAATCTTCTACTGGTACATGGACAACTGTGTGGACCGACGGACTTACCAGCCTTGATCGTTACAAAGGACGATGCTACCACATCGAGCCCGTTGCTGGGGAGGAAAATCAATATATTGCTTATGTAGCTTACCCTTTAGACCTTTTTGAAGAGGGTTCTGTTACTAATATGTTTACTTCCATTGTAGGTAATGTATTTGGGTTCAAAGCTCTACGAGCTCTACGTCTGGAGGACCTGCGAATTCCTAAGTCTTATATCAAGACTTTCCAGGGTCCGCCCCATGGCATCCAAGTTGAGAGAGATAAATTGAACAAGTATGGCCGTCCCCTATTGGGATGTACTATTAAACCAAAATTGGGGTTATCCGCCAAGAACTATGGTAGGGCGGTTTATGAATGTCTCCGCGGTGGACTTGATTTTACCAAGGATGATGAGAACGTGAACTCCCAACCATTTATGCGCTGGAGAGACCGTTTCTTATTTTGTGCCGAAGCACTTTATAAAGCGCAGGCCGAAACAGGTGAAATCAAAGGACATTACTTGAATGCTACTGCAGGTACATGCGAAGAAATGATGAAAAGGGCCGTATTTGCCAGGGAATTGGGAACTCCCATCGTAATGCATGACTACTTAACGGGGGGATTCACTGCAAATACTAGCTTGGCTCATTATTGCCGAGACAACGGCCTACTTCTTCACATCCATCGCGCAATGCATGCAGTTATTGATAGACAGAAGAATCATGGTATGCACTTTCGTGTACTAGCTAAAGCGTTACGTATGTCTGGTGGAGATCATATTCACGCTGGTACCGTAGTAGGTAAACTGGAAGGGGAACGGGACATCACTTTGGGTTTTGTTGATTTACTACGTGATGATTTTATTGAAAAAGACCGAAGTCGCGGTATTTATTTCACTCAAGATTGGGTCTCTTTGCCAGGTGTTCTGCCCGTGGCTTCAGGCGGTATTCATGTTTGGCATATGCCTGCCTTGACCGAGATCTTTGGGGATGATTCCGTACTACAATTCGGTGGAGGAACTTTAGGGCACCCTTGGGGAAATGCACCTGGTGCAGTAGCTAATCGGGTGGCTTTAGAAGCGTGTGTACAAGCTCGGAATGAGGGACGTGATCTTGCTCGTCAGGGTAATGAAATTATTCGTGAAGCTAGCAAATGGAGCCCTGAATTAGCTGCTGCTTGTGAGGTATGGAAGGAGATCAAATTCGAATTCGAAGCAATGGATACGTTGGAT
	'Cremastosperma_yamayakatense_0742' AGCTGGTGTTAAAGAGTACAAATTGACTTATTATACTCCTGAATATGAAACCAAAGATACTGATATCTTGGCAGCATTCCGAGTAACTCCTCAACCCGGAGTTCCGCCTGAGGAAGCAGGGGCTGCGGTAGCTGCCGAATCTTCTACTGGTACATGGACAACTGTGTGGACCGACGGACTTACCAGCCTTGATCGTTACAAAGGACGATGCTACCACATCGAGCCCGTTGCTGGGGAGGAAAATCAATATATTGCTTATGTAGCTTACCCTTTAGACCTTTTTGAAGAGGGTTCTGTTACTAATATGTTTACTTCCATTGTAGGTAATGTATTTGGGTTCAAAGCTCTACGAGCTCTACGTCTGGAGGACCTGCGAATTCCTAAGTCTTATATCAAGACTTTCCAGGGTCCGCCCCATGGCATCCAAGTTGAGAGAGATAAATTGAACAAGTATGGCCGTCCCCTATTGGGATGTACTATTAAACCAAAATTGGGGTTATCCGCCAAGAACTACGGTAGGGCGGTTTATGAATGTCTCCGCGGTGGACTTGATTTTACCAAGGATGATGAGAACGTGAACTCCCAACCATTTATGCGCTGGAGAGACCGTTTCTTATTTTGTGCCGAAGCACTTTATAAAGCGCAGGCCGAAACAGGTGAAATCAAAGGACATTACTTGAATGCTACTGCAGGTACATGCGAAGAAATGATGAAAAGGGCCGTATTTGCCAGGGAATTGGGAGCTCCCATCGTAATGCATGACTACTTAACGGGGGGATTCACTGCAAATACTAGCTTGGCTCATTATTGCCGAGACAACGGCCTACTTCTTCACATCCATCGCGCAATGCATGCAGTTATTGATAGACAGAAGAATCATGGTATGCACTTTCGTGTACTAGCTAAAGCGTTACGTATGTCTGGTGGAGATCATATTCACGCTGGTACCGTAGTAGGTAAACTGGAAGGGGAACGGGACATCACTTTGGGTTTTGTTGATTTACTACGTGATGATTTTATTGAAAAAGACCGAAGTCGCGGTATTTATTTCACTCAAGATTGGGTCTCTTTGCCAGGTGTTCTGCCCGTGGCTTCAGGCGGTATTCATGTTTGGCATATGCCTGCCTTGACCGAGATCTTTGGGGATGATTCCGTACTACAATTCGGTGGAGGAACTTTAGGGCACCCTTGGGGAAATGCACCTGGTGCAGTAGCTAATCGGGTGGCTTTAGAAGCGTGTGTACAAGCTCGGAATGAGGGACGTGATCTTGCTCGTCAGGGTAATGAAATTATTCGTGAAGCTAGCAAATGGAGCCCTGAATTAGCTGCTGCTTGTGAGGTATGGAAGGAGATCAAATTCGAATTCGAAGCAATGGATACGTTGGAT
	'Cremastosperma_novogranatense_0744' AGCT??????????????CAAATTGACTTATTATACTCCTGAATATGAAACCAAAGATACTGATATCTTGGCAGCATTCCGAGTAACTCCTCAACCCGGAGTTCCGCCTGAGGAAGCAGGGGCTGCGGTAGCTGCCGAATCTTCTACTGGTACATGGACAACTGTGTGGACCGACGGACTTACCAGCCTTGATCGTTACAAAGGACGATGCTACCACATCGAGCCCGTTGCTGGGGAGGAAAATCAATATATTGCTTATGTAGCTTACCCTTTAGACCTTTTTGAAGAGGGTTCTGTTACTAATATGTTTACTTCCATTGTAGGTAATGTATTTGGGTTCAAAGCTCTACGAGCTCTACGTCTGGAGGACCTGCGAATTCCTAAGTCTTATATCAAGACTTTCCAGGGTCCGCCCCATGGCATCCAAGTTGAGAGAGATAAATTGAACAAGTATGGCCGTCCCCTATTGGGATGTACTATTAAACCAAAATTGGGGTTATCCGCCAAGAACTACGGTAGGGCGGTTTATGAATGTCTCCGCGGTGGACTTGATTTTACCAAGGATGATGAGAACGTGAACTCCCAACCATTTATGCGCTGGAGAGACCGTTTCGTATTTTGTGCCGAAGCAATTTATAAAGCGCAGGCCGAAACAGGTGAAATCAAAGGACATTACTTTAA?????????????????????????????????????????????????????????????????????????????????????????????????????CTGCAAATACTAGCTTGGCTCATTATTGCCGAGACAACGGCCTACTTCTTCACATCCATCGCGCAATGCATGCAGTTATTGATAGACAGAAGAATCATGGTATGCACTTTCGTGTACTAGCTAAAGCGTTACGTATGTCTGGTGGAGATCATATTCACGCTGGTACCGTAGTAGGTAAACTGGAAGGGGAACGGGACATCACTTTGGGTTTTGTTGATTTACTACGTGATGATTTTATTGAAAAAGACCGAAGTCGCGGTATTTATTTCACTCAAGATTGGGTCTCTTTGCCAGGTGTTCTGCCCGTGGCTTCAGGCGGTATTCATGTTTGGCATATGCCTGCCTTGACCGAGATCTTTGGGGATGATTCCGTACTACAATTCGGTGGAGGAACTTTAGGGCACCCTTGGGGAAATGCACCTGGTGCAGTAGCTAATCGGGTGGCTTTAGAAGCGTGTGTACAAGCTCGGAATGAGGGACGTGATCTTGCTCGTCAGGGTAATGAAATTATTCGTGAAGCTAGCAAATGGAGCCCTGAATTAGCTGCTGCTTGTGAGGTATGGAAGGAGATCAAATTCGAATTCGAAGCAATGGATACGTTGGAT
	'Cremastosperma_longicuspe_0745'    AGCTGGTGTTAAAGAGTACAAATTGACTTATTATACTCCTGAATATGAAACCAAAGATACTGATATCTTGGCAGCATTCCGAGTAACTCCTCAACCCGGAGTTCCGCCTGAGGAAGCAGGGGCTGCGGTAGCTGCCGAATCTTCTACTGGTACATGGACAACTGTGTGGACCGACGGACTTACCAGCCTTGATCGTTACAAAGGACGATGCTACCACATCGAGCCCGTTGCTGGGGAGGAAAATCAATATATTGCTTATGTAGCTTACCCTTTAGACCTTTTTGAAGAGGGTTCTGTTACTAATATGTTTACTTCCATTGTAGGTAATGTATTTGGGTTCAAAGCTCTACGAGCTCTACGTCTGGAGGACCTGCGAATTCCTAAGTCTTATATCAAGACTTTCCAGGGTCCGCCCCATGGCATCCAAGTTGAGAGAGATAAATTGAACAAGTATGGCCGTCCCCTATTGGGATGTACTATTAAACCAAAATTGGGGTTATCCGCCAAGAACTACGGTAGGGCGGTTTATGAATGTCTCCGCGGTGGACTTGATTTTACCAAGGATGATGAGAACGTGAACTCCCAACCATTTATGCGCTGGAGAGACCGTTTCTTATTTTGTGCCGAAGCACTTTATAAAGCGCAGGCGGAAACAGGTGAAATCAAAGGACATTACTTGAATGCTACTGCAGGTACATGCGAAGAAATGATGAAAAGGGCCATATTTGCCAGGGAATTGGGAGTTCCCATCGTAATGCATGACTACTTAACGGGGGGATTCACTGCAAATACTAGCTTGGCTCATTATTGCCGAGACAACGGCCTACTTCTTCACATCCATCGCGCAATGCATGCAGTTATTGATAGACAGAAGAATCATGGTATGCACTTTCGTGTACTAGCTAAAGCGTTACGTATGTCTGGTGGAGATCATATTCACGCTGGTACCGTAGTAGGTAAACTGGAAGGGGAACGGGACATCACTTTGGGTTTTGTTGATTTACTACGTGATGATTTTATTGAAAAAGACCGAAGTCGCGGTATTTATTTCACTCAAGATTGGGTCTCTTTGCCAGGTGTTCTGCCCGTGGCTTCAGGCGGTATTCATGTTTGGCATATGCCTGCCTTGACCGAGATCTTTGGGGATGATTCCGTACTACAATTCGGTGGAGGAACTATAGGGCACCCTTGGGGAAATGCACCTGGTGCAGTAGCTAATCGGGTGGCTTTAGAAGCGTGTGTACAAGCTCGGAATGAGGGACGTGATCTTGCTCGTCAGGGTAATGAAATTATTCGTGAAGCTAGCAAATGGAGCCCTGAATTAGCTGCTGCTTGTGAGGTATGGAAGGAGATCAAATTCGAATTCGAAGCAATGGATACGTTGGAT
	'Cremastosperma_panamense_0747'     AGCTG?????????????CAAATTGACTTATTATACTCCTGAATATGAAACCAAAGATACTGATATCTTGGCAGCATTCCGAGTAACTCCTCAACCCGGAGTTCCGCCTGAGGAAGCAGGGGCTGCGGTAGCTGCCGAATCTTCTACTGGTACATGGACAACTGTGTGGACCGACGGACTTACCAGCCTTGATCGTTACAAAGGACGATGCTACCACATCGAGCCCGTTGCTGGGGAGGAAAATCAATATATTGCTTATGTAGCTTACCCTTTAGACCTTTTTGAAGAGGGTTCTGTTACTAATATGTTTACTTCCATTGTAGGTAATGTATTTGGGTTCAAAGCTCTACGAGCTCTACGTCTGGAGGACCTGCGAATTCCTAAGTCTTATATCAAGACTTTCCAGGGTCCGCCCCATGGCATCCAAGTTGAGAGAGATAAATTGAACAAGTATGGCCGTCCCCTATTGGGATGTACTATTAAACCAAAATTGGGGTTATCCGCCAAGAACTACGGTAGGGCGGTTTATGAATGTCTCCGCGGTGGACTTGATTTTACCAAGGATGATGAGAACGTGAACTCCCAACCATTTATGCGCTGGAGAGACCGTTTCTTATTTTGTGCCGAAGCACTTTATAAAGCGCAGGCCGAAACAGGTGAAATCAAAGGACATTACTTTAATGCTACTGCAGGTACATGCGAAGAAATGATGAAAAGGGCCGTATTTGCCAGGGAATTGGGAGTTCCCATCGTAATGCATGACTACTTAACGGGGGGATTCACCGCAAATACTAGCTTGGCTCATTATTGCCGAGACAACGGCCTACTTCTTCACATCCATCGCGCAATGCATGCAGTTATTGATAGACAGAAGAATCATGGTATGCACTTTCGTGTACTAGCTAAAGCGTTACGTATGTCTGGTGGAGATCATATTCACGCTGGTACCGTAGTAGGTAAACTGGAAGGGGAGCGGGACATCACTTTGGGTTTTGTTGATTTACTACGTGATGATTTTATTGAAAAAGACCGAAGTCGCGGTATTTATTTCACTCAAGATTGGGTCTCTTTGCCAGGTGTTCTGCCCGTGGCTTCAGGCGGTATTCATGTTTGGCATATGCCTGCCTTGACCGAGATCTTTGGGGATGATTCCGTCCTACAATTCGGTGGAGGAACTTTAGGGCACCCTTGGGGAAATGCACCTGGTGCAGTAGCTAATCGGGTGGCTTTAGAAGCGTGTGTACAAGCTCGGAATGAGGGACGTGATCTTGCTCGTCAGGGTAATGAAATTATTCGTGAAGCTAGCAAATGGAGCCCTGAATTAGCTGCTGCTTGTGAGGTATGGAAGGAGATCAAATTCGAATTCGAAGCAATGGATACGTTGGAT
	'Cremastosperma_pendulum_0749'      AGCTGGTGTTAAAGAGTACAAATTGACTTATTATACTCCTGAATATGAAACCAAAGATACTGATATCTTGGCAGCATTCCGAGTAACTCCTCAACCCGGAGTTCCGCCTGAGGAAGCAGGGGCTGCGGTAGCTGCCGAATCTTCTACTGGTACATGGACAACTGTGTGGACCGACGGACTTACCAGCCTTGATCGTTACAAAGGACGATGCTACCACATCGAGCCCGTTGCTGGGGAGGAAAATCAATATATTGCTTATGTAGCTTACCCTTTAGACCTTTTTGAAGAGGGTTCTGTTACTAATATGTTTACTTCCATTGTAGGTAATGTATTTGGGTTCAAAGCTCTACGAGCTCTACGTCTGGAGGACCTGCGAATTCCTAAGTCTTATATCAAGACTTTCCAGGGTCCGCCCCATGGCATCCAAGTTGAGAGAGATAAATTGAACAAGTATGGCCGTCCCCTATTGGGATGTACTATTAAACCAAAATTGGGGTTATCCGCCAAGAACTACGGTAGGGCGGTTTATGAATGTCTCCGCGGTGGACTTGATTTTACCAAGGATGATGAGAACGTGAACTCCCAACCATTTATGCGCTGGAGAGACCGTTTCTTATTTTGTGCCGAAGCACTTTATAAAGCGCAGGCCGAAACAGGTGAAATCAAAGGACATTACTTGAATGCTACTGCAGGTACATGCGAAGAAATGATGAAAAGGGCCATATTTGCCAGGGAATTGGGAGTTCCCATCGTAATGCATGACTACTTAACGGGGGGATTCACTGCAAATACTAGCTTGGCTCATTATTGCCGAGACAACGGCCTACTTCTTCACATCCATCGCGCAATGCATGCAGTTATTGATAGACAGAAGAATCATGGTATGCACTTTCGTGTACTAGCTAAAGCGTTACGTATGTCTGGTGGAGATCATATTCACGCTGGTACCGTAGTAGGTAAACTGGAAGGGGAACGGGACATCACTTTGGGTTTTGTTGATTTACTACGTGATGATTTTATTGAAAAAGACCGAAGTCGCGGTATTTATTTCACTCAAGATTGGGTCTCTTTGCCAGGTGTTCTGCCCGTGGCTTCAGGCGGTATTCATGTTTGGCATATGCCTGCCTTGACCGAGATCTTTGGGGATGATTCCGTACTACAATTCGGTGGAGGAACTATAGGGCACCCTTGGGGAAATGCACCTGGTGCAGTAGCTAATCGGGTGGCTTTAGAAGCGTGTGTACAAGCTCGGAATGAGGGACGTGATCTTGCTCGTCAGGGTAATGAAATTATTCGTGAAGCTAGCAAATGGAGCCCTGAATTAGCTGCTGCTTGTGAGGTATGGAAGGAGATCAAATTCGAATTCGAAGCAATGGATACGTTGGAT
	'Cremastosperma_pendulum_0751'      AGCTGGTGTTAAAGAGTACAAATTGACTTATTATACTCCTGAATATGAAACCAAAGATACTGATATCTTGGCAGCATTCCGAGTAACTCCTCAACCCGGAGTTCCGCCTGAAGAAGCAGGGGCTGCGGTAGCTGCCGAATCTTCTACTGGTACATGGACAACTGTGTGGACCGACGGACTTACCAGCCTTGATCGTTACAAAGGACGATGCTACCACATCGAGCCCGTTGCTGGGGAGGAAAATCAATATATTGCTTATGTAGCTTACCCTTTAGACCTTTTTGAAGAGGGTTCTGTTACTAATATGTTTACTTCCATTGTAGGTAATGTATTTGGGTTCAAAGCTCTACGAGCTCTACGTCTGGAGGACCTGCGAATTCCTAAGTCTTATATCAAGACTTTCCAGGGTCCGCCCCATGGCATCCAAGTTGAGAGAGATAAATTGAACAAGTATGGCCGTCCCCTATTGGGATGTACTATTAAACCAAAATTGGGGTTATCCGCCAAGAACTACGGTAGGGCGGTTTATGAATGTCTCCGCGGTGGACTTGATTTTACCAAGGATGATGAGAACGTGAACTCCCAACCATTTATGCGCTGGAGAGACCGTTTCTTATTTTGTGCCGAAGCACTTTTTAAAGCGCAGGCCGAAACAGGTGAAATCAAAGGACATTACTTGAATGCTACTGCAGGTACATGCGAAGAAATGATGAAAAGGGCCATATTTGCCAGGGAATTGGGAGTTCCCATCGTAATGCATGACTACTTAACGGGGGGATTCACTGCAAATACTAGCTTGGCTCATTATTGCCGAGACAACGGCCTACTTCTTCACATCCATCGCGCAATGCATGCAGTTATTGATAGACAGAAGAATCATGGTATGCACTTTCGTGTACTAGCTAAAGCGTTACGTATGTCTGGTGGAGATCATATTCACGCTGGTACCGTAGTAGGTAAACTGGAAGGGGAACGGGACATCACTTTGGGTTTTGTTGATTTACTACGTGATGATTTTATTGAAAAAGACCGAAGTCGCGGTATTTATTTCACTCAAGATTGGGTCTCTTTGCCAGGTGTTCTGCCCGTGGCTTCAGGCGGTATTCATGTTTGGCATATGCCTGCCTTGACCGAGATCTTTGGGGATGATTCCGTACTACAATTCGGTGGAGGAACTTTAGGGCACCCTTGGGGAAATGCACCTGGTGCAGTAGCTAATCGGGTGGCTTTAGAAGCGTGTGTACAAGCTCGGAATGAGGGACGTGATCTTGCTCGTCAGGGTAATGAAATTATTCGTGAAGCTAGCAAATGGAGCCCTGAATTAGCTGCTGCTTGTGAGGTATGGAAGGAGATCAAATTCGAATTCGAAGCAATGGATACGTTGGAT
	'Cremastosperma_longicuspe_0753'    ?????????????????????????????????TACTCCTGAATATGAAACCAAAGATACTGATATCTTGGCAGCATTCCGAGTAACTCCTCAACCCGGAGTTCCGCCTGAGGAAGCAGGGGCTGCGGTAGCTGCCGAATCTTCTACTGGTACATGGACAACTGTGTGGACCGACGGACTTACCAGCCTTGATCGTTACAAAGGACGATGCTACCACATCGAGCCCGTTGCTGGGGAGGAAAATCAATATATTGCTTATGTAGCTTACCCTTTAGACCTTTTTGAAGAGGGTTCTGTTACTAATATGTTTACTTCCATTGTAGGTAATGTATTTGGGTTCAAAGCTCTACGAGCTCTACGTCTGGAGGACYTGCGAATTCCTACTTCTTATATCAAGACTTTCCAGGGTCCGCCCCATGGCATCCAAGTTGAGAGAGATAAATTGAACAAGTATGGCCGTCCCCTATTGGGATGTACTATTAAACCAAAATTGGGGTTATCCGCCAAGAACTACGGTAGGGCGGTTTATGAATGTCTCCGCGGTGGACTTGATTTTACCAAGGATGATGAGAACGTGAACTCCCAACCATTTATGCGCTGGAGAGACCGTTTCTTATTTTGTGCCGAAGCACTTTATAAAGCGCAGGCCGAAACAGGGTAAATCAAAGGACATTACTTGA???????????????????CGAAGAAATGATGAAAAGGGCCGTATTTGCCAGGGAATTGGGAGCTCCCATCGTAATGCATGACTACTTAACGGGGGGATTCACTGCAAATACTAGCTTGGCTCATTATTGCCGAGACAACGGCCTACTTCTTCACATCCATCGCGCAATGCATGCAGTTATTGATAGACAGAAGAATCATGGTATGCACTTTCGTGTACTAGCTAAAGCGTTACGTATGTCTGGTGGAGATCATATTCACGCTGGTACCGTAGTAGGTAAACTGGAAGGGGAACGGGACATCACTTTGGGTTTTGTTGATTTACTACGTGATGATTTTATTGAAAAAGACCGAAGTCGCGGTATTTATTTCACTCAAGATTGGGTCTCTTTGCCAGGTGTTCTGCCCGTGGCTTCAGGCGGTATTCATGTTTGGCATATGCCTGCCTTGACCGAGATCTTTGGGGATGATTCCGTACTACAATTCGGTGGAGGAACTATAGGGCACCCTTGGGGAAATGCACCTGGTGCAGTAGCTAATCGGGTGGCTTTAGAAGCGTGTGTACAAGCTCGGAATGAGGGACGTGATCTTGCTCGTCAGGGTAATGAAATTATTCGTGAAGCTAGCAAATGGAGCCCTGAATTAGCTGCTGCTTGTGAGGTATGGAAGGAGATCAAATTCG??????????????????????????
	'Cremastosperma_pedunculatum_0754'  AGCTGGTGTTAAAGAGTACAAATTGACTTATTATACTCCTGAATATGAAACCAAAGATACTGATATCTTGGCAGCATTCCGAGTAACTCCTCAACCCGGAGTTCCGCCTGAGGAAGCAGGGGCTGCGGTAGCTGCCGAATCTTCTACTGGTACATGGACAACTGTGTGGACCGACGGACTTACCAGCCTTGATCGTTACAAAGGACGATGCTACCACATCGAGCCCGTTGCTGGGGAGGAAAATCAATATATTGCTTATGTAGCTTACCCTTTAGACCTTTTTGAAGAGGGTTCTGTTACTAATATGTTTACTTCCATTGTAGGTAATGTATTTGGGTTCAAAGCTCTACGAGCTCTACGTCTGGAGGACCTGCGAATTCCTAAGTCTTATATCAAGACTTTCCAGGGTCCGCCCCATGGCATCCAAGTTGAGAGAGATAAATTGAACAAGTATGGCCGTCCCCTATTGGGATGTACTATTAAACCAAAATTGGGGTTATCCGCCAAGAACTACGGTAGGGCGGTTTATGAATGTCTCCGCGGTGGACTTGATTTTACCAAGGATGATGAGAACGTGAACTCCCAACCATTTATGCGCTGGAGAGACCGTTTCTTATTTTGTGCCGAAGCACTTTATAAAGCGCAGGCCGAAACAGGTGAAATCAAAGGACATTACTTGAATGCTACTGCAGGTACATGCGAAGAAATGATGAAAAGGGCCGTATTTGCCAGGGAATTGGGAGCTCCCATCGTAATGCATGACTACTTAACGGGGGGATTCACTGCAAATACTAGCTTGGCTCATTATTGCCGAGACAACGGCCTACTTCTTCACATCCATCGCGCAATGCATGCAGTTATTGATAGACAGAAGAATCATGGTATGCACTTTCGTGTACTAGCTAAAGCGTTACGTATGTCTGGTGGAGATCATATTCACGCTGGTACCGTAGTAGGTAAACTGGAAGGGGAACGGGACATCACTTTGGGTTTTGTTGATTTACTACGTGATGATTTTATTGAAAAAGACCGAAGTCGCGGTATTTATTTCACTCAAGATTGGGTCTCTTTGCCAGGTGTTCTGCCCGTGGCTTCAGGCGGTATTCATGTTTGGCATATGCCTGCCTTGACCGAGATCTTTGGGGATGATTCCGTACTACAATTCGGTGGAGGAACTTTAGGGCACCCTTGGGGAAATGCACCTGGTGCAGTAGCTAATCGGGTGGCTTTAGAAGCGTGTGTACAAGCTCGGAATGAGGGACGTGATCTTGCTCGTCAGGGTAATGAAATTATTCGTGAAGCTAGCAAATGGAGCCCTGAATTAGCTGCTGCTTGTGAGGTATGGAAGGAGATCAAATTCGAATTCGAAGCAATGGATACGTTGGAT
	'Cremastosperma_peruvianum_0755'    ?????????????????????????????????TACTCCTGAATATGAAACCAAAGATACTGATATCTTGGCAGCATTCCGAGTAACTCCTCAACCCGGAGTTCCGCCTGAGGAAGCAGGGGCTGCGGTAGCTGCCGAATCTTCTACTGGTACATGGACAACTGTGTGGACCGACGGACTTACCAGCCTTGATCGTTACAAAGGACGATGCTACCACATCGAGCCCGTTGCTGGGGAGGAAAATCAATATATTGCTTATGTAGCTTACCCTTTAGACCTTTTTGAAGAGGGTTCTGTTACTAATATGTTTACTTCCATTGTAGGTAATGTATTTGGGTTCAAAGCTCTACGAGCTCTACGTCTGGAGGACCTGCGAATTCCTAAGTCTTATATCAAGACTTTCCAGGGTCCGCCCCATGGCATCCAAGTTGAGAGAGATAAATTGAACAAGTATGGCCGTCCCCTATTGGGATGTACTATTAAACCAAAATTGGGGTTATCCGCCAAGAACTACGGTAGGGCGGTTTATGAATGTCTCCGCGGTGGACTTGATTTTACCAAGGATGATGAGAACGTGAACTCCCAACCATTTATGCGCTGGAGAGACCGTTTCTTATTTTGTGCCGAAGCACTTTTTAAAGCGCAGGCCGAAACAGGTGAAATCAAAGGACATTACTTGAATGCTACTGCAGGTACATGTGAAGAAATGATGAAAAGGGCCATATTTGCCAGGGAATTGGGAGYTCCCATCGTAATGCATGACTACTTAACGGGGGGATTCACTGCAAATACTAGCTTGGCTCATTATTGCCGAGACAACGGCCTACTTCTTCACATCCACCGCGCAATGCATGCAGTTATTGATAGACAGAAGAATCATGGTATGCACTTTCGTGTACTAGCTAAAGCGTTACGTATGTCTGGTGGWGATCATATYCACGCCGGTACCGTAGTAGGTAAACTGGAAGGGGAACGGGACATCACTTTGGGTTTTGTTGATTTACTACGTGATGATTTTATTGAAAAAGACCGAAGTCGCGGTATTTATTTCACTCAAGATTGGGTCTCTTTGCCAGGTGTTCTGCCCGTGGCTTCAGGCGGTATTCATGTTTGGCATATGCCTGCCTTGACCGAGATCTTTGGGGATGATTCCGTACTACAATTCGGTGGAGGAACTTTAGGGCACCCTTGGGGAAATGCACCAGGTGCAGTAGCTAATCGGGTGGCTTTAGAAGCGTGTGTACAAGCTCGGAATGAGGGACGTGATCTTGCTCGTCAGGGTAATGAAATTATTCGTGAAGCTAGCAAATGGAGCCCTGAATTAGCTGCTGCTTGTGAGGTATGGAAGGAGAT?AAATTCGAATTCGAAGCARTGGATACGTTGGAT
	'Cremastosperma_spB_0756'           AGCTGGTGTTAAAGAGTACAAATTGACTTATTATACTCCTGAATATGAAACCAAAGATACTGATATCTTGGCAGCATTCCGAGTAACTCCTCAACCCGGAGTTCCGCCTGAGGAAGCAGGGGCTGCGGTAGCTGCCGAATCTTCTACTGGTACATGGACAACTGTGTGGACCGACGGACTTACCAGCCTTGATCGTTACAAAGGACGATGCTACCACATCGAGCCCGTTGCTGGGGAGGAAAATCAATATATTGCTTATGTAGCTTACCCTTTAGACCTTTTTGAAGAGGGTTCTGTTACTAATATGTTTACTTCCATTGTAGGTAATGTATTTGGGTTCAAAGCTCTACGAGCTCTACGTCTGGAGGACCTGCGAATTCCTAAGTCTTATATCAAGACTTTCCAGGGTCCGCCCCATGGCATCCAAGTTGAGAGAGATAAATTGAACAAGTATGGCCGTCCCCTATTGGGATGTACTATTAAACCAAAATTGGGGTTATCCGCCAAGAACTACGGTAGGGCGGTTTATGAATGTCTCCGCGGTGGACTTGATTTTACCAAGGATGATGAGAACGTGAACTCCCAACCATTTATGCGCTGGAGAGACCGTTTCTTATTTTGTGCCGAAGCACTTTATAAAGCGCAGGCCGAAACAGGTGAAATCAAAGGACATTACTTGAATGCTACTGCAGGTACATGCGAAGAAATGATGAAAAGGGCCGTATTTGCCAGGGAATTGGGAGCTCCCATCGTAATGCATGACTACTTAACGGGGGGATTCACTGCAAATACTAGCTTGGCTCATTATTGCCGAGACAACGGCCTACTTCTTCACATCCATCGCGCAATGCATGCAGTTATTGATAGACAGAAGAATCATGGTATGCACTTTCGTGTACTAGCTAAAGCGTTACGTATGTCTGGTGGAGATCATATTCACGCTGGTACCGTAGTAGGTAAACTGGAAGGGGAACGGGACATCACTTTGGGTTTTGTTGATTTACTACGTGATGATTTTATTGAAAAAGACCGAAGTCGCGGTATTTATTTCACTCAAGATTGGGTCTCTTTGCCAGGTGTTCTGCCCGTGGCTTCAGGCGGTATTCATGTTTGGCATATGCCTGCCTTGACCGAGATCTTTGGGGATGATTCCGTACTACAATTCGGTGGAGGAACTATAGGGCACCCTTGGGGAAATGCACCTGGTGCAGTAGCTAATCGGGTGGCTTTAGAAGCGTGTGTACAAGCTCGGAATGAGGGACGTGATCTTGCTCGTCAGGGTAATGAAATTATTCGTGAAGCTAGCAAATGGAGCCCTGAATTAGCTGCTGCTTGTGAGGTATGGAAGGAGATCAAATTCGAATTCGAAGCAATGGATACGTTGGAT
	'Cremastosperma_venezuelanum_0757'  AGGTGGTGTTAAAGAGTACAAATTGACTTATTATACTCCTGAATATGAAACCAAAGATACTGATATCTTGGCAGCATTCCGAGTAACTCCTCAACCCGGAGTTCCGCCTGAGGAAGCAGGGGCTGCGGTAGCTGCCGAATCTTCTACTGGTACATGGACAACTGTGTGGACCGACGGACTTACCAGCCTTGATCGTTACAAAGGACGATGCTACCACATTGAGCCCGTTGCTGGGGAGGAAAATCAATATATTGCTTATGTWGCTTACCCTTTAGACCTTTTTGAAGAGGGTTCTGTTACTAATATGTTTACTTCCATTGTAGGTAATGTATTTGGGTTCAAAGCTCTACGAGCTCTACGTCTGGAGGACTTGCGAATTCCTACTTCTTATATCAAGACTTTCCAGGGTCCGCCCCATGGCATCCAAGTTGAGAGAGATAAATTGAACAAGTATGGCCGTCCCCTATTGGGATGTACTATTAAACCAAAATTGGGGTTATCCGCCAAGAACTACGGTAGGGCGGTTTATGAATGTCTCCGCGGTGGACTTGATTTTACCAAGGATGATGAGAACGTGAACTCCCAACCATTTATGCGCTGGAGAGATCGTTTCTTATTTTGTGCCGAAGCAATTTATAAAGCGCAGGCCGAAACAGGTGAAATCAAAGGACATTACTTGAATGCTACTGCAGGTACATGCGAAGAAATGATGAAAAGGGCCGTATTTGCCAGGGAATTGGGAGCTCCCATCGTAATGCATGACTACTTAACGGGGGGATTCACTGCAAATACTAGCTTGGCTCATTATTGCCGAGACAACGGCCTACTTCTTCACATCCATCGCGCAATGCATGCAGTTATTGATAGACAGAAGAATCATGGTATGCACTTTCGTGTACTAGCTAAAGCGTTACGTATGTCTGGTGGAGATCATATTCACGCTGGTACCGTAGTAGGTAAACTGGAAGGGGAACGGGACATCACTTTGGGTTTTGTTGATTTACTACGTGATGATTTTATTGAAAAAGACCGAAGTCGCGGTATTTATTTCACTCAAGATTGGGTCTCTTTGCCAGGTGTTCTGCCCGTGGCTTCAGGCGGTATTCATGTTTGGCATATGCCTGCCTTGACCGAGATCTTTGGGGATGATTCCGTACTACAATTCGGTGGAGGAACTTTAGGGCACCCTTGGGGAAATGCACCTGGTGCAGTAGCTAATCGGGTGGCTTTAGAAGCGTGTGTACAAGCTCGGAATGAGGGACGTGATCTTGCTCGTCAGGGTAATGAAATTATTCGTGAAGCTAGCAAATGGAGCCCTGAATTAGCTGCTGCTTGTGAGGTATGGAAGGAGATCAAATTCGAATTCGAAGCAGTGGATACGTTGGAT
	'Cremastosperma_spBaff_0758'        AGCT??????????????CAAATTGACTTATTATACTCCTGAATATGAAACCAAAGATACTGATATCTTGGCAGCATTCCGAGTAACTCCTCAACCCGGAGTTCCGCCTGAGGAAGCAGGGGCTGCGGTAGCTGCCGAATCTTCTACTGGTACATGGACAACTGTGTGGACCGACGGACTTACCAGCCTTGATCGTTACAAAGGACGATGCTACCACATCGAGCCCGTTGCTGGGGAGGAAAATCAATATATTGCTTATGTAGCTTACCCTTTAGACCTTTTTGAAGAGGGTTCTGTTACTAATATGTTTACTTCCATTGTAGGTAATGTATTTGGGTTCAAAGCTCTACGAGCTCTACGTCTGGAGGACCTGCGAATTCCTAAGTCTTATATCAAGACTTTCCAGGGTCCGCCCCATGGCATCCAAGTTGAGAGAGATAAATTGAACAAGTATGGCCGTCCCCTATTGGGATGTACTATTAAACCAAAATTGGGGTTATCCGCCAAGAACTACGGTAGGGCGGTTTATGAATGTCTCCGCGGTGGACTTGATTTTACCAAGGATGATGAGAACGTGAACTCCCAACCATTTATGCGCTGGAGAGACCGTTTCTTATTTTGTGCCGAAGCACTTTATAAAGCGCAGGCCGAAACAGGTGAAATCAAAGGACATTACTTGAATGCTACTGCAGGTACATGCGAAGAAATGATGAAAAGGGCCGTATTTGCCAGGGAATTGGGAGCTCCCATCGTAATGCATGACTACTTAACGGGGGGATTCACTGCAAATACTAGCTTGGCTCATTATTGCCGAGACAACGGCCTACTTCTTCACATCCATCGCGCAATGCATGCAGTTATTGATAGACAGAAGAATCATGGTATGCACTTTCGTGTACTAGCTAAAGCGTTACGTATGTCTGGTGGAGATCATATTCACGCTGGTACCGTAGTAGGTAAACTGGAAGGGGAACGGGACATCACTTTGGGTTTTGTTGATTTACTACGTGATGATTTTATTGAAAAAGACCGAAGTCGCGGTATTTATTTCACTCAAGATTGGGTCTCTTTGCCAGGTGTTCTGCCCGTGGCTTCAGGCGGTATTCATGTTTGGCATATGCCTGCCTTGACCGAGATCTTTGGGGATGATTCCGTACTACAATTCGGTGGAGGAACTATAGGGCACCCTTGGGGAAATGCACCTGGTGCAGTAGCTAATCGGGTGGCTTTAGAAGCGTGTGTACAAGCTCGGAATGAGGGACGTGATCTTGCTCGTCAGGGTAATGAAATTATTCGTGAAGCTAGCAAATGGAGCCCTGAATTAGCTGCTGCTTGTGAGGTATGGAAGGAGATCAAATTCGAATTCGAAGCAATGGATACGTTGGAT
	'Cremastosperma_pedunculatum_0760'  RGCTGGTGTTAAAGAGTACAAATTGACTTATTATACTCCTGAATATGAAACCAAAGATACTGATATCTTGGCAGCATTCCGAGTAACTCCTCAACCCGGAGTTCCGCCTGAGGAAGCAGGGGCTGCGGTAGCTGCCGAATCTTCTACTGGTACATGGACAACTGTGTGGACCGACGGACTTACCAGCCTTGATCGTTACAAAGGACGATGCTACCACATCGAGCCCGTTGCTGGGGAGGAAAATCAATATATTGCTTATGTAGCTTACCCTTTAGACCTTTTTGAAGAGGGTTCTGTTACTAATATGTTTACTTCCATTGTAGGTAATGTATTTGGGTTCAAAGCTCTACGAGCTCTACGTCTGGAGGACCTGCGAATTCCTAAGTCTTATATCAAGACTTTCCAGGGTCCGCCCCATGGCATCCAAGTTGAGAGAGATAAATTGAACAAGTATGGCCGTCCCCTATTGGGATGTACTATTAAACCAAAATTGGGGTTATCCGCCAAGAACTACGGTAGGGCGGTTTATGAATGTCTCCGCGGTGGACTTGATTTTACCAAGGATGATGAGAACGTGAACTCCCAACCATTTATGCGCTGGAGAGACCGTTTCTTATTTTGTGCCGAAGCACTTTATAAAGCGCAGGCCGAAACAGGTGAAATCAAAGGACATTACTTGAATGCTACTGCAGGTACATGCGAAGAAATGATGAAAAGGGCCGTATTTGCCAGGGAATTGGGAGCTCCCATCGTAATGCATGACTACTTAACGGGGGGATTCACTGCAAATACTAGCTTGGCTCATTATTGCCGAGACAACGGCCTACTTCTTCACATCCATCGCGCAATGCATGCAGTTATTGATAGACAGAAGAATCATGGTATGCACTTTCGTGTACTAGCTAAAGCGTTACGTATGTCTGGTGGAGATCATATTCACGCTGGTACCGTAGTAGGTAAACTGGAAGGGGAACGGGACATCACTTTGGGTTTTGTTGATTTACTACGTGATGATTTTATTGAAAAAGACCGAAGTCGCGGTATTTATTTCACTCAAGATTGGGTCTCTTTGCCAGGTGTTCTGCCCGTGGCTTCAGGCGGTATTCATGTTTGGCATATGCCTGCCTTGACCGAGATCTTTGGGGATGATTCCGTACTACAATTCGGTGGAGGAACTTTAGGGCACCCTTGGGGAAATGCACCTGGTGCAGTAGCTAATCGGGTGGCTTTAGAAGCGTGTGTACAAGCTCGGAATGAGGGACGTGATCTTGCTCGTCAGGGTAATGAAATTATTCGTGAAGCTAGCAAATGGAGCCCTGAATTAGCTGCTGCTTGTGAGGTATGGAAGGAGATCAAATTCGAATTCGAAGCAATGGATACGTTGGAT
	'Cremastosperma_westrae_0761'       AGCTGGTGTTAAAGAGTACAAATTGACTTATTATACTCCTGAATATGAAACCAAAGATACTGATATCTTGGCAGCATTCCGAGTAACTCCTCAACCCGGAGTTCCGCCTGARGAAGCAGGGGCTGCGGTAGCTGCCGAATCTTCTACTGGTACATGGACAACTGTGTGGACCGAYGGACTTACCAGCCTTGATCGTTACAAAGGACGATGCTACCACATCGAGCCCGTTGCTGGGGAGGAAAATCAATATATTGCTTATGTAGCTTACCCTTTAGACCTTTTTGAAGAGGGTTCTGTTACTAATATGTTTACTTCCATTGTAGGTAATGTATTTGGGTTCAAAGCTCTACGAGCTCTACGTCTGGAGGACTTGCGAATTCCTACTTCTTATATCAAGACTTTCCAGGGTCCGCCCCATGGCATCCAAGTTGAGAGAGATAAATTGAACAAGTATGGCCGTCCCCTATTGGGATGTACTATTAAACCAAAATTGGGGTTATCCGCCAAGAACTACGGTAGGGCGGTTTATGAATGTCTCCGCGGTGGACTTGATTTTACCAAGGATGATGAGAACGTGAACTCCCAACCATTTATGCGCTGGAGAGACCGTTTCATATTTTGTGCCGAAGCAATTTATAAAGCGCAGGCCGAAACAGGTGAAATCAAAGGACATTACTTTAATGCTACTGCAGGT?CATGCGAAGAAAT?ATAAAAAGGGCCGTATTTGCCAGGGAATTGGGAGYTCCCATCGTAATGCATGACTACTTAACGGGGGGATTCACTGCAAATACTAGCTTGGCTCATTATTGCCGAGACAACGGCCTACTTCTTCACATCCATCGCGCAATGCATGCAGTTATTGATAGACAGAAGAATCATGGTATGCACTTTCGTGTACTAGCTAAAGCGTTACGTATGTCTGGTGGAGATCATATTCACGCTGGTACCGTAGTAGGTAAACTGGAAGGGGAACGGGACATCACTTTGGGTTTTGTTGATTTACTACGTGATGATTTTATTGAAAAAGACCGAAGTCGCGGTATTTATTTCACTCAAGATTGGGTCTCTTTGCCAGGTGTTCTGCCCGTGGCTTCAGGCGGTATTCATGTTTGGCATATGCCTGCCTTGACCGAGATCTTTGGGGATGATTCCGTACTACAATTCGGTGGAGGAACTTTAGGGCACCCTTGGGGAAATGCACCTGGTGCAGTAGCTAATCGGGTGGCTTTAGAAGCGTGTGTACAAGCTCGGAATGAGGGACGTGATCTTGCTCGTCAGGGTAATGAAATTATTCGTGAAGCTAGCAAATGGAGCCCTGAATTAGCTGCTGCTTGTGAGGTATGGAAGGAGATCAAATTCGAATTCGAAGCAATGGATACGTTGGAT
	'Cremastosperma_sp_0765'            AGCTGGTGTTAAAGAGTACAAATTGACTTATTATACTCCTGAATATGAAACCAAAGATACTGATATCTTGGCAGCATTCCGAGTAACTCCTCAACCCGGAGTTCCGCCTGAGGAAGCAGGGGCTGCGGTAGCTGCCGAATCTTCTACTGGTACATGGACAACTGTGTGGACCGACGGACTTACCAGCCTTGATCGTTACAAAGGACGATGCTACCACATCGAGCCCGTTGCTGGGGAGGAAAATCAATATATTGCTTATGTAGCTTACCCTTTAGACCTTTTTGAAGAGGGTTCTGTTACTAATATGTTTACTTCCATTGTAGGTAATGTATTTGGGTTCAAAGCTCTACGAGCTCTACGTCTGGAGGACCTGCGAATTCCTAAGTCTTATATCAAGACTTTCCAGGGTCCGCCCCATGGCATCCAAGTTGAGAGAGATAAATTGAACAAGTATGGCCGTCCCCTATTGGGATGTACTATTAAACCAAAATTGGGGTTATCCGCCAAGAACTACGGTAGGGCGGTTTATGAATGTCTCCGCGGTGGACTTGATTTTACCAAGGATGATGAGAACGTGAACTCCCAACCATTTATGCGCTGGAGAGACCGTTTCTTATTTTGTGCCGAAGCACTTTTTAAAGCGCAGGCCGAAACAGGTGAAATCAAAGGACATTACTTGAATGCTACTGCAGGTMCATGCGAAGAAATGAT?AAAAGGGCCGTATTTGCCAGGGAATTGGGAACTCCCATCGTAATGCATGACTACTTAACGGGGGGATTCACTGCAAATACTAGCTTGGCTCATTATTGCCGAGACAACGGCCTACTTCTTCACATCCATCGCGCAATGCATGCAGTTATTGATAGACAGAAGAATCATGGTATGCACTTTCGTGTACTAGCTAAAGCGTTACGTATGTCTGGTGGAGATCATATTCACGCTGGTACCGTAGTAGGTAAACTGGAAGGGGAACGGGACATCACTTTGGGTTTTGTTGATTTACTACGTGATGATTTTATTGAAAAAGACCGAAGTCGCGGTATTTATTTCACTCAAGATTGGGTCTCTTTGCCAGGTGTTCTGCCCGTGGCTTCAGGCGGTATTCATGTTTGGCATATGCCTGCCTTGACCGAGATCTTTGGGGATGATTCCGTACTACAATTCGGTGGAGGAACTTTAGGGCACCCTTGGGGAAATGCACCTGGTGCAGTAGCTAATCGGGTGGCTTTAGAAGCGTGTGTACAAGCTCGGAATGAGGGACGTGATCTTGCTCGTCAGGGTAATGAAATTATTCGTGAAGCTAGCAAATGGAGCCCTGAATTAGCTGCTGCTTGTGAGGTATGGAAGGAGATCAAATTCGAATTCGAAGCAATGGATACGTTGGAT
	'Cremastosperma_stenophyllum_0767'  AGCTGGTGTTAAAGAGTACAAA?TGGC?TATTATACTCCTGAATATGAAACCAAAGATACTGATATCTTGGCAGCATTCCGAGTAACTCCTCAACCCGGAGTTCCGCCTGA?GAAGCAGGGGCTGCGGTAGCTGCCGAATCTTCTACTGGTACATGGACAACTGTGTGGACCGATGGACTTACCAGCCTTGATCGTTACAAAGGACGATGCTACCACATCGAGCCCGTTGCTGGGGAGGAAAATCAATATATCGCTTATGWWGCTTACCCTTTAGACCTTTTTGAAGAGGGTTCTGTTACTAATATGTTTACTTCCATTGTAGGTAATGTATTTGGGTTCAAAGCTCTACGAGCTCTACGTCTGGAGGACYTGCGAATTCCTAcKTCTTATATCAAGACTTTCCAGGGTCCGCCCCATGGCATCCAAGTTGAGAGAGATAAATTGAACAAGTATGGCCGTCCCCTATTGGGATGTACTATTAAACCAAAATTGGGGTTATCCGCCAAGAACTACGGTAGGGCGGTTTATGAATGTCTCCGCGGTGGACTTGATTTTACCAAGGATGATGAGAACGTGAACTCCCAACCATTTATGCCCTGGAGAGACCGTTTCTTATTTTGTGCCGAAGCACTTTATAAAGCGCAGGCCGAAACAGGTGAAATCAAAGGACATTACTTTAATGCTACTGCAGGTACATGCGAAGAAATGATGAAAAGGGCCATATTTGCCAGGGAATTGGGAGTTCCCATCGTAATGCATGACTACTTAACGGGGGGATTCACTGCAAATACTAGCTTGGCTCATTATTGCCGAGACAACGGCCTACTTCTTCACATCCATCGCGCAATGCATGCAGTTATTGATAGACAGAAGAATCATGGTATGCACTTTCGTGTACTAGCTAAAGCGTTACGTATGTCTGGTGGAGATCATATTCACGCTGGTACCGTAGTAGGTAAACTGGAAGGGGAACGGGACATCACTTTGGGTTTTGTTGATTTACTACGTGATGATTTTATTGAAAAAGACCGAAGTCGCGGTATTTATTTCACTCAAGATTGGGTCTCTTTGCCAGGTGTTCTGCCCGTGGCTTCAGGCGGTATTCATGTTTGGCATATGCCTGCCTTGACCGAGATCTTTGGGGATGATTCCGTACTACAATTCGGTGGAGGAACTTTAGGGCACCCTTGGGGAAATGCACCTGGTGCAGTAGCTAATCGGGTGGCTTTAGAAGCGTGTGTACAAGCTCGGAATGAGGGACGTGATCTTGCTCGTCAGGGTAATGAAATTATTCGTGAAGCTAGCAAATGGAGCCCTGAATTAGCTGCTGCTTGTGAGGTATGGAAGGAGATCAAATTCGAATTCGAAGCAATGGATACGTTGGAT
	'Cremastosperma_oblongum_1097'      AGCTGGTGTTAAAGAGTACAAATTGACTTATTATACTCCTGAATATGAAACCAAAGATACTGATATCTTGGCAGCATTCCGAGTAACTCCTCAACCCGGAGTTCCGCCTGAGGAAGCAGGGGCTGCGGTAGCTGCCGAATCTTCTACTGGTACATGGACAACTGTGTGGACCGACGGACTTACCAGCCTTGATCGTTACAAAGGACGATGCTACCACATCGAGCCCGTTGCTGGGGAGGAAAATCAATATATTGCTTATGTAGCTTACCCTTTAGACCTTTTTGAAGAGGGTTCTGTTACTAATATGTTTACTTCCATTGTAGGTAATGTATTTGGGTTCAAAGCTCTACGAGCTCTACGTCTGGAGGACCTGCGAATTCCTAAGTCTTATATCAAGACTTTCCAGGGTCCGCCCCATGGCATCCAAGTTGAGAGAGATAAATTGAACAAGTATGGCCGTCCCCTATTGGGATGTACTATTAAACCAAAATTGGGGTTATCCGCCAAGAACTACGGTAGGGCGGTTTATGAATGTCTCCGCGGTGGACTTGATTTTACCAAGGATGATGAGAACGTGAACTCCCAACCATTTATGCGCTGGAGAGACCGTTTCTTATTTTGTGCCGAAGCACTTTATAAAGCGCAGGCCGAAACAGGTGAAATCAAAGGACATTACTTGAATGCTACTGCAGGTACATGCGAAGAAATGATGAAAAGGGCCGTATTTGCCAGGGAATTGGGAGTTCCCATCGTAATGCATGACTACTTAACGGGGGGATTCACTGCAAATACTAGCTTGGCTCATTATTGCCGAGACAACGGCCTACTTCTTCACATCCATCGCGCAATGCATGCAGTTATTGATAGACAGAAGAATCATGGTATGCACTTTCGTGTACTAGCTAAAGCGTTACGTATGTCTGGTGGAGATCATATTCACGCTGGTACCGTAGTAGGTAAACTGGAAGGGGAACGGGACATCACTTTGGGTTTTGTTGATTTACTACGTGATGATTTTATTGAAAAAGACCGAAGTCGCGGTATTTATTTCACTCAAGATTGGGTCTCTTTGCCAGGTGTTCTGCCCGTGGCTTCAGGCGGTATTCATGTTTGGCATATGCCTGCCTTGACCGAGATCTTTGGGGATGATTCCGTACTACAATTCGGTGGAGGAACTATAGGGCACCCTTGGGGAAATGCACCTGGTGCAGTAGCTAATCGGGTGGCTTTAGAAGCGTGTGTACAAGCTCGGAATGAGGGACGTGATCTTGCTCGTCAGGGTAATGAAATTATTCGTGAAGCTAGCAAATGGAGCCCTGAATTAGCTGCTGCTTGTGAGGTATGGAAGGAGATCAAATTCGAATTCGAAGCAATGGATACGTTGGAT
	'Cremastosperma_pendulum_1098'      AGCTGGTGTTAAAGAGTACAAATTGACTTATTATACTCCTGAATATGAAACCAAAGATACTGATATCTTGGCAGCATTCCGAGTAACTCCTCAACCCGGAGTTCCGCCTGAGGAAGCAGGGGCTGCGGTAGCTGCCGAATCTTCTACTGGTACATGGACAACTGTGTGGACCGACGGACTTACCAGCCTTGATCGTTACAAAGGACGATGCTACCACATCGAGCCCGTTGCTGGGGAGGAAAATCAATATATTGCTTATGTAGCTTACCCTTTAGACCTTTTTGAAGAGGGTTCTGTTACTAATATGTTTACTTCCATTGTAGGTAATGTATTTGGGTTCAAAGCTCTACGAGCTCTACGTCTGGAGGACCTGCGAATTCCTAAGTCTTATATCAAGACTTTCCAGGGTCCGCCCCATGGCATCCAAGTTGAGAGAGATAAATTGAACAAGTATGGCCGTCCCCTATTGGGATGTACTATTAAACCAAAATTGGGGTTATCCGCCAAGAACTACGGTAGGGCGGTTTATGAATGTCTCCGCGGTGGACTTGATTTTACCAAGGATGATGAGAACGTGAACTCCCAACCATTTATGCGCTGGAGAGACCGTTTCKKATTTTGTGCCGAAGCACTKKATAAAGCGCAGGCCGAAACAGGTGAAATCAAAGGACATTACTTGAATGCTACTGCAGGTACATGCGAAGAAATGATGAAAAGGGCCATATTTGCCAGGGAATTGGGAGTTCCCATCGTAATGCATGACTACTTAACGGGGGGATTCACTGCAAATACTAGCTTGGCTCATTATTGCCGAGACAACGGCCTACTTCTTCACATCCATCGCGCAATGCATGCAGTTATTGATAGACAGAAGAATCATGGTATGCACTTTCGTGTACTAGCTAAAGCGTTACGTATGTCTGGTGGAGATCATATTCACGCTGGTACCGTAGTAGGTAAACTGGAAGGGGAACGGGACATCACTTTGGGTTTTGTTGATTTACTACGTGATGATTTTATTGAAAAAGACCGAAGTCGCGGTATTTATTTCACTCAAGATTGGGTCTCTTTGCCAGGTGTTCTGCCCGTGGCTTCAGGCGGTATTCATGTTTGGCATATGCCTGCCTTGACCGAGATCTTTGGGGATGATTCCGTACTACAATTCGGTGGAGGAACTATAGGGCACCCTTGGGGAAATGCACCTGGTGCAGTAGCTAATCGGGTGGCTTTAGAAGCGTGTGTACAAGCTCGGAATGAGGGACGTGATCTTGCTCGTCAGGGTAATGAAATTATTCGTGAAGCTAGCAAATGGAGCCCTGAATTAGCTGCTGCTTGTGAGGTATGGAAGGAGATCAAATTCGAATTCGAAGCA???????????????
	'Cremastosperma_yamayakatense_1099' AGCTGGTGTTAAAGAGTACAAATTGACTTATTATACTCCTGAATATGAAACCAAAGATACTGATATCTTGGCAGCATTCCGAGTAACTCCTCAACCCGGAGTTCCGCCTGAGGAAGCAGGGGCTGCGGTAGCTGCCGAATCTTCTACTGGTACATGGACAACTGTGTGGACCGACGGACTTACCAGCCTTGATCGTTACAAAGGACGATGCTACCACATCGAGCCCGTTGCTGGGGAGGAAAATCAATATATTGCTTATGTAGCTTACCCTTTAGACCTTTT?GAAGAGGGTTCTGTTACTAATATGTTTACTTCCATTGTAGGTAATGTATTTGGGTTCAAAGCTCTACGAGCTCTACGTCTGGAGGACCTGCGAATTCCTAACTCTTATATCAAGACTTTCCAGGGTCCGCCCcATGGCATCCAAGTTGAGAGAGATAAATTGAACAAGTATGGCCGTCCCCTATTGGGATGTACTATTAAACCAAAATTGGGGTTATCCGCCAAGAACTACGGTAGGGCGGTTTATGAATGTCTCCGCGGTGGACTTGATTTTACCAAGGATGATGAGAACGTGAACTCCCAACCATTTATGCGCTGGAGAGACCGTTTCTTATTTTGTGCCGAAGCACTTTATAAAGCGCAGGCCGAAACAGGTGAAATCAAAGGACATTACTTGAATGCTACTGCAGGTACATGCGAAGAAATGATGAAAAGGGCCGTATTTGCCAGGGAATTGGGAGCTCCCATCGTAATGCATGACTACTTAACGGGGGGATTCACTGCAAATACTAGCTTGGCTCATTATTGCCGAGACAACGGCCTACTTCTTCACATCCATCGCGCAATGCATGCAGTTATTGATAGACAGAAGAATCATGGTATGCACTTTCGTGTACTAGCTAAAGCGTTACGTATGTCTGGTGGAGATCATATTCACGCTGGTACCGTAGTAGGTAAACTGGAAGGGGAACGGGACATCACTTTGGGTTTTGTTGATTTACTACGTGATGATTTTATTGAAAAAGACCGAAGTCGCGGTATTTATTTCACTCAAGATTGGGTCTCTTTGCCAGGTGTTCTGCCCGTGGCTTCAGGCGGTATTCATGTTTGGCATATGCCTGCCTTGACCGAGATCTTTGGGGATGATTCCGTACTACAATTCGGTGGAGGAACTTTAGGGCACCCTTGGGGAAATGCACCTGGTGCAGTAGCTAATCGGGTGGCTTTAGAAGCGTGTGTACAAGCTCGGAATGAGGGACGTGATCTTGCTCGTCAGGGTAATGAAATTATTCGTGAAGCTAGCAAATGGAGCCCTGAATTAGCTGCTGCTTGTGAGGTATGGAAGGAGATCAAATTCGAATTCGAAGCAATGGATACGTTGGAT
	'Cremastosperma_bullatum_1100'      AGCTGGTGTTAAAGAGTACAAATTGACTTATTATACTCCTGAATATGAAACCAAAGATACTGATATCTTGGCAGCATTCCGAGTAACTCCTCAACCCGGAGTTCCGCCTGAGGAAGCAGGGGCTGCGGTAGCTGCCGAATCTTCTACTGGTACATGGACAACTGTGTGGACCGACGGACTTACCAGCCTTGATCGTTACAAAGGACGATGCTACCACATCGAGCCCGTTGCTGGGGAGGAAAATCAATATATTGCTTATGTAGCTTACCCTTTAGACCTTTTTGAAGAGGGTTCTGTTACTAATATGTTTACTTCCATTGTAGGTAATGTATTTGGGTTCAAAGCTCTACGAGCTCTACGTCTGGAGGACCTGCGAATTCCTAAGTCTTATATCAAGACTTTCCAGGGTCCGcCCCATGGCATCCAAGTTGAGAGAGATAAATTGAACAAGTATGGCCGTCCCCTATTGGGATGTACTATTAAACCAAAATTGGGGTTATCCGCCAAGAACTACGGTAGGGCGGTTTATGAATGTCTCCGCGGTGGACTTGATTTTACCAAGGATGATGAGAACGTGAACTCCCAACCATTKATGCGCTGGAGAGACCGTKKCTKATTTTGTGCCGAAGCACTGTTTAAAGCGCAGGCCGAAACAGGTGAAATCAAAGGACATTACTTGAATGCTACTGCAGGTACATGCGAAGAAATGATGAAAAGGGCCGTATATGCCAKGGAATTGGGAACTCCCATCGTAATGCATGACTACTTAACGGGGGGATTCACTGCAAATACTAGCTTGGCTCATTATTGCCGAGACAACGGCCTACTTCTTCACATCCATCGCGCAATGCATGCAGTTATTGATAGACAGAAGAATCATGGTATGCACTTTCGTGTACTAGCTAAAGCGTTACGTATGTCTGGTGGAGATCATATTCACGCTGGTACCGTAGTAGGTAAACTGGAAGGGGAACGGGACATCACTTTGGGTTTTGTTGATTTACTACGTGATGATTTTATTGAAAAAGACCGAAGTCGCGGTATTTATTTCACTCAAGATTGGGTCTCTTTGCCAGGTGTTCTGCCCGTGGCTTCAGGCGGTATTCATGTTTGGCATATGCCTGCCTTGACCGAGATCTTTGGGGATGATTCCGTACTACAATTCGGTGGAGGAACTTTAGGGCACCCTTGGGGAAATGCACCTGGTGCAGTAGCTAATCGGGTGGCTTTAGAAGCGTGTGTACAAGCTCGGAATGAGGGACGTGATCTTGCTCGTCAGGGTMATGAAATTATTCGTGAAGCTAGCAAATGGAGCCCTGAATTAGCTGCTGCTTGTGAGGTATGGAAGGAGATCAAATTCGAATTCGAAGCAATGGATACGTTGGAT
	'Cremastosperma_yamayakatense_1101' ?GCTGGTGTTAAAGAGTACAAATTGACTTATTATACTCCTGAATATGAAACCAAAGATACTGATATCTTGGCAGCATTCCGAGTAACTCCTCAACCCGGAGTTCCGCCTGAGGAAGCAGGGGCTGCGGTAGCTGCCGAATCTTCTACTGGTACATGGACAACTGTGTGGACCGACGGACTTACCAGCCTTGATCGTTACAAAGGACGATGCTACCACATCGAGCCCGTTGCTGGGGAGGAAAATCAATATATTGCTTATGTAGCTTACCCT???????????????????????????????????????????????????????????????????????????????????????????????????????????????????????????????????????GGTCCGCCCCATGGCATCCAAGTTGAGAGAGATAAATTGAACAAGTATGGCCGTCCCCTATTGGGATGTACTATTAAACCAAAATTGGGGTTATCCGCCAAGAACTACGGTAGGGCGGTTTATGAATGTCTCCGCGGTGGACTTGATTTTACCAAGGATGATGAGAACGTGAACTCCCAACCATTKATGCGCTGGAGAGACCGTtKCTKATTTTGTGCCGAAGCACTTTAKAAAGCGCAGGCCGAAACAGGTGAAATCAAAGGACATTACTTGAATGCTACTGCAGGTACATGCGAAGAAATGATGAAAAGGGCCGTATTTGCCAGGGAATTGGGAGCTCCCATCGTAATGCATGACTACTTAACGGGGGGATTCACTGCAAATACTAGCTTGGCTCATTATTGCCGAGACAACGGCCTACTTCTTCACATCCATCGCGCAATGCATGCAGTTATTGATAGACAGAAGAATCATGGTATGCACTTTCGTGTACTAGCTAAAGCGTTACGTATGTCTGGTGGAGATCATATTCACGCTGGTACCGTAGTAGGTAAACTGGAAGGGGAACGGGACATCACTTTGGGTTTTGTTGATTTACTACGTGATGATTTTATTGAAAAAGACCGAAGTCGCGGTATTTATTTCACTCAAGATTGGGTCTCTTTGCCAGGTGTTCTGCCCGTGGCTTCAGGCGGTATTCATGTTTGGCATATGCCTGCCTTGACCGAGATCTTTGGGGATGATTCCGTACTACAATTCGGTGGAGGAACTTTAGGGCACCCTTGGGGAAATGCACCTGGTGCAGTAGCTAATCGGGTGGCTTTAGAAGCGTGTGTACAAGCTCGGAATGAGGGACGTGATCTTGCTCGTCAGGGTAATGAAATTATTCGTGAAGCTAGCAAATGGAGCCCTGAATTAGCTGCTGCTTGTGAGGTATGGAAGGAGATCAAATTCGAATTCGAAGCAATGGATACGTTGGAT
	'Cremastosperma_bullatum_1102'      ??????????????????CAAATTGACTTATTATACTCCTGAATATGAAACCAAAGATACTGATATCTTGGCAGCATTCCGAGTAACTCCTCAACCCGGAGTTCCGCCTGAGGAAGCAGGGGCTGCGGTAGCTGCCGAATCTTCTACTGGTACATGGACAACTGTGTGGACCGACGGACTTACCAGCCTTGATCGTTACAAAGGACGATGCTACCACATCGAGCCCGTTGCTGGGGAGGAAAATCAATATATTGCTTATGTAGCTTACCCTTTAGACCTTTTTGAAGAGGGTTCTGTTACTAATATGTTTACTTCCATTGTAGGTAATGTATTTGGGTTCAAAGCTCTACGAGCTCTACGTCTGGAGGACCTGCGAATTCCTAAGTCTTATATCAAGACTTTCCAGGGTCCGCCCCATGGCATCCAAGTTGAGAGAGATAAATTGAACAAGTATGGCCGTCCCCTATTGGGATGTACTATTAAACCAAAATTGGGGTTATCCGCCAAGAACTACGGTAGGGCGGTTTATGAATGTCTCCGCGGTGGACTTGATTTTACCAAGGATGATGAGAACGTGAACTCCCAACCATTTATGCGCTGGAGAGACCGTTTCTTATTTTGTGCCGAAGCACTGTTTAAAGCGCAGGCCGAAACAGGTGAAATCAAAGGACATTACTTGAATGCTACTGCAGGTACATGCGAAGAAATGATGAAAAGGGCCGTATTTGCCAGGGAATTGGGAACTCCCATCGTAATGCATGACTACTTAACGGGGGGATTCACTGCAAATACTAGCTTGGCTCATTATTGCCGAGACAACGGCCTACTTCTTCACATCCATCGCGCAATGCATGCAGTTATTGATAGACAGAAGAATCATGGTATGCACTTTCGTGTACTAGCTAAAGCGTTACGTATGTCTGGTGGAGATCATATTCACGCTGGTACCGTAGTAGGTAAACTGGAAGGGGAACGGGACATCACTTTGGGTTTTGTTGATTTACTACGTGATGATTTTATTGAAAAAGACCGAAGTCGCGGTATTTATTTCACTCAAGATTGGGTCTCTTTGCCAGGTGTTCTGCCCGTGGCTTCAGGCGGTATTCATGTTTGGCATATGCCTGCCTTGACCGAGATCTTTGGGGATGATTCCGTACTACAATTCGGTGGAGGAACTTTAGGGCACCCTTGGGGAAATGCACCTGGTGCAGTAGCTAATCGGGTGGCTTTAGAAGCGTGTGTACAAGCTCGGAATGAGGGACGTGATCTTGCTCGTCAGGGTAATGAAATTATTCGTGAAGCTAGCAAATGGAGCCCTGAATTAGCTGCTGCTTGTGAGGTATGGAAGGAGATCAAATTCGAATTCGAAGCAATGGATACGTTGGAT
	'Cremastosperma_magdalenae_1270'    ???????????????????AAATTGACTTATTATACTCCTGAATATGAAACCAAAGATACTGATATCTTGGCAGCATTCCGAGTAACTCCTCAACCCGGAGTTCCGCCTGAGGAAGCAGGGGCTGCGGTAGCTGCCGAATCTTCTACTGGTACATGGACAACTGTGTGGACCGACGGACTTACCAGCCTTGATCGTTACAAAGGACGATGCTACCACATCGAGCCCGTTGCTGGGGAGGAAAATCAATATATTGCTTATGTAGCTTACCCTTTAGACCTTTTTGAAGAGGGTTCTGTTACTAATATGTTTACTTCCATTGTAGGTAATGTATTTGGGTTCAAAGCTCTACGAGCTCTACGTCTGGAGGACCTGCGAATTCCTACTTCTTATATCAAGACTTTCCAGGGTCCGCCCCATGGCATCCAAGTTGAGAGAGATAAATTGAACAAGTATGGCCGTCCCCTATTGGGATGTACTATTAAACCAAAATTGGGGTTATCCGCCAAGAACTACGGTAGGGCGGTTTATGAATGTCTCCGCGGTGGACTTGATTTTACCAAGGATGATGAGAACGTGAACTCCCAACCATTKATGCGCTGGAGAGACCGTTKCTKATTTTGTGCCGAAGCACTTTATAAAGCGCAGGCCGAAACAGGTGAAATCAAAGGACATTACTTGAATGCTACTGCAGGTACATGCGAAGAAATGATGAAAAGGGCCGTATTTGCCAGGGAATTGGGAGCTCCCATCGTAATGCATGACTACTTAACGGGGGGATTCACTGCAAATACTAGCTTGGCTCATTATTGCCGAGACAACGGCCTACTTCTTCACATCCATCGCGCAATGCATGCAGTTATTGATAGACAGAAGAATCATGGTATGCACTTTCGTGTACTAGCTAAAGCGTTACGTATGTCTGGTGGAGATCATATTCACGCTGGTACCGTAGTAGGTAAACTGGAAGGGGAACGGGACATCACTTTGGGTTTTGTTGATTTACTACGTGATGATTTTATTGAAAAAGACCGAAGTCGCGGTATTTATTTCACTCAAGATTGGGTCTCTTTGCCAGGTGTTCTGCCCGTGGCTTCAGGCGGTATTCATGTTTGGCATATGCCTGCCTTGACCGAGATCTTTGGGGATGATTCCGTACTACAATTCGGTGGAGGAACTTTAGGGCACCCTTGGGGAAATGCACCTGGTGCAGTAGCTAATCGGGTGGCTTTAGAAGCGTGTGTACAAGCTCGGAATGAGGGACGTGATCTTGCTCGTCAGGGTAATGAAATTATTCGTGAAGCTAGCAAATGGAGCCCTGAATTAGCTGCTGCTTGTGAGGTATGGAAGGAGATCAAATTCGAATTCGAAGCAATGGATACGTTGGAT
	'Mosannona_xanthochlora'            ???????????????????????????????????????????????????????????????????????????????????????????????????????????????????????????????????????????????????????????????????????????????????????????????????????????????????????????????????????????????????????????????????????????????????????????????????????????????????????????????????????????????????????????????????????????????????????????????????????????????????????????????????????????????????????????????????????????????????????????????????????????????????????????????????????????????????????????????????????????????????????????????????????????????????????????????????????????????????????????????????????????????????????????????????????????????????????????????????????????????????????????????????????????????????????????????????????????????????????????????????????????????????????????????????????????????????????????????????????????????????????????????????????????????????????????????????????????????????????????????????????????????????????????????????????????????????????????????????????????????????????????????????????????????????????????????????????????????????????????????????????????????????????????????????????????????????????????????????????????????????????????????????????????????????????????????????????????????????????????????????????????????????????????????????????????????????????????????????????????????????????????????????????????


	'Ephedranthus_parviflorus_0031'     GTGTCACATATACTAATACCTCACCCCGTCCATCTGGAAATCTTGGTTCAAATACTTCACTCTTGGATACAAGATGCTCCCTCTTTGCATTTATTGCGATTCTTTCTCCACGACTATCAGAATTCGAATAGTCTCAATGCTCCAAAGAAATCCATTTCTCTTTGTTCAAAAGAGAATCGAAGATTCTTCTTGTTCATATATAATTTTCATGTATATGAATGTGAATCGGTATTTGTGTTTCTCCGTAAACAGTCTGATCATTTACGATCAACATCCTTTGGAACTGTTCTTGAGCGAACACATTTTTTTGGAAAAATAGAACATCTTGTAGTAGTGCTTCGTAATGATTTTCATAAGACCCTATGGTTGTTCAAGGACCCTTTTATGCATTATGTCAGATATCAAGGAAAATCTATTCTGGCTTCAAAGGGGACTCATCTTCGTATGAAGAAATGGAAATCTTACCTTGTCCGTTTTTGGCAATCTCGTTTTTACTTGTGGTCTCAACCGRACAGGATCCATATAAACCAATTATACAATCATTCTTTCTATTTTCTGGGCTATCTTTCAAGTGTACGACGAAATCCTTCGGTGGTAAGGAGTCAAATGTTAGAGAATTCATTTCTAATAGAAACTTCTATAAAGAAATTTGAGACCCTAATGCCAATTATTCCTCTGATTGGATCGTTGGCTAAAGCGAAATTTTGTAACGTATCAGGGCACCCTATTAGTAAGCCGGCCCGGGCCGATTCGTCCGATTCTGATATTATCAATCGATTTGGGCGGATATACAGAAATCTTTCTCATTATCACAGTGGGTCCTCAAAAAAA???????????CTACTAAGTGAGAACTTCCAAATTCAGAGAAACCCTGGAATTAAAAATGGGCAATCCTGAGCCAAATCCTGTGTTCAGAAAACAA-----GGTTCATAAAGCGAGAATCAAAAACAGAAAAAAGGATAGGTGCAGAGACTCAATGGAAGCTGTTCTAACAAATAGAGTTGACTGGATTGGTAGGGGAATTCTTTCCTTCTATCCAAACGACAGAAAGGATGACCTTGTATACGTACGTATACATACTGAAACATCAAACGATTAATCACGACTCGAATCAGTATTTTTTT-ATATGAAAAATTTCAGAATAGAAGGATTGTGAATTGATTCCAAGTTGAAGGAAGAATCGAATATTCAGAGATCAAATCATTCATTCCCGAGTCTAATAGATCTTTTGAAGAACTGATTAATCGGACGAGAATAAAGATAGAGTCCCATTCTACATGTC???????????????????????????????????????????????????????????????????????????????????????????????C
	'Malmea_dielsiana_0260'             GTGTCGCATATACTAATACCTCACCCCGTCCATCTGGAAATCTTGGTTCAAATACTTCACTCTTGGATACAAGATGCTCCCTCTTTGCATTTATTGCGATTCTTTCTCCACGACTATCAGAATTCGAATAGTCTCAATGCTCCAAAGAAATCCATTTCCCTTTGTTCGAAAGAGAATCGAAGATTCTTCTTGTTCATATATAATTTTCATGTATATGAATGTGAATCGGTATTTGTTTTTCTCCGTAAACAATCCGATCATTTGCGATCAACATCCTTTGGAACTGTTCTTGAGCGAACACATTTTTATGGAAAAATAGAACATCTTGTAGTAGTGCTTCGTAATGATTTTCATAAGACTCTGTGGTTGTTCAAGGACCCTTTTATGCATTATGTCAGATATCAAGGAAAATCCATTCTGGCTTCAAAGGGGACTCATCTTCGTATGAAGAAATGGAAATCTTACCTTGTCTGTTTTTGGCAATCTCATTTTTACTTGTGGTCTCAACCGGACAGGATCCATATAAACCAATTATACAATAATTCTTTCTATTTTCTGGGCTATCTTTCAAGTGTACGACGAAATCTTTCGGTGGTGAGGAGTCAAATGTTAGAGAATTCATTTTTAATAGAGACTTCTATAAAGAAATTCGAGACCCTAATTCCAATTATTCCTCTGATTGGATCGTTGGCTAAAGCGAAATTTTGTAACGTATCAGGGCACCCTATTAGTAAGCCGGCCCGGGCCGATTCGTCCGATTCTGATATTATCAATCGATTTGGGCGGATATACAGAAATCTTTCTCATTATCACAGTGGATCCTCAAAAAAAGGTATGGAAACCTACTAAGTGAGAACTTCCAAATTCAGAGAAACCCTGGAATTAAAAATGGGCAATCCTGAGCCAAATCCTGTGTTCAGAAAACAA-----GGTTCAGAAAGCGAGAATCAAAAACAGAAAAA-GGATAGGTGCAGAGACTCAATGGAAGCTGTTCTAACAAATAGAGTTGACTGCATCGGTAGGGGAATTCTTTCCTTCTATCCAAACGACAGAAAGGATGACCTTGTATACGTTCGTATACATACTGAAACATCAAACGATTAATCACGACTCGAATCAGTATTTTTTT-ATATGAAAAATTTCAGAATAGAAGGATTGTGAATTGATTCCAAGTTGAAGGAAGAATCGAATACTCAGAGATCAAATCATTCATTCCCGAGTCTAATAGTTCTTTTGAAGAACTGATTAATCGGACGAGAATAAAGATAGAGTCC-ATTCTACATGTCAATACAGACAACAATGAAATTTATAGTAAGAGGAAAATCCGTCGACTTTAAAAATCGTGCTGGTTCAAGTCCCTCTATCCCCAAT--AAAAAGGCC
	'Klarobelia_stipitata_0253'         GTGTCACATATACTAATACCTTACCCCGTCCATCTGGAAATCTTGGTTCAAATACTTCACTCTTGGATACAAGATGCTCCCTCTTTGCATTTATTGCGATTCTTTCTCCACGACTATCAGAATTCGAATAGTCTCAATGCTCCAAAGAAATCCATTTCCCTTTGTTCAAAAGAGAATCGAAGATTCTTCTTGTTCATATATAATTTTCATGTATATGAATGTGAATCGGTATTTGTTTTTCTCCGTAAACAATCTGATCATTTACGATCAACATCCTTTGGAACTGTTCTTGAGCGAACACATTTTTATGGAAAAATAGAACATCTTGTAGTAGTGCTTCGTAATGATTTTCATAAGACCCTATGGTTGTTCAAGGACCCTTTTATGCATTATGTCAGATATCAAGGAAAATCTATTCTGGCTTCAAAGGGGACTCATCTTCGTATGAAGAAATGGAAATCTTACCTTGTCCGTTTTTGGCAATCTCATTTTTACTTGTGGTCTCAACCGGACAGGATCCATATAAACCAATTATACAATCATTCTTTCTATTTTCTGGGCTATCTTTCAAGTGTACGACGAAATCCTTCGGTGGTAAGGAGTCAAATGTTAGAAAATTCATTTCTAATAGAAACTTCTATAAAGAAATTTGAGACCCTAATGCCAATTATTCCTCTGATTGGATCATTGGCTAAAGCGAAATTTTGTAACGTATCAGGGCACCCTATTAGTAAGCCGGCCCGGGCCGATTCGTCCGATTCTGATATTATCAATCGATTTGGGCGGATATACAGAAATCTTTCTCATTATCACAGTGGGTCCTCAAAAAAAGGTATGGAAACCTACTAAGTGAGAACTTCCAAATTCAGAGAAACCCTGGAATTAAAAAAGGGCAATCCTGAGCCAAATCCTGTGTTCAGAAAACAA-----GGTTCAGAAAGCGAGAATCAAAAACAGAAAAA-GGATAGGTGCAGAGACTCAATGGAAGCTGTTCTAACAAATAGAGTTGACTGGATTGGTAGGGGAATTCTTTCCTTCTATCCAAACGACAGAAAGGGTGACCTTGTATACGTACGTATACATACTGAAACATCAAACGATTAATCACGACTCGAATCAGTATTTTTTT-ATATGAAAAATTTCAGAATAGAAGGATTGTGAATTGATTCCAAGTTGAAGGAAGAATCGAATATTCAGAGATCAAATCATTCATTCCCGAGTCTAATAGATCTTTTGAAGAACTGATTAATCGGACGAGAATAAAGATAGAGTCCCATTCTACATGTCAATACAGACAATAATGAAATTTATAGTAAGAGGAAAATCCGTCGACTTTAAAAATCGTGAGGGTTCAAGTCCCTCTATCCCCAAT-AAAAAAGGCC
	'Oxandra_macrophylla_0300'          GTGTCACATATACTAATACCTCACCCCGTCCATCTGGAAATCTTGGTTCAAATACTTCACTCTTGGATACAAGATGCTCCCTCTTTGCATTTATTGCGATTCTTTCTCCACGACTATCAGAATTCGAATAGTCTCAATGCTCCAAAGAAATCCATTTCCCTTTGTTCAAAAGAGAATCGAAGATTCTTCTTGTTCATATATAATTTTCATGTATATGAATGGGAATCGGTATTTGTTTTTCTACGTAAACAATCTGATCATTTACGATCAACATCCTTTGGAACTGTTCTTGAGCGAACACATTTTTATGGAAAAATGGAACATCTTGTAGTAGTGCTTCGTAATGATTTTAATAAGACCCTATGGTTGTTCAAGGACCCTTTTATGCATTATGTCAGATATCAAGGAAAATCTATTCTGGCTTCAAAGGGGACTCATCTTCGTATGAAGAAATGGAAATCTTACCTTGTCCGTTTTTGGCAATCTCATTTTTACTTGTGGTCTCAACCGGACAGGATCCATATAAACCAATTATACAATCATTCTTTCTATTTTCTGGGCTATCTTTCAAGTGTACGACGAAATCCTTCGGTGGTAAGGAGTCAAATGTTAGAGAATTCATTTCTAATAGAAACTTCTATAAAGAAATTTGAGACCCTAGTGCCAATTATTCCTCTGATTGGATCATTGGCTAAAGCGAAATTTTGTAACGTATCAGGGCACCCTATTAGTAAGCCGGCCCGGGCCGATTCGTCCGATTCTGATATTATCAATCGATTTGGGCGGATATACAGAAATCTTTCTCATTATCACAGTGGGTCCTCAAAAAAAGCTATGGAAACCTACTAAGTGAGAACTTCCAAATTCAGAGAAACCCTGGAATTAAAAATGGGCAATCCTGAGCCAAATCCTGTGTTCAGAAAACAA-----GGTTCAGAAAGCGAGAATCAAAAACAGAAAAA-GGATAGGTGCAGAGACTCAATGGAAGCTGTTCTAACAAATAGAGTTGACTGGATTGGTAGGGGAATTCTTTCCTTCTATCCAAACGACAGAAAGGATGACCTTGTATACGTACGTATACATACTGAAACATCAAACGATTAATCACGACTCGAATCAGTATTTTTTT-ATATGAAAAATTTCAGAATAGAAGGATTGTGAATTGATTCCAAGTTGAAGGAAGAATCGAATATTCAGAGATCAAATCATTCATTCCCGAGTCTAATAGATCTTTTGAAGAACTGATTAATCGGACGAGAATAAAGATAGAGTCCCATTCTACATGTCAATACAGACAATAATGAAATTTATAGTAAGAGGAAAATCCGTCGACTTTAAAAATCGTGAGGG?????GTCCCTCTAT??????????????????
	'Oxandra_venezuelana_0258'          GTGTCACATATACTAATACCTCACCCCGTCCATCTGGAAATCTTGGTTCAAATACTTCACTCTTGGATACAAGATGCTCCCTCTTTGCATTTATTGCGATTCTTTCTCCACGACTATCAGAATTCGAATAGTCTCAATGCTCCAAAGAAATCCATTTCCCTTTGTTCAAAAGAGAATCGAAGATTCTTCTTGTTCATATATAATTTTCATGTATATGAATGTGAATCGGTATTTGTTTTTCTCCGTAAACAATCTGATCATTTACGATCAACATCCTTTGGAACTGTTCTTGAGCGAACACATTTTTATGGAAAAATAGAACATCTTGTAGTAGTGCTTCGTAATGATTTTCATAAGACCCTATGGTTGTTCAAGGACCCTTTTATGCATTATGTCAGATATCAAGGAAAATCTATTCTGGCTTCAAAGGGGACTCATCTTCATATGAAGAAATGGAAATCTTACCTTGTCCGTTTTTGGCAATCTCATTTTTACTTGTGGTCTCAACCGGACAGGATCCATATAAACCAATTATACAATCAGTCTTTCTATTTTCTGGGCTATCTTTCAAGTGTACGACGAAATCCTTCGGTGGTAAGGAGTCAAATGTTAGAGAATTCATTTCTAATAGAAACTTCTATAAAGAAATTTGAGACCCTAATGCCAATTATTCCTCTGATTGGATCATTGGCTAAAGCGAAATTTTGTAACGTATCGGGGCACCCTATTAGTAAGCCGGCCCGGGCCGATTCGTCCGATTCTGATATTATCAATCGATTTGGGCGGATATACAGAAATCTTTCTCATTATCACAGTGGGTCCTCAAA????GGTATGGAAACCTACTAAGTGAGAACTTCCAAATTCAGAGAAACCCTGGAATTAAAAATGGGCAATCCTGAGCCAAATCCTGTGTTCAGAAAACAAGACAAGGTTCAGAAAGCGAGAATCAAAAACAGAAAAA-GGATAGGTGCAGAGACTCAATGGAAGCTGTTCTAACAAATAGAGTTGACTAGATTGGTAGGGGAATTCTTTCTTTCTATCCAAACGACAGAAAGGATGACCTTGTATACGTACGTATACATACTGAAACATCAAACGATTAATCACGACTCGAATCAGTATTTTTTT-ATATGAAAAATTTCAGAATAGAAGGATTGTGAATTGATTCCAAGTTGAAGGAAGAATCGAATATTCAGAGATCAAATCATTCATTCCCGAGTCTAATAGATCTTTTGAAGAACTGATTAATCGGACGAGAATAAAGATAGAGTCCCATTCTACATGTCAATACAGAC???????????????????????????????????????????????????????????????????????????????????????
	'Pseudomalmea_diclina_0305'         GTGTCACATATACTAATACCTTACCCCGTCCATCTGGAAATCTTGGTTCAAATACTTCACTCTTGGATACAAGATGCTCCCTCTTTGCATTTATTGCGATTCTTTCTCCACGACTATCAGAATTCGAATAGTCTCAATGCTCCAAAGAAATCCATTTCCCTTTGTTCAAAAGAGAATCGAAGATTCTTCTTGTTTATATATAATTTTCATGTATATGAATGTGAATCGGTATTTGTTTTTCTCCGTAAACAATCTGATCATTTACGATCAACATCCTTTGGAACTGTTCTTGAGCGAACACATTTTTATGGAAAAATAGAACATCTTGTAGTAGTGCTTCGTAATGATTTTCATAAGACCCTATGGTTGTTCAAGGACCCTTTTATGCATTATGTCAGATATCAAGGAAAATCTATTCTGGCTTCAAAGGGGACTCATCTTCGTATGAAGAAATGGAAATCTTACCTTGTCCGTTTTTGGCAATCTCATTTTTACTTGTGGTCTCAACCGGACAGGATCCATATAAACCAATTATACAATCATTCTTTCTATTTTCTGGGCTATCTTTCAAGTGTACGACGAAATCCTTCGGTGGTAAGGAGTCAAATGTTAGAGAATTCATTTCTAATAGAAACTTCTATAAAGAAATTTGAGACCCTAATGCCAATTATTCCTCTGATTGGATCATTGGCTAAAGCGAAATTTTGTAACGTATCAGGGCACCCTATTAGTAAGCCGGCCCGGGCCGATTCGTCCGATTCTGATATTATCAATCGATTTGGGCGGATATACAGAAATCTTTCTCATTATCACAGTGGGTCCTCAAAAAAAGGTATGGAAACCTACTAAGTGAGAACTTCCAAATTCAGAGAAACCCTGGAATTAAAAATGGGCAATCCTGAGCCAAATCCTGTGTTCATAAAACAA-----GGTTCAGAACGCGAGAATCAAAAACAGAAAAA-GGATAGGTGCAGAGACTCAATGGAAGCTGTTCTAACAAATAGAGTTGACTGGATTGGTAGGGGAACTCTTTCCTTCTATCCAAACGACAGAAAGGATGACCTTGTATACGTACGTATACATACTGAAACATCAAACGATTAATCACGACTCGAATCAGTATTTTTTT-ATATGAAAAATTTCAGAATAGAAGGATTGTGAATTGATTCCAAGTTGAAGGAAGAATCGAATATTCAGAGATCAAATCATTCATTCCCGAATCTAATAGATCTTTTGAAGAACTGATTAATCGGACGAGAATAAAGATAGAGTCCCATTCTACATGTCAATACAGACAATAATGAAATTTATAGTAAGAGGAAAATCCGTCGACTTTAAAAATCGTGAGGGTTCAAGTCCCTCTATCCCCAAT-AAAAAAGGCC
	'Mosannona_sp_0226'                 GTGTCACATATACTAATACCTCACCCCGTCCATCTGGAAATCTTGGTTCAAATACTTCACTCTTGGATACAAGATGCTCCCTCTTTGCATTTATTGCGATTCTTTCTTCACGACTATCAGAATTCGAATAGTCTCAACGCTCCAAAGAAATCCATTTCCCTTTGTTCAAAAGAGAATCGAAGATTCTTCTTGTTCATATATAATTTTCATGTATATGAATGCGAATCGGTATTTGTTTTTCTCCGTAAACAATCTGATCATTTACGATCAACATCCTTTGGAACTGTTCTTGAGCGAACACATTTTTATGGAAAAATAGAACATCTTGTAGTAGTGCTTCGTAATGATTTTCATAAGACCCTATGGTTGTTCAAGGACCCTTTTATGCATTATGTCAGATATCAAGGAAAATCTATTCTGGCTTCAAAGGGGACTCATCTTCGTATGAAGAAATGGAAATCTTACTTTGTCCGTTTTTGGCAATCTCATTTTTACTTGTGGTCTCAACCGGACAGGATCCATATCAACCAATTATACAATCATTCTTTCTATTTTCTGGGCTATCTTTCAAGTGTACGACGAAATCCTTCGGTGGTAAGGAGTCAAATGTTAGAGAATTCATTTCTAATAGAGACTTCTATAAGGAAATTTGAGACCCTAATGCCAATTATTCCTCTGATTGGATCATTGGCTAAAGCGAAATTTTGTAACGTATCAGGGCACCCTATTAGTAAGCCGGCCCGGGCCGATTTGTCCGATTCTGATATTATCAATCGATTTGGGCGGATATACAGAAATCTTTCTCATTATCACAGTGGGTCCTCAAAAAAAGGTATGGAAACCTACTAAGTGAGAACTTCCAAATTCAGAGAAACCCTGGAATTAAAAATGGGCAATCCTGAGCCAAATCCTGTGTTCAGAAAACAA-----GGTTCAGAAAGCGAGAATCAAAAACAGAAAAA-GGATAGGTGCAGAGACTCAATGGAAGCTGTTCTAACAAATAGAGTTGACTGGATTGGTAGGGGAATTCTTTCCTTCTATACAAACGACAGAAAGGATGACCTTGTATATGTACGTATACATACTGAAACATCAAACGATTAATCACGACTCGAATCAGTATTTTTTG-ATATGAAAAATTTCAGAATAGAAGGATTGTGAATTGATTCCAAGTTGAAGGAAGAATCGAATATTCAGGGATCAAATCATTCATTCCCGAGTCTAATAGATCTTTTGAAGATCTGATTAATCGGACGAGAATAAAGATAGAGTCCCATTCTACATGTCAATACAGACAATAATGAAATTTATAGTAAGAGGAAAATCCGTCGACTTTAAAAATCGTGAGGGTTCAAG?CCCTTTATCCCCAATAAAAAAAGG?C
	'Mosannona_costaricensis_0237'      GTGTCACATATACTAATACCTCACCCCGTCCATCTGGAAATCTTGGTTCAAATACTTCACTCTTGGATACAAGATGCTCCCTCTTTGCATTTATTGCGATTCTTTCTTCACGACTATCAGAATTCGAATAGTCTCAACGCTCCAAAGAAATCCATTTCCCTTTGTTCAAAAGAGAATCGAAGATTCTTCTTGTTCATATATAATTTTCATGTATATGAATGCGAATCGGTATTTGTTTTTCTCCGTAAACAATCTGATCATTTACGATCAACATCCTTTGGAACTGTTCTTGAGCGAACACATTTTTATGGAAAAATAGAACATCTTGTAGTAGTGCTTCGTAATGATTTTCATAAGACCCTATGGTTGTTCAAGGACCCTTTTATGCATTATGTCAGATATCAAGGAAAATCTATTCTGGCTTCAAAGGGGACTCATCTTCGTATGAAGAAATGGAAATCTTACTTTGTCCGTTTTTGGCAATCTCATTTTTACTTGTGGTCTCAACCGGACAGGATCCATATCAACCAATTATACAATCATTCTTTCTATTTTCTGGGCTATCTTTCAAGTGTACGACGAAATCCTTCGGTGGTAAGGAGTCAAATGTTAGAGAATTCATTTCTAATAGAGACTTCTATAAGGAAATTTGAGACCCTAATGCCAATTATTCCTCTGATTGGATCATTGGCTAAAGCGAAATTTTGTAACGTATCAGGGCACCCTATTAGTAAGCCGGCCCGGGCCGATTTGTCCGATTCTGATATTATCAATCGATTTGGGCGGATATACAGAAATCTTTCTCATTATCACAGTGGGTCCTCAAAAAAAGGTATGGAACCCTACTAAGTGAGAACTTCCAAATTCAGAGAAACCCTGGAATTAAAAATGGGCAATCCTGAGCCAAATCCTGTGTTCAGAAAACAA-----GGTTCAGAAAGCGAGAATCAAAAACAGAAAAA-GGATAGGTGCAGAGACTCAATGGAAGCTGTTCTAACAAATAGAGTTGACTGGATTGGTAGGGGAATTCTTTCCTTCTATACAAACGACAGAAAGGATGACCTTGTATATGTACGTATACATACTGAAACATCAAACGATTAATCACGACTCGAATCAGTATTTTTTG-ATATGAAAAATTTCAGAATAGAAGGATTGTGAATTGATTCCAAGTTGAAGGAAGAATCGAATATTCAGGGATCAAATCATTCATTCCCGAGTCTAATAGATCTTTTGAAGATCTGATTAATCGGACGAGAATAAAGATAGAGTCCCATTCTACATGTCAATACAGACAATAATGAAATTTATAGTAAGAGGAAAATCCGTCGACTTTAAAAATCGTGAGGGTTCAAGTCCCTCTATCCCCA?????????????
	'Mosannona_costaricensis_0238'      GTGTCACATATACTAATACCTCACCCCGTCCATCTGGAAATCTTGGTTCAAATACTTCACTCTTGGATACAAGATGCTCCCTCTTTGCATTTATTGCGATTCTTTCTTCACGACTATCAGAATTCGAATAGTCTCAACGCTCCAAAGAAATCCATTTCCCTTTGTTCAAAAGAGAATCGAAGATTCTTCTTGTTCATATATAATTTTCATGTATATGAATGCGAATCGGTATTTGTTTTTCTCCGTAAACAATCTGATCATTTACGATCAACATCCTTTGGAACTGTTCTTGAGCGAACACATTTTTATGGAAAAATAGAACATCTTGTAGTAGTGCTTCGTAATGATTTTCATAAGACCCTATGGTTGTTCAAGGACCCTTTTATGCATTATGTCAGATATCAAGGAAAATCTATTCTGGCTTCAAAGGGGACTCATCTTCGTATGAAGAAATGGAAATCTTACTTTGTCCGTTTTTGGCAATCTCATTTTTACTTGTGGTCTCAACCGGACAGGATCCATATCAACCAATTATACAATCATTCTTTCTATTTTCTGGGCTATCTTTCAAGTGTACGACGAAATCCTTCGGTGGTAAGGAGTCAAATGTTAGAGAATTCATTTCTAATAGAGACTTCTATAAGGAAATTTGAGACCCTAATGCCAATTATTCCTCTGATTGGATCATTGGCTAAAGCGAAATTTTGTAACGTATCAGGGCACCCTATTAGTAAGCCGGCCCGGGCCGATTTGTCCGATTCTGATATTATCAATCGATTTGGGCGGATATACAGAAATCTTTCTCATTATCACAGTGGGTCCTCAAAAAAAGGTATGGAAACCTACTAAGTGAGAACTTCCAAATTCAGAGAAACCCTGGAATTAAAAATGGGCAATCCTGAGCCAAATCCTGTGTTCAGAAAACAA-----GGTTCAGAAAGCGAGAATCAAAAACAGAAAAA-GGATAGGTGCAGAGACTCAATGGAAGCTGTTCTAACAAATAGAGTTGACTGGATTGGTAGGGGAATTCTTTCCTTCTATACAAACGACAGAAAGGATGACCTTGTATATGTACGTATACATACTGAAACATCAAACGATTAATCACGACTCGAATCAGTATTTTTTG-ATATGAAAAATTTCAGAATAGAAGGATTGTGAATTGATTCCAAGTTGAAGGAAGAATCGAATATTCAGGGATCAAATCATTCATTCCCGAGTCTAATAGATCTTTTGAAGATCTGATTAATCGGACGAGAATAAAGATAGAGTCCCATTCTACATGTCAATACAGACAATAATGAAATTTATAGTAAGAGGAAAATCCGTCGACTTTAAAAATCGTGAGGGTTCAAGTCCCTCTATCCCCAAT???????????
	'Mosannona_depressa_0489'           GTGTCACATATACTAATACCTCACCCCGTCCATCTGGAAATCTTGGTTCAAATACTTCACTCTTGGATACAAGATGCTCCCTCTTTGCATTTATTGCGATTCTTTCTTCACGACTATCAGAATTCGAATAGTCTCAACGTTCCAAAGAAATCCATTTCCCTTTGTTCAAAAGAGAATCGAAGATTCTTCTTGTTCATATATAATTTTCATGTATATGAATGCGAATCGGTATTTGTTTTTCTCCGTAAACAATCTGATCATTTACGATCAACATCCTTTGGAACTGTTCTTGAGCGAACACATTTTTATGGAAAAATCGAACATCTTGTAGTAGTGCTTCGTAATGATTTTCATAAGACCCTATGGTTGTTCAAGGACCCTTTTATGCATTATGTCAGATATCAAGGAAAATCTATTCTGGCTTCAAAGGGGACTCATCTTCGTATGAAGAAATGGAAATCTTACTTTGTCCGTTTTTGGCAATCTCATTTTTACTTGTGGTCTCAACCGGACAGGATCCATATAAACCAATTATACAATCATTCTTTCTATTTTCTGGGCTATCTTTCAAGTGTACGACGAAATCCTTCGGTGGTAAGGAGTCAAATGTTAGAGAATTCATTTCTAATAGAGACTTCTATAAGGAAATTTGAGACCCTAATGCCAATTATTCCTCTGATTGGATCATTGGCTAAAGCGAAATTTTGTAACGTATCAGGGCACCCTATTAGTAAGCCGGCCCGGGCCGATTTGTCCGATTCTGATATTATCAATCGATTTGGGCGGATATACAGAAATCTTTCTCATTATCACAGTGGGTCCTCAAAAAAAGGTATGGAAACCTACTAAGTGAGAACTTCCAAATTCAGAGAAACCCTGGAATTAAAAATGGGCAATCCTGAGCCAAATCCTGTGTTCAGAAAACAA-----GGTTCAGAAAGCGAGAATCAAAAAAAGAAAAA-GGATAGGTGCAGAGACTCAACGGAAGCTGTTCTAACAAATAGAGTTGACTGGATTGGTAGGGGAATTCTTTCCTTCTATACAAACGACAGAAAGGATGACCTTGTATACGTACGTATACATACTGAAACATCAAACGATTAATCACGACTCGAATCAGTATTTTTTT-ATATGAAAAATTTCAGAATAGAAGGATTGTGAATTGATTCCAAGTTGAAGGAAGAATCGAATATTCAGAGATCAAATCATTCATTCCCGAGTCTAATAGATCTTTTGAAGATCTGATTAATCGGACGAGAATAAAGATAGAGTCCCATTCTACATGTCAATACAGACAATAATGAAATTTATAGTAAGAGGAAAATCCGTCGACTTTCAAAATCCTGAGGGTTCAAGTCCCTCTATCCCCAAT-AAAAAA-GCC
	'Mosannona_depressa_abscondita_1322' GTGTCACATATACTAATACCTCACCCCGTCCATCTGGAAATCTTGGTTCAAATACTTCACTCTTGGAWACAAGATGCTCCCTCTTTGCATTTATTGCGATTCTTTCTTCACGACTATCAGAATTCGAATAGTCTCAACGTTCCAAAGAAATCCATTTCCCTTTGTTCAAAAGAGAATCGAAGATTCTTCTTGTTCATATATAATTTTCATGTATATGAATGCGAATCGGTATTTGTTTTTCTCCGTAAACAaTCTGATCATTTACGATCAMCATCCTTTGGAACTGTTCTTGAGCGAACACATTTTTATGGAAAAATCGAACATCTTGTAGTAGTGCTTCGTAATGATTTTCATAAGACCCTATGGTTGTTCAAGGACCCTTTTATGCATTATGTCAGATATCAGGGAAAATCTATTCTGGCTTCAAAGGGGACTCATCTTCGTATGAAGAAATGGAAATCTTACTTTGTTCCGTTTTGGCAATCTCATTTTTACTTGTGGTCTCAACCGGACAGGATCCATATAAACCAATTATACAATCATTCTTTCTATTTTCTGGGCTATCTTTCAAGTGTACGACGAAATCCTTCGGTGGTAAGGAGTCAAATGTTAGAGAATTCATTTCTAATAGAGACTTCTATAAGGAAATTTGAGACCCTAATGCCAATTATTCCTCTGATTGGATCATTGGCTAAAGCGAAATTTTGTAACGTATCAGGGCACCCTATTAGTAAGCCGGCCCGGGCCGATTTGTCCGATTCTGATATTATCAATCGATTTGGGCGGATATACAGAAATCTTTCTCATTATCACAGTGG-TCCTC???????GGTATGGAAACCTACTAAGTGAGAACTTCC?AATTCAGAGAAACCCTGGAATTAAAAATGGGCAATCCTGAGCCAAATCCTGTGTTCAGAAAACAA-----GGTTCAGAAAGCGAGAATCAAAAACAGAAAAA-GGATAGGTGCAGAGACTCAACGGAAGCTGTTCTAACAAATAGAGTTGACTGGATTGGTAGGGGAATTCTTTCCTTCTATACAAACGACAGAAAGGATGACCTTGTATACGTACGTATACATACTGAAACATCAAACGATTAATCACGACTCGAATCAGTATTTTTTT-ATATGAAAAATTTCAGAATAGAAGGATTGTGAATTGATTCCAAGTTGAAGGAAGAATCGAATATTCAGAGATCAAATCATTCATTCCCGAGTCTAATAGATCTTTTGAAGATCTGATTAATCGGACGAGAATAAAGATAGAGTCCCATTCTACATGTCAATACAGACAATAATGAAATTTATAGTAAGAGGAAAATCCGTCGACTTTCAAAATCGTGAGGGTTCAAGTCCCTCTATCCCCA?W-AAAAAAGGSC
	'Mosannona_discolor_0186'           GTGTCACATATACTAATACCTCACCCCGTCCATCTGGAAATCTTGGTTCAAATACTTCACTCTTGGATACAAGATGCTCCCTCTTTGCATTTATTGCGATTCTTTCTTCACGACTATCAGAATTCGAATAGTCTCAACGCTCCAAAGAAATCCATTTCCCTTTGTTCAAAAGAGAATCGAAGATTCTTCTTGTTCATATATAATTTTCATGTATATGAATGCGAATCGGTATTTGTTTTTCTCCGTAAACAATCTGATCATTTACGATCAACATCCTTTGGAACTGTTCTTGAGCGAACACATTTTTATGGAAAAATAGAACATCTTGTAGTAGTGCTTCGTAATGATTTTCATAAGACCCTATGGTTGTTCAAGGACCCTTTTATGCATTATGTCAGATATCAAGGAAAATCTATTCTGGCTTCAAAGGGGACTCATCTTCGTATGAAGAAATGGAAATCTTACTTTGTCCGTTTTTGGCAATCTCATTTTTACTTGTGGTCTCAACCGGACAGGATCCATATAAACCAATTATACAATCATTCTTTCTATTTTCTGGGCTATCTTTCAAGTGTACGACGAAATCCTTCGGTGGTAAGGAGTCAAATGTTAGAGAATTCATTTCTAATAGAGACTTCTATAAGGAAATTTGAGACCCTAATGCCAATTATTCCTCTGATTGGATCATTGGCTAAAGCGAAATTTTGTAACGTATCAGGGCACCCTATTAGTAAGCCGGCCCGGGCCGATTTGTCCGATTCTGATATTATCAATCGATTTGGGCGGATATACAGAAATCATTCTCATTATCACAGTGGGTCCTCAAAAAAA??WATRGAAACCTACTAAGTGAGAACTTCCAAATTCAGAGAAACCCTGGAATTAAAAATGGGCAATCCTGAGCCAAATCCTGTGTTCAGAAAACAA-----GGTTCAGAAAGCGAGAATCAAAAACAGAAAAA-GGATAGGTGCAGAGACTCAATGGAAGCTGTTCTAACAAATAGAGTTGACTGG--------GGGAATTCTTTCCTTCTATACAAACGACAGAAAGGATGACCTTGTATACGTACGTATACATACTGAAACATCAAACGATTAATCACGACTCGAATCAGTATTTTTTT-ATATGAAAAATTTCAGAATAGAAGGATTGTGAATTGATTCCAAGTTGAAGGAAGAATCGAATATTCAGAGATCAAATCAGTCATTCCCGAGTCTAATAGATCTTTTGAAGATCTGATTAATCGGACGAGAATAAAGATAGAGTCCCATTCTACATGTCAATACAGACAATAATGAAATTTATAGTAAGAGGAAAATCCGTCGACTTTAAAAATC????????????????????????????????????????
	'Mosannona_garwoodii_0050'          GTGTCACATATACTAATACCTCACCCCGTCCATCTGGAAATCTTGGTTCAAATACTTCACTCTTGGATACAAGATGCTCCCTCTTTGCATTTATTGCGATTCTTTCTTCACGACTATCAGAATTCGAATAGTCTCAACGCTCCAAAGAAATCCATTTCCCTTTGTTCAAAAGAGAATCGAAGATTCTTCTTGTTCATATATAATTTTCATGTATATGAATGCGAATCGGTATTTGTTTTTCTCCGTAAACAATCTGATCATTTACGATCAACATCCTTTGGAACTGTTCTTGAGCGAACACATTTTTATGGAAAAATAGAACATCTTGTAGTAGTGCTTGGTAATGATTTTCATAAGACCCTATGGTTGTTCAAGGACCCTTTTATGCATTATGTCAGATATCAAGGAAAATCTATTCTGGCTTCAAAGGGGACTCATCTTCGTATGAAGAAATGGAAATCTTACTTTGTCCGTTTTTGGCAATCTCATTTTTACTTGTGGTCTCAACCGGACAGGATCCATATCAACCAATTATACAATCATTCTTTCTATTTTCTGGGCTATCTTTCAAGTGTACGACGAAATCCTTCGGTGGTAAGGAGTCAAATGTTAGAGAATTCATTTCTTATAGAGACTTCTATAAGGAAATTTGAGACCCTAATGCCAATTATTCCTCTGATTGGATCATTGGCTAAAGCGAAATTTTGTAACGTATCAGGGCACCCTATTAGTAAGCCGGCCCGGGCCGATTTGTCCGATTCTGATATTATCAATCGATTTGGGCGGATATACAGAAATCTTTCTCATTATCACAGTGGGTCCTCAAAAAAAGGTATGGAAACCTACTAAGTGAGAACTTCCAAATTCAGAGAAACCCTGGAATTAAAAATGGGCAATCCTGAGCCAAATCCTGTGTTCAGAAAACAA-----GGTTCAGAAAGCGAGAATCAAAAACAGAAAAA-GGATAGGTGCAGAGACTCAATGGAAGCTGTTCTAACAAATAGAGTTGACTGGATTGGTAGGGGAATTCTTTCCTTCTATACAAACGACAGAAAGGATGACCTTGTATACGTACGTATACATACTGAAACATCAAACGATTAATCACGACTCGAATCAGTATTTTTTT-ATATGAAAAATTTCAGAATAGAAGGATTGTGAATTGATTCCAAGTTGAAGGAAGAATCGAATATTCAGGGATCAAATCATTCATTCCCGAGTCTAATAGATCTTTTGAAGATCTGATTAATCGGACGAGAATAAAGATAGAGTCCCATTCTACATGTCAATACAGACAATAATGAAATTTATAGTAAGAGGAAAATCCGTCGACTTTAAAAATCGTGAGGGTTCAAGTCCCTCTATCCCCAAT-AAAAAAGGCC
	'Mosannona_hypoglauca_1323'         ???????????????????????????????????GGAAATCTTGGTTCAAATACTTCACTCTTGGATACAAGATGCTCCCTCTTTGCATTTATTGCGATTCTTTCTTCACGACTATCAGAATTCGAATAGTCTCAACGCTCCAAAGAAATCCATTTCCCTTTGTTCAAAAGAGAATCGAAGATTCTTCTTGTTCATATATAATTTTCATGTATATGAATGTGAATCGGTATTTGTTTTT?TCCGTAAACAATCTGATCATTTACGATCAACATCCTTTGGAACTGTTCTTGAGCGAACACATTTTTATGGAAAAATAGAACATCTTGTAGTAGTGCTTCGTAATGATTTTCATAAGACCCTATGGTTGTTCAAGGACCCTTTTATGCATTATGTCAGATATCAAGGAAAATCTATTCTGGCTTCAAAGGGGACTCATCTTCGTATGAAGAAATGGAAATCTTACTTTGTCCGTTTTTGGCAATCTCATTTTGACTTGTGGTCTCAACCGGACAGGATCCATATAAACCAATTATACAATCATTCTTTCTATTTTCTGGGCTATCTTTCAAGTGTACGACGAAATCCTTCGGTGGTAAGGAGTCAAATGTTAGAGAATTCATTTCTAATAGATACTTCTATAAGGAAATTTGAGACCCTAATGCCAATTATTCCTCTGATTGGATCATTGGCTAAAGCGAAATTTTGTAACGTATCAGGGCACCCTATTAGTAAGCCGGCCCGGGCCGATTCGTCCGATTCTGATATTATCAATCGATTTGGGCGGATATACAGAAATCTTTCTCATTATCACAGTGG-TCCTCAAAAAAAGGTATGGAAACCTACTAAGTGAGAACTTCCAAATTCAGAGAAACCCTGGAATTAAGAATGGGCAATCCTGAGCCAAATCCTGTGTTCAGAAAACAA-----GGTTCAGAAAGCGAGAATCAAAAACAGAAAAA-GGATAGGTGCAGAGACTCAABGGAAGCTGTTCTAACAAATAGAGTTGACTGGATTGGTAGGGGAATTCTTTCCTTCTATACAAACGACAGAAAGGATGACCTTGTATACGTACGTATACATACTGAAACATCAAACGATTAATCACGACTCGAATCAGTATTTTTTT-ATATGAAAAATTTCAGAATAGAAGGATTGTGAATTGATTCCAAGTTGAAGGAAGAATCGAATATTCAGAGATCAAATCATTCATTCCCGAGTCTAATAGATCTTTTGAAGATCTGATTAATCGGACGAGAATAAAGATAGAGTCCCATTCTACATGTCAATACAGACAATAATGAAATTTATAGTAAGAGGAAAATCCGTCGATTTTCAAAATCGTGAGGGTTCAAGTCCCTCTATCCCCAAT-AAAAAAGGCC
	'Mosannona_pacifica_0487'           ??????????????????????ACCCCGTCCATCTGGAAATCTTGGTTCAAATACTTCACTCTTGGATACAAGATGCTCCCTCTTTGCATTTATTGCGATTCTTTCTTCACGACTATCAGAATTCGAATAGTCTCAACGCTCCAAAGAAATCCATTTCCCTTTGTTCAAAAGAGAATCGAAGATTCTTCTTGTTCATATATAATTTTCATGTATATGAATGCGAATCGGTATTTGTTTTTCTCCGTAAACAATCTGATCATTTACGATCAACATCCTTTGGAACTGTTCTTGAGCGAACACATTTTTATGGAAAAATAGAACATCTTGTAGTAGTGCTTCGTAATGATTTTCATAAGACCCTATGGTTGTTCAAGGACCCTTTTATGCATTATGTCAGATATCAAGGAAAATCTATTCTGGCTTCAAAGGGGATTCATCTTCGTATGAAGAAATGGAAATCTTACTTTGTCCGTTTTTGGCAATCTCATTTTTACTTGTGGTCTCAACCGGACAGGATCCATATAAACCAATTATACAATCATTCTTTCTATTTTCTGGGCTATCTTTCAAGTGTACGACGAAATCCTTCGGTGGTAAGGAGTCAAATGTTAGAGAATTCATTTCTAATAGAGACTTCTATAAGGAAATTTGAGACCCTAATGCCAATTATTCCTCTGATTGGATCATTGGCTAAAGCGAAATTTTGTAACGTATCAGGGCACCCTATTAGTAAGCCGGCCCGGGCCGATTTGTCCGATTCTGATATTATCAATCGATTTGGGCGGATATACAGAAATCTTTCTCATTATCACAGTGGGTCCTCAAAAAAAGGTATGGAAACCTACTAAGTGAGAACTTCCAAATTCAGAGAAACCCTGGAATTAAAAATGGGCAATCCTGAGCCAAATCCTGTGTTCAGAAAACAA-----GGTTCAGAAAGCGAGAATCAAAAACAGAAAAA-GGATAGGTGCAGAGACTCAATGGAAGCTGTTCTAACAAATAGAGTTGACTGGATTGGTAGGGGAATTCTTTCCTTCTATACAAACGACAGAAAGGATGACCTTGTATACGTACGTATACATACTGAAACATCAAACGATTAATCACGACTCGAATCAGTATTTTTTT-CTATGAAAAATTTCAGAATAGAAGGATTGTGAATTGATTCCAAGTTGAAGGAAGAATCGAATATTCAGAGATCAAATCATTCATTCCCGAGTCTAATAGATCTTTTGAAGATCTGATTAATCGGACGAGAATAAAGATAGAGTCCCATTCTACATGTCAATACAGACAATAATGAAATTTATAGTAAGAGGAAAATCCGTCGACTTTCAAAATCGTGAGGGTTCAAGTCCCTCTATCCCCAAT-AAAAAAGGCC
	'Mosannona_papillosa_0974'          GTGTCACATATACTAATACCTCACCCCGTCCATCTGGAAATCTTGGTTCAAATACTTCACTCTTGGATACAAGATGCTCCCTCTTTGCATTTATTGCGATTCTTTCTTCACGACTATCAGAATTCGAATAGTCTCAACGCTCCAAAGAAATCCATTTCCCTTTGTTCAAAAGAGAATCGAAGATTCTTCTTGTTCATATATAATTTTCATGTATATGAATGCGAATCGGTATTTGTTTTTCTCCGTAAACAATCTGATCATTTACGATCAACATCCTTTGGAACTGTTCTTGAGCGAACACATTTTTATGGAAAAATAGAACATCTTGTAGTAGTGCTTCGTAATGATTTTCATAAGACCCTATGGTTGTTCAAGGACCCTTTTATGCATTATGTCAGATATCAAGGAAAATCTATTCTGGCTTCAAAGGGGACTCATCTTCGTATGAAGAAATGGAAATCTTACTTTGTCCGTTTTTGGCAATCTCATTTTTACTTGTGGTCTCAACCGGACAGGATCCATATAAACCAATTATACAATCATTCTTTCTATTTTCTGGGCTATCTTTCAAGTGTACGACGAAATCCTTCGGTGGTAAGGAGTCAAATGTTAGAGAATTCATTTCTAATAGAGACTTCTATAAGGAAATTTGAGACCCTAATGCCAATTATTCCTCTGATTGGATCATTGGCTAAGGCGAAATTTTGTAACGTATCAGGGCACCCTATTAGTAAGCCGGCCCGGGCCGATTTGTCCGATTCTGATATT???????????????????????????????????????????????????????????????GGTATGGAAACCTACTAAGTGAGAACTTCCAAATTCAGAGAAACCCTGGAATTAAAAATGGGCAATCCTGAGCCAAATCCTGTGTTCAGAAAACAA-----GGTTCAGAAAGCGAGAATCAAAAACAGAAAAA-GGATAGGTGCAGAGACTCAATGGAAGCTGTTCTAACAAATAGAGTTGACTGGATTGGTAGGGGAATTCTTTCCTTCTATACAAACGACAGAAAGGATGACCTTGTATACGTACGTATACAGACTGAAACATCAAACGATTAATCACGACTCGAATCAGTATTTTTTT-ATATGAAAAATTTCAGAATAGAAGGATTGTGAATTGATTCCAAGTTGAAGGAAGAATCGAATATTCAGAGATCAAATCATTCATTCCCGAGTCTAATAGATCTTTTGAAGATCTGATTAATCGGACGAGAATAAAGATAGAGTCCCATTCTACATGTCAATACAGACAATAATGAAATTTATAGTAAGAGGAAAATCCGTCGACTT????????????????????????????????????????????????
	'Mosannona_parva_1325'              GTGTCACATATACTAATACCTCACCCCGTCCATCTGGAAATCTTGGTTCAAATACTTCACTCTTGGATACAAGATGCTCCCTCTTTGCATTTATTGCGATTCTTTCTTCACGACTATCAGAATTCGAATAGTCTCAACGCTCCAAAGAAATCCATTTCCCTTTGTTCAAAAGAGAATCGAAGATTCTTCTTGTTCATATATAATTTTCATGTATATGAATGCGAATCGGTATTTGTTTTTCTCCGTAAACAATCTGATCATTTACGATCAACATCCTTTGGAACTGTTCTTGAGCGAACAC?TTTTTATGGAAAAAT????????TTGTAGTAGTG??TCGTAATGATTTTCATAAGACCCTATGGTTGTTCAAGGACCCTTTTATGCATTATGTCAGATATCAAGG?AAATSTATTCTGGCTTCAAAGGGGACTCATCTTCGTATGAAGAAATGGAAATCTTACTTTGTCCGTTTKTGGCAATCTCATTTTTACTTGTGGTCTCAACCGGACAGGATCCATATAAACCAATTATACAATCATTCTTTCTATTTTCTGGGCTATCTTTCAAGTGTACGACGAAATCCTTCGGTGGTAAGGAGTCAAATGTTAGAGAATTCATTTCTAATAGAGACTTCTATAAGGAAATTTGAGACCCTAATGCCAATTATTCCTCTGATTGGATCGTTGGCTAAAGCGAAATTTTGTAACGTAT?CAGGGCACCTATTAGTAAGCCGGCCCGGGCCGATTTGTCCGATTCTGATATTATCAATCGATTTGGGCGGATATACAGARATCTTTCTCATTA??????????????????????GGTATGGAAACCTACTAAGTGAGAACTTCCAAATTCAGAGAAACCCTGGAATTAAAAATGGGCAATCCTGAGCCAAATCCTGTGTTCAGAAAACAA-----GGTTCAGAAAGCGAGAATCAAAAACAGAAAAA-GGATAGGTGCAGAGACTCAATGGAAGCTGTTCTAACAAATAGAGTTGACTGGATTGGTAGGGGAATTCTTTCCTTCTATACAAACGACAGAAAGGATGACCTTGTATACGTACGTATACAGACTGAAACATCAAACGATTAATCACGACTCGAATCAGTATTTTTTT-ATATGAAAAATTTCAGAATAGAAGGATTGTGAATTGATTCCAAGTTGAAGGAAGAATCGAATATTCAGAGATCAAATCATTCATTCCCGAGTCTAATAGATCTTTTGAAGATCTGATTAATCGGACGAGAATAAAGATAGAGTCCCATTCTACATGTCAATACAGACAATAATGAAATTTATAGTAAGAGGAAAATCCGTCGACTTTAAAAATCGTGAGGGTTCAAGTCCCTCTATCCCCAAT-CAAAAAGGCC
	'Mosannona_raimondii_1324'          GTGTCACATATACTAATACCTCACCCCGTCCATCTGGAAATCTTGGTTCAAATACTTCACTCTTGGATACAAGATGCTCCCTCTTTGCATTTATTGCGATTCTTTCTTCACGACTATCAGAATTCGAATAGTCTCAACGCTCCAAAGAAATCCATTTCCCTTTGTTCAAAAGAGAATCGAAGATTCTTCTTGTTCATATATAATTTTCATGTATATGAATGCGAATCGGTATTTGTTTTTCTCCGTAAACAATCTGATCATTTACGATCAACATCCTTTGGAACTGTTCTTGAGCGAACACATTTTTATGGAAAAATAGAACATCTTGTAGTAGTGCTTCGTAATGATTTTCATAAGACCCTATGGTTGTTCAAGGACCCTTTTATGCATTATGTCAGATATCAAGGAAAATCTATTCTGGCTTCAAAGGGGACTCATCTTCGTATGAAGAAATGGAAATCTTACTTTGTCCGTTTTTGGCAATCTCATTTTTACTTGTGGTCTCAACCGGACAGGATCCAWATRAACCAATTATACAATCATTCTTTCTATTTTCTGGGCTATCTTTCAAGTGTACGACGAAATCCTTCGGTGGTAAGGAGTCAAATGTTAGAGAATTCATTTCTAATAGAGACTTCTATAAGGAAATTTGAGACCCTAATGCCAATTATTCCTCTGATTGGATCATTGGCTAAAGCGAAATTTTGTAACGTATCAGGGCACCCTATTAGTAAGCCGGCCCGGGCCGATTTGTCCGATTCTGATATTATCAATCGATTTGGGCGGATATACAGAAATCTTTCTCATTATCACAGTGG-TCCTCAMAAAAAGGTATGGAAACCTACTAAGTGAGAACTTCCAAATTCAGAGAAACCCTGGAATTAAAAATGGGCAATCCTGAGCCAAATCCTGTGTTCAGAAAACAA-----GGTTCAGAAAGCGAGAATCAAAAACAGAAAAA-GGATAGGTGCAGAGACTCAATGGAAGCTGTTCTAACAAATAGAGTTGACTGGATTGGTAGGGGAATTCTTTCCTTCTATACAAACGACAGAAAGGATGACCTTGTATACGTACGTATACAGACTGAAACATCAAACGATTAATCACGACTCGAATCAGTATTTTTTT-ATATGAAAAATTTCAGAATAGAAGGATTGTGAATTGATTCCAAGTTGAAGGAAGAATCGAATATTCAGAGATCAAATCATTCATTCCCGAGTCTAATAGATCTTTTGAAGATCTGATTAATCGGACGAGAATAAAGATAGAGTCCCATTCTACATGTCAATACAGACAATAATGAAATTTATAGTAAGAGGAAAATCCGTCGACTTTAAAAATCGTGAGGGTTCAAGTCCCTCTATCCCCA?????????????
	'Mosannona_vasquezii_0313'          ?????????????TAATACCTGACCCCGTCCATCTGGAAATCTTGGTTCAAATACTTCACTCTTGGATACAAGATGCTCCCTCTTTGCATTTATTGCGATTCTTTCTTCACGACTATCAGAATTCGAATAGTCTCAACGCTCCAAAGAAATCCATTTCCCTTTGTTCAAAAGAGAATCGAAGATTCTTCTTGTTCATATATAATTTTCATGTATATGAATGCGAATCGGTATTTGTTTTTCTCCGTAAACAATCTGATCATTTACGATCAACATCCTTTGGAACTGTTCTTGAGCGAACACATTTTTATGGAAAAATAGAACATCTTGTAGTAGTGCTTCGTAATGATTTTCATAAGACCCTATGGTTGTTCAAGGACCCTTTTATGCATTATGTCAGATATCAAGGAAAATCTATTCTGGCTTCAAAGGGGACTCATCTTCGTATGAAGAAATGGAAATCTTACTTTGTCCGTTTTTGGCAATCTCATTTTTACTTGTGGTCTCAACCGGACAGGATCCATATAAACCAATTATACAATCATTCTTTCTATTTTCTGGGCTATCTTTCAAGTGTACGACGAAATCCTTCGGTGGTAAGGAGTCAAATGTTAGAGAATTCATTTCTAATAGAGACTTCTATAAGGAAATTTGAGACCCTAATGCCGATTATTCCTCTGATTGGATCATTGGCTAAAGCGAAATTTTGTAACGTATCAGGGCACCCTATTAGTAAGCCGGCCCGGGCCGATTTGTCCGATTCTGATATTCTCAATCGATTTGGGCGGATATACAGAAATCTTTCTCATTATCACAGTGGGTCCTCAAAAAAAGGTATGGAAACCTACTAAGTGAGAACTTCCAAATTCAGAGAAACCCTGGAATTAAAAATGGGCAATCCTGAGCCAAATCCTGTGTTCAGAAAACAA-----GGTTCAGAAAGCGAGAATCAAAAACAGAAAAA-GGATAGGTGCAGAGACTCAATGGAAGCTGTTCTAACAAATAGAGTTGACTGGATTGGTAGGGGAATTCTTTCCTTCTATACAAACGACAGAAAGGATGACCTTGTATACGTACGTATACAGACTGAAACATCAAACGATTAATCACGACTCGAATCAGTATTTTTTT-ATATGAAAAATTTCAGAATAGAAGGATTGTGAATTGATTCCAAGTTGAAGGAAGAATCGAATATTCAGAGATCAAATCATTCATTCCCGAGTCTAATAGATCTTTTGAAGATCTGATTAATCGGACGAGAATAAAGATAGAGTCCCATTCTACATGTCAATACAGACAATAATGAAATTTATAGTAAGAGGAAAATCCGTCGACTTTAAAAATCGTGAGGGTTCAAGTCCCTCTATCCCCMAT-AAAAAAGGGC
	'Onychopetalum_periquino_0017'      GTGTCACATATACTAATACCTCACCCCGTCCATCTGGAAATCTTGGTTCAAATACTTCACTCTTGGATACAAGATGCTCCCTCTTTGCATTTATTGCGATCCTTTCTCCACGACTATCAGAATTCGAATGGTCTCAATGCTCCAAAGAAATCCATTTCCCTTTGTTCAAAAGAGAATCGAAGATTCTTCTTGTTCATATATAATTTTCATGTATATGAATGTGAATCGGTATTTGTTTTTCTCCGTAAACAATCTGATCATTTACGATCAACATCCTTTGGAACTGTTCTTGAGCGAACACATTTTTATGGAAAAATAGAACATCTTGTAGTAGTGCTTCGTAATGATTTTCATAAGACCCTATGGTTGTTCAAGGACCCTTTTATGCATTATGTCAGATATCAAGGAAAATCCATTCTGGCTTTAAAGGGGACTCATCTTCGTATGACGAAATGGAAATCTTACCTTGTCCGTTTTTGGCAATCTCATTTTTACTTGTGGTCTCAACCGGACAGGATCCATATAAACCAATTATACAATCATTCTTTCTATTTTCTGGGCTATCTTTCAAGTGTACGACGAAATCCTTCGGTGGTAAGGAGTCAAATGTTAGAGAATTCATTTCTAATAGAGACTTCTATAAAGAAATTTGAGACCCTAACTCCAATTATTCCTCTGATTGGATCATTGGCTAAAGCGAAATTTTGTAACGTATCAGGGCACCCTATTAGTAAGCCGGCCCGGGCCGATTCGTCCGATTCTGATATTATCAATCGATTCGGGCGGATATACAGAAATCTTTCTCATTATCACAGTGGATCCTCAAAAAA??GTATGGAAACCTACTAAGTGAGAACTTCCAAATTCAGAGAAACCCTGGAATTAACAATGGGCAATCCTGAGCCAAATCCTGTGTTCAGAAAACAA-----GGTTCAGAAAGCGAGAATCAAAAACAGAAAAA-GGATAGGTGCAGAGACTCAATGGAAGCTGTTCTAACAAATAGAGTTGACTGCATTGGTAGGGGAATTCTTTCCTTCTATCCAAACGACAGAAAGGATGACCTTGTATACGTACGTATACATACTGAAACATCAAACGATTAATCACGACTCGAATCAGTATTTTTTT-ATATGAAAAATTTCAGACTAGAAGGATTGTGAATTGATTCCAAGCTGAAGGAAGAATCGAATATTCAGAGATCAAATCATTCATTCCCGAGTCTAATAGATCTTTTGAAGAACTGATTAATCGGACGAGAATAAAGATAGAGTCCCATTCTACATGTCAATACAGACAACAATGAAATTTATAGTAAGAGGAAAATCCGTCGACTTTAAAAATCGTGAGGGTTCAAGTCCCTCTATCCCCAAT-AAAAAAGGCC
	'Klarobelia_inundata_0301'          ????????TATACTAATACCTTACCCCGTCCATCTGGAAATCTTGGTTCAAATACTTCACTCTTGGATACAAGATGCTCCCTCTTTGCATTTATTGCGATTCTTTCTCCACGACTATCAGAATTCGAATAGTCTCAATGCTCCAAAGAAATCCATTTCCCTTTGTTCAAAAGAGAATCGAAGATTCTTCTTGTTCATATATAATTTTCATGTATATGAATGTGAATCGGTATTTGTTTTTCTCCGTAAACAATCTGATCATTTACGATCAACATCCTTTGGAACTGTTCTTGAGCGAACACATTTTTATGGAAAAATAGAACATCTTGTAGTAGTGCTTCGTAATGATTTTCATAAGACCCTATGGTTGTTCAAGGACCCTTTTATGCATTATGTCAGATATCAAGGAAAATCTATTCTGGCTTCAAAGGGGACTCATCTTCGTATGAAGAAATGGAAATCTTACCTTGTCCGTTTTTGGCAATCTCATTTTTACTTGTGGTCTCAACCGGACAGGATCCATATAAACCAATTATACAATCATTCTTTCTATTTTCTGGGCTATCTTTCAAGTGTACGACGAAATCCTTCGGTGGTAAGGAGTCAAATGTTAGAAAATTCATTTCTAATAGAAACTTCTATAAAGAAATTTGAGACCCTAATGCCAATTATTCCTCTGATTGGATCATTGGCTAAAGCGAAATTTTGTAACGTATCAGGGCACCCTATTAGTAAGCCGGCCCGGGCCGATTCGTCCGATTCTGATATTATCAATCGATTTGGGCGGATATACAGAAATCTTTCTCATTATCACAGTGGGTCCTCAAAAAAA?GTATGGAACCCTACTAAGTGAGAACTTCCAAATTCAGAGAAACCCTGGAATTAAAAAAGGGCAATCCTGAGCCAAATCCTGTGTTCAGAAAACAA-----GGTTCAGAAAGCGAGAATCAAAAACAGAAAAA-GGATAGGTGCAGAGACTCAATGGAAGCTGTTCTAACAAATAGAGTTGACTGGATTGGTAGGGGAATTCTTTCCTTCTATCCAAACGACAGAAAGGGTGACCTTGTATACGTACGTATACATACTGAAACATCAAACGATTAATCACGACTCGAATCAGTATTTTTTT-ATATGAAAAATTTCAGAATAGAAGGATTGTGAATTGATTCCAGGTTGAAGGAAGAATCGAATATTCAGAGATCAAATCATTCATTCCCGAGTCTAATAGATCTTTTGAAGAACTGATTAATCGGACGAGAATAAAGATAGAGTCCCATTCTACATGTCAATACAGACAATAATGAAATTTATAGTAAGAGGAAAATCC?????????????????????????????????????????????-??????????
	'Ephedranthus_sp_0105'              GTGTCACATATACTAATACCTCACCCCGTCCATCTGGAAATCTTGGTTCAAATACTTCACTCTTGGATACAAGATGCTCCCTCTTTGCATTTATTGCGATTCTTTCTCCACGACTATCAGAATTCGAATAGTCTCAATGCTCCAAAGAAATCCATTTCCCTTCGTTCAAAAGAGAATCGAAGATTCTTCTTGTTCATATATAATTTTCATGTATATGAATGTGAATCGGTATTTGTTTTTCTCCGTAAACAGTCTGATCATTTACGATCAACATCCTTTGGAACTGTTCTTGAGCGAACACATTTTTTTGGAAAAATAGAACATCTTGTAGTAGTGCTTCGTAATGATTTTCATAAGACCCTATGGTTGTTCAAGGACCCTTTTATGCATTATGTCAGATATCAAGGAAAATCTATTCTGGCTTCAAAGGGGACTCATCTTCGTATGAAGAAATGGAAATCTTACCTTGTCCGTTTTTGGCAATCTCATTTTGCCTTGTGGTCTCAACCGGACAGGATCCATATAAACCAATTATACAATCATTCTTTCTATTTTCTGGGCTATCTTTCAAGTGTACGACGAAATCCTTCGGTGGTAAGGAGTCAAATGTTAGAGAATTCATTTCTAATAGAAACTTCTATAAAGAAATTTGAGACCCTAATGCCAATTATTCCTCTGATTGGATCGTTGGCTAAAGCGAAATTTTGTAACGTATCAGGGCACCCTATTAGTAAGCCGGCCCGGGCCGATTCGTCCGATTCTGATATTATCAATCGATTTGGGCGGATATACAGAAATCTTTCTCATTATCACAGTGGGTCCTCAAAAAAA??TATGGAAACCTACTAAGTGAGAACTTCCAAATTCAGAGAAACCCTGGAATTAAAAATGGGCAATCCTGAGCCAAATCCTGTGTTCAGAAAACAA-----GGTTCATAAAGCGAGAATCAAAAACAGAAAAA-GGATAGGTGCAGAGACTCAATGGAAGCTGTTCTAACAAATAGAGTTGACTGGATTGGTAGGGGAATTCTTTCCTTCTATCCAAACGACAGAAAGGATGACCTTGTATACGTACGTATACATACTGAAACATCAAACGATTAATCACGACTCGAATCAGTATTTTTTT-ATATGAAAAATTTCAGAATAGAAGGATTGTGAATTGATTCCAAGTTGAAGGAAGAATCGAATATTCAGAGATCAAATCATTCATTCCCGAGTCTAATAGATCTTTTGAAGAACTGATTAATCGGACGAGAATAAAGATAGAGTCCCATTCTACATGTCAATACAGACAATAATGAAATTTATAGTAAGAGGAAAATCCGTCGACTTTAAAAATCGTGAGGGTTCAAGTCCCTCTATCCCCAAT-AAAAAAGGCC
	'Pseudoxandra_lucida_0307'          GTGTCACATATACTAATACCTCACCCCGTCCATCTGGAAATCTTGGTTCAAATACTTCACTCTTGGATACAAGATGCCCCCTCTTTGCATTTATTGCGATTCTTTCTCCACGACTATCAGAATTCGAATAGTCTCAATGCTCCAAAGAAATCCATTTCCCTTTGTTCAAAAGAGAATCGAAGATTCTTCTTGTTCATATATAATTTTCATGTATATGAATGTGAATTGGTATTTGTTTTTCTCCGTAAACAATCTGATCATTTACGATCAACATCCTTTGGAACTGTTCTTGAACGAACACATTTTTATGGAAAAATAGAACTACTTGTAGTAGTTCTTCGTAATGATTTTCATAAGACCCTATGGTTGTTCAAAGACCCTTTTATGCATTATGTCAGATATCAAGGAAAATCCATTCTGGCTTCAAAGGGGACTCATCTTCGTATGAAGAAATGGAAATCTTACCTTGTCCGTTTTTGGCAATCTCATTTTTACTTGTGGTCTCAACCGGACAGGATCCATATAAACCAATTATACAATCATTCTTTCTATTTTCTGGGCTATCTTTCAAGTGTACGACGAAATCCTTCGGTGGTAAGGAGTCAAATGTTAGAGAATTCATTTCTAATAGAGACTTCTATAAAGAAATTTGAGACCCTAATTCCAATTATTCCTCTGATTGGATCATTGGCTAAAGCGAAATTTTGTAACGTATCAGGGCACCCTATTAGTAAGTCGGCCCGGGCCGATTCGTCCGATTCTGATATTATCAATCGATTTGGGCGGATATACAGAAATCTTTCTCATTATCACAGTGGATCCTCAAAAAAA?GTATGGAAACCTACTAAGTGAGAACTTCCAAATTCAGAGAAACCCTGGAATTAAAAATGGGCAATCCTGAGCCAAATCCTGTGTTCAGAAAACAA-----GGTTCAGAAAGCGAGAATCAAAAACAGAAAAA-GGATAGGTGCAGAGACTCAATGGAAGCTGTTCTAACAAATAGAGTTGACTGCATTGGTAGGGGAATTCTTTCCTTCTATCCAAACGACAGAAAGGATGACCTTGTATACGTACGTATACATACTGAAACATCAAACGATTAATCACGACTCGAATCAGTATTTTTTT-ATATGAAAAATTTCAGAATAGAAGGATTGTGAATTGATTCCAAGTTGAAGGAAGAATCGAATATTCAGAGATCAAATCATTCATTCCCGAGTCTAATAGATCTTTTGAAGAACTGATTAATCGGACGAGAATAAAGATAGAGTCCCATTCTACATGTCAATACAGACAACAATGAAATTTATAGTAAGAGGAAAATCCGTCGACTTTAAAAATCGTGAGGGTTCAAGTCCCTCTATCCCCAAA-AAAAAAGGCC
	'Pseudoxandra_spiritussancti_0110'  GTGTCACATATACTAATACCTCACCCCGTCCATCTGGAAATCTTGGTTCAAATACTTCACTCTTGGATACAAGATGCCCCCTCTTTGCATTTATTGCGATTCTTTCTCCACGACTATCAGAATTCGAATAGTCTCAATGCTCCAAAGAAATCCATTTCCCTTTGTTCAAAAGAGAATAGAAGATTCTTCTTGTTCATATATAATTTTCATGTATATGAATGTGAATTGGTATTTGTTTTTCTCCGTAAACAATCTGATCATTTACGATCAACATCCTTTGGAACTGTTCTTGAGCGAACACATTTTTATGGAAAAATAGAACTACTTGTAGTAGTGCTTCGTAATGATTTTCATAAGACCCTATGGTTGTTCAAAGACCCTTTTATGCATTATGTCAGATATCAAGGAAAATCCATTCTGGCTTCAAAGGGGACTCATCTTCGTATGAAGAAATGGAAATCTTACCTTGTCCGTTTTTGGCAATCTCATTTTTACTTGTGGTCTCAACCGGACAGGATCCATATAAACCAATTATACAATCATTCTTTCTATTTTCTGGGCTATCTTTCAAGTGTACGACGAAATCCTTCGGTGGTAAGGAGTCAAATGTTAGAGAATTCATTTCTTATAGAGACTTCTATAAAGAAATTTGAGACCCTAATTCCAATTATTCCTCTGATTGGATCATTGGCTAAAGCGAAATTTTGTAACGTATCAGGGCACCCTATTAGTAAGCCGGCCCGGGCCGATTCGTCCGATTCTGATATTATCAATCGATTTGGGCGGATATACAGAAATCTTTATCATTATCACAGTGGATCCTCAAAAAAA?GTATGGAAACCTACTAAGTGAGAACTTCCAAATTCAGAGAAACCCTGGAATTAAAAATGGGCAATCCTGAGCCACATCCTGTGTTCAGAAAACAA-----GGTTCATAAAGCGAGAATCAAAA-CAGAAAAA-GGATAGGTGCAGAGACTCAATGGAAGCTGTTCTAACAAATAGAGTTGACTGCATTGGTAGGGGAATTCTTTCCTTCTATCCAAACGACAGAAAGGATGACCTTGTATACGTACGTATACATACTGAAATATCAAACGATTAATCACGACTCGAATCAGTATTTTTTT-ATATGAAAAATTTCAGAATAGAAGGATTGTGAATTGATTCCAAGTTGAAGGAAGAATCGAATATTCAGAGATCAAATCATTCATTCCCGAGTCTAATAGATCTTTTGAAGAACTGATTAATCGGACGAGAATAAAGATAGAGTCCCATTCTACATGTCAATACAGACAACAATGAAATTTATAGTAAGAGGAAAATCCGTCGACTTTAAAAATCGTGAGGGTTCAAGTCCCTCTATCCCCAAT-AAAAAAGGCC
	'Malmea_spnov_0197'                 GTGTCGCATATACTAATACCTCACCCCGTCCATCTGGAAATCTTGGTTCAAATACTTCACTCTTGGATACAAGATGCTCCCTCTTTGCATTTATTGCGATTCTTTCTCCACGACTATCAGAATTCGAATAGTCTCAATGCTCCAAAGAAATCCATTTCCCTTTGTTCGAAAGAGAATCGAAGATTCTTCTTGTTCATATATAATTTTCATGTATATGAATGTGAATCGGTATTTGTTTTTCTCCGTAAACAATCTGATCATTTGCGATCAACATCCTTTGGAACTGTTCTTGAGCGAACACATTTTTATGGAAAAATAGAACATCTTGTAGTAGTGCTTCGTAATGATTTTCATAAGACCCTGTGGTTGTTCAAGGACCCTTTTATGCATTATGTCAGATATCAAGGAAAATCCATTCTGGCTTCAAAGGGGACTCATCTTCGTATGAAGAAATGGAAATCTTACCTTGTCTGTTTTTGGCAATCTCATTTTTACTTGTGGTCTCAACCGGACAGGATCCATATAAACCAATTATACAATCATTCTTTCTATTTTCTGGGCTATCTTTCAAGTGTACGACGAAATCCTTCGGTGGTGAGGAGTCAAATGTTAGAGAATTCATTTTTAATAGAGACTTCTATAAAGAAATTCGAGACCCTAATTCCAATTATTCCTCTGATTGGATCGTTGGCTAAAGCGAAATTTTGTAACGTATCAGGGCACCCTATTAGTAAGCCGGCCCGGGCCGATTCGTCCGATTCTGATATTATCAATCGATTTGGTCGGATATACAGAAATCTTTCTCATTATCACAGTGGATCCTCAAAAAAA????????AACCTACTAAGTGAGAACTTCCAAATTCAGAGAAACCCTGGAATTAAAAATGGGCAATCCTGAGCCAAATCCTGTGTTCAGAAAACAA-----GGTTCAGAAAGCGAGAATCAAAAACAGAAAAA-GGATAGGTGCAGAGACTCAATGGAAGCTGTTCTAACAAATAGAGTTGACTGCATCGGTAGGGGAATTCTTTCCTTCTATCCAAACGACAGAAAGGATGACCTTGTATACGTTCGTATACATACTGAAACATCAAACGATTAATCACGACTCGAATCAGTATTTTTTT-ATATGAAAAATTTCAGAATAGAAGGATTGTGAATTGATTCCAAGTTGAAGGAAGAATCGAATACTCAGAGATCAAATCATTCATTCCCGAGTCTAATAGTTCTTTTGAAGAACTGATTAATCGGACGAGAATAAAGATAGAGTCC-ATTCTACATGTCAATACAGACAACAATGAAATTTATAGTRAG????????????????????????????????GTTCAAGTCCCTCTATCCCCAAT--AAAAAGGCC
	'Cremastosperma_microcarpum_0082'   GTGTCACATATACTAATACCTCACCCCGTCCATCTGGAAATCTTGGTTCAAATACTTCACTCTTGGATACAAGATGCCCCCTCTTTGCATTTATTGCGATTCTTTCTCCACGACTATCAGAATTCGAATAGTCTCAATGCTCCAAAGAAATCCATTTCCCTTTGTTCAAAAGAGAATCGAAGATTTTTCTTGTTCATATATAATTTTCATGTATATGAATGTGAATCGGTATTTGTTTTTCTCCGTAAACAATCTGATCATTTACGATCAACATCCTTTGGAACTGTTCTTGAGCGAACACATTTTTATGGAAAAATAGAACTACTTGTAGTAGTGCTTCGTAATGATTTTCATAAGACCCTATGGTTGTTCAAAGACCCTTTTATGCATTATGTCAGATATCAAGGAAAATCCATTCTGGCTTCAAAGGGGACTCATCTTCGTATGAAGAAATGGAAATCTTACCTTGTCCGTTTTTGGCAATCTCATTTTTACTTGTGGTCTCAACCGGACAGGATCCATATAAACCAATTATACAATCATTCTTTCTATTTTCTGGGCTATCTTTCAAGTGTACGACGAAATCCTTCGGTGGTAAGGAGTCAAATGTTAGAGAATTCATTTCTAATAGAGACTTCTATAAAGAAATTTGAGACCCTAATTCCAATTATTCCTCTGATTGGATCATTGGCTAAAGCGAAATTTTGTAACGTATCAGGGCACCCTATTAGTAAGCCGGCCCGGGCCGATTCGTCCGATTCTGATATTATCAATCGATTTGGGCGGATATACAGAAATCTTTCTCATTATCACAGTGGATCTTCAAAAAAA?GTATGGAAACCTACTAAGTGAGAACTTCCAAATTCAGAGAAACCCTGGAATTAAAAATGGGCAATCCTGAGCCAAATCCTGTGTTCAGAAAACAA-----GGTTCAGAAAGCGAGAATCAATA-CAGAAAAA-GGATAGGTGCAGAGACTCAATGGAAGCTGTTCTAACAAATAGAGTTGACTGCATTGGTAGGGGAATTCTTTCCTTCTACCCAAACGACAGAAAGGATGACCTTGTATACGTACGTATACATACTGAAACATCAAACGATTAATCACGACTCGAATCAGTATTTTTTT-ATATGAAAAATTTCAGAATAGAAGGATTGTGAATTGATTCCGAGTTGAAGGAAGAATCGAATATTCAGAGATCAAATCATTCATTCCCGAGTCTAATAGATCTTTTGAAGAACTGATTAATCGGACGAGAATAAAGATAGAGTCCCATTCTACATGTCAATACAGACAACAATGAAATT?ATAGTAAGAGGAAAATCCGTCGACTTTAAAAATCGTGAGG?TTCAAGTCCCTCTATCCCCAAT-AAAAAAGGCC
	'Cremastosperma_megalophyllum_0087' ???????ATATACTAATACCTCACCCCGTCCATCTGGAAATCTTGGTTCAAATACTTCACTCTTGGATACAAGATGCCCCCTCTTTGCATTTATTGCGATTCTTTCTCCACGACTATCAGAATTCGAATAGTCTCAATGCTCCAAAGAAATCCATTTCCCTTTGTTCAAAAGAGAATCGAAGATTTTTCTTGTTCATATATAATTTTCATGTATATGAATGTGAATCGGTATTTGTTTTTCTCCGTAAACAATCTGATCATTTACGATCAACATCCTTTGGAACTGTTCTTGAGCGAACACATTTTTATGGAAAAATAGAACTACTTGTAGTAGTGCTTCGTAATGATTTTCATAAGACCCTATGGTTGTTCAAAGACCCTTTTATGCATTATGTCAGATATCAAGGAAAATCCATTCTGGCTTCAAAGGGGACTCATCTTCGTATGAAGAAATGGAAATCTTACCTTGTCCGTTTTTGGCAATCTCATTTTTACTTGTGGTCTCAACCGGACAGGATCCATATAAACCAATTATACAATCATTCTTTCTATTTTCTGGGCTATCTTTCAAGTGTACGACGAAATCCTTCGGTGGTAAGGAGTCAAATGTTAGAGAATTCATTTCTAATAGAGACTTCTATAAAGAAATTTGAGACCCTAATTCCAATTATTCCTCTGATTGGATCATTGGCTAAAGCGAAATTTTGTAACGTATCAGGGCACCCTATTAGTAAGCCGGCCCGGGCCGATTCGTCCGATTCTGATATTATCAATCGATTTGGGCGGATATACAGAAATCTTTCTCATTATCACAGTGGATCTTCAAAAAAA?GTATGGAAACCTACTAAGTGAGAACTTCCAAATTCAGAGAAACCCTGGAATTAAAAATGGGCAATCCTGAGCCAAATCCTGTGTTCAGAAAACAA-----GGTTCAGAAAGCGAGAATCAATAACAGAAAAA-GGATAGGTGCAGAGACTCAACGGAAGCTGTTCTAACAAATAGAGTTGACTGCATTGGTAGGGGAATTCTTTCCTTCTACCCAAACGACAGAAAGGATGACCTTGTATACGTACGTATACATACTGAAACATTAAACGATTAATCACGACTCGAATCAGTATTTTTTT-ATATGAAAAATTTCAGAATAGAAGGATTGTGAATTGATTCCGAGTTGAAGGAAGAATCGAATATTCAGAGATCAAATCATTCATTCCCGAGTCTAATAGATCTTTTGAAGAACTGATTAATCGGACGAGAATAAAGATAGAGTCCCATTCTACATGTCAATACAGACAACAATGAAATTTATAGTAAGAGGAAAATCCGTCGACTTTAAAAATCGTGAGGGTTCAAGTCCCTCTATCCCCAAT-AAAAAAGGCC
	'Cremastosperma_sp_CostaRica_0245'  GTGTCACATATACTAATACCTCACCCCGTCCATCTGGAAATCTTGGTTCAAATACTTCACTCTTGGATACAAGATGCCCCCTCTTTGCATTTATTGCGATTCTTTCTCCACGACTATCAGAATTCGAATAGTCTCAATGCTCCAAAGAAATCCATTTCCCTTTGTTCAAAAGAGAATCGAAGATTTTTCTTGTTCATATATAATTTTCATGTATATGAATGTGAATCGGTATTTGTTTTTCTCCGTAAACAATCTGATCATTTACGATCAACATCCTTTGGAACTGTTCTTGAGCGAACACATTTTTATGGAAAAATAGAACTACTTGTAGTAGTGCTTCGTAATGATTTTCATAAGACCCTATGGTTGTTCAAAGACCCTTTTATGCATTATGTCAGATATCAAGGAAAATCCATTCTGGCTTCAAAGGGGACTCATCTTCGTATGAAGAAATGGAAATCTTACCTTGTCCGTTTTTGGCAATCTCATTTTTACTTGTGGTCTCAACCGGACAGGATCCATATAAACCAATTATACAATCATTCTTTCTATTTTCTGGGCTATCTTTCAAGTGTACGACGAAATCCTTCGGTGGTAAGGAGTCAAATGTTAGAGAATTCATTTCTAATAGAGACTTCTATAAAGAAATTTGAGACCCTAATTCCAATTATTCCTCTGATTGGATCATTGGCTAAAGCGAAATTTTGTAACGTATCAGGGCACCCTATTAGTAAGCCGGCCCGGGCCGATTCGTCCGATTCTGATATTATCAATCGATTTGGGCGGATATACAGAAATCTTTCTCATTATCACAGTGGATCTTCAAAAAAA?GTATGGAAACCTACTAAGTGAGAMCTTCCARAYTCAGAGAAACCCTGGAATTAAAAATGGGCAATCCTGAGCCAAATCCTGTGTTCAGMAAACAA-----GGTTCAGAAAGCGAGAATCAAKAWCAGAAAAA-GGATAGGTGCAGAGACTCAACGGAAGCTGTTCTAACAAATAGAGTTGACTGCATTGGTAGGGGAATTCTTTCCTTCTACCCAAACGACAGAAAGGATGACCTTGTATACGTACGTATACATACTGAAACATCAAACGATTAATCACGACTCGAATCAGTATTTTTTT-ATATGAAAAATTTCAGAATAGAAGGATTGTGAATTGATTCCGAGTTGAAGGAAGAATCGAATATTCAGAGATCAAATCATTCATTCCCGAGTCTAATAGATCTTTTGAAGAACTGATTAATCGGACGAGAATAAAGATAGAGTCCCATTCTACATGTCAATACAGACAACAATGAARTTTATAGTAAGAGGAAAATCCGTCGACTKTAAAAATCGTGAGGGTTCAAGTCCCTCTATCCCCAAT-AAAAAAGGCC
	'Cremastosperma_microcarpum_0303'   GTGTCACATATACTAATACCTCACCCCGTCCATCTGGAAATCTTGGTTCAAATACTTCACTCTTGGATACAAGATGCCCCCTCTTTGCATTTATTGCGATTCTTTCTCCACGACTATCAGAATTCGAATAGTCTCAATGCTCCAAAGAAATCCATTTCCCTTTGTTCAAAAGAGAATCGAAGATTTTTCTTGTTCATATATAATTTTCATGTATATGAATGTGAATCGGTATTTGTTTTTCTCCGTAAACAATCTGATCATTTACGATCAACATCCTTTGGAACTGTTCTTGAGCGAACACATTTTTATGGAAAAATAGAACTACTTGTAGTAGTGCTTCGTAATGATTTTCATAAGACCCTATGGTTGTTCAAAGACCCTTTTATGCATTATGTCAGATATCAAGGAAAATCCATTCTGGCTTCAAAGGGGACTCATCTTCGTATGAAGAAATGGAAATCTTACCTTGTCCGTTTTTGGCAATCTCATTTTTACTTGTGGTCTCAACCGGACAGGATCCATATAAACCAATTATACAATCATTCTTTCTATTTTCTGGGCTATCTTTCAAGTGTACGACGAAATCCTTCGGTGGTAAGGAGTCAAATGTTAGAGAATTCATTTCTAATAGAGACTTCTATAAAGAAATTTGAGACCCTAATTCCAATTATTCCTCTGATTGGATCATTGGCTAAAGCGAAATTTTGTAACGTATCAGGGCACCCTATTAGTAAGCCGGCCCGGGCCGATTCGTCCGATTCTGATATTATCAATCGATTTGGGCGGATATACAGAAATCTTTCTCATTATCACAGTGGATCTTCAAAAAAA?GTATGGAAACCTACTAAGTGAGAACTTCCAAATTCAGAGAAACCCTGGAATTAAAAATGGGCAATCCTGAGCCAAATCCTGTGTTCAGAAAACAA-----GGTTCAGAAAGCGAGAATCAATAACAGAAAAA-GGATAGGTGCAGAGACTCAACGGAAGCTGTTCTAACAAATAGAGTTGACTGCATTGGTAGGGGAATTCTTTCCTTCTACCCAAACGACAGAAAGGATGACCTTGTATACGTACGTATACATACTGAAACATCAAACGATTAATCACGACTCGAATCAGTATTTTTTT-ATATGAAAAATTTCAGAATAGAAGGATTGTGAATTGATTCCGAGTTGAAGGAAGAATCGAATATTCAGAGATCAAATCATTCATTCCCGAGTCTAATAGATCTTTTGAAGAACTGATTAATCGGACGAGAATAAAGATAGAGTCCCATTCTACATGTCAATACAGACAACAATGAAATTTATAGTAAGAGGAAAATCCGTCGACTTTAAAAATCGTGAGGGTTCAAGTCCCTCTATCCCCAAT-AAAAAAGGCC
	'Cremastosperma_cauliflorum_0312'   GTGTCACATATACTAATACCTCACCCCGTCCATCTGGAAATCTTGGTTCAAATACTTCACTCTTGGATACAAGATGCCCCCTCTTTGCATTTATTGCGATTCTTTCTCCACGACTATCAGAATTCGAATAGTCTCAATGCTCCAAAGAAATCCATTTCCCTTTGTTCAAAAGAGAATCGAAGATTTTTCTTGTTCATATATAATTTTCATGTATATGAATGTGAATCGGTATTTGTTTTTCTCCGTAAACAATCTGATCATTTACGATCAACATCCTTTGGAACTGTTCTTGAGCGAACACATTTTTATGGAAAAATAGAACTACTTGTAGTAGTGCTTCGTAATGATTTTCATAAGACCCTATGGTTGTTCAAAGACCCTTTTATGCATTATGTCAGATATCAAGGAAAATCCATTCTGGCTTCAAAGGGGACTCATCTTCGTATGAAGAAATGGAAATCTTACCTTGTCCGTTTTTGGCAATCTCATTTTTACTTGTGGTCTCAACCGGACAGGATCCATATAAACCAATTATACAATCATTCTTTCTATTTTCTGGGCTATCTTTCAAGTGTACGACGAAATCCTTCGGTGGTAAGGAGTCAAATGTTAGAGAATTCATTTCTAATAGAGACTTCTATAAAGAAATTTGAGACCCTAATTCCAATTATTCCTCTGATTGGATCATTGGCTAAAGCGAAATTTTGTAACGTATCAGGGCACCCTATTAGTAAGCCGGCCCGGGCCGATTCGTCCGATTCTGATATTATCAATCGATTTGGGCGGATATACAGAAATCTTTCTCATTATCACAGTGGATCTTCAAAAAAA?GTATGGAAACCTACTAAGTGAGAACTTCCAAATTCAGAGAAACCCTGGAATTAAAAATGGGCAATCCTGAGCCAAATCCTGTGTTCAGAAAACAA-----GGTTCAGAAAGCGAGAATCAATAACAGAAAAA-GGATAGGTGCAGAGACTCAACGGAAGCTGTTCTAACAAATAGAGTTGACTGCATTGGTAGGGGAATTCTTTCCTTCTACCCAAACGACAGAAAGGATGACCTTGTATACGTACGTATACATACTGAAACATCAAACGATTAATCACGACTCGAATCAGTATTTTTTT-ATATGAAAAATTTCAGAATAGAAGGATTGTGAATTGATTCCGAGTTGAAGGAAGAATCGAATATTCAGAGATCAAATCATTCATTCCCGAGTCTAATAGATCTTTTGAAGAACTGATTAATCGGACGAGAATAAAGATAGAGTCCCATTCTACATGTCAATACAGACAACAATGAAATTTATAGTAAGAGGAAAATCCGT???????????????????GGTTCAAGTCCCTCTATCCCCAAT-AAAAAAGGCC
	'Cremastosperma_megalophyllum_0490' GTGTCACATATACTAATACCTCACCCCGTCCATCTGGAAATCTTGGTTCAAATACTTCACTCTTGGATACAAGATGCCCCCTCTTTGCATTTATTGCGATTCTTTCTCCACGACTATCAGAATTCGAATAGTCTCAATGCTCCAAAGAAATCCATTTCCCTTTGTTCAAAAGAGAATCGAAGATTTTTCTTGTTCATATATAATTTTCATGTATATGAATGTGAATCGGTATTTGTTTTTCTCCGTAAACAATCTGATCATTTACGATCAACATCCTTTGGAACTGTTCTTGAGCGAACACATTTTTATGGAAAAATAGAACTACTTGTAGTAGTGCTTCGTAATGATTTTCATAAGACCCTATGGTTGTTCAAAGACCCTTTTATGCATTATGTCAGATATCAAGGAAAATCCATTCTGGCTTCAAAGGGGACTCATCTTCGTATGAAGAAATGGAAATCTTACCTTGTCCGTTTTTGGCAATCTCATTTTTACTTGTGGTCTCAACCGGACAGGATCCATATAAACCAATTATACAATCATTCTTTCTATTTTCTGGGCTATCTTTCAAGTGTACGACGAAATCCTTCGGTGGTAAGGAGTCAAATGTTAGAGAATTCATTTCTAATAGAGACTTCTATAAAGAAATTTGAGACCCTAATTCCAATTATTCCTCTGATTGGATCATTGGCTAAAGCGAAATTTTGTAACGTATCAGGGCACCCTATTAGTAAGCCGGCCCGGGCCGATTCGTCCGATTCTGATATTATCAATCGATTTGGGCGGATATACAGAAATCTTTCTCATTATCACAGTGGATCTTCAAAAAAA?GTATGGAAACCTACTAAGTGAGAACTTCCAAATTCAGAGAAACCCTGGAATTAAAAATGGGCAATCCTGAGCCAAATCCTGTGTTCAGAAAACAA-----GGTTCAGAAAGCGAGAATCAATAACAGAAAAA-GGATAGGTGCAGAGACTCAACGGAAGCTGTTCTAACAAATAGAGTTGACTGCATTGGTAGGGGAATTCTTTCCTTCTACCCAAACGACAGAAAGGATGACCTTGTATACGTACGTATACATACTGAAACATCAAACGATTAATCACGACTCGAATCAGTATTTTTTT-ATATGAAAAATTTCAGAATAGAAGGATTGTGAATTGATTCCGAGTTGAAGGAAGAATCGAATATTCAGAGATCAAATCATTCATTCCCGAGTCTAATAGATCTTTTGAAGAACTGATTAATCGGACGAGAATAAAGATAGAGTCCCATTCTACATGTCAATACAGACAACAATGAAATTTATAGTAAGAGGAAAATCCGTCGACTTTAAAAATCGTGAGGGTTCAAGTCCCTCTATCCCCAAT-AAAAAAGGCC
	'Cremastosperma_gracilipes_0491'    GTGTCACATATACTAATACCTCACCCCGTCCATCTGGAAATCTTGGTTCAAATACTTCACTCTTGGATACAAGATGCCCCCTCTTTGCATTTATTGCGATTCTTTCTCCACGACTATCAGAATTCGAATAGTCTCAATGCTCCAAAGAAATCCATTTCCCTTTGTTCAAAAGAGAATCGAAGATTTTTCTTGTTCATATATAATTTTCATGTATATGAATGTGAATCGGTATTTGTTTTTCTCCGTAAACAATCTGATCATTTACGATCAACATCCTTTGGAACTGTTCTTGAGCGAACACATTTTTATGGAAAAATAGAACTACTTGTAGTAGTGCTTCGTAATGATTTTCATAAGACCCTATGGTTGTTCAAAGACCCTTTTATGCATTATGTCAGATATCAAGGAAAATCCATTCTGGCTTCAAAGGGGACTCATCTTCGTATGAAGAAATGGAAATCTTACCTTGTCCGTTTTTGGCAATCTCATTTTTACTTGTGGTCTCAACCGGACAGGATCCATATAAACCAATTATACAATCATTCTTTCTATTTTCTGGGCTATCTTTCAAGTGTACGACGAAATCCTTCGGTGGTAAGGAGTCAAATGTTAGAGAATTCATTTCTAATAGAGACTTCTATAAAGAAATTTGAGACCCTAATTCCAATTATTCCTCTGATTGGATCATTGGCTAAAGCGAAATTTTGTAACGTATCAGGGCACCCTATTAGTAAGCCGGCCCGGGCCGATTCGTCCGATTCTGATATTATCAATCGATTTGGGCGGATATACAGAAATCTTTCTCATTATCACAGTGGATCTTCAAAAAAA????????????????AAGTGAGAACTTCCARATTCAGAGAAACCCTGGAATTAAAAATGGGCAATCCTGAGCCAAATCCTGTGTTCAGAAAACAA-----GGTTCAGAAAGCGAGAATCAATAWCAGAAAAA-GGATAGGTGCAGAGACTCAACGGAAGCTGTTCTAACAAATAGAGTTGACTGCATTGGTAGGGGAATTCTTTCCTTCTACCCAAACGACAGAAAGGATGWCCTTGTATACGTACGTATACATACTGAAACATCAAACGATTAATCACGACTCGAATCAGWATTTTTTT-ATATGAAAAATTTCAGAATAGAAGGATTGTGAATTGATTCCGAGTTGAAGGAAGAATCGAATATTCAGAGATCAAATCATTCATTCCCGAGTCTAATAGATCTTTTGAAGAACTGATTAATCGGACGAGAATAAAGATAGAGTCCCATTCTACATGTCAATACAKACAACAATGAAATTTATAGTAAGAGGAAAATCCGTCGACTTTAAAAATCGTGAGGGTTCAAGTCCCTCTATCCCCAAT-AAAAAAGGCC
	'Cremastosperma_megalophyllum_0493' GTGTCACATATACTAATACCTCACCCCGTCCATCTGGAAATCTTGGTTCAAATACTTCACTCTTGGATACAAGATGCCCCCTCTTTGCATTTATTGCGATTCTTTCTCCACGACTATCAGAATTCGAATAGTCTCAATGCTCCAAAGAAATCCATTTCCCTTTGTTCAAAAGAGAATCGAAGATTTTTCTTGTTCATATATAATTTTCATGTATATGAATGTGAATCGGTATTTGTTTTTCTCCGTAAACAATCTGATCATTTACGATCAACATCCTTTGGAACTGTTCTTGAGCGAACACATTTTTATGGAAAAATAGAACTACTTGTAGTAGTGCTTCGTAATGATTTTCATAAGACCCTATGGTTGTTCAAAGACCCTTTTATGCATTATGTCAGATATCAAGGAAAATCCATTCTGGCTTCAAAGGGGACTCATCTTCGTATGAAGAAATGGAAATCTTACCTTGTCCGTTTTTGGCAATCTCATTTTTACTTGTGGTCTCAACCGGACAGGATCCATATAAACCAATTATACAATCATTCTTTCTATTTTCTGGGCTATCTTTCAAGTGTACGACGAAATCCTTCGGTGGTAAGGAGTCAAATGTTAGAGAATTCATTTCTAATAGAGACTTCTATAAAGAAATTTGAGACCCTAATTCCAATTATTCCTCTGATTGGATCATTGGCTAAAGCGAAATTTTGTAACGTATCAGGGCACCCTATTAGTAAGCCGGCCCGGGCCGATTCGTCCGATTCTGATATTATCAATCGATTTGGGCGGATATACAGAAATCTTTCTCATTATCACAGTGGATCTTCAAAAAAA?GTATGGAAACCTACTAAGTGAGAACTTCCAAATTCAGAGAAACCCTGGAATTAAAAATGGGCAATCCTGAGCCAAATCCTGTGTTCAGAAAACAA-----GGTTCAGAAAGCGAGAATCAATAACAGAAAAA-GGATAGGTGCAGAGACTCAACGGAAGCTGTTCTAACAAATAGAGTTGACTGCATTGGTAGGGGAATTCTTTCCTTCTACCCAAACGACAGAAAGGATGACCTTGTATACGTACGTATACATACTGAAACATCAAACGATTAATCACGACTCGAATCAGTATTTTTTT-ATATGAAAAATTTCAGAATAGAAGGATTGTGAATTGATTCCGAGTTGAAGGAAGAATCGAATATTCAGAGATCAAATCATTCATTCCCGAGTCTAATAGATCTTTTGAAGAACTGATTAATCGGACGAGAATAAAGATAGAGTCCCATTCTACATGTCAATACAGACAACAATGAAATTTATAGTAAGAGGAAAATCCGTCGACTTTAAAAATCGTGAGGGTTCAAGTCCCTCTATCCCCAAT-AAAAAAGGCC
	'Cremastosperma_leiophyllum_0594'   GTGTCACATATACTAATACCTCACCCCGTCCATCTGGAAATCTTGGTTCAAATACTTCACTCTTGGATACAAGATGCCCCCTCTTTGCATTTATTGCGATTCTTTCTCCACGACTATCAGAATTCGAATAGTCTCAATGCTCCAAAGAAATCCATTTCCCTTTGTTCAAAAGAGAATCGAAGATTTTTCTTGTTCATATATAATTTTCATGTATATGAATGTGAATCGGTATTTGTTTTTCTCCGTAAACAATCTGATCATTTACGATCAACATCCTTTGGAACTGTTCTTGAGCGAACACATTTTTATGGAAAAATAGAACTACTTGTAGTAGTGCTTCGTAATGATTTTCATAAGACCCTATGGTTGTTCAAAGACCCTTTTATGCATTATGTCAGATATCAAGGAAAATCCATTCTGGCTTCAAAGGGGACTCATCTTCGTATGAAGAAATGGAAATCTTACCTTGTCCGTTTTTGGCAATCTCATTTTTACTTGTGGTCTCAACCGGATAGGATCCATATAAACCAATTATACAATCATTCTTTCGATTTTCTGGGCTATCTTTCAAGTGTACGACGAAATCCTTCGGTGGTAAGGAGTCAAATGTTAGAGAATTCATTTCTAATAGAGACTTCTATAAAGAAATTTGAGACCCTAATTCCAATTATTCCTCTGATTGGATCATTGGCTAAAGCGAAATTTTGTAACGTATCAGGGCACCCTATTAGTAAGCCGGTCCGGGCCGATTCGTCCGATTCTGATATTATCAATCGATTTGGGCGGATATACAGAAATCTTTCTCATTATCACAGTGGATCTTCAAAAAAA?GTATGGAAACCTACTAAGTGAGAACTTCCAAATTCAGAGAAACCCTGGAATTAAAAATGGGCAATCCTGAGCCAAATCCTGTGTTCAGAAAACAA-----GGTTCAGAAAGCGAGAATCAATAACAGAAAAA-GGATAGGTGCAGAGACTCAACGGAAGCTGTTCTAACAAATAGAGTTGACTGCATTGGTAGGGGAATTCTTTCCTTCTACCCAAACGACAGAAAGGATGACCTTGTATACGTACGTATACATACTGAAACATCAAACGATTAATCACGACTCGAATCAGTATTTTTTT-ATATGAAAAATTTCAGAATAGAAGGATTGTGAATTGATTCCGAGTTGAAGGAAGAATCGAATATTCAGAGATCAAATCATTCATTCCCGAGTCTAATAGATCTTTTGAAGAACTGATTAATCGGACGAGAATAAAGATAGAGTCCCATTCTACATGTCAATACAGACAACAATGAAATTTATAGTAAGAGGAAAATCCGTC????????????????????????AGTCCCTCTATCCCCAAT-AAAAAAGGCC
	'Cremastosperma_monospermum_0596'   GTGTCACATATACTAATACCTCACCCCGTCCATCTGGAAATCTTGGTTCAAATACTTCACTCTTGGATACAAGATGCCCCCTCTTTGCATTTATTGCGATTCTTTCTCCACGACTATCAGAATTCGAATAGTCTCAATGCTCCAAAGAAATCCATTTCCCTTTGTTCAAAAGAGAATCGAAGATTTTTCTTGTTCATATATAATTTTCATGTATATGAATGTGAATCGGTATTTGTTTTTCTCCGTAAACAATCTGATCATTTACGATCAACATCCTTTGGAACTGTTCTTGAGCGAACACATTTTTATGGAAAAATAGAACTACTTGTAGTAGTGCTTCGTAATGATTTTCATAAGACCCTATGGTTGTTCAAAGACCCTTTTATGCATTATGTCAGATATCAAGGAAAATCCATTCTGGCTTCAAAGGGGACTCATCTTCGTATGAAGAAATGGAAATCTTACCTTGTCCGTTTTTGGCAATCTCATTTTTACTTGTGGTCTCAACCGGACAGGATCCATATAAACCAATTATACAATCATTCTTTCTATTTTCTGGGCTATCTTTCAAGTGTACGACGAAATCCTTCGGTGGTAAGGAGTCAAATGTTAGAGAATTCATTTCTAATAGAGACTTCTATAAAGAAATTTGAGACCCTAATTCCAATTATTCCTCTGATTGGATCATTGGCTAAAGCGAAATTTTGTAACGTATCAGGGCACCCTATTAGTAAGCCGGCCCGGGCCGATTCGTCCGATTCTGATATTATCAATCGATTTGGGCGGATATACAGAAATCTTTCTCATTATCACAGTGGATCTTCAAAAAAA?GTATGGAAACCTACTAAGTGAGAACTTCCAAATTCAKAGAAACCCTGGAATTAAAAATGGGCAATCCTGAGCCAAATCCTGTGTTCAGAAAACAA-----GGTTCAGAAAGCGAGAATCAATAACAGAAAAA-GGATAGGTGCAGAGACTCAACGGAAGCTGTTCTAACAAATAGAGTTGACTGCATTGGTAGGGGAATTCTTTCCTTCTACCCAAACGACAGAAAGGATGACCTTGTATACGTACGTATACATACTGAAACATCAAACGATTAATCACGACTCGAATCAGTATTTTTTT-ATATGAAAAATTTCAGAATAGAAGGATTGTGAATTGATTCCGAGTTGAAGGAAGAATCGAATATTCAGAGATCAAATCATTCATTCCCGAGTCTAATAGATCTTTTGAAGAACTGATTAATCGGACGAGAATAAAGATAGAGTCCCATTCTACATGTCAATACAGACAACAATGAAATTTATAGTAAGAGGAAAATCCGTCGACTTTAAAAATCGTGAGGGTTCAAGTCCCTCTATCCCCAAT-AAAAAAGGCC
	'Cremastosperma_cauliflorum_0598'   GTGTCACATATACTAATACCTCACCCCGTCCATCTGGAAATCTTGGTTCAAATACTTCACTCTTGGATACAAGATGCCCCCTCTTTGCATTTATTGCGATTCTTTCTCCACGACTATCAGAATTCGAATAGTCTCAATGCTCCAAAGAAATCCATTTCCCTTTGTTCAAAAGAGAATCGAAGATTTTTCTTGTTCATATATAATTTTCATGTATATGAATGTGAATCGGTATTTGTTTTTCTCCGTAAACAATCTGATCATTTACGATCAACATCCTTTGGAACTGTTCTTGAGCGAACACATTTTTATGGAAAAATAGAACTACTTGTAGTAGTGCTTCGTAATGATTTTCATAAGACCCTATGGTTGTTCAAAGACCCTTTTATGCATTATGTCAGATATCAAGGAAAATCCATTCTGGCTTCAAAGGGGACTCATCTTCGTATGAAGAAATGGAAATCTTACCTTGTCCGTTTTTGGCAATCTCATTTTTACTTGTGGTCTCAACCGGACAGGATCCATATAAACCAATTATACAATCATTCTTTCTATTTTCTGGGCTATCTTTCAAGTGTACGACGAAATCCTTCGGTGGTAAGGAGTCAAATGTTAGAGAATTCATTTCTAATAGAGACTTCTATAAAGAAATTTGAGACCCTAATTCCAATTATTCCTCTGATTGGATCATTGGCTAAAGCGAAATTTTGTAACGTATCAGGGCACCCTATTAGTAAGCCGGCCCGGGCCGATTCGTCCGATTCTGATATTATCAATCGATTTGGGCGGATATACAGAAATCTTTCTCATTATCACAGTGGATCTTCAAAAAAA?GTATGGAAACCTACTAAGTGAGAaCTTCCAAATTCAGAGAAACCCTGGAATTAAAAATGGGCAATCCTGAGCCAAATCCTGTGTTCAGAAAACAA-----GGTTCAGAAAGCGAGAATCAATAACAGAAAAA-GGATAGGTGCAGAGACTCAACGGAAGCTGTTCTAACAAATAGAGTTGACTGCATTGGTAGGGGAATTCTTTCCTTCTACCCAAACGACAGAAAGGATGACCTTGTATACGTACGTATACATACTGAAACATCAAACGATTAATCACGACTCGAATCAGTATTTTTTT-ATATGAAAAATTTCAGAATAGAAGGATTGTGAATTGATTCCGAGTTGAAGGAAGAATCGAATATTCAGAGATCAAATCATTCATTCCCGAGTCTAATAGATCTTTTGAAGAACTGATTAATCGGACGAGAATAAAGATAGAGTCCCATTCTACATGTCAATACAGACAACAATGAAATTTATAGTAAGAGGAAAATCCGTC??????????????????GGTTCAAGTCCCTCTATCCCCAAT-AAAAAAGGCC
	'Cremastosperma_oblongum_0600'      GTGTCACATATACTAATACCTCACCCCGTCCATCTGGAAATCTTGGTTCAAATACTTCACTCTTGGATACAAGATGCCCCCTCTTTGCATTTATTGCGATTCTTTCTCCACGACTATCAGAATTCGAATAGTCTCAATGCTCCAAAGAAATCCATTTCCCTTTGTTCAAAAGAGAATCGAAGATTTTTCTTGTTCATATATAATTTTCATGTATATGAATGTGAATCGGTATTTGTTTTTCTCCGTAAACAATCTGATCATTTACGATCAACATCCTTTGGAACTGTTCTTGAGCGAACACATTTTTATGGAAAAATAGAACTACTTGTAGTAGTGCTTCGTAATGATTTTCATAAGACCCTATGGTTGTTCAAAGACCCTTTTATGCATTATGTCAGATATCAAGGAAAATCCATTCTGGCTTCAAAGGGGACTCATCTTCGTATGAAGAAATGGAAATCTTACCTTGTCCGTTTTTGGCAATCTCATTTTTACTTGTGGTCTCAACCGGACAGGATCCATATAAACCAATTATACAATCATTCTTTCTATTTTCTGGGCTATCTTTCAAGTGTACGACGAAATCCTTCGGTGGTAAGGAGTCAAATGTTAGAGAATTCATTTCTAATAGAGACTTCTATAAAGAAATTTGAGACCCTAATTCCAATTATTCCTCTGATTGGATCATTGGCTAAAGCGAAATTTTGTAACGTATCAGGGCACCCTATTAGTAAGCCGGCCCGGGCCGATTCGTCCGATTCTGATATTATCAATCGATTTGGGCGGATATACAGAAATCTTTCTCATTATCACAGTGGATCTTCAAAA????GTATGGAAACCTWSTAAGTGAGMACTTCCARATTCAKASAAACCCTGGAATTAAAAATGGGCAATCCTGAGCCAAMTCCTGTGTTCAGMAAACAW-----GGTTCAGAAAGCGAGAATCAAKAWCAGAAAAA-GGATAGGTGCAGAGACTCAAYGGAAGCTGTTCTAACAAATAGAGWTGACTGCATTGGTAGGGGAATTCTTTCCTTCTACCCAAACGACAGAAAGGATGACCTTGTATACGTACGTATACATACTGAAACATCAAACGATTAATCACGACTCGAATCAGTATTTTTTT-ATATGAAAAATTTCAGAATAGAAGGATTGTGAATTGATTCCRAGTTGAAGGAAGAATCGAATATTCAGAGATCAAATCATTCATTCCCGAGTCTAATAGATCTTTWGAAGAACTGATTAATCGGACGAGAATAAAGATAGAGTCCCATTCTACATGtCAATACaGAcAACaATGAAATTTATAGTAAGAGGAAAATCCGTCGACTTTAAAAATCGTGAGGGTTCAAGTCCCTCTATCCCCAAT-AAAAAAGGCC
	'Cremastosperma_brevipes_0601'      GTGTCACATATACTAATACCTCACCCCGTCCATCTGGAAATCTTGGTTCAAATACTTCACTCTTGGATACAAGATGCCCCCTCTTTGCATTTATTGCGATTCTTTCTCCACGATTATCAGAATTCGAATAGTCTCAATGCTCCAAAGAAATCCATTTCTCTTTGTTCAAAAGAGAATCGAAGATTTTTCTTGTTCATATATAATTTTCATGTATATGAATGTGAATCGGTATTTGTTTTTCTCCGTAAACAATCTGATCATTTACGATCAACATCCTTTGGAACTGTTCTTGAGCGAACACATTTTTATGGAAAAATAGAACTACTTGTAGTAGTGCTTCGTAATGATTTTCATAAGACCCTATGGTTGTTCAAAGACCCTTTTATGCATTATGTCAGATATCAAGGAAAATCCATTCTGGCTTCAAAGGGGACTCATCTTCGTATGAAGAAATGGAAATCTTACCTTGTCCGTTTTTGGCAATCTCATTTTTACTTGTGGTCTCAACCGGACAGGATCCATATAAACCAATTATACAATCATTCTTTCTATTTTCTGGGCTATCTTTCAAGTGTACGACGAAATCCTTCGGTGGTAAGGAGTCAAATGTTAGAGAATTCATTTCTAATAGAGACTTCTAGAAAGAAATTTGAGACCCTAATTCCAATTATTCCTCTGATTGGATCATTGGCTAAAGCGAAATTTTGTAACGTATCAGGGCACCCTATTAGTAAGCCGGCCCGGGCCGATTCGTCCGATTCTGATATTATCAATCGATTTGGGCGGATATACAGAAATCTTTCTCATTATCACAGTGGATCTTCAAAAAAA?GTATGGAAACCTACTAAGTGAGAACTTCCAAATTCAGAGAAACCCTGGAATTAAAAATGGGCAATCCTGAGCCAAATCCTGTGTTCAGAAAACAA-----GGTTCAGAAAGCGAGAATCAATAACAGAAAAA-GGATAGGTGCAGAGACTCAACGGAAGCTGTTCTAACAAATAGAGTTGACTGCATTGGTAGGGGAATTCTTTCCTTCTACCCAAACGACAGAAAGGATGACCTTGTATACGTACGTATACATACTGAAACATCAAACGATTAATCACGACTCGAATCAGTATTTTTTT-ATATGAAAAATTTCAGAATAGAAGGATTGTGAATTGATTCCGAGTTGAAGGAAGAATCGAATATTCAGAGATCAAATCATTCATTCCCGAGTCTAATAGATCTTTTGAAGAACTGATTAATCGGACGAGAATAAAGATAGAGTCCCATTCTACATGTCAATACAGACAACAATGAAATTTATAGTAAGAGGAAAATCCGTCGACTTTAAAAATCGTGAGGGTTCAAGTCCCTCTATCCCCAAT-AAAAAAGGCC
	'Cremastosperma_napoense_0737'      GTGTCACATATACTAATACCTCACCCCGTCCATCTGGAAATCTTGGTTCAAATACTTCACTCTTGGATACAAGATGCCCCCTCTTTGCATTTATTGCGATTCTTTCTCCACGACTATCAGAATTCGAATAGTCTCAATGCTCCAAAGAAATCCATTTCCCTTTGTTCAAAAGAGAATCGAAGATTTTTCTTGTTCATATATAATTTTCATGTATATGAATGTGAATCGGTATTTGTTTTTCTCCGTAAACAATCTGATCATTTACGATCAACATCCTTTGGAACTGTTCTTGAGCGAACACATTTTTATGGAAAAATAGAACTACTTGTAGTAGTGCTTCGTAATGATTTTCATAAGACCCTATGGTTGTTCAAAGACCCTTTTATGCATTATGTCAGATATCAAGGAAAATCCATTCTGGCTTCAAAGGGGACTCATCTTCGTATGAAGAAATGGAAATCTTACCTTGTCCGTTTTTGGCAATCTCATTTTTACTTGTGGTCTCAACCGGACAGGATCCATATAAACCAATTATACAATCATTCTTTCTATTTTCTGGGCTATCTTTCAAGTGTACGACGAAATCCTTCGGTGGTAAGGAGTCAAATGTTAGAGAATTCATTTCTAATAGAGACTTCTATAAAGAAATTTGAGACCCTAATTCCAATTATTCCTCTGATTGGATCATTGGCTAAAGCGAAATTTTGTAACGTATCAGGGCACCCTATTAGTAAGCCGGCCCGGGCCGATTCGTCCGATTCTGATATTATCAATCGATTTGGGCGGATATACAGAAATCTTTCTCATTATCACAGTGGATCTTCAAAAAAA?GTATGGAAaCCTASTAAGTGAGAACTTCCAGAYTCAKASAAACCcTGGAATTAAAAATGGGCAATCCTGAGCCAAATCCTGTGTTCAGMAAACAW-----GGTTCAGAAAGCGAGAATCAAKAWCAGAAAAA-GGATAGGTGCAGAGACTCAACGGAAGCTGTTCTAACAAATAGAGTTGACTGCATTGGTAGGGGAATTCTTTCCTTCTACCCAAACGACAGAAAGGATGACCTTGTATACGTACGTATACATACTGAAACATCAAACGATTAATCACGACTCGAATCAGTATTTTTTT-ATATGAAAAATTTCAGAATAGAAGGATTGTGAATTGATTCCGAGTTGAAGGAAGAATCGAATATTCAGAKATCAAATCATTCATTCCCGAGTCTAATAGATCTTTTGAAGAACTGATTAATCGGACGAGAATAAAGATAGAGTCCCATTCTACAT????????????????????????????????????????????????????????????????GGTTCAAGTCCCTCTATCCCCAAT-AAAAAAGGCC
	'Cremastosperma_oblongum_0739'      GTGTCACATATACTAATACCTCACCCCGTCCATCTGGAAATCTTGGTTCAAATACTTCACTCTTGGATACAAGATGCCCCCTCTTTGCATTTATTGCGATTCTTTCTCCACGACTATCAGAATTCGAATAGTCTCAATGCTCCAAAGAAATCCATTTCCCTTTGTTCAAAAGAGAATCGAAGATTTTTCTTGTTCATATATAATTTTCATGTATATGAATGTGAATCGGTATTTGTTTTTCTCCGTAAACAATCTGATCATTTACGATCAACATCCTTTGGAACTGTTCTTGAGCGAACACATTTTTATGGAAAAATAGAACTACTTGTAGTAGTGCTTCGTAATGATTTTCATAAGACCCTATGGTTGTTCAAAGACCCTTTTATGCATTATGTCAGATATCAAGGAAAATCCATTCTGGCTTCAAAGGGGACTCATCTTCGTATGAAGAAATGGAAATCTTACCTTGTCCGTTTTTGGCAATCTCATTTTTACTTGTGGTCTCAACCGGACAGGATCCATATAAACCAATTATACAATCATTCTTTCTATTTTCTGGGCTATCTTTCAAGTGTACGACGAAATCCTTCGGTGGTAAGGAGTCAAATGTTAGAGAATTCATTTCTAATAGAGACTTCTATAAAGAAATTTGAGACCCTAATTCCAATTATTCCTCTGATTGGATCATTGGCTAAAGCGAAATTTTGTAACGTATCAGGGCACCCTATTAGTAAGCCGGCCCGGGCCGATTCGTCCGATTCTGATATTATCAATCGATTTGGGCGGATATACAGAAATCTTTCTCATTATCACAGTGGATCTTCA???????GTATGGAAACCTASTAAGTGAGAMCTTCCARAYTCAKASAAACCCTGGAATTAAAAATGGGCAATCMTGAGCCAAATCCTGTGTTCAGMARACAA-----GGTTCAGAAAGCGAGAATCAATAWCAGAAAAA-GGATAGGTGCAGAGACTCAACGGAAGCTGTTCTAACAAATAGAGTTGACTGCATTGGTAGGGGAATTCTTTCCTTCTACCCAAACGACAGAAAGGATGACCTTGTATACGTACGTATACATACTGAAACATCAAACGATTAATCACGACTCGAATCAGTATTTTTTT-ATATGAAAAATTTCAGAATAGAAGGATTGTGAATTGATTCCGAGTTGAAGGAAGAATCGAATATTCAGAGATCAAATCATTCATTCCCGAGTCTAATAGATCTTTTGAAGAACTGATTAATCGGACGAGAATAAAGATAGAGTCCCATTCTACATGT??????????????????????????????????????????????????????????????GGTTCAAGTCCCTCTATCCCCAAT-AAAAAAGGCC
	'Cremastosperma_macrocarpum_0741'   GTGTCACATATACTAATACCTCACCCCGTCCATCTGGAAATCTTGGTTCAAATACTTCACTCTTGGATACAAGATGCCCCCTCTTTGCATTTATTGCGATTCTTTCTCCACGATTATCAGAATTCGAATAGTCTCAATGCTCCAAAGAAATCCATTTCCCTTTGTTCAAAAGAGAATCGAAGATTTTTCTTGTTCATATATAATTTTCATGTATATGAATGTGAATCGGTATTTGTTTTTCTCCGTAAACAATCTGATCATTTACGATCAACATCCTTTGGAACTGTTCTTGAGCGAACACATTTTTATGGAAAAATAGAACTACTTGTAGTAGTGCTTCGTAATGATTTTCATAAGACCCTATGGTTGTTCAAAGACCCTTTTATGCATTATGTCAGATATCAAGGAAAATCCATTCTGGCTTCAAAGGGGACTCATCTTCGTATGAAGAAATGGAAATCTTACCTTGTCCGTTTTTGGCAATCTCATTTTTACTTGTGGTCTCAACCGGACAGGATCCATATAAACCAATTATACAATCATTCTTTCTATTTTCTGGGCTATCTTTCAAGTGTACGACGAAATCCTTCGGTAGTAAGGAGTCAAATGTTAGAGAATTCATTTCTAATAGAGACTTCTAGAAAGAAATTTGAGACCCTAATTCCAATTATTCCTCTGATTGGATCATTGGCTAAAGCGAAATTTTGTAACGTATCAGGGCACCCTATTAGTAAGCCGGCCCGGGCCGATTCGTCCGATTCTGATATTATCAATCGATTTGGGCGGATATACAGAAATCTTTCTCATTATCACAGTGGATCTTCAAAAAAA?GTATGGAAACCTASKAAGTGAGAMCTTCCARATTCAKASAAACCCTGGAATTAMMWRTGGGCMATCCTGAGCCAAATCCTGTGTTCAGMARRCAW-----GGTTCAGAAAGCGAGAATCAAKaWCAGAAAAA-GGATAGGTGCAGAGACTCWACRGARGCTGTTCTAACAAATAKAGTTGACTGMATTGGTAGGGGAATTCTTTCCTTCTACCCARACGACAGAAAGGATGACCTTGTATAYGTACGTATACATACTGAAACATCAAAYGATTAATCACGACTCGAATCATTATTTTTTT-ATATGAAAAATTTCAGAATAGAAGGATTGTGAATTGATTCCGAGTTGAAGGAAGAATCGAATATTCAGAKATCAAATCATTCATTCCCGAGTCTAATAGATCTTTTGAAGAACTGATTAATCGGACGAGAATAAAGATAGAGTCCCATTCTACATG???????????????????????????????????????????????????????????????GGTTCAAGTCCCTCTATCCCCAAT-AAAAAAGGCC
	'Cremastosperma_yamayakatense_0742'      GTGTCACATATACTAATACCTCACCCCGTCCATCTGGAAATCTTGGTTCAAATACTTCACTCTTGGATACAAGATGCCCCCTCTTTGCATTTATTGCGATTCTTTCTCCACGACTATCAGAATTCGAATAGTCTCAATGCTCCAAAGAAATCCATTTCCCTTTGTTCAAAAGAGAATCGAAGATTTTTCTTGTTCATATATAATTTTCATGTATATGAATGTGAATCGGTATTTGTTTTTCTCCGTAAACAATCTGATCATTTACGATCAACATCCTTTGGAACTGTTCTTGAGCGAACACATTTTTATGGAAAAATAGAACTACTTGTAGTAGTGCTTCGTAATGATTTTCATAAGACCCTATGGTTGTTCAAAGACCCTTTTATGCATTATGTCAGATATCAAGGAAAATCCATTCTGGCTTCAAAGGGGACTCATCTTCGTATGAAGAAATGGAAATCTTACCTTGTCTGTTTTTGGCAATCTCATTTTTACTTGTGGTCTCAACCGGACAGGATCCATATAAACCAATTATACAATCATTCTTTCTATTTTCTGGGCTATCTTTCAAGTGTACGACGAAATCCTTCGGTGGTAAGGAGTCAAATGTTAGAGAATTCATTTCTAATAGAGACTTCTATAAAGAAATTTGAGACCCTAATTCCAATTATTCCTCTGATTGGATCATTGGCTAAAGCGAAATTTTGTAACGTATCAGGGCACCCTATTAGTAAGCCGGCCCGGTCCGATTCGTCCGATTCTGATATTATCAATCGATTTGGGCGGATATACAGAAATCTTTCTCATTATCACAGTGGATCTTCAAAAAAA?GTATGGAAACCTACTAAGTGAGAACTTCCAAATTCAGAGAAACCCTGGAATTAAAAATGGGCAATCCTGAGCCAAATCCTGTGTTCAGAAAACAA-----GGTTCAGAAAGCGAGAATCAATAACAGAAAAA-GGATAGGTGCAGAGACTCAACGGAAGCTGTTCTAACAAATAGAGTTGACTGCATTGGTAGGGGAATTCTTTCCTTCTACCCAAACGACAGAAAGGATGACCTTGTATACGTACGTATACATACTGAAACATCAAACGATTAATCACGACTCGAATCAGTATTTTTTT-ATATGAAAAATTTCAGAATAGAAGGATTGTGAATTGATTCCGAGTTGAAGGAAGAATCGAATATTCAGAGATCAAATCATTCATTCCCGAGTCTAATAGATCTTTTGAAGAACTGATTAATCGGACGAGAATAAAGATAGAGTCCCATTCTACATGTCAATACAGACAACAATGAAATTTATAGTAAGAGGAAAATCCGTCGACTTTAAAAATCGTGAGGGTTCAAGTCCCTCTATCCCCAAT-AAAAAAGGCC
	'Cremastosperma_novogranatense_0744' ???????????????????????????????????????????????????????????????????????????????????????????????????????????????????????????????????????????????????????????????????????????????????????????????????????????????????????????????????????????????????????????????????????????????????????????CTGTTCTTGAGCGAACACATTTTTATGGAAAAATAGAACTACTTGTAGTAGTGCTTCGTAATGATTTTCATAAGACCCTATGGTTGTTCAAAGACCCTTTTATGCATTATGTCAGATATCAAGGAAAATCCATTCTGGCTTCAAAGGGGACTCATCTTCGTATGAAGAAATGGAAATCTTACCTTGTCCGTTTTTGGCAATCTCATTTTTCCTTGTGGTCTCAACCGGACAGGATCCGTATAAACCAATTATACAATCATTCTTTCTATTTTCTGGGCTATCTTTCAAGTGTACGACGAAATCCTTCGGTGGTAAGGAGTCAAATGTTAGAGAATTCATTTCTAATAGAGACTTCTATAAAGAAATTTGAGACCCTAATTCCAATTATTCCTCTGATTGGATCATTGGCTAAAGCGAAATTTTGTAACGTATCAGGGCACCCTATTAGTAAGCCGGCCCGGGCCGATTCGTCCGATTCTGATATTATCAATCGATTTGGGCGGATATACAGAAATCTTTCTCATTATCACAGTGGATCTTCAAAAAAA?GTATGGAAACCTACTAAGTGAGAACTTCCAAATTCAGAGAAACCCTGGAATTAAAAATGGGCAATCCTGAGCCAAATCCTGTGTTCAGAAAACAA-----GGTTCAGAAAGCGAGAATCAATAACAGAAAAA-GGATAGGTGCAGAGACTCAACGGAAGCTGTTCTAACAAATAGAGTTGACTGCATTGGTAGGGGAATTCTTTCCTTCTACCCAAACGACAGAAAGGATGACCTTGTATACGTACGTATACATACTGAAACATCAAACGATTAATCACGACTCGAATCAGTATTTTTTT-ATATGAAAAATTTCAGAATAGAAGGATTGTGAATTGATTCCGAGTTGAAGGAAGAATCGAATATTCAGAGATCAAATCATTCATTCCCGAGTCTAATAGATCTTTTGAAGAACTGATTAATCGGACGAGAATAAAGATAGAGTCCCATTCTACATGTCAATACAGACAACAATGAAATTTATAGTAAGAGGAAAATCCGTCGACTTTAAAAATCGTGAGGGTTCAAGTCCCTCTATCCCCAAT-AAAAAAGGCC
	'Cremastosperma_longicuspe_0745'    GTGTCACATATACTAATACCTCACCCCGTCCATCTGGAAATCTTGGTTCAAATACTTCACTCTTGGATACAAGATGCCCCCTCTTTGCATTTATTGCGATTCTTTCTCCACGACTATCAGAATTCGAATAGTCTCAATGCTCCAAAGAAATTCATTTCCCTTTGTTCAAAAGAGAATCGAAGATTTTTCTTGTTCATATATAATTTTCATGTATATGAATGTGAATCGGTATTTGTTTTTCTCCGTAAACAATCTGATCATTTACGATCAACATCCTTTGGAACTGTTCTTGAGCGAACACATTTTTATGGAAAAATAGAACTACTTGTAGTAGTGCTTCGTAATGATTTTCATAAGACCCTATGGTTGTTCAAAGACCCTTTTATGCATTATGTCAGATATCAAGGAAAAGCCATTCTGGCTTCAAAGGGGACTCATCTTCGTATGAAGAAATGGAAATCTTACCTTGTCCGTTTTTGGCAATCTCATTTTTACTTGTGGTCTCAACCGGACAGGATCCATATAAACCAATTATACAATCATTCTTTCTATTTTCTGGGCTATCTTTCAAGTGTACGACGAAATCCTTCGGTGGTAAGGAGTCAAATGTTAGAGAATTCATTTCTAATAGAGACTTCTATAAAGAAATTTGAGACCCTAATTCCAATTATTCCTCTGATTGGATCATTGGCTAAAGCGAAATTTTGTAACGTATCAGGGCACCCTATTAGTAAGCCGGCCCGGGCCGATTCGTCCGATTCTGATATTATCAATCGATTTGGGCGGATATACAGAAATCTTTCTCATTATCACAGTGGATCTTCAAAAAAA???????????????TAAGTGAGAACTTCCAAaTTCAGAGAAACCCTGGAATTAAAAATGGGCAATCcTGAGCCAAATCCTGTGTTCAGAAAACAA-----GGTTCAGAAAGCGAGAATCAATAACAGAAAAA-GGATAGGTGCAGAGACTCAACGGAAGCTGTTCTAACAAATAGAGTTGACTGCATTGGTAGGGGAATTCTTTCCTTCTACCCAAACGACAGAAAGGATGACCTTGTATACGTACGTATACATACTGAAACATCAAACGATTAATCACGACTCGAATCAGTATTTTTTT-ATATGAAAAATTTCAGAATAGAAGGATTGTGAATTGATTCCGAGGTGAAGGAAGAATCGAATATTCAGAGATCAAATCATTCATTCCCGAGTCTAATAGATCTTTTGAAGAACTGATTAATCGGACGAGAATAAAGATAGAGTCCCATTCTACATGTCAATACAGACAACAATGAAATTTATAGTAAGAGGAAAATCCGTCGACTTTAAAAATCGTGAGGGTTCAAGTCCCTCTATCCCCAAT-AAAAAAGGCC
	'Cremastosperma_panamense_0747'     GTGTCACATATACTAATACCTCACCCCGTCCATCTGGAAATCTTGGTTCAAATACTTCACTCTTGGATACAAGATGCCTTCTCTTTGCATTTATTGCGATTCTTTCTCCACGACTATCAGAATTCGAATAGTCTCAATGCTCCAAAGAAATCCATTTCCCTTTGTTCAAAAGAGAATCGAAGATTTTTCTTGTTCATATATAATTTTCATGTATATGAATGTGAATCGGTATTTGTTTTTCTCCGTAAACAATCTGATCATTTACGATCAACATCCTTTGGAACTGTTCTTGAGCGAACACATTTTTATGGAAAAATAGAACTACTTGTAGTAGTGCTTCGTAATGATTTTCATAAGACCCTATGGTTGTTCAAAGACCCTTTTATGCATTATGTCAGATATCAAGGAAAATCCATTCTGGCTTCAAAGGGGACTCATCTTCGTATGAAGAAATGGAAATCTTACCTTGTCCGTTTTTGGCAATCTCATTTTTCCTTGTGGTCTCAACCGGACAGGATCCGTATAAACCAATTATACAATAATTCTTTCTATTTTCTGGGCTATCTTTCAAGTGTACGACGAAATCCTTCGGTGGTAAGGAGTCAAATGTTAGAGAATTCATTTCTAATAGAGACTTCTATAAAGAAATTTGAGACCCTAATTCCAATTATTCCTCTGATTGGATCATTGGCTAAAGCGAAATTTTGTAATGTATCAGGGCACCCTATTAGTAAGCCGGCCCGGGCCGATTCGTCCGATTCTGATATTATCAATCGATTTGGGCGGATATACAGAAATCTTTCTCATTATCACAGTGGATCTTCAAAAAAA?GTATGGAAACCTACTAAGTGAGAACTTCCAAATTCAGAGAAACCCTGGAATTAAAAATGGGCAATCCTGAGCCAAATCCTGTGTTCATAAAACAA-----GGTTCAGAAAGCGAGAATCAATAACAGAAAAA-GGATAGGTGCAGAGACTCAACGGAAGCTGTTCTAACAAATAGAGTTGACTGCATTGGTAGGGGAATTCTTTCCTTCTACCCAAACGACAGAAAGGATGACCTTGTATACGTACGTATACATACTGAAACATCAAACGATTAATCACGACTCGAATCAGTATTTTTTT-CTATGAAAAATTTCAGAATAGAAGGATTGTGAATTGATTCCGAGTTGAAGGAAGAATCGAATATTCAGAGATCAAATCATTCATTCCCGAGTCTAATAGATCTTTTGAAGAACTGATTAATCGGACGAGAATAAAGATAGAGTCCCATTCTACATGTCAATACAGACAACAATGAAATTTATAGTAAGAGGAAAATCCGTCGACTTTAAAAATCGTGAGGGTTCAAGTCCCTCTATCCCCAAT-AAAAAAGGCC
	'Cremastosperma_pendulum_0749'      GTGTCACATATACTAATACCTCACCCCGTCCATCTGGAAATCTTGGTTCAAATACTTCACTCTTGGATACAAGATGCCCCCTCTTTGCATTTATTGCGATTCTTTCTCCACGACTATCAGAATTCGAATAGTCTCAATGCTCCAAAGAAATCCATTTCCCTTTGTTCAAAAGAGAATCGAAGATTTTTCTTGTTCATATATAATTTTCATGTATATGAATGTGAATCGGTATTTGTTTTTCTCCGTAAACAATCTGATCATTTACGATCAACATCCTTTGGAACTGTTCTTGAGCGAACACATTTTTATGGAAAAATAGAACTACTTGTAGTAGTGCTTCGTAATGATTTTCATAAGACCCTATGGTTGTTCAAAGACCCTTTTATGCATTATGTCAGATATCAAGGAAAATCCATTCTGGCTTCAAAGGGGACTCATCTTCGTATGAAGAAATGGAAATCTTACCTTGTCCGTTTTTGGCAATCTCATTTTTACTTGTGGTCTCAACCGGACAGGATCCATATAAACCAATTATACAATCATTCTTTCTATTTTCTGGGCTATCTTTCAAGTGTACGACGAAATCCTTCGGTGGTAAGGAGTCAAATGTTAGAGAATTCATTTCTAATAGAGACTTCTATAAAGAAATTTGAGACCCTAATTCCAATTATTCCTCTGATTGGATCATTGGCTAAAGCGAAATTTTGTAACGTATCAGGGCACCCTATTAGTAAGCCGGCCCGGGCCGATTCGTCCGATTCTGATATTATCAATCGATTTGGGCGGATATACAGAAATCTTTCTCATTATCACAGTGGATCTTCAAA?????GTATGGAAMCCTRSTAAGTGAGMMCTTCCAAATTCASMGAAACCCTGGAATGAAAAATGGGCAATCCTGAGCCAMATCCTGTGTTCASAARRCAA-----GGTTCAGAAAGCGAGAATCAATAACAGAAAAA-GGATAKGTGCRGAGACTCWACGGAAGCTGKKCTAWCAAATAGAGTKKACTGCATTGGTAGGGGAATTCTTTCCTTCTACCCAAACGACASAAAGGATGACCTTGTATACGTACGTATACATACTGAAACATCAAACGATTAATCACGACTCGAATCAGTATTTTTTT-ATATGAAAAATTTCAGAATAGAAGGATTGTGAATTGATTCCGAGTTGAAGGAAGAATCGAATATTCAGAGATCAAATCATTCATTCCCGAGTCTAATAGATCTTTTGAAGAACTGATTAATCGGACGAGAATAAAGATAGAGTCCCATTCTACAT????????????????????????????????????????????????????????????????GGTTCAAGTCCCTCTATCCCCAAT-AAAAAAGGCC
	'Cremastosperma_pendulum_0751'      GTGTCACATATACTAATACCTCACCCCGTCCATCTGGAAATCTTGGTTCAAATACTTCACTCTTGGATACAAGATGCCCCCTCTTTGCATTTATTGCGATTCTTTCTCCACGACTATCAGAATTCGAATAGTTTCAATGCTCCAAAGAAATCCATTTCCCTTTGTTCAAAAGAGAATCGAAGATTTTTCTTGTTCATATATAATTTTCATGTATATGAATGTGAATCGGTATTTGTTTTTCTCCGTAAACAATCTGATCATTTACGATCAACATCCTTTGGAACTGTTCTTGAGCGAACACATTTTTATGGAAAAATAGAACTACTTGTAGTAGTGCTTCGTAATGATTTTCATAAGACCCTATGGTTGTTCAAAGACCCTTTTATGCATTATGTCAGATATCAAGGAAAATCCATTCTGGCTTCAAAGGGGACTCATCTTCGTATGAAGAAATGGAAATCTTACCTTGTCCGTTTTTGGCAATCTCATTTTTACTTGTGGTCTCAACCGGACAGGATCCATATAAACCAATTATACAATCATTCTTTCTATTTTCTGGGCTATCTTTCAAGTGTACGACGAAATCCTTCGGTGGTAAGGAGTCAAATGTTAGAGAATTCATTTCTAATAGAGACTTCTATAAAGAAATTTGAGACCCTAATTCCAATTATTCCTCTGATTGGATCATTGGCTAAAGCGAAATTTTGTAACGTATCAGGGCACCCTATTAGTAAGCCGGCCCGGGCCGATTCGTCCGATTCTGATATTATCAATCGATTTGGGCGGATATACAGAAATCTTTCTCATTATCACAGTGGATCTTCAAAAAAA?GTATGGAAACCTASTAAGTGAGAMCTTCCAAATTCAGAGAAACCCTGGAATGAAAAATGGGCAATCCTGAGCCAAATCCGGTGTTCAGAAAACAA-----GGTTCAGAAAGCGAGAATCAATAACAGAAAAA-GGATAGGTGCAGAGACTCAACGGAAGCTGTTCTAACAAATAGAGTTGACTGCATTGGTAGGGGAATTCTTTCCTTCTAACCAAACGACAGAAAGGATGACCTTGTATACGTACGTATACATACTGAAACATCAAACGATTAATCACGACTCGAATCAGTATTTTTTT-ATATGAAAAATTTCAGAATAGAAGGATTGTGAATTGATTCCGAGTTGAAGGAAGAATCGAATATTCAGAGATCAAATCATTCATTCCCGAGTCTAATAGATCTTTTGAAGAACTGATTAATCGGACGAGAATAAAGATAGAGTCCCATTCTACATGTCAATACAGACAACAATGAAATTTATAGTAAGAGGAAAATCCGTCGACTKTAAAAATCGtGAGGGTTCAAGTCCCTCTATCCCCAAT-AAAAAAGGCC
	'Cremastosperma_longicuspe_0753'    ??????CATATACTAATACCTCACCCCGTCCATCTGGAAATCTTGGTTCAAATACTTCACTCTTGGATACAAGATGCYCCCTCTTTGCATTTATTGCGATTCTTTCTCCACGACTATCAGAATTCGAATAGTCTCMATGCTCCAAAGAAATCCATTTCCCTTTGTTCAAAAGAGAATCGAAGATTMTTYTTGTTCATATATAATTTTCATGTATATGAATGCGAATCGGTATTTGTTTTTCTCCGTAAACAATCTGATCATTTACGATCAACATCCTTTGGAACTGTTCTTGAGCGAACACATTTTTATGGAAAAATAGAACTACTTGTAGTAGTGCTTCGTAATGATTTTCATAAGACCCTATGGTTGTTCAAAGACCCTTTTATGCATTATGTCAGATATCAAGGAAAATCCATTCTGGCTTCAAAGGGGACTCATCTTCGTATGAAGAAATGGAAATCTTACCTTGTCTGTTTTTGGCAATCTCATTTTTACTTGTGGTCTCAACCGGACAGGATCCATATAAACCAATTATACAATCATTCTTTCTATTTTCTGGGCTATCTTTCAAGTGTACGACGAAATCCTTCGGTGGTAAGGAGTCAAATGTTAGAGAATTCATTTCTAATAGAGACTTCTATAAAGAAATTTGAGACCCTAATTCCAATTATTCCTCTGATTGGATCATTGGCTAAAGCGAAATTTTGTAACGTATCAGGGCACCCTATTAGTAAGCCGGCCCGGGCCGATTCGTCCGATTCTGATATTATCAATCGATTTGGGCGGATATACAGAAATCTTTCTCATTATCACAGTGGATCTTCAAAAAAA?GTATGGAAACCTACTAAGTGAGAACTTCCAAATTCAGAGAAACCCTGGAATTAAAAATGGGCAATCCTGAGCCAAATCCTGTGTTCAGAAAACAA-----GGTTCAGAAAGCGAGAATCAATAACAGAAAAA-GGATAGGTGCAGAGACTCAACGGAAGCTGTTCTAACAAATAGAGTTGACTGCATTGGTAGGGGAATTCTTTCCTTCTACCCAAACGACAGAAAGGATGACCTTGTATACGTACGTATACATACTGAAACATCAAACGATTAATCACGACTCGAATCAGTATTTTTTT-ATATGAAAAATTTCAGAATAGAAGGATTGTGAATTGATTCCGAGTTGAAGGAAGAATCGAATATTCAGAGATCAAATCATTCATTCCCGAGTCTAATAGATCTTTTGAAGAACTGATTAATCGGACGAGAATAAAGATAGAGTCCCATTCTACATGTCAATACAGACAACAATGAAATTTATAGTAAGAGGAAAATCCGTCGACTTTAAAAATCGTGAGGGTTCAAGTCCCTCTATCCCCAAT-AAAAAAGGCC
	'Cremastosperma_pedunculatum_0754'  ?????????????????????????????????????????????????????????????????????????????????????????????????????????????????????????????????????????????????????????????????????????????????????????????????????????????????????????????????????????????????????????????????????????????????????????????????????????????????????????????????????????????????????????????????????????????????????????????????????????????????????????????????????????????????????????????????????????????????????????????????????????????ACTTGTGGTCTCAACCGGACAGGATCCATATAAACCAATTATACAATCATTCTTTCTATTTTCTGGGCTATCTTTCAAGTGTACGACGAAATCCTTCGGTGGTAAGGAGTCAAATGTTAGAGAATTCATTTCTAATAGAGACTTCTATAAAGAAATTTGAGACCCTAATTCCAATTATTCCTCTGATTGGATCATTGGCTAAAGCGAAATTTTGTAACGTATCAGGGCACCCTATTAGTAAGCCGGCCCGGGCCGATTCGTCCGATTCTGATATTATCAATCGATTTGGGCGGATATACAGAAATCTTTCTCATTATCACAGTGGATCTTCAAAAAAA?GTATGGAAACCTACTAAGTGAGAACTTCCAAATTCAGAGAAACCCTGGAATTAATAATGGGCAATCCTGAGCCAAATCCTGTGTTCAGAAAACAA-----GGTTCAGAAAGCGAGAATCAATAACAGAAAAA-GGATAGGTGCAGAGACTCAACGGAAGCTGTTCTAACAAATAAAGTTGACTGCATTGGTAGGGGAATTCTTTCCTTCTACCCAAACGACAGAAAGGATGACCTTGTATACGTACGTATACATACTGAAACATCAAACGATTAATCACGACTCGAATCAGTATTTTTTT-ATATGAAAAATTTCAGAATAGAAGGATTGTGAATTGATTCCGAGTTGAAGGAAGAATCGAATATTCAGAGATCAAATCATTCATTCCCGAGTCTAATAGATCTTTTGAAGAACTGATTAATCGGACGAGAATAAAGATAGAGTcCCATTCTACATGTCAATACAGACAACAATGAAATTTATAGTAAGAGGAAAATCCGTCGACTTTAAAAATCGTGAGGGTTCAAGTCCCTCTATCCCCAAT-AAAAAAGGCC
	'Cremastosperma_peruvianum_0755'    GTGTCACATATACTAATACCTCACCCCGTCCATCTGGAAATCTTGGTTCAAATACTTCACTCTTGGATACAAGATGCYCCCTCTTTGCATTTATTGCGATTCTTTCTCCACGACTATCAGAATTCGAATAGTCTCMATGCTCCAAAGAAATCCATTTCCCTTTGTTCAAAAGAGAATCGAAGATTHTTCTTGTTCATATATAATTTTCATGTATATGAATGTGAATCGGTATTTGTTTTTCTCCGTAAACAATCTGATCATTTACGATCAACATCCTTTGGAACTGTTCTTGAGCGAACRCATTTTTATGGAAAAATAGAACTACTTGTAGTAGTGCTTCGTAATGATTTTCATAAGACCCTATGGTTGTTCAAAGACCCTTTTATGCATTATGTCAGATATCAAGGAAAATCCATTCTGGCTTCAAAGGGRACTCATCTTCGTATGAAGAAATGGAAATCTTACCTTGTCCGTTTTTGGCAATCTCATTTTTACTTGTGGTCTCAACCGGACAGGATCCATATAAACCAATTATACAATCATTCTTTCTATTTTCTGGGCTATCTTTCAAGTGTACGACGAAATCCTTCGGTGGTAAGGAGTCAAATGTTAGAGAATTCATTTCTAATAGAGACTTCTATAAAGAAATTTGAGACCCTAATTCCAATTATTCCTCTGATTGGATCATTGGCTAAAGCGAAATTTTGTAACGTATCAGGGCACCCTATTAGTAAGCCGGCCCGGGCCGATTCGTCCGATTCTGATATTATCAATCGATTTGGGCGGATATACAGAAATCTTTCTCATTATCACAGTGGATCTTCAAAAAAA????????????????????????????????????????????CCTGGAATTAAAAATGGGCAATCCTGAGCCAAATCCTGTGTTCAGAAAACAA-----GGTTCAGAAAGCGAGAATCAATAACAGAAAAA-GGATAGGTGCAGAGACTCAACGGAAGCTGTTCTAACAAATAGAGTTGACTGCATTGGTAGGGGAATTCTTTCCTTCTACCCAAACGACAGAAAGGATGACCTTGTATACGTACGTATACATACTGAAACATCAAACGATTAATCACGACTCGAATCAGTATTTTTTT-ATATGAAAAATTTCAGAATAGAAGGATTGTGAATTGATTCCGAGTTGAAGGAAGAATCGAATATTCAGAGATCAAATCATTCATTCCCGAGTCTAATAGATCTTTTGAAGAACTGATTAATCGGACGAGAATAAAGATAGAGTCCCATTCTACATGTCAATACAGACAACAATGAAATTTATAGTAAGAGGAAAATCCGTCGACTTTAAAAATCGTGAGGGTTCAAGTCCCTCTATCCCCAAT-AAAAAAGGCC
	'Cremastosperma_spB_0756'           GTGTCACATATACTAATACCTCACCCCGTCCATCTGGAAATCTTGGTTCAAATACTTCACTCTTGGATACAAGATGCCCCCTCTTTGCATTTATTGCGATTCTTTCTCCACGACTATCAGAATTCGAATAGTCTCAATGCTCCAAAGAAATCCATTTCCCTTTGTTCAAAAGAGAATCGAAGATTTTTCTTGTTCATATATAATTTTCATGTATATGAATGTGAATCGGTATTTGTTTTTCTCCGTAAACAATCTGATTATTTACGATCAACATCCTTTGGAACTGTTCTTGAGCGAACACATTTTTATGGAAAAATAGAACTACTTGTAGTAGTGCTTCGTAATGATTTTCATAAGACCCTATGGTTGTTCAAAGACCCTTTTATGCATTATGTCAGATATCAAGGAAAATCCATTCTGGCTTCAAAGGGGACTCATCTTCGTATGAAGAAATGGAAATCTTACCTTGTCCGTTTTTGGCAATCTCATTTTTACTTGTGGTCTCAACCGGACAGGATCCATATAAACCAATTATACAATCATTCTTTCTATTTTCTGGGCTATCTTTCAAGTGTACGACGAAATCCTTCGGTGGTAAGGAGTCAAATGTTAGAGAATTCATTTCTAATAGAGACTTCTATAAAGAAATTTGAGACCCTAATTCCAATTATTCCTCTGATTGGATCATTGGCTAAAGCGAAATTTTGTAACGTATCAGGGCACCCTATTAGTAAGCCGGCCCGGGCCGATTCGTCCGATTCTGATATTATCAATCGATTTGGGCGGATATACAGAAATCTTTCTCATTATCACAGTGGATCTTCAAAAAAA?GTATGGAAACCTACTAAGTGAGAACTTCCAAATTCAGAGAAACCCTGGAATTAAAAATGGGCAATCCTGAGCCAAATCCTGTGTTCAGAAAACAA-----GGTTCAGAAAGCGAGAATCAATAACAGAAAAA-GGATAGGTGCAGAGACTCAACGGAAGCTGTTCTAACAAATAGAGTTGACTGCATTGGTAGGGGAATTCTTTCCTTCTACCCAAACGACAGAAAGGATGACCTTGTATACGTACGTATACATACTGAAACATCAAACGATTAATCACGACTCGAATCAGTATTTTTTT-ATATGAAAAATTTCAGAATAGAAGGATTGTGAATTGATTCCGAGTTGAAGGAAGAATCGAATATTCAGAGATCAAATCATTCATTCCCGAGTCTAATAGATCTTTTGAAGAACTGATTAATCGGACGAGAATAAAGATAGAGTCCCATTCTACATGTCAATACAGACAACAATGAAATTTATAGTAAGAGGAAAATCCGTCGACTTTAAAAATCGTGAGGGTTCAAGTCCCTCTATCCCCAAT-AAAAAAGGCC
	'Cremastosperma_venezuelanum_0757'  GTGTCACATATACTAATACCTCACCCCGTCCATCTGGAAATCTTGGTTCAAATACTTCACTCTTGGATACAAGATGCCCCCTCTTTGCATTTATTGCGATTCTTTCTCCACGATTATCAGAATTCGAATAGTCTCAATGCTCCAAAGAAATCCATTTCCCTTTGTTCAAAAGAGAATCGAAGATTTTTCTTGTTCATATATAATTTTCATGTATATGAATGTGAATCGGTATTTGTTTTTCTCCGTAAACAATCTGATCATTTACGATCAACATCCTTTGGAACTGTTCTTGAGCGAACACATTTTTATGGAAAAATAGAACTACTTGTAGTAGTGCTTCGTAATGATTTTCATAAGACCCTATGGTTGTTCAAAGACCCTTTTATGCATTATGTCAGATATCAAGGAAAATCCATTCTGGCTTCAAAGGGGACTCATCTTCGTATGAAGAAATGGAAATCTTACCTTGTCCGTTTTTGGCAATCTCATTTTTACTTGTGGTCTCAACCGGACAGGATCCATATAAACCAATTATACAATCATTCTTTCTATTTTCTGGGCTATCTTTCAAGTGTACGACGAAATCCTTCGGTGGTAAGGAGTCAAATGTTAGAGAATTCATTTCTAATAGAGACTTCTAGAAAGAAATTTGAGACCCTAATTCCAATTATTCCTCTGATTGGATCATTGGCTAAAGCGAAATTTTGTAACGTATCAGGGCACCCTATTAGTAAGCCGGCCCGGGCCGATTCGTCCGATTCTGATATTATCAATCGATTTGGGCGGATATACAGAAATCTTTCTCATTATCACAGTGGATCTTCAAAAAAA?GTATGGAAACCTACTAAGTGAGAACTTCCAAATTCAGAGAAACCCTGGAATTAAAAATGGGCAATCCTGAGCCAAATCCTGTGTTCAGAAAACAA-----GGTTCAGAAAGCGAGAATCAATAACAGAAAAA-GGATAGGTGCAGAGACTCAACGGAAGCTGTTCTAACAAATAGAGTTGACTGCATTGGTAGGGGAATTCTTTCCTTCTACCCAAACGACAGAAAGGATGACCTTGTATACGTACGTATACATACTGAAACATCAAACGATTAATCACGACTCGAATCAGTATTTTTTT-ATATGAAAAATTTCAGAATAGAAGGATTGTGAATTGATTCCGAGTTGAAGGAAGAATCGAATATTCAGAGATCAAATCATTCATTCCCGAGTCTAATAGATCTTTTGAAGAACTGATTAATCGGACGAGAATAAAGATAGAGTCCCATTCTACATGTCAATACAGACAACAATGAAATTTATAGTAAGAGGAAAATCCGTCGACTTTAAAAATCGTGAGGGTTCAAGTCCCTCTATCCCCAAT-AAAAAAGGCC
	'Cremastosperma_spBaff_0758'        GTGTCACATATACTAATACCTCACCCCGTCCATCTGGAAATCTTGGTTCAAATACTTCACTCTTGGATACAAGATGCCCCCTCTTTGCATTTATTGCGATTCTTTCTCCACGACTATCAGAATTCGAATAGTCTCAATGCTCCAAAGAAATCCATTTCCCTTTGTTCAAAAGAGAATCGAAGATTTTTCTTGTTCATATATAATTTTCATGTATATGAATGCGAATCGGTATTTGTTTTTCTCCGTAAACAATCTGATYATTTACGATCAACATCCTTTGGAACTGTTCTTGAGCGAACACATTTTTATGGAAAAATAGAACTACTTGTAGTAGTGCTTCGTAATGATTTTCATAAGACCCTATGGTTGTTCAAAGACCCTTTTATGCATTATGTCAGATATCAAGGAAAATCCATTCTGGCTTCAAAGGGGACTCATCTTCGTATGAAGAAATGGAAATCTTACCTTGTCCGTTTTTGGCAATCTCATTTTTACTTGTGGTCTCAACCGGACAGGATCCATATAAACCAATTATACAATCATTCTTTCTATTTTCTGGGCTATCTTTCAAGTGTACGACGAAATCCTTCGGTGGTAAGGAGTCAAATGTTAGAGAATTCATTTCTAATAGAGACTTCTATAAAGAAATTTGAGACCCTAATTCCAATTATTCCTCTGATTGGATCATTGGCTAAAGCGAAATTTTGTAACGTATCAGGGCACCCTATTAGTAAGCCGGCCCGGGCCGATTCGTCCGATTCTGATATTATCAATCGATTTGGGCGGATATACAGAAATCTTTCTCATTATCACAGTGGATCTTCAAAAAAA?GTATGgAAACCTaCTAaGTGAGAACTTCCAAATTCAGAGAAACCCTGGAATTAAAAATGGGCAaTCCTGAGCCAAATCCTGTGTTCAGAAAACAA-----GGTTCAGAAAGCGAGAATCAATATCAGAAAAA-GGATAGGTGCAGAGACTCAA?GGAAGCTGTTCTAACAAATAGAGTTGACTGCATTGGTAGGGGAATTCTTTCCTTCTATCCAAACGACAGAAAGGATGACCTTGTATACGTACGTATACATACTGAAACATCAAACGATTAATCACGACTCGAATCAGTATTTTTTT-ATATGAAAAATTTCAGAATAGAAGGATTGTGAATTGATTCCGAGTTGAAGGAAGAATCGAATATTCAGAGATCAAATCATTCATTCCCGAGTCTAATAGATCTTTTGAAGAACTGATTAATCGGACGAGAATAAAGATAGAGTCCCATTCTACATGTCAATACAGACAACAATGAAGTTTATAGTAAGAGGAAAATCCGTCGACTTTAAAAATCGTGAGGGTTCAAGTCCCTCTATCCCCAAT-AAAAAAGGCC
	'Cremastosperma_pedunculatum_0760'  GTGTCACATATACTAATACCTCACCCCGTCCATCTGGAAATCTTGGTTCAAATACTTCACTCTTGGATACAAGATGCCCCCTCTTTGCATTTATTGCGATTCTTTCTCCACGACTATCAGAATTCGAATAGTCTCAATGCTCCAAAGAAATCCATTTCCCTTTGTTCAAAAGAGAATCGAAGATTTTTCTTGTTCATATATAATTTTCATGTATATGAATGTGAATCGGTATTTGTTTTTCTCCGTAAACAATCTGATCATTTACGATCAACATCCTTTGGAACTGTTCTTGAGCGAACACATTTTTATGGAAAAATAGAACTACTTGTAGTAGTGCTTCGTAATGATTTTCATAAGACCCTATGGTTGTTCAAAGACCCTTTTATGCATTATGTCAGATATCAAGGAAAATCCATTCTGGCTTCAAAGGGGACTCATCTTCGTATGAAGAAATGGAAATCTTACCTTGTCTGTTTTTGGCAATCTCATTTTTACTTGTGGTCTCAACCGGACAGGATCCATATAAACCAATTATACAATCATTCTTTCTATTTTCTGGGCTATCTTTCAAGTGTACGACGAAATCCTTCGGTGGTAAGGAGTCAAATGTTAGAGAATTCATTTCTAATAGAGACTTCTATAAAGAAATTTGAGACCCTAATTCCAATTATTCCTCTGATTGGATCATTGGCTAAAGCGAAATTTTGTAACGTATCAGGGCACCCTATTAGTAAGCCGGCCCGGGCCGATTCGTCCGATTCTGATATTATCAATCGATTTGGGCGGATATACAGAAATCTTTCTCATTATCACAGTGGATCTTCAAAAAAA?GTATGGAAACCTASTAAGTGAGAACTTCCAAATTCAGAGAAACCCTGGAATTAAAAATGGGCAATCCTGAGCCAAATCCTGTGTTCAGAAAACAA-----GGTTCAGAAAGCGAGAATCAATAACAGAAAAA-GGATAGGTGCAGAGACTCAACGGAAGCTGTTCTAACAAATAGAGTTGACTGCATTGGTAGGGGAATTCTTTCCTTCTACCCAAACGACAGAAAGGATGACCTTGTATACGTACGTATACATACTGAAACATCAAACGATTAATCACGACTCGAATCAGTATTTTTTT-ATATGAAAAATTTCAGAATAGAAGGATTGTGAATTGATTCCGAGTTGAAGGAAGAATCGAATATTCAGAGATCAAATCATTCATTCCCGAGTCTAATAGATCTTTTGAAGAACTGATTAATCGGACGAGAATAAAGATAGAGTCCCATTCTACATGTCAATACAGACAACAATGAAATTTATAGTAAGAGGAAAATCCGTCGACTTTAAAAATCGTGAGGGTTCAAGTCCCTCTATCCCCAAT-AAAAAAGGCC
	'Cremastosperma_westrae_0761'       GTGTCACATATACTAATACCTCACCCCGTCCATCTGGAAATCTTGGTTCAAATACTTCACTCTTGGATACAAGATGCCCCCTCTTTGCATTTATTGCGATTCTTTCTCCACGACTATCAGAATTCGAATAGTCTCAATGCTCCAAAGAAATCCATTTCCCTTTGTTCAARAGAGAATCGAAGATTTTTCTTGTTCATATATAATTTTCATGTATATGAATGTGAATCGGTATTTGTTTTTCTCCGTAAACAATCTGATCATTTACGATCAACATCCTTTGGAACTGTTCTTGAGCGAACACATTTTTATGGAAAAATGGAACTACTTGTAGTAGTGCTTCGTAATGATTTTCATAAGACCCTATGGTTGTTCAAAGACCCTTTTATGCATTATGTCAGATATCAAGGAAAATCCATTCTGGCTTCAAAGGGGACTCATCTTCGTATGAAGAAATGGAAATCTTACCTTGTCCGTTTTTGGCAATCTCATTTTTCCTTGTGGTCTCAACCGGACAGGATCCGTATAAACCAATTATACAATCATTCTTTCTATTTTCTGGGCTATCTTTCAAGTGTACGACGAAATCCTTCGGTGGTAAGGAGTCAAATGTTAGAGAATTCATTTCTAATAGAGACTTCTATAAAGAAATTTGAGACCCTAATTCCAATTATTCCTCTGATTGGATCATTGGCTAAAGCGAAATTTTGTAACGTATCAGGGCACCCTATTAGTAAGCCGGCCCGGGCCGATTCGTCCGATTCTGATATTATCAATCGATTTGGGCGGATATACAGAAATCTTTCTCATTATCACAGTGGATCTTCAAAAAAA?GTATGgaAACCTaCTaAGTGAGAACTTCCaAATTCAGAGAAACCCTGGAATTAAAAATGGGCAATCCTGAGCCAAATCCTGTGTTCAGAAAACAA-----GGTTCAGAAAGCGAGAATCAATAACAGAAAAA-GGATAGGTGCAGAGACTCAACGGAAGCTGTTCTAACAAATAGAGTTGACTGCATTGGTAGGGGAATTCTTTCCTTCTACCCAAACGACAGAAAGGATGACCTTGTATACGTACGTATACATACTGAAACATCAAACGATTAATCACGACTCGAATCAGTATTTTTTTTATATGAAAAATTTCAGAATAGAAGGATTGTGAATTGATTCCGAGTTGAAGGAAGAATCGAATATTCAGAGATCAAATCATTCATTCCCGAGTCTAATAGATCTTTTGAAGAACTGATTAATCGGACGAGAATAAAGATAGAGTCCCATTCTACATGTCAATACAGACAACAATGAAATTTATAGTAAGAGGAAAATCCGTcGACTTTCAAAATCGTGAGGGTTCAAGTCCCTCTATCCCCAAT-AAAAAAGGCC
	'Cremastosperma_sp_0765'            GTGTCACATATACTAATACCTCACCCCGYCCATCTGGAAATCTTGGTTCAAATACTTCACTCTTGGATACAAGATGCCCCCTCTTTGCATTTATTGCGATYCTTTCTCCACGACTATCAGAATTCGAATAGTCTCAATGCTCCAAAGAAATCCATTTCCCTTTGTTCAAAAGAGAATCRAAGATTYTTCTTGTTCATATATAATTTTCATGTATATGAATGTGAATCRGTATTTGTTTTTCTCCGTAAACAATCTGATCATTTACGATCAACATCCTTTGGRACTGTTCTTGAGCGAACACATTTTTATGGAAAAATAGAACTACTTGTAGTAGTGCTTCGTAATGATTTTCATAAGACCCTATGGTTGTTCAAAGACCCTTTTATGCATTATGTCAGATATCAAGGAAAATCCATTCTGGCTTCAAAGGGGACTCATCTTCGTATGAAGAAATGGAAATCTTACCTTGTCCGTTTTTGGCAATCTCATTTTTACTTGTGGTCTCAACCGGACAGGATCCATATAAACCAATTATACAATCATTCTTTCTATTTTCTGGGCTATCTTTCAAGTGTACGACGAAATCCTTCGGTGGTAAGGAGTCAAATGTTAGAGAATTCATTTCTAATAGAGACTTCTATAAAGAAATTTGAGACCCTAATTCCAATTATTCCTCTGATTGGATCATTGGCTAAAGCGAAATTTTGTAACGTATCAGGGCACCCTATTAGTAAGCCGGCCCGGGCCGATTCGTCCGATTCTGATATTATCAATCGATTTGGGCGGATATACAGAAATCTTTCTCATTATCACAGTGGATCTTCAAAAAAA?GTATGGAAACCTACTAAGTGAGAACTTCCAAATTCAGAGAAACCCTGGAATTAAAAATGGGCAATCCTGAGCCAAATCCTGTGTTCAGAAAACAA-----GGTTCAGAAAGCGAGAATCAATAACAGAAAAA-GGATAGGTGCAGAGACTCAACGGAAGCTGTTCTAACAAATAGAGTTGACTGCATTGGTAGGGGAATTCTTTCCTTCTACCCAAACGACAGAAAGGATGACCTTGTATACGTACGTATACATACTGAAACATCAAACGATTAATCACGACTCGAATCAGTATTTTTTT-ATATGAAAAATTTCAGAATAGAAGGATTGTGAATTGATTCCGAGTTGAAGGAAGAATCGAATATTCAGAGATCAAATCATTCATTCCCGAGTCTAATAGATCTTTTGAAGAACTGATTAATCGGACGAGAATAAAGATAGAGTCCCATTCTACATGTCAATACAGACAACAATGAAATTTATAGTAAGAGGAAAATCCGTCGACTTTAAAAATCGTGAGGGTTCAAGTCCCTCTATCCCCAAA-AAAAAAGGCC
	'Cremastosperma_stenophyllum_0767'  GTGTCACATATACTAATACCTCACCCCGTCCATCTGGAAATCTTGGTTCAAATACTTCACTCTTGGATACAAGATGCCCCCTCTTTGCATTTATTGCGATTCTTTCTCCACGACTATCAGAATTCGAATAGTCTCAATGCTCCAAAGAAATCCATTTCCCTTTGTTCAAAAGAGAATCGAAGATTTTTCTTGTTCATATATAATTTTCATGTATATGAATGTGAATCGGTATTTGTTTTTCTCCGTAAACAATCTGATCATTTACGATCAACATCCTTTGGAACTGTTCTTGAGCGAACACATTTTTATGGAAAAATAGAACTACTTGTAGTAGTGCTTCGTAATGATTTTCATAAGACCCTATGGTTGTTCAAAGACCCTTTTATGCATTATGTCAGATATCAAGGAAAATCCATTCTGGCTTCAAAGGGGACTCATCTTCGTATGAAGAAATGGAAATCTTACCTTGTCCGTTTTTGGCAATCTCATTTTTACTTGTGGTCTCAACCGGACAGGATCCATATAAACCAATTATACAATCATTCTTTCTATTTTCTGGGCTATCTTTCAAGTGTACGACGAAATCCTTCGGTGGTAAGGAGTCAAATGTTAGAGAATTCATTTCTAATAGAGACTTCTATAAAGAAATTTGAGACCCTAATTCCAATTATTCCTCTGATTGGATCATTGGCTAAAGCGAAATTTTGTAACGTATCAGGGCACCCTATTAGTAAGCCGGCCCGGGCCGATTCGTCCGATTCTGATATTATCAATCGATTTGGGCGGATATACAGAAATCTTTCTCATTATCACAGTGGATCTTCAAAAAAA?????????????????AGTGAGACCTTCCAGAYTCA?ASAAACCCTGGAATTAAAARTGGGC?ATCCTGAGCCAAATCCTGTGTTCAGAAAACAA-----GGTTCAGAAAGCGAGAACCAAKAWCAGAAAAA-GGATAGGTGCAGAGACTCAACGGAAGCTGTTCTAACAAATAGAGTTGACTGCATTGGTAGGGGAATTCTTTCCTTCTACCCAAACGACAGAAAGGATGACCTTGTATACGTACGTATACATACTGAAACATCWAACGATTAATCACGACTCGAATCAGTATTTTTTT-ATATGAAAAATTTCAGAATAGAAGGATTGTGAATTGATTCCGAGTTGAAGGAAGAATCGAATATTCAGAGATCAAATCATTCATTCCCGAGTCTAATAGATCTTTTGAAGAACTGATTAATCGGACGAGAATAAAGATAGAGTCCCATTCTACATGTCARTACAGACAACAATGAAGTTTATAGTAAGAGGAAAATCCGTCG?????????????????GGTTCAAGTCCCTCTATCCCCAAT-AAAAAAGGCC
	'Cremastosperma_oblongum_1097'      ????????????????????????????????????????????????????????????????????????????????????????????????????????????????????????????????????????????????????????????????????????????????????????????????????????????????????????????????????????????????????????????????????????????????????????GaACTGTTCTTGAGCGAACACATTTTTATGGAAAAATAGAACTACTTGTAGTAGTGCTTCGTAATGATTTTCATAAGACCCTATGGTTGTTCAAAGACCCTTTTATGCATTATGTCAGATATCAAGGAAAATCCATTCTGGCTTCAAAGGGGACTCATCTTCGTATGAAGAAATGGAAATCTTACCTTGTCCGTTTTTGGCAATCTCATTTTTACTTGTGGTCTCAACCGGACAGGATCCATATAAACCAATTATACAATCATTCTTTCTATTTTCTGGGCTATCTTTCAAGTGTACGACGAAATCCTTCGGTGGTAAGGAGTCAAATGTTAGAGAATTCATTTCTAATAGAGACTTCTATAAAGAAATTTGAGACCCTAATTCCAATTATTCCTCTGATTGGATCATTGGCTAAAGCGAAATTTTGTAACGTATCAGGGCACCCTATTAGTAAGCCGGCCCGGGCCGATTCGTCCGATTCTGATATTATCAATCGATTTGGGCGGATATACAGAAATCTTTCTCATTATCACAGTGGATCTTCAAAA????GTATGGAAACCTACTAAGTGAgAACTTCCAAATTCRGARAAABCCTGGAATTAAAAATGGGCAATCCTGAGCCAAATCCTGTGTtCAGAAAACAA-----GGTTCAGAAAGCGAGAATCAATAACAGAAAAA-GGATAGGTGCAGAGACTCAACGGAAGCTGTTCTAACAAATAGAGTTGACTGCATTGGTAGGGGAATTCTTTCCTTCTACCCAAACGACAGAAAGGATGACCTTGTATACGTACGTATACATACTGAAACATCAAACGATTAATCACGACTCGAATCAGTATTTTTTT-ATATGAAAAATTTCAGAATAGAAGGATTGTGAATTGATTCCGAGTTGAAGGAAGAATCGAATATTCAGAGATCAAATCATTCATTCCCGAGTCTAATAGATCTTTTGAAGAACTGATTAATCGGACGAGAATAAAGATAGAGTCCCATTCTACATGTCAATACAGACAACAATGAAATTTATAGTAAGAGGAAAATCCGTCGACTTTAAAAATCGTGAGGGTTCAAGTCCCTCTATCCCCAAT-AAAAAAGGCC
	'Cremastosperma_pendulum_1098'      GTGTCACATATACTAATACCTCACCCCGTCCATCTGGAAATCTTGGTTCAAATACTTCACTCTTGGATACAAGATGCCCCCTCTTTGCATTTATTGCGATTCTTTCTCCACGACTATCAGAATTCGAATAGTCTCAATGCTCCAAAGAAATCCATTTCCCTTTGTTCAAAAGAGAATCGAAGATTTTTCTTGTTCATATATAATTTTCATGTATATGAATGTGAATCGGTATTTGTTTTTCTCCGTAAACAATCTGATCATTTACGATCAACATCCTTTGGAACTGTTCTTGAGCGAACACATTTTTATGGAAAAATAGAACTACTTGTAGTAGTGCTTCGTAATGATTTTCATAAGACCCTATGGTTGTTCAAAGACCCTTTTATGCATTATGTCAGATATCAAGGAAAATCCATTCTGGCTTCAAAGGGGACTCATCTTCGTATGAAGAAATGGAAATCTTACCTTGTCCGTTTTTGGCAATCTAATTTTTACTTGTGGTCTCAACCGGACAGGATCCATATAAACCAATTATACAATCATTCTTTCTATTTTCTGGGCTATCTTTCAAGTGTACGACGAAATCCTTCGGTGGTAAGGAGTCAAATGTTAGAGAATTCATTTCTAATAGAGACTTCTATAAAGAAATTTGAGACCCTAATTCCAATTATTCCTCTGATTGGATCATTGGCTAAAGCGAAATTTTGTAACGTATCAGGGCACCCTATTAGTAAGCCGGCCCGGGCCGATTCGTCCGATTCTGATATTATCAATCGATTTGGGCGGATATACAGAAATCTTTCTCATTATCACAGTGGATCTTC???????????????????TACTAAGTGAGAACTTCCaaaTTCAGAGAAAcCCTGGAATGAAAAATGGGCAATCCTGAGCCAAATCCTGTGTtCAGAAAACAA-----GGTTCAGAAAGCGAGAATCAATAACAGAAAAA-GGATAGGTGCAGAGACTCAACGGAAGCTGTTCTAACAAATAGAGTTGACTGCATTGGTAGGGGAATTCTTTCCTTCTACCCAAACGACAGAAAGGATGACCTTGTATACGTACGTATACATACTGAAACATCAAACGATTAATCACGACTCGAATCAGTATTTTTTT-ATATGAAAAATTTCAGAATAGAAGGATTGTGAATTGATTCCGAGTTGAAGGAAGAATCGAATATTCAGAGATCAAATCATTCATTCCCGAGTCTAATAGATCTTTTGAAGAACTGATTAATCGGACGAGAATAAAGATAGAGTCCCATTCTACATGTCAATACAGACAACAATGAAATTTATAGTAAGAGGAAAATCCGTCGACTTTTAAAATCGTGAGGGTTCAAGTCCCTCTATCCCCAAT-AAAAAAGGCC
	'Cremastosperma_yamayakatense_1099' ????????????????????????????????????????????????????????????????????????????????????????????????????????????????????????????????????????????????????????????????????????????????????????????????????????????????????????????????????????????????????????????????????????????????????????GAGCTGTTCTTGAGCGAACACATTTTTATGGAAAAATAGAACTACTTGTAGTAGTGCTTCGTAATGATTTTCATAAGACCCTATGGTTGTTCAAAGACCCTTTTATGCATTATGTCAGATATCAAGGAAAATCCATTCTGGCTTCAAAGGGGACTCATCTTCGTATGAAGAAATGGAAATCTTACCTTGTCTGTTTTTGGCAATCTCATTTTTACTTGTGGTCTCAACCGGACAGGATCCATATAAACCAATTATACAATCATTCTTTCTATTTTCTGGGCTATCTTTCAAGTGTACGACGAAATCCTTCGGTGGTAAGGAGTCAAATGTTAGAGAATTCATTTCTAATAGAGACTTCTATAAAGAAATTTGAGACCCTAATTCCAATTATTCCTCTGATTGGATCATTGGCTAAAGCGAAATTTTGTAACGTATCAGGGCACCCTATTAGTAAGCCGGCCCGGGCCGATTCGTCCGATTCTGATATTATCAATCGATTTGGGCGGATATACAGAAATCTTTCTCATTATCACAGTGGATCTTCAAAAAAA?GTATGGAAACCTACTAAGTGAGAACTTCCAAATTCAGAGAAACCCTGGAATTAAAAATGGGCAATCCTGAGCCAAATCCTGTGTTCAGAAAACAA-----GGTTCAGAAAGCGAGAATCAATAACAGAAAAA-GGATAGGTGCAGAGACTCAACGGAAGCTGTTCTAACAAATAGAGTTGACTGCATTGGTAGGGGAATTCTTTCCTTCTACCCAAACGACAGAAAGGATGACCTTGTATACGTACGTATACATACTGAAACATCAAACGATTAATCACGACTCGAATCAGTATTTTTTT-ATATGAAAAATTTCAGAATAGAAGGATTGTGAATTGATTCCGAGTTGAAGGAAGAATCGAATATTCAGAGATCAAATCATTCATTCCCGAGTCTAATAGATCTTTTGAAGAACTGATTAATCGGACGAGAATAAAGATAGAGTCCCATTCTACATGTCAATACAGACAACAATGAAATTTATAGTAAGAGGAAAATCCGTCGACTTTAAAAATCGTGAGGGTTCAAGTCCCTCTATCCCCAAT-AAA?AAGGCC
	'Cremastosperma_bullatum_1100'      GTGTCACATATACTAATACCTCACCCCGTCCATCTGGAAATCTTGGTTCAAATACTTCACTCTTGGATACAAGATGCCCCCTCTTTGCATTTATTGCGATTCTTTCTCCACGACTATCAGAATTCGAATAGTCTCAATGCTCCAAAGAAATCCATTTCCCTTTGTTCAAAAGAGAATCGAAGATTTTTCTTGTTCATATATAATTTTCATGTATATGAATGTGAATCGGTATTTGTTTTTCTCCGTAAACAATCTGATCATTTACGATCAACATCCTTTGGAACTGTTCTTGAGCGAACACATTTTTATGGAAAAATAGAACTACTTGTAGTAGTGCTTCGTAATGATTTTCATAAGACCCTATGGTTGTTCAAAGACCCTTTTATGCATTATGTCAGATATCAAGGAAAATCCATTCTGGCTTCAAAGGGGACTCATCTTCGTATGAAGAAATGGAAATCTTACCTTGTCCGTTTTTGGCAATCTCATTTTTACTTGTGGTCTCAACCGGACAGGATCCATATAAACCAATTATACAATCATTCTTTCTATTTTCTGGGCTATCTTTCAAGTGTACGACGAAATCCTTCGGTGGTAAGGAGTCAAATGTTAGAGAATTCATTTCTAATAGAGACTTCTATAAAGAAATTTGAGACCCTAATTCCAATTATTCCTCTGATTGGATCATTGGCTAAAGCGAAATTTTGTAACGTATCAGGGCACCCTATTAGTAAGCCGGCCCGGGCCGATTCGTCCGATTCTGATATTATCAATCGATTTGGGCGGATATACAGAAATCTTTCTCATTATCACAGTGGATCTTCAAAAAAA??????????????????????????TTCCAAaTTCAGAGAAACCctGGaATTAAAAAtGGGCAATCCTGAGCCAAATCCTGTGTTCAGAAAACAA-----GGTTCAGAAAGCGAGAATCAATAACAGAAAAA-GGATAGGTGCAGAGACTCAACGGAAGCTGTTCTAACAAATAGAGTTGACTGCATTGGTAGGGGAATTCTTTCCTTCTACCCAAACGACAGAAAGGATGACCTTGTATACGTACGTATACATACTGAAACATCAAACGATTAATCACGACTCGAATCAGTATTTTTTT-ATATGAAAAATTTCAGAATAGAAGGATTGTGAATTGATTCCGAGTTGAAGGAAGAATCGAATATTCAGAGATCAAATCATTCATTCCCGAGTCTAATAGATCTTTTGAAGAACTGATTAATCGGACGAGAATAAAGATAGAGTCCCATTCTACATGTCAATACAGACAACAATGAAATTTATAGTAAGAGGAAAATCCGTCGACTTTAAAAATCGTGAGGGTTCAAGTCCCTCTATCCCCAAT--AAAAAGGCC
	'Cremastosperma_yamayakatense_1101' ????????????????????????????????????????????????????????????????????????????????????????????????????????????????????????????????????????????????????????????????????????????????????????????????????????????????????????????????????????????????????????????????????????????????????????GAgCTGTTCTTGAGCGAACACATTTTTATGGAAAAATAGAACTACTTGTAGTAGTGCTTCGTAATGATTTTCATAAGACCCTATGGTTGTTCAAAGACCCTTTTATGCATTATGTCAGATATCAAGGAAAATCCATTCTGGCTTCAAAGGGGACTCATCTTCGTATGAAGAAATGGAAATCTTACCTTGTCTGTTTTTGGCAATCTCATTTTTACTTGTGGTCTCAACCGGACAGGATCCATATAAACCAATTATACAATCATTCTTTCTATTTTCTGGGCTATCTTTCAAGTGTACGACGAAATCCTTCGGTGGTAAGGAGTCAAATGTTAGAGAATTCATTTCTAATAGAGACTTCTATAAAGMAATTTGAGACCCTAATTCCAATTATTCCTCTGATTGGATCATTGGCTAAAGCGAAATTTTGTAACGTATCAGGGCACCCTATTAGTAAGCCGGCCCGGGCCGATTCGTCCGATTCTGATATTATCAATCGATTTGGGCGGATATACAGAAATCTTTCTCATTATCACAGTGGATCTTCAAAAAAA??????????????????????????????????????????????????????????????????????????????????????????????????????????????????????????????????????????????????AGACTCAACGGAAGCTGTTCTAACAAATAGAGTTGACTGCATWGGTAGGGGAATTCTTTCCTTCTACCCAAACGACAGAAAGGATGACCTTGTATACGTACGTATACATACTGAAACATCAAACGATTAATCACGACTCGAATCAGTATTTTTTT-ATATGAAAAATTTCAGAATAGAAGGATTGTGAATTGATTCCGAGTTGAAGGAAGAATCGAATATTCAGAGATCAAATCATTCATTCCCGAGTCTAATAGATCTTTTGAAGAACTGATTAATCGGACGAGAATAAAGATAGAGTCCCATTCTACATGTCAATACAGACAACAATGAAATTTATAGTAAGAGGAAAATCCGTCGACTTTAAAAATCGTGAGGGTTCAAGTCCCTCTATCCCCAAT-AAAAAAGGCC
	'Cremastosperma_bullatum_1102'      GTGTCACATATACTAATACCTCACCCCGTCCATCTGGAAATCTTGGTTCAAATACTTCACTCTTGGATACAAGATGCCCCCTCTTTGCATTTATTGCGATTCTTTCTCCACGACTATCAGAATTCGAATAGTCTCAATGCTCCAAAGAAATCCATTTCCCTTTGTTCAAAAGAGAATCGAAGATTTTTCTTGTTCATATATAATTTTCATGTATATGAATGTGAATCGGTATTTGTTTTTCTCCGTAAACAATCTGATCATTTACGATCAACATCCTTTGGAACTGTTCTTGAGCGAACACATTTTTATGGAAAAATAGAACTACTTGTAGTAGTGCTTCGTAATGATTTTCATAAGACCCTATGGTTGTTCAAAGACCCTTTTATGCATTATGTCAGATATCAAGGAAAATCCATTCTGGCTTCAAAGGGgACTCATCTTCGTATGAAGAAATGGAAATCTTACCTTGTCCGTTTTTGGCAATCTCATTTTTACTTGTGGTCTCAACCGGACAGGATCCATATAAACCAATTATACAATCATTCTTTCTATTTTCTGGGCTATCTTTCAAGTGTACGACGAAATCCTTCGGTGGTAAGGAGTCAAATGTTAGAGAATTCATTTCTAATAGAGACTTCTATAAAGAAATTTGAGACCCTAATTCCAATTATTCCTCTGATTGGATCATTGGCTAAAGCGAAATTTTGTAACGTATCAGGGCACCCTATTAGTAAGCCGGCCCGGGCCGATTCGTCCGATTCTGATATTATCAATCGATTTGGGCGGATATACAGAAATCTTTCTCATTATCACAGTGGAT????????????????????????????????????????????????????????????????????????????????????????????GTGTTCAGAAAACAA-----GGTTCAGAAAGCGAGAATCAATAACAGAAAAA-GGATAGGTGCAGAGACTCAACGGAAGCTGTTCTAACAAATAGAGTTGACTGCATTGGTAGGGGAATTCTTTCCTTCTACCCAAACGACAGAAAGGATGACCTTGTATACGTACGTATACATACTGAAACATCAAACGATTAATCACGACTCGAATCAGTATTTTTTT-ATATGAAAAATTTCAGAATAGAAGGATTGTGAATTGATTCCGAGTTGAAGGAAGAATCGAATATTCAGAGATCAAATCATTCATTCCCGAGTCTAATAGATCTTTTGAAGAACTGATTAATCGGACGAGAATAAAGATAGAGTCCCATTCTACATGTCAATACAGACAACAATGAAATTTATAGTAAGAGGAAAATCCGTCGACTTTAAAAATCGTGAGGGTTCAAGTCCCTCTATCCCCAAT--AAAAAGGCC
	'Cremastosperma_magdalenae_1270'    GTGTCACATATACTAATACCTCACCCCGTCCATCTGGAAATCTTGGTTCAAATACTTCACTCTTGGATACAAGATGCCCCCTCTTTGCATTTATTGCGATTCTTTCTCCACGACTATCAGAATTCAAATAGTCTCAATGCTCCAAAGAAATCGATTTCCCTTTGTTCAAAAGAGAATCGAAGATTTTTCTTGTTCATATATAATTTTCATGTATATGAATGTGAATCGGTATTTGTTTTTCTCCATAAACAATCTGATCATTTACGATCAACATCCTTTGGAACTGTTCTTGAGCGAACACATTTTTATGGAAAAATAGAACTACTTGTAGTAGTGCTTCGTAATGATTTTCATAAGACCCTATGGTTGTTCAAAGACCCTTTTATGCATTATGTCAGATATCAAGGAAAATCCATTCTGGCTTCAAAGGGGACTCATCTTCGTATGAAGAAATGGAAATCTTACCTTGTCCGTTTTTGGCAATCTCATTTTTACTTGTGGTCTCAACCGRACAGGATCCATATAAACCAATTATACAATCATTCTTTCTATTTTCTGGGCTATCTTTCAAGTGTACGACGAAATCCTTCGGTGGTAAGGAGTCAAATGTTAGAGAATTCATTTCTAATAGAGACTTCTATAAAGAAATTTGAGACCCTAATTCCAATTATTCCTCTGATTGGATCATTGGCTAAAGCGAAATTTTGTAACGTATCAGGGCACCCTATTAGTAAGCCGGCCCGGGCCGATTCGTCCGATTCTGATATTATCAATCGATTTGGGCGGATATACAGAAATCTTTCTCATTATCACAGTGGATCTTCAAAAAAA????????????TA-TAAGTGAGAACTTCCAAATTCAGAGAAACCCTGGAaTtaAAAATGGGCAATCCTGAGCCAAATCCTGTGTTCAGAAAACAA-----GGTTCAGAAAGCGAGAATCAATAACAGAAAAA-GGATAGGTGCAGAGACTCAACGGAAGCTGTTCTAACAAATAGAGTTGACTGCATTGGTAGGGGAATTCTTTCCTTCTACCCAAACGACAGAAAGGATGACCTTGTATACGTACGTATACATACTGAAACATCAAACGATTAATCACGACTCGAATCAGTATTTTTTT-ATATGAAAAATTTCAGAATAGAAGGATTGTGAATTGATTCCGAGTTGAAGGAAGAATCGAATATTCAGAGATCAAATCATTCATTCCCGAGTCTAATAGATCTTTTGAAGAACTGATTAATCGGACGAGAATAAAGATAGAGTCCCATTCTACATGTCAATACAGACAACAATGAAATTTATAGTAAGAGGAAAATCCGTCGACTTTAAAAATCGTGAGGGTTCAAGTCCCTCTATCCCCAAT-AAAAAAGGCC
	'Mosannona_xanthochlora'            ???????????????????????????????????????????????????????????????????????????????????????????????????????????????????????????????????????????????????????????????????????????????????????????????????????????????????????????????????????????????????????????????????????????????????????????????????????????????????????????????????????????????????????????????????????????????????????????????????????????????????????????????????????????????????????????????????????????????????????????????????????????????????????????????????????????????????????????????????????????????????????????????????????????????????????????????????????????????????????????????????????????????????????????????????????????????????????????????????????????????????????????????????????????????????????????????????????????????????????????????????????????????????????????????GGTATGGAAACCTACTAAGTGAGAACTTCCAAATTCAGAGAAACCCTGGAATTAAAAATGGGCAATCCTGAGCCAAATCCTGTGTTCAGAAAACAA-----GGTTCAGAAAGCGAGAATCAAAAACAGAAAAA-GGATAGGTGCAGAGACTCAATGGAAGCTGTTCTAACAAATAGAGTTGACTGGATTGGTAGGGGAATTCTTTCCTTCTATACAAACGACAGAAAGGATGACCTTGTATACGTACGTATACAGACTGAAACATCAAACGATTAATCACGACTCGAATCAGTATTTTTTT-ATATGAAAAATTTCAGAATAGAAGGATTGTGAATTGATTCCAAGTTGAAGGAAGAATCGAATATTCAGAGATCAAATCATTCATTCCCGAGTCTAATAGATCTTTTGAAGATCTGATTAATCGGACGAGAATAAAGATAGAGTCCCATTCTACATGTCAATACAGACAATAATGAAATTTATAGTAAGAGGAAAATCCGTCGACTTTAAAAATCGTGAGGGTTCAAGTCCCTCTATCCCCA?????????????


	'Ephedranthus_parviflorus_0031'     CATTTTCCCCCCCC------AACCATTTATCCCTCTTTTTTGTCAGTTCTTCAAAATTCGTTATGTTTCTCATTCACTCTACTCTTTCACAAATGGGCCCGACCAGAAATGTTTCTCTCTTATCACAAGTTTTGTGATAGATATGATGTACGTACAAATGAACAGATTATGAATGGGCTGGGCAAGGAATCTCCACTATTGAATCATTCACAGTAATATCATTACTCTTATACAAAGTCTTCTTTTTTAAGGTACAAGAAATTCCAGGACCTAGGTAAGATTTTGTAATGTTTTTTGAGTCTCTTTAATTGACATAGACCCAAGTCCTCTAGGAGGATGATGCATCGAGAATGG??????ACGTAATGCTCATAACTTCCCTCTAGACCTAGCTGCTGTCGAAGTTCCATCTGTAAATGGATAATACTTCAGCGTTAGTCTGAGTGTACACGGGTTGTTGAAGGATCAGATCAATGCCAACAACTTCTATCAACAT---------------GTTGGCATTGATCTGTTCGATTCAGTAGTCTTTTAATCA-ATAAG---CATTTAATCCATTGAATAAA-GGATTATTTCTGGTTGGTTCACGATCGAACCGCCTATTTTTGTTATGTACTGATCTGTACT----------AGAATTTATGTATGTTCC---------T-CTAAAG--CATTTTATTCTATACAA-----------------TTTAGAGGAATT-GCCTTTC----TATCT----CTCATTTTAT-----AGAGAGTTTATATAGAGAGGAGGGGCGGATGTAGCCAAGGGGCTCAAGGCAGTGGATTTGTGAAT????????????????????????????????????????????????????????????????????????????????????????????????????????????????????????????????????????????????????????????????????????????????????????????????????????????????????????????????????????????????????????????????????????????????????????????????????????????????????????????????????????????????????????????????????????????????????????????????????????????????????????????????????????????????????????????????????????????????????????????????????????????????????????????????????????????????????????????????????????
	'Malmea_dielsiana_0260'             CATTTTCCCCCCC-------AACTATTTATCCCTCTTTTTTGTCAGTTCTTCAAAATTCGTTATGTTTCTCATTTACTCTACTCTTTCACAAATGGGTCCGACCAGAAATGTTTCTCTCTTATCACAAGTTTTGTGATAGATATGATGTACGTACAAATGAACAGATAATGAATGGGC--------GAATCTCCACTATTGAATCATTCACAGTAATATCATTACTCTTATACAAAGTCTTCTTTTTTAAGGTACAATAAATTCCAGGACCTAGGTAAGATTTCGTAATGTTTTTTGGGTCTCTTTAATTGACATAGACCCAAGTCCTCTAGGAGGATGATGCGTCGAGAATGGGCATGAACGTAATGCTCATAACTTCCCTCTAGACCTAGCTGCTGTCGAAGTTCCATCTGTAAATGGATAATACTTCAGCGTTAGTCTGAGTGTACGCGAGTTGTTGAAGGATCAGATCAATGCCAACAACTTCTATCAACAA---------------GTTGGCATTGATCTGTTCGATTCAGTAGTTTTTTAATCACATAAGAAGTATTTTTTCCATTGAAAAAATGGATTATTTCTGGTTGGGTCACGATCGAACCGCCTATTTTTGTTCTGTACTGATCTGTACT----------AGAATTTTTGTATGTTCC---------T-CTAAAT--CGTTTTATTCTATACAA-----------------TTTAGAGGATTT-GCCTTTC----TATCT----CTCATTTAAT-----AGAGAGTTTATATAGAGAGGAGGGGCGGATGTAGCCAAGTGGCTCAAGGCAGTGGATTTGTGAATCCACGTTACTATATCAATAGGATTGGGACTTCTACTTGTTCCGACTGTGACAAAAAATGCTCGTCGTATGTGGGCTTTTCCTAGTGTTTCATTATTAAGTATAGTTATGGTTTTTTCGGCCGATATATCTATTCAACAAATAAATGGCAGTTCCGTCTATCAATATCTCTGTTCTTGGACTATCAATAATGATTTTTCTTTCGAGTTCGGCCATTTAATCGACCCACTTACTTCTATTATGTCAATACTAATCACTACAGTTGGAATCATGGTTCTTATTTATAGTGACAATTATATGTCTCATGATCAAGGATATTTGAGATTTTTTACTTCTATGAGTTTTTCCACTACTTCCATGTTGGGATTAGTTACTAGTTCCAATTTGATACAAATTTATATTTTTTGGGAATTGGTGGGAATGTGTTCGTATCTATTAATAGGTTTTTGGTTCACGCGACCAATTGCAGCAAATGCTTGTCAAAAAGCGTTTGTAACGAATCGTGTAGGGGATTTTGGTTTATTATTAGGAATCTTAGGTTTTTATTGGATAAC
	'Klarobelia_stipitata_0253'         CATTTTCCCCCCC-------AACCATTTATCCCTCTTTTTTGTCAGTTCTTCAAAATTCGTTATGTTTCTCATTCACTCTACTCTTTCACAAATGGGCCCGACCAGAAATGTTTCTCTCTTATCACAAGTTTTGTGATAGATATGATGTACGTACAAATGAACAGATTATGAATGGGCTGGGCAAGGAATCTTCACTATTGAATCATTCACAGTAATATCATTACTCTTATACAAAGTCTTCTTTTTTAAGGTACAAGAAATTCCAGGACCTAGGTAAGATTTTGTAATGTTTTTTGAGTCTCTTTAATTGACATAGACCCAAGTCCTCTAGGAGGATGATGCATCAAGAATGGGCATGAACGTAATGCTCATAACTTCCCTCTAGACCTAGCTGCTGTCGAAGTTCCATCTGTAAATGGATAATACTTCAGCGTTAGTCTGAGTGTACACGAGTTGTTGAAGGATCAGATCAATGCCAACAACTTCTATCAACAA---------------GTTGGCATTGATCTGTTCGATTCAGTAGTCTTTTAATCA-ATAAG---TATTTTTTCCATTGAATAAA-GGATTATTTCTGGTTGGTTCACGATCGAACCGCCTATTTTTGTTCTGTACTGATCTGTACT----------AGAATTTATGTATGTTCC---------T-CTAAAT--CATTTTATTCTATACAA-----------------TTTATAGGAATT-GCCTTTC----TATCT----CGCATTTTAT-----AGAGAGTTTATATAGAGAGGAGGGGCGGATGTAGCCAAGTGGCTCAAGGCAGTGGATTTGTGAATCCAC????????????????????????????????????????????????????????????????????????????????????????????????????????????????????????????????????????????????????????????????????????????????????????????????????????????????????????????????????????????????????????????????????????????????????????????????????????????????????????????????????????????????????????????????????????????????????????????????????????????????????????????????????????????????????????????????????????????????????????????????????????????????????????????????????????????????????????????????????
	'Oxandra_macrophylla_0300'          ????TTCCCCCC--------A??CATTTATCCCTCTTTTTTGTCAGTTCTTCAAAATTCGTTATGTTTCTCAWTCASCCTWSTCTTTCACAAATGGGCCCGACCAGAAATGTTTCTCTCTTATCACAAGTTTTGTGATAGATATGATGTACGTACAAATGARCAGATTATGAATGGGCTGGGCAAGGAATCTCCACTATTGAATCATTCACAGTAATATCATTACTCTTATACAAAGTCTTCTTTTTTAAGGTACAAGAAATTCCAGGACCTAGGTMAGATTTTGTAATGTTTTTTGAGTCTCTTTAATTGACATAGACCCAAGTCCTCTAGKAGGATGATGCATCGAGAATGGGCATGAACGTAATGCTCATAACTTCCCTCTAGACCTAGCTGCTGTCGAAGTTCCATCTGTAAATGGATAATACTTCAGCGTTAGTCTGAGTGTACACGAGTTGTTGAAGGATCAGATCAATGCCAACGACTTCTGTCAACAA---------------GTTGGCATTGATCTGTTCGATTCAGTAGTCTTTTAATCAATTAAG---TATTTTTTCCATTGAATAAA-GGATTATTTCTGGTTGGTTCACGATCGAACCGCCTATTTTTGTTCTGTACTGATCTGTACT----------AGAATTTATGTATGTTCC---------T-CTAAAT--CATTTTATTCTATACAA-----------------TTTATAGGAATT-GCCTTTC----TATCT----CTTATTTTAT-----AGAGAGTTTATATAGAGAGGAGGGGCGGATGTAGCCAAGTGGCTCAAGGCAGTGGATTTGTGAATCCAC????????????????????????????????????????????????????????????????????????????????????????????????????????????????????????????????????????????????????????????????????????????????????????????????????????????????????????????????????????????????????????????????????????????????????????????????????????????????????????????????????????????????????????????????????????????????????????????????????????????????????????????????????????????????????????????????????????????????????????????????????????????????????????????????????????????????????????????????????
	'Oxandra_venezuelana_0258'          ??????????????????????CCATTTATCCCTCTTTTTTGTCAATTCTTCAAAATTCGTTATGTTTCTCATTCACTCTACTCTTTCACAAATGGGCCCGACCAGAAATGTTTCTCTCTTATCACAAGTTTTGTGATAGATATGATGTACGTACAAATGAACAGATTATGAATGGGCTGGGCAAGGAATCTCCACTATTGAATCATTCACAGTAATATCATTACTCTTCTACAAAGTCTTCTTTTTTAAGGTACAAGAAATTCCAGGACCTAGGTAAGATTTTGTAATGTTTTTTGAGTCTCTTTAATTGACATAGACCCAAGTCCTCTAGGAGGATGATGCATCGAGAATGGGCATGAACGTAATGCTCATAACTTTCCTCTAGACCTAGCTGCTGTCGAAGTTCCATCTGTAAATGGATAATACTTCAGCGTTAGTCTGAGTGTACACGAGTTGTTGAAGGATCAGATCAATGCCAACAACTTCTATCAACAA---------------GTTGGCATTGATCTGTTCGATTCAGTAGTCTTTTAATCA-ATAAG---TATTTATTCCATTGAATAAA-GGATTATTTCTGGTTGGTTCACGATCGAACCGCCCATTTTTGTTCTGTACTGATCTGTACT----------AGAATTTATGTATGTTCC---------T-CTAAAT--CATTTTATTCTATACAA-----------------TTTATAGGAATT-GCCCTTC----TATCT----CTCATTTTAT-----AGAGAGTTTATATAGAGAGGAGGGGCGGATGTAGCCAAGTGGCTCAAGGCAGTGGATTTGTGAATCCAC????????????????????????????????????????????????????????????????????????????????????????????????????????????????????????????????????????????????????????????????????????????????????????????????????????????????????????????????????????????????????????????????????????????????????????????????????????????????????????????????????????????????????????????????????????????????????????????????????????????????????????????????????????????????????????????????????????????????????????????????????????????????????????????????????????????????????????????????????
	'Pseudomalmea_diclina_0305'         CATTT-CCCCCCCC------AACCATTTATCCCTCTTTTTTGTCAGTTCTTCAAAATTCGTTATGTTTCTCGTTCACTCTACTCTTTCACAAATGGGCCCGACCAGAAATGTTTCTCTCTTATCACAAGTTTTGTGATAGATATGATGTACGTACAAATGAACAGATTATGAATGGGCTGGGCAAGGAATCTCCACTATTGAATCATTCACAGTAATATCATTACTCTTATACAAAGTCTTCTTTTTTAAGGTACAAGAAATTCCAGGACCTAGGTAAGATTTTGTAATGTTTTTTGAGTCTCTTTAATTGACATAGACCCAAGTCCTCTAGGAGGATGATGCATCGAGAATGGGCATGAACGTAATGCTCATAACTTCCCTCTAGACCTAGCTGCTGTCGAAGTTCCATCTGTAAATGGATAATACTTCAGCGTTAGTCTGAGTGTACACGAGTTGTTGAAGGATCAGATCAATGCCAACAACTTCTATCAACAA---------------GTTGGCATTGATCTGTTCGATTCAGTAGTATTTTAATCA-ATAAG---TATTTATTCCATTGAATAAA-GGGTTTTTTCTGGTTGGTTCACGATCGAACCGCCTATTTTTGTTCTGTACTGATCTGTACT----------AGAATTTATGTATGTTCCAGATACATATATTAAATTTCATTTTATTCTATACAA-----------------TTTATAGGAATT-GCCCTTC----TATCT----CTCATTTTATTTTATAGAGAGTTTATATAGAGAGGAGGGGCGGATGTAGCCAAGTGGCTCAAG?????????????????????GTTACTATATTAATAGGATTGGGACTTCTACTTGTTCCGACTGTGACAAAAAATGCTCGTCGTATGTGGGCTTTTCTTAGTGTTTCATTATTAAGTATAGTTATGGTTTTTTCGGCCGATATATCTATTCAACAAATAAATGGCAGTTCCGTCTATCAATATCTATGTTCTTGGACTATCAATAATGATTTTTCTTTCGAGTTTGGCCATTTAATCGACCCACTTACTTCTATTATGTCAATACTAATCACTACTGTTGGAATCACGGTTCTTATTTATAGTGACAATTATATGTCTCATGATCAAGGATATTTGAGATTTTTTACTTCTATGAGTTTTTCCACTACTTCCATGTtGGGATTAGTTACTAGTTCCAATTTGATACAAATTTATATTTTTTGGGAATTGGTGGGGATGTGTTCGTATCTATTAATAGGTTTTtGGTTCACACGACCAATTGCAGCAAATGCTTGTCAAAAAGCGTTTGTAACGAATCGTGTAGGGGATTTtGGTTTATTATTAGGAATCTTAGGTTTTTATTGGATAAC
	'Mosannona_sp_0226'                 CCTTT-CCCCCCCCCCCC--AACCATTTATCCCTCTTTTTTGTCAGTTCTTCAAAATTCGTTATGTTTCTCATTCACTCTACTCTTTCACAAATGGGCCCGACCAGAAATGTTTCTCTCTTATCACAAGTTTTGTGATAGATATGATGTACGTACAAATGAACAGATAATGAATGGGCTGGGCAAGGAATCTCCACTATTGAATCATTCACAGTAATATCATTACTCTTATACAAAGTCTTCTTTTTTAAGGTACAAGAAATTCCAGGACCTAGGTAAGATTTTGTAATGTTTTTTGAGTCTCTTTAATTGACATAGACCCAAGTCCTCTAGGAGGATGATGCATCGAGAATGG?????AACGTAATGCTCATAACTTCCCTCTAGACCTAGCTGCTGTCGAAGTTCCATCTGTAAATGGATAATACTTCAGCGTTAGTCTGAGTGTACACGAGTTGTTGAGGGATCAGATCAATGCCAACAACTTCTATCAACAA----------------TTGGCATTGATCTGTTCGATTCAGTAGTCTTTTAAT----TAAGAAGTATTTCTTCCGTCGAAGAAA-GGATTATTTCTAGTCGGTTCATGTTCGAACCGCCTATTTTTGTTCTGTACTGGTCTGTACT----------AGAATTTATGTATGTTCC---------T-CTAAAT--CGTTTTATTCTATCCAA-----------------TTTATAGGAATT-GCCTTTC----TATCT----CTCATTTTAT-----AGAGAGTTTCTCTAGAGAGGAGGGGCGGATGTAGCCAAGtGGCTCAAGGCAGTGGATTTGTGAAT????????????????????????????????????????????????????????????????????????????????????????????????????????????????????????????????????????????????????????????????????????????????????????????????????????????????????????????????????????????????????????????????????????????????????????????????????????????????????????????????????????????????????????????????????????????????????????????????????????????????????????????????????????????????????????????????????????????????????????????????????????????????????????????????????????????????????????????????????????
	'Mosannona_costaricensis_0237'      ??TTT-CCCCCCCCCCCCC-AACCATTTATCCCTCTTTTTTGTCAGTTCTTCAAAATTCGTTATGTTTCTCATTCACTCTACTCTTTCACAAATGGGCCCGACCAGAAATGTTTCTCTCTTATCACAAGTTTTGTGATAGATATGATGTACGTACAAATGAACAGATAATGAATGGGCTGGGCAAGGAATCTCCACTATTGAATCATTCACAGTAATATCATTACTCTTATACAAAGTCTTCTTTTTTAAGGTACAAGAAATTCCAGGACCTAGGTAAGATTTTGTAATGTTTTTTGAGTCTCTTTAATTGACATAGACCCAAGTCCTCTAGGAGGATGATGCATCGAGAATGGGCATGAACGTAATGCTCATAACTTCCCTCTAGACCTAGCTGCTGTCGAAGTTCCATCTGTAAATGGATAATACTTCAGCGTTAGTCTGAGTGTACACGAGTTGTTGAGGGATCAGATCAATGCCAACAACTTCTATCAACAA---------------GTTGGCATTGATCTGTTCGATTCAGTAGTCTTTTAAT----TAAGAAGTATTTCTTCCGTCGAAGAAA-GGATTATTTCTAGTCGGTTCATGTTCGAACCGCCTATTTTTGTTCTGTACTGGTCTGTACT----------AGAATTTATGTATGTTCC---------T-CTAAAT--CGTTTTATTCTATCCAA-----------------TTTATAGGAATT-GCCTTTC----TATCT----CTCATTTTAT-----AGAGAGTTTCTCTAGAGAGGAGGGGCGGATGTAGCCAAGTGGCTCAAGGCAGTGGATTTGTGAATCCAC??TACTATATTAATAGGATTGGGACTTCTACTTGTTCCGACTGTGACAAAAAATGCTCGTCGTATGTGGGCTTTTCCTAGTGTTTCATTATTAAGTATAGTTATGGTTTTTTCGGCCGATATATCTATTCAACAAATAAATGGCAGTTCCATCTATCAATATTTATGTTCTTGGACTATCAATAATGATTTTTCTTTCGAGTTTGGCCATTTAATCGACCCACTTACTTCTATTATGTCAATACTAATCACTACTGTTGGAATCACGGTTCTTATTTATAGTGACAATTATATGTCTCATGATCAAGGATATTTGAGATTTTTTACTTCTATGAGTTTTTCCACTACTTCCATGTTGGGATTAGTTACTAGTTCCAATTTGATACAAATTTATATTTTTTGGGAATTGGTGGGAATGTGTTCGTATCTATTAATAGGTTTTtGGTTCACACGACCAATTGCAGCCAATGCTTGTCAAAAAGCGTTTGTAaCGAATCGTGTAGGGgATTTtGGTTtATTATTAGGAATCTTAGGTTTTtATTGGATAMC
	'Mosannona_costaricensis_0238'      ???????????????????????????????????????????????TCTTCAAA-TTCGTTATGTTTCTCATTCACTCTACTCTTTCACAAATGGGCCCGACCAGAAATGTTTCTCTCTTATCACAAGTTTTGTGATAGATATGATGTACGTACAAATGAACAGATAATGAATGGGCTGGGCAAGGAATCTCCACTATTGAATCATTCACAGTAATATCATTACTCTTATACAAAGTCTTCTTTTTTAAGGTACAAGAAATTCCAGGACCTAGGTAAGATTTTGTAATGTTTTTTGAGTCTCTTTAATTGACATAGACCCAAGTCCTCTAGGAGGATGATGCATCGAGAATGGGCATGAACGTAATGCTCATAACTTCCCTCTAGACCTAGCTGCTGTCGAAGTTCCATCTGTAAATGGATAATACTTCAGCGTTAGTCTGAGTGTACACGAGTTGTTGAGGGATCAGATCAATGCCAACAACTTCTATCAACAA----------------TTGGCATTGATCTGTTCGATTCAGTAGTCTTTTAAT----TAAGAAGTATTTCTTCCGTCGAAGAAA-GGATTATTTCTAGTCGGTTCATGTTCGAACCGCCTATTTTTGTTCTGTACTGGTCTGTACT----------AGAATTTATGTATGTTCC---------T-CTAAAT--CGTTTTATTCTATCCAA-----------------TTTATAGGAATT-GCCTTTC----TATCT----CTCATTTTAT-----AGAGAGTTTCTCTAGAGAGGAGGGGCGGATGTAGCCAAGTGGCTCAAGGCAGTGGATTTGTGAATCCAC????????????????????????????????????????????????????????????????????????????????????????????????????????????????????????????????????????????????????????????????????????????????????????????????????????????????????????????????????????????????????????????????????????????????????????????????????????????????????????????????????????????????????????????????????????????????????????????????????????????????????????????????????????????????????????????????????????????????????????????????????????????????????????????????????????????????????????????????????
	'Mosannona_depressa_0489'           CATTT-CCCCCCCCCC----AACCATTTATCCCTCTTTTTTGTCAGTTCTTCAAAATTCGTTATGTTTCTCATTCACTCTACTCTTTCACAAATGGGCCCGACCAGAAATGTTTCTCTCTTTTCACAAGTTTTGTGATAGATATGATGTACGTACAAATGAACAGATAATGAATGGGCTGGGCAAGGAATCTCCACTATTGAATCATTCACAGTAATATAATTACTCTTATACAAAGTCTTCTTTTTTAAGGTACAAGAAATTCCAGGACCTAGGTAAGATTTTGTAATGTTTTTTGAGTCTCTTTAATTGACATAGACCCAAGTCCTCTAGGAGGATGATGCATCGAGAATGGGCATGAACGTAATGCTCATAACTTCCCTCTAGACCTAGCTGCTGTCGAAGTTCCATCTGTAAATGGATAATACTTCAGCGTTAGTCTGAGTGTACACGAGTTGTTGAGGGATCAGATCAATGCCAACAACTTCTATCAACAA---------------GTTGGCATTGATCTGTTCGATTCAGTAGTCTTTTAAT----TAAGAAGTATTTTTTCCATCGAAGAAA-GGATTATTTCTAGTCGGTTCACGTTCGAACCGACTATTTTTGTTCTGTACTGGTCTGTACT----------AGAATTTATGTATGTTCC---------T-CTAAAT--CGTTTTATTCTATCCAA-----------------TTTATAGGAATT-GCCTTTC----TATCT----CTCATTTTAT-----AGGGAGTTTCTATAGAGAGGAGGGGCGGATGTAGCCAAGTGGCTCAAGGCAGTGGATTTGTGAATCCACGTTACTATATTAATAGGATTGGGACTTCTACTTGTTCCGACTGTGACAAAAAATGCTCGTCGTATGTGGGCTTTTCCTAGTGTTTCATTATTAAGTATAGTTATGGTTTTTTCGGCCGATATATCTATTCAACAAATAAATGGCAGTTCCATCTATCAATATTTATGTTCTTGGACTATCAATAATGATTTTTCTTTCGAGTTTGGCCATTTAATCGACCCACTTACTTCTATTATGTCAATACTAATCACTACTGTTGGAATCACGGTTCTTATTTATAGTGACAATTATATGTCTCATGATCAAGGATATTTGAGATTTTTTACTTCTATGAGTTTTTCCACTACTTCCATGTTGGGATTAGTTACTAGTTCCAATTTGATACAAATTTATATTTTTTGGGAATTGGTGGGAATGTGTTCGTATCTATTAATAGGTTTTTGGTTCACACGACCAATTGCAGCAAATGCTTGTCAAAAAGCGTTTGTAACGAATCGTGTAGGGGATTTTGGTTTATTATTAGGAATCTTAGGTTTTTATTGGATAAC
	'Mosannona_depressa_abscondita_1322' CMTTT-CCCCCCCCCCC---AACCATTTATCCCTCTTTTTTGTCAGTTCTTCAAAATTCGTTATGTTTCTCATTCACTCTACTCTTTCACAAATGGGCCCGACCAGAAATGTTTCTCTCTTTTCACAAGTTTTGTGATAGATATGATGTACGTACAAATGAACAGATAATGAATGGGCTGGGCAAGGAATCTCCACTATTGAATCATTCACAGTAATATAATTACTCTTATACAAAGTCTTCTTTTTTAAGGTACAAGAAATTCCAGGACCTAGGTAAGATTTTGTAATGTTTTTTGAGTCTCTTTAATTGACATAGACCCAAGTCCTCTAGGAGGATGATGCATCGAGMATGGGCATGAACGTAATGCTCATAACTTCCCTCTAGACCTAGCTGCTGTCGAAGTTCCATCTGTAAATGGATAATACTTCAGCGTTAGTCTGAGTGTACACGAGTTGTTGAGGGATCAGATCAATGCCAACAACTTCTATCAACAA---------------GTTGGCATTGATCTGTTCGATTCAGTAGTCTTTTAAT----TAAGAAGTATTTCTTCCATCGAAGAAA-GGATTATTTCTAGTCGGTTCACGTTCGAACCGACTATTTTTGTTCTGTACTGGTCTGTACT----------AGAATTTATGTATGTTCC---------T-CTAAAT--CGTTTTATTCTATCCAA-----------------TTTATAGGAATT-GCCTTTC----TATCT----CTCATTTTAT-----AGGGAGTTTCTATAGAGAGGAGGGGCGGATGTAGCCAAGTGGCTCAAGGCAGTGGATTTGTGAATCCACGTTACTATATTAATAGGATTGGGACTTCTACTTGTTCCGACTGTGACAAAAAATGCTCGTCGTATGTGGGCTTTTCCTAGTGTTTCATTATTAAGTATAGTTATGGTTTTTTCGGCCGATATATCTATTCAACAAATAAATGGCAGTTCCATCTATCAATATTTATGTTCTTGGACTATCAATAATGATTTTTCTTTC?AGTTTGGACATTTAA?C?ACCCACT????????????????????????????????????????????????????????????????????????????????????????????????????????????????????????????????????????????????????????????????????????????????????????????????????????????????????????????????????????????????????????????????????????????????????????????????????????????????????????????????????
	'Mosannona_discolor_0186'           ??????CCCCCCCCCCCC--AACCATTTATCCCTCTTTTTTGTCAGTTCTTCAAAATTCGTTATGTTTCTCATTCACTCTACTCTTTCACAAATGGGCCCGACCAGAAATGTTTCTCTCTTATCACAAGTTTTGTGAGAGATATGATGTACGTACAAATGAACAGATAATGAATGGGCTGGGCAAGGAATCTCCACTATTGAATCATTCACAGTAATATCATTACTCTTATACAAAGTCTTCTTTTTTAAGGTACAAGAAATTCCAGGACCTAGGTAAGATTTTGTAATGTTTTTTGAGTCTCTTTAATTGACATAGACCCAAGTCTTCTAGGAGGATGATGCATCGAGAACGGGCATGAACGTAATGCTCATAACTTCCCTCTAGACCTAGCTGCTGTCGAAGTTCCATCTGTAAATGGATAATACTTCAGCGTTAGTCTGAGTGTACACGAGTTGTTGAGGGATCAGATCAATGCCAACAACTTCTATCAACAA---------------GTTGGCATTGATCTGTTCGATTCAGTAGTCTTTTAAT----TAAGAAGTATTTCTTCCATCGAAGAAA-GGATTATTTCTAGTCGGCTCACGTTCGAACCGCCTATTTTTGTTCTGTACTGGTCTGTACT----------AGAATTTATGTATGTTCC---------T-CTAAAT--CGTTTTATTCTATCCAA-----------------TTTATAGGAATT-GCCTTTC----TATCT----CTCATTTTAT-----AGAGAGTTTCTATAGAGAGGAGGGGCGGATGTAGCCAAGTGGCTCAAGGCAGTGGATTTGTGAATCCACGTTACTATATTAATAGTATTGGGACTTCTACTTGTTCCGACTGTGACAAAAAATGCTCGTCGTATGTGGGCTTTTCCTAGTGTTTCATTATTAAGTATAGTTATGGTTTTTTCGGCCGATATATCTATTCAACAAATAAATGGCAGTTCCATCTATCAATATTTATGTTCTTGGACTATCAATAATGATTTTTCTTTCGAGTTTGGCCATTTAATCGACCCACTTACTTCTATTATGTCAATACTAATCACTACTGTTGGAATCACGGTTCTTATTTATAGTGACAATTATATGTCTCATGATCAAGGATATTTGAGATTTTTTACTTCTATGAGTTTTTTCACTACTTCCATGTTGGGATTAGTTACTAGTTCCAATTTGATACAAATTTATATTTTTTGGGAATTGGTGGGAATGTGTTCGTATCTATTAATAGGTTTTTGGTTCACACGACCAATTGCAGCAAATGCTTGTCAAAAAGCGTTTGTAACGAATCGTGTAGGGGATTTTGGTTTATTATTAGGAATCCTAGGTTTTTATTGGATAAC
	'Mosannona_garwoodii_0050'          CATTT-CCCCCCCCC-----AACCATTTATCCCTCTTTTTTGTCAGTTCTTCAAAATTCGTTATGTTTCTCATTCACTCTACTCTTTCACAAATGGGCCCGACCAGAAATGTTTCTCTCTTATCACAAGTTTTGTGATAGATATGATGTACGTACAAATGAACAGATAATGAATGGGCTGGGCAAGGAATCTCCACTATTGAATCATTCACAGTAATATCATTACTCTTATACAAAGTCTTCTTTTTTAAGGTACAAGAAATTCCAGGACCTAGGTAAGATTTTGTAATGTTTTT-GAGTCTCTTTAATTGACATAGACCCAAGTCCTCTAGGAGGATGATGCATCGAGAATGG???????????????????AACTTCCCTCTAGACCTAGCTGCTGTCGAAGTTCCATCTGTAAATGGATAATACTTCAGCGTTAGTCTGAGTGTACACGAGTTGTTGAGGGATCAGATCAATGCCAACAACTTCTATCAACAA----------------TTGGCATTGATCTGTTCGATTCAGTAGTCTTTTAAT----TAARAAGTATTTCTTCCGTCGAAGAAA-GGATTATTTCTAGTCGGTTCATGTTCGAACCGCCTATTTTTGTTCTGTACTGGTCTGTACT----------AGAATTTATGTATGTTCC---------T-CTAAAT--CGTTTTATTCTATCCAA-----------------TTTATAGGAATT-GCCTTTC----TATCT----CTCATTTTAT-----AGAGAGTTTCTCTAGAGAGGAGGGGCGGATGTAGCCAAGTGGCTCAAGGCAGTGGATTTGTGAATCCACGTTACTATATTAATAGGATTGGGACTTCTACTTGTTCCGACTGTGACAAAAAATGCTCGTCGTATGTGGGCTTTTCCTAGTGTTTCATTATTAAGTATAGTTATGGTTTTTTCGGCCGATATATCTATTCAACAAATAAATGGCAGTTCCATCTATCAATATTTATGTTCTTGGACTATCAATAATGATTTTTCTTTCGAGTTTGGCCATTTAATCGACCCACTTACTTCTATTATGTCAATACTAATCACTACTGTTGGAATCACGGTTCTTATTTATAGTGACAATTATATGTCTCATGATCAAGGATATTTGAGATTTTTTACTTCTATGAGTTTTTCCACTACTTCCATGTTGGGATTAGTTACTAGTTCCAATTTGATACAAATTTATATTTTTTGGGAATTGGTGGGAATGTGTTCGTATCTATTAATAGGTTTTTGGTTCACACGACCAATTGCAGCAAATGCTTGTCAAAAAGCGTTTGTAACGAATCGTGTAGGGGATTTTGGTTTATTATTAGGAATCTTAGGTTTTTATTGGATAAC
	'Mosannona_hypoglauca_1323'         CATTTTCCCCCCC-------AACCATTTATCCCTCTTTTTTGTCAGTTCTTCAAAATTCGTTATGTTTCTCATTCACTCTACTCTTTCACAAATGGGCCCGACCAGAAATGTTTCTCTCTTATCACAAGTTTTGTGATAGATATGATGTACGTACAAATGAACAGATTATGAATGGGCTGGGCAAGGAATCTTCACTATTGAATCATTCACAGTAATATCATTACTCTTATACAAAGTCTTCTTTTTTAAGGTACAAGAAATTCCAGGACCTAGGTAAGATTTTGTAATGTTTTTTGAGTCTCTTTAATTGACATAGACCCAAGTCCTCTAGGAGGATGATGCATCAAGAATGGGCATGAACGTAATGCTCATAACTTCCCTCTAGACCTAGCTGCTGTCGAAGTTCCATCTGTAAATGGATAATACTTCGGCGTTAGTCTGAGTGTACACGAGTTGTTGAGGGATCAGATCAATGCCAACAACTTCTATCAACAA---------------GTTGGCATTGATCTGTTCGATTCAGTAGTCTTTTAAT----TAAGAAGTATTTCTTCCATCGAAGAAA-GGATTATTTCTAGTCGGTTCACGTTCGAACCGCCTATTTTTGTTCTGTACTGGTCTGTACT----------AGAATTTATGTATGTTCC---------T-CYAAAT--CGTTTTATTCTATCMAA-----------------TTTMTAGGAATT-GCCTTTC----TATCT----CTCATTTT?T-----AGAGAGYTTCTAT???????????????????????????????????????????????????????????????????????????????????????????????????????????????????????????????????????????????????????????????????????????????????????????????????????????????????????????????????????????????????????????????????????????????????????????????????????????????????????????????????????????????????????????????????????????????????????????????????????????????????????????????????????????????????????????????????????????????????????????????????????????????????????????????????????????????????????????????????????????????????????????????????????????????????????ATAAC
	'Mosannona_pacifica_0487'           CATTT-CCCCCCCCCC----AACCATTTATCCCTCTTTTTTGTCAGTTCTTCAAAATTCGTTATGTTTCTCATTCACTCTACTCTTTCACAAATGGGCCCGACCAGAAATGTTTCTCTCTTATCACAAGTTTTGTGATAGATATGATGTACGTACAAATGAACAGATAATGAATGGGCTGGGCAAGGAATCTCCACTATTGAATCATTCACAGTAATATCATTACTCTTATACAAAGTCTTCTTTTTTAAGGTACAAGAAATTCCAGGACCTAGGTCAGATTTTGTAATGTTTTTTGAGTCTCTTTAATTGACATAGACCCAAGTCCTCTAGGAGGATGATGCATCGAGAATG?GCATGAACGTAATGCTCATAACTTCCCTCTAGACCTAGCTGCTGTCGAAGTTCCATCTGTAAATGGATAATACTTCAGCGTTAGTCTGAGTGTACACGAGTTGTTGAGGGATCAGATCAATGCCAACAACTTCTATCAACAA---------------GTTGGCATTGATCTGTTCGATTCAGTAGTCTTTTAAT----TAAGAAGTATTTCTTCCATCGAAGAAA-GGATTATTTCTAGTCGGTTCACGTTCGAACCGCCTATTTTTGTTCTGTACTGGTCTGTACT----------AGAATTTATGTATGTTCC---------T-CTAAAT--CGTTTTATTCTATCCAATTTATACTATCCAA---TTTATAGGAATT-GCCTTTC----TATCT----CTCATTTTAT-----AGAGAGTTTCTATAGAGAGGAGGGGCGGATGTAGCCAAGTGGCTCAAGGCAGTGGATTTGTGAATCCACGTTACTATATTAATAGGATTGGGACTTCTACTTGTTCCGACTGTGACAAAAAATGCTCGTCGTATGTGGGCTTTTCCTAGTGTTTCATTATTAAGTATAGTTATGGTTTTTTCGGCCGATATATCTATTCAACAAATAAATGGCAGTTCCATCTATCAATATTTATGTTCTTGGACTATCAATAATGATTTTTCTTTCGAGTTTGGCCATTTAATCGACCCACTTACTTCTATTATGTCAATACTAATCACTACTGTTGGAATCACGGTTCTTATTTATAGTGACAATTATATGTCTCATGATCAAGGATATTTGAGATTTTTTACTTCTATGAGTTTTTCCACTACTTCCATGTTGGGATTAGTTACTAGTTCCAATTTGATACAAATTTATATTTTTTGGGAATTGGTGGGAATGTGTTCGTATCTATTAATAGGTTTTTGGTTCACACGACCAATTGCAGCAAATGCTTGTCAAAAAGCGTTTGTAACGAATCGTGTAGGGGATTTTGGTTTATTATTAGGAATCTTAGGTTTTTATTGGATAAC
	'Mosannona_papillosa_0974'          ??????CCCCCCCCCCCCC-AACCATTTATCCCTCTTTTTTGTCAGTTCTTCAAAATTCGTTATGTTTCTCATTCACTCTACTCTTTCACAAATGGGCCCGACCAGAAATGTTTCTCTCTTATCACAAGTTTTGTGATAGATATGATGTACGTACAAATGAACAGATAATGAATGGGCTGGGCAAGGAATCTCCACTATTGAATCATTCACAGTAATATCATTACTCTTATACAAAGTCTTCTTTTTTAAGGTACAAGAAATTCCATGACCTAGGTAAGATTTTGTAATGTTTTTTGAGTCTCTTTAATTGACATAGACCCAAGTCCTCTAGGAGGATGATGCAGCGAGAATGGGCATGAACGTAATGCTCATAACTTCCCTCTAGACCTAGCTGCTGTCGAAGTTCCATCTGTAAATGGATAATACTTCGGCGTTAGTCTGAGTGTACACGAGTTGTTGAGGGATCAGATCAATGCCAACAACTTCTATCAACAA---------------GTTGGCATTGATCTGTTCGATTCAGTAGTCTTTTAAT----TAAGAAGTATTTCTTCCATCGAAGAAA-GGATTATTTCTAGTCGGTTCACGTTCGAACCGCCTATTTTTGTTCTGTACTGGTCTGTACT----------AGAATTTATGTATGTTCC---------T-CTAAAT--CGTTTTATTCTATCCAA-----------------TTTATAGGAATT-GCCTTTC----TATCT----CTCATTTTAT-----AGAGAGTTTCTATAGAGAGGAGGGGCGGATGTAGCCAAGTGGCTCAAGGCAGTGGATTTGTGAATCCAC?TTACTATATTAATAGGATTGGGACTTCTACTTGTTCCGACTGTGACAAATAATGCTCGTCGTATGTGGGCTTTTCCTAGTGTTTCATTATTAAGTATAGTTATGGTTTTTTCGGCCGATATATCTATTCAACAAATAAATGGCAGTTCCATCTATCAATATTTATGTTCTTGGACTATCAATAATGATTTTTCTTTCGAGTTTGGCCATTTAATCGACCCACTTACTTCCATTATGTCAATACTAATCACTACTGTTGGAATCACGGTTCTTATTTATAGTGACAATTATATGTCTCATGATCAAGGATATTTGAGATTTTTTACTTCTATGAGTTTTTCCACTACTTCCATGTTGGGATTAGTTACTAGTTCCAATTTGATACAAATTTATATTTTTTGGGAATTGGTGGGAATGTGTTCGTATCTATTAATAGGTTTTTGGTTCACACGACCAATTGCAGCACATGCTTGTCAAAAAGCGTTTGTAACGAATCGTGTAGGGGATTTTGGTTTATTATTAGGAATCTTAGGTTTTTATTGGATAAC
	'Mosannona_parva_1325'              CTCTT-CCCCCCCCCCCC--AACCATTTATCCCTCTTTTTTGTCAGTTCTTCAAAATTCGTTATGTTTCTCATTCACTCTACTCTTTCACAAATGGGCCCGACCAGAAATGTTTCTCTCTTATCACAAGTTTTGTGATAGATATGATGTACGTACAAATGAACAGATAATGAATGGGCTGGGCAAGGAATCTCCACTATTGAATCATTCACAGTAATATCATTACTCTTATACAAAGTCTTCTTTTTTAAGGTACAAGAAATTCCACGACCTAGGTAAGATTTTGTAATGTTTTTTGAGTCTCTTTAATTGACATAGACCCAWGTCCTCT????????????????????????GCATGAACGTAATGCTCATAACTTCCCTCTAGACCTAGCTGCTGTCGAAGTTCCATCTGTAAATGGATAATACTTCGGCGTTAGTCTGAGTGTACACGAGTTGTTGAGGGATCAGATCAATGCCAACAACTTCTATCAACAA---------------GTTGGCATTGATCTGTTCGATTCAGTAGTCTTTTAAT----TAAGAAGTATTTCTTCCATCGAAGAAA-GGATTATTTCTAGTCGGTTCACGTTCGAACCGCCTATTTTTGTTCTGTACTGGTCTGTACT----------AGAATTTATGTATGTYCC---------T-CTAAAT--CGTTTTATTCTATCCAA-----------------TTTATAGGAATK-GCCTTYC----TATCT----CTCATTTYCT-----ARAGAGTTTCTATARARAGGAGGGGCGGATGTASCCAAKTGGCTCAAGGCAGTGGATTKGTGAATCCAC????????????????????????????????????????????????????????????????????????????????????????????????????????????????????????????????????????????????????????????????????????????????????????????????????????????????????????????????????????????????????????????????????????????????????????????????????????????????????????????????????????????????????????????????????????????????????????????????????????????????????????????????????????????????????????????????????????????????????????????????????????????????????????????????????????????????????????????????????
	'Mosannona_raimondii_1324'          ??????CCCCCCCCCCCCCCAACTATTTATCCCTCTTTTTTGTCAGTTCTTCAAAATTCGTTATGTTTCTCATTCACTCTACTCTTTCACAAATGGGCCCGACCAGAAATGTTTCTCTCTTATCACAAGTTTTGTGATAGATATGATGTACGTACAAATGAACAGATAATGAATGGGCTGGGCAAGGAATCTCCACTAATGAATCATTCACAGTAATATCATTACTCTTATACAAAGTCTTCTTTTTTAAGGTACAAGAAATTCCATGACCTAGGTAAGATTTTGTAA??????????????????????????????????????????????????????????????????GCATGAACGTAATGCTCATAACTTCCCTCTAGACCTAGCTGCTGTCGAAGTTCCATCTGTAAATGGATAATACTTCGGCGTTAGTCTGAGTGTACACGAGTTGTTGAGGGATCAGATCAATGCCAACAACTTCTATCAACAA---------------GTTGGCATTGATCTGTTCGATTCAGTAGTCTTTTAAT----TAAGAAGTATTTCTTCCATCGAAGAAA-GGATTATTTCTAGTCGGTTCACGTTCGAACCGCCTATTTTTGTTCTGTACTGGTCTGTACT----------AGAATTTATGTATGTYCC---------T-CTAAAT--CGTTTTATYCTATCTAA-----------------TTTATAGGAATT-GCCTTYC----TATCT----CTCATTTTAT-----AGAGAGTTTCTATAGAGAGGAGGGGCGGATGTASCCAAGTGGCTCAAGGCAGTGGATTTGTGAATCCAC????????????????????????????????????????????????????????????????????????????????????????????????????????????????????????????????????????????????????????????????????????????????????????????????????????????????????????????????????????????????????????????????????????????????????????????????????????????????????????????????????????????????????????????????????????????????????????????????????????????????????????????????????????????????????????????????????????????????????????????????????????????????????????????????????????????????????????????????????
	'Mosannona_vasquezii_0313'          CATTT-CTCCCCCCCCCCC-AACCATTTATCCATCTTTTTTGTCAGTTCTTCAAAATTCGTTATGTTTCTCATTCACTATACTCTTTCACAAATGGGCCCGACCAGAAATGTTTCTCTCTTATCACAAGTTTTGTGATAGATATGATGTACGTACAAATGATCAGATAATGAATGGGCTGGGCAAGGAATCTCCACTCTTGAATCATTCACAGTAATATCATTACTGTCATACAAAGTCTTCTTTTTTAAGGTACAAGAAATTCCATGACCTAGGTAAGATTTTGTAATGTTTTTTGAGTCTCTTTAATTGACATAGACCCAAGTCCTCTAGGAGGATGATGCAGCGAGAATGGGCATGAACGTAATGCTCATAACTTCCCTCTAGACCTAGCTGCTGTCGAAGTTCCATCTGTAAATGGATAATACTTCAGCGTTAGTCTGAGTGTACACGAGTTGTTGAGGGATCAGATCAATGCCAACAACTTCTATCAACAA---------------GTTGGCATTGATCTGTTCGATTCAGGAGTCTTTTAAT----TAAGAAGTATTTCTTCCATCGAAGAAA-GGATTATTTCTAGTCGGTTCACGTTCGAACCGCCTATTTTTGTTCTGTACTGGTCTGTACT----------AGAATTTATGTATGTTCC---------T-CTAAAT--CGTTTTATTCTATCCAA-----------------TTTATAGGAATT-GCCTTTC----TATCT----CTCATTTTAT-----AGAGAGTTTCTATAGAGAGGAGGGGCGGATGTAGCCAAGTGGCTCAAGGCAGTGGATTTGTGAATCCACGTTACTATATTAATAGGATTGGGACTTCTACTTGTTCCGACTGTGACAAAAAAAGCTCGTCGTATGTGGGCTTTTCCTAGTGTTTCATTATTAAGTATAGTTATGGTTTTTTCGGCCGATATATCTATTCAACAAATAAATGGCAGTTCCATCTATCAATATTTATGTTCTTGGACTATCAATAATGATTTTTCTTTCGAGTTTGGCCATTTAATCGACCCACTTACTTCTATTATGTCAATACTAATCACTACTGTTGGAATCACGGTTCTTATTTATAGTGACAATTATATGTCTCATGATCAAGGATATTTGAGATTTTTTACTTCTATGAGTTTTTCCACTACTTCCATGTTGGGATTAGTTACTAGTTCCAATTTGATACAAATTTATATTTTTTGGGAATTGGTGGGAATGTGTTCGTATCTATTAATAGGTTTTTGGTTCACACGACCAATTGCAGCAAATGCTTGTCAAAAAGCGTTTGTAACGAATCGTGTAGGGGATTTTGGTTTATTATTAGGAATCTTAGGTTTTTATTGGATAAC
	'Onychopetalum_periquino_0017'      CATTTCCCCCCCCCCC----AACCATTTATCCCTCTTTTTTGTCAGTTCTTCAAAATTCGTTATGTTTCTCATTCACTCTATTCTTTCACAAATGGGTCCGACCAGAAATGTTTCTCTCTTATCACAAGTTTTGTGATAGATATGATGTACGTACAAATGAACAGATAATGAATGGGCTGGGCAAGGAATCTCCACTATTGAATCATTCACAGTAATATCATTACTCTTATACAAAGTCTTCTTTTTTAAGGTACAAGAAATTCCAGGACCTAGGTAAGATTTTGTAATGTTTTTTGAGTCTCTTTAATTGACATAGACCCAAGTCCTCTAGGAGGATGATGCATCGAGAATGGGCATGAACGTAATGCTCATAACTTCCCTCTAGACCTAGCTGCTGTCGAAGTTCCATCTGTAAATGGATAATACTTCAGCGTTAGTCTGAGTGTACACGAGTTGTTGAAGGATCAGATCAATGCCAACAACTTCTATCAACAA---------------GTTGGCATTGATCTGTTCGATTCAGTAGTCTTTTAATCACATAAG---TATTTTTTCCATTGAATAAA-GGATTATTTCTGGTTGGTTCACGATCGAACCGCCTATTTTTGTTCTGTACTGATCTGTACT----------ACAATTTATGTGTGTTCC---------T-CTAAAT--CGTTTTATTCTATACAA-----------------ATTAAGAGGATTTGCCTTTC----TATCT----CTCATTTTAT-----AGAGAGTTTATATAGAGAGGAGGGGCGGATGTAGCCAAGTGGCTCAAGGCAGTGGATTTGTGAATCCCAGTTACTATATCAATAGGATTGGGACTTCTACTTGTTCCGACTGTGACAAAAAATGCTCGTCGTATGTGGGCTTTTCCTAGTGTTTCATTATTAAGTATAGTTATGGTTTTTTCGGTCGATATATTTATTCAACAAATAAATGGCAGTTCCGTCCATCAATATCTATGTTCTTGGACTATCAATAATGATTTTTCTTTCGAGTTCGGCCATTTAATCGACCCACTTACTTCTATTATGTCAATACTAATCACTACTGTTGGAATCATGGTTCTTATTTATAGTGACAATTATATGTCTCATGATCAAGGATATTTGAGATTTTTTACTTCTATGAGTTTTTCCACTACTTCCATGTTGGGATTAGTTACTAGTTCCAATTTGATACAAATTTATATTTTTTGGGAATTGGTGGGAATGTGTTCGTATCTATTAATAGGTTTTTGGTTCACACGACCAATTGCAGCAAATGCTTGTCAAAAAGCGTTTGTAACGAATCGTGTAGGGGATTTTGGTTTATTATTAGGAATTTTAGGTTTTTATTGGATAAC
	'Klarobelia_inundata_0301'          ????????????????----??????????????????TATGTCAGTTCTTCAAAATTCGTTATGTTTCTCATTCACTCTACTCTTTCACAAATGGGCCCGACCAGAAATGTTTCTCTCTTATCACAAGTTTTGTGATAGATATGATGTACGTACAAATGAACAGATTATGAATGGGCTGGGCAAGGAATCTTCACTATTGAATCATTCACAGTAATATCATTACTCTTATACAAAGTCTTCTTTTTTAAGGTACAAGAAATTCCAGGACCTAGGTAAGATTTTGTAATGTTTTTTGAGTCTCTTTAATTGACATAGACCCAAGTCCTCTAGGAGGATGATGCATCAAGAATGGGCATGAACGTAATGCTCATAACTTCCCTCTAGACCTAGCTGCTGTCGAAGTTCCATCTGTAAATGGATAATACTTCAGCGTTAGTCTGAGTGTACACGAGTTGTTGAAGGATCAGATCAATGCCAAC---------------TTGTTGATAGAAGTTGTTGGCATTGATCTGTTCGATTCAGTAGTCTTTTAATCA-ATAAG---TATTTTTTCCATTGAATAAA-GGATTATTTCTGGTTGGTTCACGATCGAACCGCCTATTTTTGTTCTGTACTGATCTGTACTGATCTGTACTAGAATTTATGTATGTTCC---------T-CTAAAT--CATTTTATTCTATACAA-----------------TTTATCGGAATT-GCCTTTC----TATCT----CGCATTTTAT-----AGAGAGTTTATATAGAGAGGAGGGGCGGATGTAGCCAAGTGGCTCAAGGCAGTGGATTTGTGAATCCACGTTACTATATTAATAGGATTGGGACTTCTACTTGTTCCGACTGTGACAAAAAATGCTCGTCGTATGTGGGCTTTTCCTAGTATTTCATTATTAAGTATAGTTATGGTTTTTTCGGCCGATATATCTATTCAACAAATAAATGGCAGTTCCGTCTATCAATATCTATGTTCTTGGACTATCAATAATGATTTTTCTTTCGAGTTTGGCCATTTAATCGACCCACTTACTTCTATTATGTCAATACTAATCACTACTGTTGGAATCACGGTTCTTATTTATAGTGACAATTATATGTCTCATGATCAAGGATATTTGAGATTTTTTACTTCTATGAGTTTTTCCACTACTTCCATGTTGGGATTAGTTACTAGTTCCAATTTGATACAAATTTATATTTTTTGGGAATTGGTGGGAATGTGTTCGTATCTATTAATAGGTTTTTGGTTCACACGACCAATTGCAGCAAATGCTTGTCAAAAAGCGTTTGTAACGAATCGTGTAGGGGATTTTGGTTTATTATTAGGAATCTTAGGTTTTTATTGGATAAC
	'Ephedranthus_sp_0105'              CATTTTCCCCCCC-------AACCATTTATCCCTCTTTTTTGTCAGTTCTTCAAAATTCGTTATGTTTCTCATTCACTCTACTCTTTCACAAATGGGCCCGACCAGAAATGTTTCTCTCTTATCACAAGTTTTGTGATAGATATGATGTACGTACAAATGAACAGATTATGAATGGGC-GGGCAAGGAATCTCCACTATTGAATCATTCACAGTAATATCATTACTCTTATACAAAGTCTTCTTTTTTAAGGTACAAGAAATTCCAGGACCTA-GTAAGATTTTGTAATGTTTTTTGAGTCTCTTTAATTGACATAGACCCAAGTCCTCTAGGAGGATGATGC??????????????????????????????????????????????????????????????????????????????TAATACTtCAGCGttaGTCTGAGTGtaCACGGGTTGtTGACGGATCAGATcAATGCCAACAACTTCTATCAACAA---------------GTTGGCATTGATCTGTTCGATTCAG?AGTATTTTAAtCA-ATAAG---CATTTMATCCATKGAAGAAA-gg?TTWTTTCTGGKTGGWWCACGATCGAACCGCCTATTTTTGTTCTGT?CTGATCtGtaCT----------AGAATTTATGTATGTtCC---------T-CTAAAG--CATTTTATTCTATaCAA-----------------TTTATAGGAATT-GCCTTTC----TATCT----CTCATTTTAT-----AGAGAGTTTaTATaGAGaGGAGG??????????????????????????????????????????????GTTACTATATTAATAGGATTGGGACTTCTACTTGTTCCGACTGTGACAAAAAATGCTCGTCGTATATGGGCTTTTCCTAGTGTTTCATTATTAAGTATAGTTATGGTTTTTTCGGCCGATATATCTATTCAACAAATAAATGGCAGTTCCGTCTATCAATATCTATGTTCTTGGACTATCAATAATGATTTTTCTTTCGAGTTTGGCCATTTAATCGACCCACTTACTTCTATTATGTCAATACTAATCACTACTGTTGGAATTGCGGTTCTTATTTATAGTGACAATTATATGTCTCATGATCAAGGATATTTGAGATTTTTTACTTCTATGAGTTTTTCCACTACTTCCATGTTGGGATTAGTTACTAGTTCCAATTTGATACAAATTTATATTTTTTGGGAATTGGTGGGAATGTGTTCGTATCTATTAATAGGTTTTTGGTTCACACGACCAATTGCAGCAAATGCTTGTCAAAAAGCGTTTGTAACGAATCGTGTAGGGGATTTTGGTTTATTATTAGGAATCTTAGGTTTTTATTGGATAAC
	'Pseudoxandra_lucida_0307'          CATTTTCCCCCCC-------AACCATTTATCCCTCTTTTTTGTCAGTTCTTCAAAATTCGTTATGTTTCTCATTCACTCTACTCTTTCACAAATGGGTCCGACCAGAAATGTTTCTCTCTTATCACAAGTTTTGTGATAGATATGATGTACGTACAAATGAACAGATAATGAATGGGCTGGGCAAGGAATCTCCACTATTGAATCATTCACAGTAATATCATTACTCTTATACAAAGTCTTCTTTTTTAAGGTACAAGAAATTCCAGGACCTAGGTAAGATTTTGTAATGTTTTTTGGGTCTCTTTAATTGACATAGACCCAAGTCCTCTAGGAGGATGATGCATCGAGAATGGGCATGAACGTAATGCTCATAACTTCCCTCTAGACCTAGCTGCTGTCGAAGTTCCATCTGTAAATGGATAATACTTCAGCGTTAGTCTGAGTGTACACGAGTTGTTGAAGGATCAGATCAATGCCAACAACTTCTATCAACAA---------------GTTGGCATTGATCTGTTCGATTCAGTAGTCTTTTAATCACATAAG---TATTTTTTCCATTGAAGAAA-GGATTATTTCTGGTTGGTTCACGATCGAACCGCCCATTTTTGTTCTGTACTGATCTGTACT----------AGAATTTATGTATGTTCC---------T-CTAAAT--CGTTTTATTCTATACAA-----------------TTTAGAGGATTT-GCCTTTC----TATCT----CTCATTTTAT-----AGAGAGTTTATATAGAGAGGAGGGGCGGATGTAGCCAAGTGGCTCAAGGCAGTGGATTTGTGAATCCACGTTACTATATCAATAGGATTGGGACTTCTACTTGTTCCGACTGTGACAAAAAATGCTCGTCGTATGTGGGCTTTTCCTAGTGTTTCATTATTAAGTATAGTTATGGTTTTTTCGGCCGATATATCTATTCAACAAATAAATGGCAGTTCCGTCTATCAATATCTATGTTCTTGGACTATCAATAATGATTTTTCTTTCGAGTTCGGCCATTTAATCGACCCACTTACTTCTATTATGTCAATACTAATCACTACTGTTGGAATCATGGTTCTTATTTATAGTGACAATTATATGTCTCATGATCAAGGATATTTGAGATTTTTTACTTCTATGAGTTTTTCCACTACTTCCATGTTGGGATTAGTTACTAGTTCCAATTTGATACAAATTTATATTTTTTGGGAATTGGTGGGAATGTGTTCGTATATATTAATAGGTTTTTGGTTCACGCGACCAATCGCAGCAAATGCTTGTCAAAAAGCGTTTGTAACGAATCGTGTAGGGGATTTTGGTTTATTATTAGGAATCTTAGGTTTTTATTGGATAAC
	'Pseudoxandra_spiritussancti_0110'  CATTTTCCCCCCC-------AACCATTTATCCCTCTTTTTTGTCAGTTCTTCAAAATTCGTTATGTTTCTCATTCACTCTACTCTTTCACAAATGGGTCCGACCAGAAATGTTTCTCTCTTATCACAAGTTTTGTGATAGATATGATGTACGTACAAATGAACAGATAATGAATGGGCTGGGCAAGGAATCTCCACTATTGAATCATTCACAGTAATATCATTACTCTTATACAAAGTCTTCTTTTTTAAGGTACAAGAAATTCCAGGACCTAGGTAAGATTTTGTAATGTTTTTTGGGTCTCTTTAATTGACATAGACCCAAGTCCTCTAGGAGGATGATGCATCGAGAAGCGGCATGAACGTAATGCTCATAACTTCCCTCTAGACCTAGCTGCTGTCGAAGTTCCATCTGTAAATGGATAATACTTCAGCGTTAGTCTGAGTGTACACGAGTTGTTGAAGAATCAGATCAATGCCAACAACTTCTATCAACAA---------------GTTGGCATTGATCTGTTCGATTCAGTAGTCTTTTAATCACATAAG---TCTTTTTTCCATTGAAGAAA-GGATTTTTTCTGGTTGGTTCACGATCGAACCGCCCATTTTTGTTCTGTACTGATCTGTACT----------AGAATTTATGTATGTTCC---------T-CTAAAT--CGTTTTATTCTATACAA-----------------TTTAGAAGATTT-GCCTTTC----TATCT----CTCATTTTAT-----ATAGAGTTTATATAGAGAGGAGGGGCGGATGTAGCCAAGTGGCTCAAGGCAGTGGATTTGTGAATCCAC?TTACTATATCAATAGGATTGGGACTTCTACTTGTTCCGACTGTGACAAAAAATGCTCGTCGTATATGGGCTTTTCCTAGTGTTTCATTATTAAGTATAGTTATGGTTTTTTCGGCCGATATATCTATTCAACAAATAAATGGCAGTTCCGTCTATCAATATCTATGTTCTTGGACTATCAATAATGATTTTTCTTTCGAGTTCGGCCATTTAATTGACCCACTTACTTCTATTATGTCAATACTAATCACTACTGTTGGAATCATGGTTCTTATTTATAGTGACAATTATATGTCTCATGATCAAGGATATTTGAGATTTTTTACTTCTATGAGTTTTTCCACTACTTCCATGTTGGGAT?AGTTACTAGTTCCAATTTGATACAAATTTATATTTTTTGGGAATTGGTGGGAATGTGTTCGTATCTATTAATAGGTTTTtGGTTCACGCGACCAATTGCAGCaAATGCTTGTCAAAAAGCGTTTGTAACGAATCGTGTAgGGGATTTTGGtTTATTATTAGGAATCTTAGGTTTTTATtGGATAaC
	'Malmea_spnov_0197'                 CATTTTCCCCCCC-------AACCATTTATCCCTCTTTTTTGTCAGTTCTTCAAAATTCGTTATGTTTCTCATTTACTCTACTCTTTCACAAATGGGTCCGACCARAAATGTTTCTCTCTTATCACAAGTTTTGTGATAGATATGATGTACGTACAAATGAACAGATAATGAATGGGC--------GAATCTCCACTATTGAATCATTCACAGTAATATCATTACTCTTATACAAAGTCTTCTTTTTTAAGGTACAAGAAATTCCAGGACCTAGGTAAGATTTCGTAATGTTTTTTGGGTCTCTTTAATTGACATAGACCCAAGTCCTCTAGGAGGATGATGCGTCBAGAATGG???????????????????????????????????????????????????????????????????TAATACTTCAGCGTTAGTCTGAGTGtaCACGAGTTGTTGAAGGAtCAGaTcAATGCCAACAACTTCTATCAACAA---------------GTTGGCATtGATCTGTTCGATTCAGTAGTCTTTTAATCACATAAG---TaTTTTTTCCATtGAAGAAA-GGATTaTTTcTGGTtGGTTCACGACCGAaCCGCCCATTTTtGTTCTGTaCTGATCTGTACT----------AGAATTTATGTATGTtCC---------T-CTAAAT--CGTTTTATTCTATACAA-----------------TTTAGAGGATTt-GCCTTTC----TATCT----CTCATTTTAT-----AGAGAGTTTATATAGAGAGGAGG??????????????????????????????????????????????GTTACTATATCAATAGGATTGGGACTTCTACTTGTTCCGACTGTGACAAAAAATGCTCGTCGTATGTGGGCTTTTCCTAGTGTTTCATTATTAAGTATAGTTATGGTTTTTTCGGCCGATATATCTATTCAACAAATAAATGGCAGTTCCGTCTATCAATATCTCTGTTCTTGGACTATCAATAATGATTTTTCTTTCGAGTTCGGCCATTTAATCGACCCACTTACTTCTATTATGTCAATACTAATCACTACTGTTGGAATCATGGTTCTTATTTATAGTGACAATTATATGTCTCATGATCAAGGATATTTGAGATTTTTTACTTCTATGAGTTTTTCCACTACTTCCATGTTGGGATTAGTTACTAGTTCCAATTTGATACAAATTTATATTTTTTGGGAATTGGTGGGAATGTGTtCGTATCTATTAATAGGTTTTtGGTTCACGCGACCaATTGCAGCAAATGCTTGTCAAAAAGCGTTTGTAACGAATCGtGTAGGGGATTTTGGTTTATTATtAGGAATCTTAGGTTTTTATTGGaTAAC
	'Cremastosperma_microcarpum_0082'   CATTTTCCCCCCC-------AACCATTTATCCCTCTTTTTTGTCAGTTCTTCAAAATTCGTTATGTTTCTCATTCACTCTACTCTTTCACAAATGGGTCCGACCAGAAATGTTTCTCTCTTATCACAAGTTTTGTGATAGATATGATGTACGTACAAATGAACAGATAATGAATGGG---------GAATCTCTACTATTGAATCATTCACAGTAATATCATTACTCTTATACAAAGTCTTCTTTTTTAAGGTACAAGAAATTCCAGGACCTAGGTAAGATTTTGTAATGTTTTTTGGGTCTCTTTAATTGACATAGACCCAAGTCCTCTAG-AGGAT-ATGCATCG??????????????????????????????????????????????????????????????????????????TAATACTTCAGCGTTaGTCTGAGTGtaCACGAGTTGTTGARGGATCAGaTCAAtGCCAAC---------------TTGTTGATAGAAGTTGTTGGCATTGATCTGTTCGATTCAGTAGTCTTTTAATCACATAAG---TaTTT-TtCCATtGAAAAAA-GGATTTTTTcKGGTTGGTTCACGATCGAaCCGCCT-TTTTTGTTCTGTACTGATCTGTaCT----------AGAATTTATCTATGTMCC---------T-CTAAAT--CGTTTTCTTCTATACAA-----------------TttAGAGGATT?-GCCTTTC----TATCT----CTCATTTTTT-----AGAGAGTTTATATAGAGAGGAGG??????????????????????????????????????????????????????????????????????????????????????????????????????????????????????????????????????????????????????????????????????????????????????????????????????????????????????????????????????????????????????????????????????????????????????????????????????????????????????????????????????????????????????????????????????????????????????????????????????????????????????????????????????????????????????????????????????????????????????????????????????????????????????????????????????????????????????????????????????????????????????????????????????????????????
	'Cremastosperma_megalophyllum_0087' CATTTTCCCCCCC-------AACCATTTATCCCTCTTTTTTGTCAGTTCTTCAAAATTCGTTATGTTTCTCATTCACTCTACTCTTTCACAAATGGGTCCGACCAGAAATGTTTCTCTCTTATCACAAGTTTTGTGATAGATATGATGTACGTACAAATGAACAGATAATGAATGGG---------GAATCTCTACTATTGAATCATTCACAGTAATATCATTACTCTTATACAAAGTCTTCTTTTTTAAGGTACAAGAAATTCCAGGACCTAGGTAAGATTTTGTAATGTTTTTTGGGTCTCTTTAATTGACATAGACCCAAGTCCTCTAGGAGGATGATGCATCGAGAATGGGCATGAACGTAATGCTCATAACTTCCCTCTAGACCTAGCTGCTGTCGAAGTTCCATCTGTAAATGGATAATACTTCAGCGTTAGTCTGAGTGTACACGAGTTGTTGAAGGATCAGATCAATGCCAAC---------------TTGTTGATAGAAGTTGTTGGCATTGATCTGTTCGATTCAGTAGTCTTTTAATCACATAAG---TATTT-TTCCATTGAAAAAA-GGATTTTTTCTGGTTGGTTCACGATCGAACCGCCT-TTTTTGTTCTGTACTGATCTGTACT----------AGAATTTATCTATGTTCC---------T-CTAAAT--CGTTTTCCTCTATACAA-----------------TTTAGAGGATTT-GCCTTTC----TATCT----CTCATTTTTT-----AGAGAGTTTCTATAGAGAGGAGGGGCGGATGTAGCCAAGTGGCTCAAGGCAGTGGATTTGTGAATCCAC????????????????????????????????????????????????????????????????????????????????????????????????????????????????????????????????????????????????????????????????????????????????????????????????????????????????????????????????????????????????????????????????????????????????????????????????????????????????????????????????????????????????????????????????????????????????????????????????????????????????????????????????????????????????????????????????????????????????????????????????????????????????????????????????????????????????????????????????????
	'Cremastosperma_sp_CostaRica_0245'  CATTTTCCCCCCC-------AACCATTTATCCCTCTTTTTTGTCAGTTCTTCAAAATTCGTTATGTTTCTCATTCACTCTACTCTTTCACAAATGGGTCCGACCAGAAATGTTTCTCTCTTATCACAAGTTTTGTGATAGATATGATGTACGTACAAATGAACAGATAATGAATGGG---------GAATCTCTACTATTGAATCATTCACAGTAATATCATTACTCTTATACAAAGTCTTCTTTTTTAAGGTACAAGAAATTCCAGGACCTAGGTAAGATTTTGTAATGTTTTTTGGGTCTCTTTAATTGACATAGACCCAAGTCCTCTAGGAGGATGATGCATCGAGAATGG???????????????????????????????????????????????????????????????????TAATACTTCAGCGTTaGTCTGAGTGtaCACGAGTTGTTGARGGATCAGATCAATGCCAACAACTTCTATCAACAA---------------GTTGGCATTGATCTGTTCGATTCAGTAGTCTTTTAATCACATAAG---TaTTT-TtCCATtGAAGAAA-GGATTTTTTcTGGTTGGTTCACGATCGAaCCGCCT-TTTTTGTTCTGTACTGATCTGTACT----------AGAATTTATCTATGTtCC---------T-CTAAAT--CGTTTTCTTCTATACAA-----------------TTtAGAGGATTT-GCCTTTC----TATCT----CTCATTTTTT-----AGAGAGTTTATATAGAGAGGAGG??????????????????????????????????????????????GTTACTATATCAATAGGATTGGGACTTCTACTTGTTCCGACTGTGACAAAAAATGCTCGTCGTATGTGGGCTTTTCCTAGTGTTTCATTATTAAGTATAGTTATGGTTTTCTCGGCCGATATATCTATTCAACAAATAAATGGCAGTTCTGTCTATCAATATCTATGTTCTTGGACTATCAATAATGATTTTTCTTTCGAGTTCGGCCATTTAATCGACCCACTTACTTCTATTATGTCAATACTAATCACTACTGTTGGAATCATGGTTCTTATTTATAGTGACAATTATATGTCTCATGATCAAGGATATTTGAGATTTTTTACTTCTATGAGTTTTTTCACTACTTCTATGTTGGGATTAGTTACTAGTTCCAATTTGATACAAATTTATATTTTTTGGGAATTGGTGGGAATGTGTTCGTATCTATTAATAGGTTTTTGGTTCACGCGACCAATTGCAGCAAATGCTTGTCAAAAAGCGTTTGTAACGAATCGTGTAGGGGATTTTGGTTTATTATTAGGAATCTTAGGTTTTTATTGGATAAC
	'Cremastosperma_microcarpum_0303'   CATTTTCCCCCCC-------AACCATTTATCCCTCTTTTTTGTCAGTTCTTCAAAATTCGTTATGTTTCTCATTCACTCTACTCTTTCACAAATGGGTCCGACCAGAAATGTTTCTCTCTTATCACAAGTTTTGTGATAGATATGATGTACGTACAAATGAACAGATAATGAATGGG---------GAATCTCTACTATTGAATCATTCACAGTAATATCATTACTCTTATACAAAGTCTTCTTTTTTAAGGTACAAGAAATTCCAGGACCTAGGTAAGATTTTGTAATGTTTTTTGGGTCTCTTTAATTGACATAGACCCAAGTCCTCTAGGAGGATGATGCATCGAGAATGGGCATGAACGTAATGCTCATAACTTCCCTCTAGACCTAGCTGCTGTCGAAGTTCCATCTGTAAATGGATAATACTTCAGCGTTAGTCTGAGTGTACACGAGTTGTTGAAGGATCAGATCAATGCCAAC---------------TTGTTGATAGAAGTTGTTGGCATTGATCTGTTCGATTCAGTAGTCTTTTAATCACATAAG---TATTT-TTCCATTGAAAAAA-GGATTTTTTCTGGTTGGTTCACGATCGAACCGCCT-TTTTTGTTCTGTACTGATCTGTACT----------AGAATTTATCTATGTTCC---------T-CTAAAT--CGTTTTCTTCTATACAA-----------------TTTAGAGGATTT-GCCTTTC----TATCT----CTCATTTTTT-----AGAGAGTTTATATAGAGAGGAGGGGCGGATGTAGCCAAGTGGCTCAAGGCAGTGGATTTGTGAATCCACGTTACTATATCAATAGGATTGGGACTTCTACTTGTTCCGACTGTGACAAAAAATGCTCGTCGTATGTGGGCTTTTCCTAGTGTTTCATTATTAAGTATAGTTATGGTTTTCTCGGCCGATATATCTATTCAACAAATAAATGGCAGTTCTGTCTATCAATATCTATGTTCTTGGACTATCAATAATGATTTTTCTTTCGAGTTCGGCCATTTAATCGACCCACTTACTTCTATTATGTCAATACTAATCACTACTGTTGGAATCATGGTTCTTATTTATAGTGACAATTATATGTCTCATGATCAAGGATATTTGAGATTTTTTACTTCTATGAGTTTTTTCACTACTTCTATGTTGGGATTAGTTACTAGTTCCAATTTGATACAAATTTATATTTTTTGGGAATTGGTGGGAATGTGTTCGTATCTATTAATAGGTTTTTGGTTCACGCGACCAATTGCAGCAAATGCTTGTCAAAAAGCGTTTGTAACGAATCGCGTAGGGGATTTTGGTTTATTATTAGGAATCTTAGGTTTTTATTGGATAAC
	'Cremastosperma_cauliflorum_0312'   CATTTTCCCCCCC-------AACCATTTATCCCTCTTTTTTGTCAGTTCTTCAAAATTCGTTATGTTTCTCATTCACTCTACTCTTTCACAAATGGGTCCGACCAGAAATGTTTCTCTCTTATCACAAGTTTTGTGATAGATATGATGTACGTACAAATGAACAGATAATGAATGGG---------GAATCTCTACTATTGAATCATTCACAGTAATATCATTACTCTTATACAAAGTCTTCTTTTTTAAGGTACAAGAAATTCCAGGACCTAGGTAAGATTTTGTAATGTTTTTTGGGTCTCTTTAATTGACATAGACCCAAGTCCTCTAGGAGGATGATGCATCGAGAATGGGCATGAACGTAATGCTCATAACTTCCCTCTAGACCTAGCTGCTGTCGAAGTTCCATCTGTAAACGGATAATACTTCAGCGTTAGTCTGAGTGTACACGAGTTGTTGAAGGATCAGATCAATGCCAAC---------------TTGTTGATAGAAGTTGTTGGCATTGATCTGTTCGATTCAGTAGTCTTTTAATCACATAAG---TATTT-TTCCATTGAAAAAA-GGATTTTTTCTGGTTGGTTCACGATCGAACCGCCT-TTTTTGTTCTGTACTGATCTGTACT----------AGAATTTATCTATGTTCC---------T-CTAAAT--CGTTTTCTTCTATACAA-----------------TTTAGAGGATTT-GCCTTTC----TATCT----CTCATTTTTT-----AGAGAGTTTATATAGAGAGGAGGGGCGGATGTAGCCAAGTGGCTCAAGGCAGTGGATTTGTGAATCCACGTTACTATATCAATAGGATTGGGACTTCTACTTGTTCCGACTGTGACAAAAAATGCTCGTCGTATGTGGGCTTTTCCTAGTGTTTCATTATTAAGTATAGTTATGGTTTTCTCGGCCGATATATCTATTCAACAAATAAATGGCAGTTCTGTCTATCAATATCTATGTTCTTGGACTATCAATAATGATTTTTCTTTCGAGTTCGGCCATTTAATCGACCCACTTACTTCTATTATGTCAATACTAATCACTACTGTTGGAATCATGGTTCTTATTTATAGTGACAATTATATGTCTCATGATCAAGGATATTTGAGATTTTTTACTTCTATGAGTTTTTTCACTACTTCTATGTTGGGATTAGTTACTAGTTCCAATTTGATACAAATTTATATTTTTTGGGAATTGGTGGGAATGTGTTCGTATCTATTAATAGGTTTTTGGTTCACGCGACCAATTGCAGCAAATGCTTGTCAAAAAGCGTTTGTAACGAATCGTGTAGGGGATTTTGGTTTATTATTAGGAATCTTAGGTTTTTATTGGATAAC
	'Cremastosperma_megalophyllum_0490' CATTTTCCCCCCC-------AACCATTTATCCCTCTTTTTTGTCAGTTCTTCAAAATTCGTTATGTTTCTCATTCACTCTACTCTTTCACAAATGGGTCCGACCAGAAATGTTTCTCTCTTATCACAAGTTTTGTGATAGATATGATGTACGTACAAATGAACAGATAATGAATGGG---------GAATCTCTACTATTGAATCATTCACAGTAATATCATTACTCTTATACAAAGTCTTCTTTTTTAAGGTACAAGAAATTCCAGGACCTAGGTAAGATTTTGTAATGTTTTTTGGGTCTCTTTAATTGACATAGACCCAAGTCCTCTAGGAGGATGATGCATCGAGAATGGGCATGAACGTAATGCTCATAACTTCCCTCTAGACCTAGCTGCTGTCGAAGTTCCATCTGTAAATGGATAATACTTCAGCGTTAGTCTGAGTGTACACGAGTTGTTGAAGGATCAGATCAATGCCAAC---------------TTGTTGATAGAAGTTGTTGGCATTGATCTGTTCGATTCAGTAGTCTTTTAATCACATAAG---TATTT-TTCCATTGAAAAAA-GGATTTTTTCTGGTTGGTTCACGATCGAACCGCCT-TTTTTGTTCTGTACTGATCTGTACT----------AGAATTTATCTATGTTCC---------T-CTAAAT--CGTTTTCTTCTATACAA-----------------TTTAGAGGATTT-GCCTTTC----TATCT----CTCATTTTTT-----AGAGAGTTTATATAGAGAGGAGGGGCGGATGTAGCCAAGTGGCTCAAGGCAGTGGATTTGTGAATCCACGTTACTATATCAATAGGATTGGGACTTCTACTTGTTCCGACTGTGACAAAAAATGCTCGTCGTATGTGGGCTTTTCCTAGTGTTTCATTATTAAGTATAGTTATGGTTTTCTCGGCCGATATATCTATTCAACAAATAAATGGCAGTTCTGTCTATCAATATCTATGTTCTTGGACTATCAATAATGATTTTTCTTTCGAGTTCGGCCATTTAATCGACCCACTTACTTCTATTATGTCAATACTAATCACTACTGTTGGAATCATGGTTCTTATTTATAGTGACAATTATATGTCTCATGATCAAGGATATTTGAGATTTTTTACTTCTATGAGTTTTTTCACTACTTCTATGTTGGGATTAGTTACTAGTTCCAATTTGATACAAATTTATATTTTTTGGGAATTGGTGGGAATGTGTTCGTATCTATTAATAGGTTTTTGGTTCACGCGACCAATTGCAGCAAATGCTTGTCAAAAAGCGTTTGTAACGAATCGTGTAGGGGATTTTGGTTTATTATTAGGAATCTTAGGTTTTTATTGGATAAC
	'Cremastosperma_gracilipes_0491'    CATTTTCCCCCCC-------AACCATTTATCCCTCTTTTTTGTCAGTTCTTCAAAATTCGTTATGTTTCTCATTCACTCTACTCTTTCACAAATGGGTCCGACCAGAAATGTTTCTCTCTTATCACAAGTTTTGTGATAGATATGATGTACGTACAAATGAACAGATAATGAATGGG---------GAATCTCTACTATTGAATCATTCACAGTAATATCATTACTCTTATACAAAGTCTTCTTTTTTAAGGTACAAGAAATTCCAGGACCTAGGTAAGATTTTGTAATGTTTTTTGGGTCTCTTTAATTGACATAGACCCAAGTCCTCTAGGAGGATGATGCATCGAGAATGGGCATGAACGTAATGCTCATAACTTCCCTCTAGACCTAGCTGCTGTCGAAGTTCCATCTGTAAATGGATAATACTTCAGCGTTAGTCTGAGTGTACACGAGTTGTTGAAGGATCAGATCAATGCCAAC---------------TTGTTGATAGAAGTTGTTGGCATTGATCTGTTCGATTCAGTAGTCTTTTAATCACATAAG---TATTT-TTCCATTGAAAAAA-GGATTTTTTCTGGTTGGTTCACGATCGAACCGCCT-TTTTTGTTCTGTACTGATCTGTACT----------AGAATTTCTCTATGTTCC---------T-CTAAAT--CGTTTTCTTCTATACAA-----------------TTTAGAGGATTT-GCCTTTC----TATCT----CTCATTTTTT-----AGAGAGTTTATATAGAGAGGAGGGGCGGATGTAGCCAAGTGGCTCAAGGCAGTGGATTTGTGAATCCAC????????????????????????????????????????????????????????????????????????????????????????????????????????????????????????????????????????????????????????????????????????????????????????????????????????????????????????????????????????????????????????????????????????????????????????????????????????????????????????????????????????????????????????????????????????????????????????????????????????????????????????????????????????????????????????????????????????????????????????????????????????????????????????????????????????????????????????????????????
	'Cremastosperma_megalophyllum_0493' CATTTTCCCCCCC-------AACCATTTATCCCTCTTTTTTGTCAGTTCTTCAAAATTCGTTATGTTTCTCATTCACTCTACTCTTTCACAAATGGGTCCGACCAGAAATGTTTCTCTCTTATCACAAGTTTTGTGATAGATATGATGTACGTACAAATGAACAGATAATGAATGGG---------GAATCTCTACTATTGAATCATTCACAGTAATATCATTACTCTTATACAAAGTCTTCTTTTTTAAGGTACAAGAAATTCCAGGACCTAGGTAAGATTTTGTAATGTTTTTTGGGTCTCTTTAATTGACATAGACCCAAGTCCTCTAGGAGGATGATGCATCGAGAATGGGCATGAACGTAATGCTCATAACTTCCCTCTAGACCTAGCTGCTGTCGAAGTTCCATCTGTAAATGGATAATACTTCAGCGTTAGTCTGAGTGTACACGAGTTGTTGAAGGATCAGATCAATGCCAAC---------------TTGTTGATAGAAGTTGTTGGCATTGATCTGTTCGATTCAGTAGTCTTTTAATCACATAAG---TATTT-TTCCATTGAAAAAA-GGATTTTTTCTGGTTGGTTCACGATCGAACCGCCT-TTTTTGTTCTGTACTGATCTGTACT----------AGAATTTATCTATGTTCC---------T-CTAAAT--CGTTTTCTTCTATACAA-----------------TTTAGAGGATTT-GCCTTTC----TATCT----CTCATTTTTT-----AGAGAGTTTATATAGAGAGGAGGGGCGGATGTAGCCAAGTGGCTCAAGGCAGTGGATTTGTGAATCCACGTTACTATATCAATAGGATTGGGACTTCTACTTGTTCCGACTGTGACAAAAAATGCTCGTCGTATGTGGGCTTTTCCTAGTGTTTCATTATTAAGTATAGTTATGGTTTTCTCGGCCGATATATCTATTCAACAAATAAATGGCAGTTCTGTCTATCAATATCTATGTTCTTGGACTATCAATAATGATTTTTCTTTCGAGTTCGGCCATTTAATCGACCCACTTACTTCTATTATGTCAATACTAATCACTACTGTTGGAATCATGGTTCTTATTTATAGTGACAATTATATGTCTCATGATCAAGGATATTTGAGATTTTTTACTTCTATGAGTTTTTTCACTACTTCTATGTTGGGATTAGTTACTAGTTCCAATTTGATACAAATTTATATTTTTTGGGAATTGGTGGGAATGTGTTCGTATCTATTAATAGGTTTTTGGTTCACGCGACCAATTGCAGCAAATGCTTGTCAAAAAGCGTTTGTAACGAATCGTGTAGGGGATTTTGGTTTATTATTAGGAATCTTAGGTTTTTATTGGATAAC
	'Cremastosperma_leiophyllum_0594'   CATTTTCCCCCCC-------AACCATTTATCCCTCTTTTTTGTCAGTTCTTCCAAATTCGTTATGTTTCTCATTCACTCTACTCTTTCACAAATGGGTCCGACTAGAAATGTTTCTCTCTTATCACAAGTTTTGTGATAGATATGATGTACGTACAAATGAACAGATAATGAATGGG---------GAATCTCTACTATTGAATCATTCACAGTAATATCATTACTCTTATACAAAGTCTTCTTTTTTAAGGTACAAGAAATTCCAGGACCTAGGTAAGATTTTGTAATGTTTTTTGGATCTCTTTAATTGACATAGACCCAAGTCCTCTAGGAGGATGATGCATCGAGAATGGGCATGAACGTAATGCTCATAACTTCCCTCTAGACCTAGCTGCTGTCGAAGTTCCATCTGTAAATGGATAATACTTCAGCGTTAGTCTGAGTGTACACGAGTTGTTGAAGGATCAGATCAATGCCAAC---------------TTGTTGATAGAAGTTGTTGGCATTGATCTGTTCGATTCAGTAGTCTTTTAATCACATAAG---TATTT-TTCCATTGAAGAAA-GGATTTTTTCTGGTTGGTTCACGATCGAACCGCCT-TTTTTGTTCTGTACTGATCTGTACT----------AGAATTTATCTATGTTCC---------T-CTAAAT--CGTTTTCTTCTATACAA-----------------TTTAGAGGATTT-GCCTTTC----TATCT----CTCATTTTTT-----AGAGAGTTTATATAGAGAGGAGGGGCGGATGTAGCCAAGTGGCTCAAGGCAGTGGATTTGTGAATCCACGTTACTATATCAATAGGATTGGGACTTCTACTTGTTCCGACTGTGACAAAAAATGCTCGTCGTATGTGGGCTTTTCCTAGTGTTTCATTATTAAGTATAGTTATGGTTTTCTCGGCCGATATATCTATTCAACAAATAAATGGCAGTTCTGTCTATCAATATCTATGTTCTTGGACTATCAATAATGATTTTTCTTTCGAGTTCGGCCATTTAATCGACCCACTTACTTCTATTATGTCAATACTAATCACTACTGTTGGAATCATGGTTCTTATTTATAGTGACAATTATATGTCTCATGATCAAGGATATTTGAGATTTTTTACTTCTATGAGTTTTTTCACTACTTCTATGTTGGGATTAGTTACTAGTTCCAATTTGATACAAATTTATATTTTTTGGGAATTGGTGGGAATGTGTTCGTATCTATTAATAGGTTTTTGGTTCACGCGACCAATTGCAGCAAATGCTTGTCAAAAAGCGTTTGTAACGAATCGTGTAGGGGATTTTGGTTTATTATTAGGAATCTTAGGTTTTTATTGGATAAC
	'Cremastosperma_monospermum_0596'   CATTTTCCCCCCC-------AACCATTTATCCCTCTTTTTTGTCAGTTCTTCCAAATTCGTTATGTTTCTCATTCACTCTACTCTTTCACAAATGGGTCCGACCAGAAATGTTTCTCTCTTATCACAAGTTTTGTGATAGATATGATGTACGTACAAATGAACAGATAATGAATGGG---------GAATCTCTACTATTGAATCATTCACAGTAATATCATTACTCTTATACAAAGTCTTCTTTTTTAAGGTACAAGAAATTCCAGGACCTAGGTAAGATTTTGTAATGTTTTTTGGGTCTCTTTAATTGACATAGACCCAAGTCCTCTAGGAGGATGATGCATCGAGAATGGGCATGAACGTAATGCTCATAACTTCCCTCTAGACCTAGCTGCTGTCGAAGTTCCATCTGTAAATGGATAATACTTCAGCGTTAGTCTGAGTGTACACGAGTTGTTGAAGGATCAGATCAATGCCAAC---------------TTGTTGATAGAAGTTGTTGGCATTGATCTGTTCGATTCAGTAGTCTTTTAATCACATAAG---TATTT-TTCCATTGAAGAAA-GGATTTTTTCTGGTTGGTTCACGATCGAACCGCCT-TTTTTGTTCTGTACTGATCTGTACT----------AGAATTTATCTATGTTCC---------T-CTAAAT--CGTTTTCTTCTATACAA-----------------TTTAGAGGATTT-GCCTTTCTTTCTATCT----CTCATTTTTT-----AGAGAGTTTATATAGAGAGGAGGGGCGGATGTAGCCAAGTGGCTCAAGGCAGTGGATTTGTGAATCCACGTTACTATATCAATAGGATTGGGACTTCTACTTGTTCCGACTGTGACAAAAAATGCTCGTCGTATGTGGGCTTTTCCTAGTGTTTCATTATTAAGTATAGTTATGGTTTTCTCGGCCGATATATCTATTCAACAAATAAATGGCAGTTCTGTCTATCAATATCTATGTTCTTGGACTATCAATAATGATTTTTCTTTCGAGTTCGGCCATTTAATCGACCCACTTACTTCTATTATGTCAATACTAATCACTACTGTTGGAATCATGGTTCTTATTTATAGTGACAATTATATGTCTCATGATCAAGGATATTTGAGATTTTTTACTTCTATGAGTTTTTTCACTACTTCTATGTTGGGATTAGTTACTAGTTCCAATTTGATACAAATTTATATTTTTTGGGAATTGGTGGGAATGTGTTCGTATCTATTAATAGGTTTTTGGTTCACGCGACCAATTGCAGCAAATGCTTGTCAAAAAGCGTTTGTAACGAATCGTGTAGGGGATTTTGGTTTATTATTAGGAATCTTAGGTTTTTATTGGATAAC
	'Cremastosperma_cauliflorum_0598'   CATTTTCCCCCCC-------AACCATTTATCCCTCTTTTTTGTCAGTTCTTCAAAATTCGTTATGTTTCTCATTCACTCTACTCTTTCACAAATGGGTCCGACCAGAAATGTTTCTCTCTTATCACAAGTTTTGTGATAGATATGATGTACGTACAAATGAACAGATAATGAATGGG---------GAATCTCTACTATTGAATCATTCACAGTAATATCATTACTCTTATACAAAGTCTTCTTTTTTAAGGTACAAGAAATTCCAGGACCTAGGTAAGATTTTGTAATGTTTTTTGGGTCTCTTTAATTGACATAGACCCAAGTCCTCTAGGAGGATGATGCATCGAGAATGGGCATGAACGTAATGCTCATAACTTCCCTCTAGACCTAGCTGCTGTCGAAGTTCCATCTGTAAATGGATAATACTTCAGCGTTAGTCTGAGTGTACACGAGTTGTTGAAGGATCAGATCAATGCCAAC---------------TTGTTGATAGAAGTTGTTGGCATTGATCTGTTCGATTCAGTAGTCTTTTAATCACATAAG---TATTT-TTCCATTGAAAAAA-GGATTTTTTCTGGTTGGTTCACGATCGAACCGCCT-TTTTTGTTCTGTACTGATCTGTACT----------AGAATTTATCTATGTTCC---------T-CTAAAT--CGTTTTCTTCTATACAA-----------------TTTAGAGGATTT-GCCTTTC----TATCT----CTCATTTTTT-----AGAGAGTTTATATAGAGAGGAGGGGCGGATGTAGCCAAGTGGCTCAAGGCAGTGGATTTGTGAATCCACGTTACTATATCAATAGGATTGGGACTTCTACTTGTTCCGACTGTGACAAAAAATGCTCGTCGTATGTGGGCTTTTCCTAGTGTTTCATTATTAAGTATAGTTATGGTTTTCTCGGCCGATATATCTATTCAACAAATAAATGGCAGTTCTGTCTATCAATATCTATGTTCTTGGACTATCAATAATGATTTTTCTTTCGAGTTCGGCCATTTAATCGACCCACTTACTTCTATTATGTCAATACTAATCACTACTGTTGGAATCATGGTTCTTATTTATAGTGACAATTATATGTCTCATGATCAAGGATATTTGAGATTTTTTACTTCTATGAGTTTTTTCACTACTTCTATGTTGGGATTAGTTACTAGTTCCAATTTGATACAAATTTATATTTTTTGGGAATTGGTGGGAATGTGTTCGTATCTATTAATAGGTTTTTGGTTCACGCGACCAATTGCAGCAAATGCTTGTCAAAAAGCGTTTGTAACGAATCGTGTAGGGGATTTTGGTTTATTATTAGGAATCTTAGGTTTTTATTGGATAAC
	'Cremastosperma_oblongum_0600'      CATTTTCCCCCCC-------AACCATTTATCCCTCTTTTTTGTCAGTTCTTCCAAATTCGTTATGTTTCTCATTCACTCTACTCTTTCACAAATGGGTCCGACCAGAAATGTTTCTCTCTTATCACAAGTTTTGTGATAGATATGATGTACGTACAAATGAACAGATAATGAATGGG---------GAATCTCTACTATTGAATCATTCACAGTAATATCATTACTCTTATACAAAGTCTTCTTTTTTAAGGTACAAGAAATTCCAGGACCTAGGTAAGATTTTGTAATGTTTTTTGGATCTCTTTAATTGACATAGACCCAAGTCCTCTAGGAGGATGATGCATCGAGAATGGGCATGAACGTAATGCTCATAACTTCCCTCTAGACCTAGCTGCTGTCGAAGTTCCATCTGTAAATGGATAATACTTCAGCGTTAGTCTGAGTGTACACGAGTTGTTGAAGGATCAGATCAATGCCAAC---------------TTGTTGATAGAAGTTGTTGGCATTGATCTGTTCGATTCAGTAGTCTTTTAATCACATAAG---TATTT-TTCCATTGAAGAAA-GGATTTTTTCTGGTTGGTTCACGATCGAACCGCCT-TTTTTGTTCTGTACTGATCTGTACT----------AGAATTTATCTATGTTCC---------T-CTAAAT--CGTTTTCTTCTATACAA-----------------TTTAGAGGATTT-GCCTTTC----TATCT----CTCATTTTTT-----AGAGAGTTTATATAGAGAGGAGGGGCGGATGTAGCCAAGTGGCTCAAGGCAGTGGATTTGTGAATCCAC????CTATATCAATAGGATTGGGACTTCTACTTGTTCCGACTGTGACAAAAAATGCTCGTCGTATGTGGGCTTTTCCTAGTGTTTCATTATTAAGTATAGTTATGGTTTTCTCGGCCGATATATCTATTCAACAAATAAATGGCAGTTCTGTCTATCAATATCTATGTTCTTGGACTATCAATAATGATTTTTCTTTCGAGTTCGGCCATTTAATCGACCCACTTACTTCTATTATGTCAATACTAATCACTACTGTTGGAATCATGGTTCTTATTTATAGTGACAATTATATGTCTCATGATCAAGGATATTTGAGATTTTTTACTTCTATGAGTTTTTTCACTACTTCTATGTTGGGATTAGTTACTAGTTCCAATTTGATACAAATTTATATTTTTTGGGAATTGGTGGGAATGTGTTCGTATCTATTAATAGGTTTTTGGTTCACGCGACCAATTGCAGCAAATGCTTGTCAAAAAGCGTTTGTAACGAATCGTGTAGGGGATTTTGGTTTATTATTAGGAATCTTAGGTTTTTATTGGATAAC
	'Cremastosperma_brevipes_0601'      CATTTTCCCCCCC-------AACCATTTATCCCTCTTTTTTGCCAGTTCTTCAAAATTCGTTATGTTTCTCATTCACTCTACTCTTTCACAAATGGGTCCGACCAGAAATGTTTCTCTCTTATCACAAGTTTTGTGATAGATATGATGTACGTACAAATGAACAGATAATGAATGGG---------GAATCTCCACTATTGAATCATTCACAGTAATATCRTTACTCTTA?ACAAAGTCTTCTTTTTTAAGGTMCAAGAAATTCCAGGACYTAGGTMAGATTTTGTAATGTTTTTTGRGTCTCTTTAATTGACATAGACCCAAGTCMTCTAGGAGGATGATGCATCGAGAATGGGCATGAACGTAATGCTCATAACTTCCCTCTAGACCTAGCTGCTGTCGAAGTTCCATCTGTAAATGGATAATACTTCAGCGTTAGTCTGAGTGTACACGAGTTGTTGAAGGATCAGATCAATGCCAAC---------------TTGTTGATAGAAGTTGTTGGCATTGATCTGTTCGATTCAGTAGTCTTTTAATCACATAAG---TATTT-TTCCATTGAAGAAA-GGATTTTTTCTGGTTGGTTCACGATCGAACCGCCT-TTTTTGTTCTGTACTGATCTGTACT----------AGAATTTATCTATGTTCC---------T-CTAAAT--CGTTTTCTTCTATACAA-----------------TTTAGAGGATTT-GCCTTTC----TATCT----CTCATTTTTT-----AGAGAGTTTATATAGAGAGGAGGGGCGGATGTAGCCAAGTGGCTCAAGGCAGTGGATTTGTGAATCCACGTTACTATATCAATAGGATTGGGACTTCTACTTGTTCCGACTGTGACAAAAAATGCTCGTCGTATGTGGGCTTTTCCTAGTGTTTCATTATTAAGTATAGTTATGGTTTTCTCGGCCGATATATCTATTCAACAAATAAATGGCAGTTCCGTCTATCAATATCTATGTTCTTGGACTATCAATAATGATTTTTCTTTCGAGTTCGGCCATTTAATCGACCCACTTACTTCTATTATGTCAATACTAATCACTACTGTTGGAATCATGGTTCTTATTTATAGTGACAATTATATGTCTCATGATCAAGGATATTTGAGATTTTTTACTTCTATGAGTTTTTTCACTACTTCTATGTTGGGATTAGTTACTAGTTCCAATTTGATACAAATTTATATTTTTTGGGAATTGGTGGGAATGTGTTCGTATCTATTAATAGGTTTTTGGTTCACGCGACCAATTGCAGCAAATGCTTGTCAAAAAGCGTTTGTAACGAATCGTGTAGGGGATTTTGGTTTATTATTAGGAATCTTAGGTTTTTATTGGATAAC
	'Cremastosperma_napoense_0737'      CATTTTCCCCCCC-------AACCATTTATCCCTCTTTTTTGTCAGTTCTTCAAAATTCGTTATGTTTCTCATTCACTCTACTCTTTCACAAATGGGTCCGACCAGAAATGTTTCTCTCTTATCACAAGTTTTGTGATAGATATGATGTACGTACAAATGAACAGATAATGAATGGG---------GAATCTCTACTATTGAATCATTCACAGTAATATCATTACTCTTATACAAAGTCTTCTTTTTTAAGGTACAAGAAATTCCAGGACCTAGGTAAGATTTTGTAATGTTTTTTGGGTCTCTTTAATTGACATAGACCCAAGTCCTCTAGGAGGATGATGCATCGAGAATGGGCATGAACGTAATGCTCATAACTTCCCTCTAGACCTAGCTGCTGTCGAAGTTCCATCTGTAAATGGATAATACTTCAGCGTTAGTCTGAGTGTACACGAGTTGTTGAAGGATCAGATCAATGCCAACAACTTCTATCAACAA---------------GTTGGCATTGATCTGTTCGATTCAGTAGTCTTTTAATCACATAAG---TATTT-TTCCATTGAAAAAA-GGATTTTTTCTGGTTGGTTCACGATCGAACCGCCT-TTTTTGTTCTGTACTGATCTGTACT----------AGAATTTATCTATGTTCC---------T-CTAAAT--CGTTTTCTTCTATACAA-----------------TTTAGAGGATTT-GCCTTTC----TATCT----CTCATTTTTT-----AGAGAGTTTATATAGAGAGGAGGGGCGGATGTAGCCAAGTGGCTCAAGGCAGTGGATTTGTGAATCCACGTTACTATATCAATAGGATTGGGACTTCTACTTGTTCCGACTGTGACAAAAAATGCTCGTCGTATGTGGGCTTTTCCTAGTGTTTCATTATTAAGTATAGTTATGGTTTTCTCGGCCGATATATCTATTCAACAAATAAATGGCAGTTCTGTCTATCAATATCTATGTTCTTGGACTATCAATAATGATTTTTCTTTCGAGTTCGGCCATTTAATCGACCCACTTACTTCTATTATGTCAATACTAATCACTACTGTTGGAATCATGGTTCTTATTTATAGTGACAATTATATGTCTCATGATCAAGGATATTTGAGATTTTTTACTTCTATGAGTTTTTTCACTACTTCTATGTTGGGATTAGTTACTAGTTCCAATTTGATACAAATTTATATTTTTTGGGAATTGGTGGGAATGTGTTCGTATCTATTAATAGGTTTTTGGTTCACGCGACCAATTGCAGCAAATGCTTGTCAAAAAGCGTTTGTAACGAATCGTGTAGGGGATTTTGGTTTATTATTAGGAATCTTAGGTTTTTATTGGATAAC
	'Cremastosperma_oblongum_0739'      CATTTTCCCCCCC-------AACCATTTATCCCTCTTTTTTGTCAGTTCTTCCAAATTCGTTATGTTTCTCATTCACTCTACTCTTTCACAAATGGGTCCGACCAGAAATGTTTCTCTCTTATCACAAGTTTTGTGATAGATATGATGTACGTACAAATGAACAGATAATGAATGGG---------GAATCTCTACTATTGAATCATTCACAGTAATATCATTACTCTTATACAAAGTCTTCTTTTTTAAGGTACAAGAAATTCCAGGACCTAGGTAAGATTTTGTAATGTTTTTTGGATCTCTTTAATTGACATAGACCCAAGTCCTCTAGGAGGATGATGCATCGAGAATGGGCATGAACGTAATGCTCATAACTTCCCTCTAGACCTAGCTGCTGTCGAAGTTCCATCTGTAAATGGATAATACTTCAGCGTTAGTCTGAGTGTACACGAGTTGTTGAAGGATCAGATCAATGCCAACAACTTCTATCAACAA---------------GTTGGCATTGATCTGTTCGATTCAGTAGTCTTTTAATCACATAAG---TATTT-TTCCATTGAAGAAA-GGATTTTTTCTGGTTGGTTCACGATCGAACCGCCT-TTTTTGTTCTGTACTGATCTGTACT----------AGAATTTATCTATGTTCC---------T-CTAAAT--CGTTTTCTTCTATACAA-----------------TTTAGAGGATTT-GCCTTTC----TATCT----CTCATTTTTT-----AGAGAGTTTATATAGAGAGGAGGGGCGGATGTAGCCAAGTGGCTCAAGGCAGTGGATTTGTGAATCCACGTTACTATATCAATAGGATTGGGACTTCTACTTGTTCCGACTGTGACAAAAAATGCTCGTCGTATGTGGGCTTTTCCTAGTGTTTCATTATTAAGTATAGTTATGGTTTTCTCGGCCGATATATCTATTCAACAAATAAATGGCAGTTCTGTCTATCAATATCTATGTTCTTGGACTATCAATAATGATTTTTCTTTCGAGTTCGGCCATTTAATCGACCCACTTACTTCTATTATGTCAATACTAATCACTACTGTTGGAATCATGGTTCTTATTTATAGTGACAATTATATGTCTCATGATCAAGGATATTTGAGATTTTTTACTTCTATGAGTTTTTTCACTACTTCTATGTTGGGATTAGTTACTAGTTCCAATTTGATACAAATTTATATTTTTTGGGAATTGGTGGGAATGTGTTCGTATCTATTAATAGGTTTTTGGTTCACGCGACCAATTGCAGCAAATGCTTGTCAAAAAGCGTTTGTAACGAATCGTGTAGGGGATTTTGGTTTATTATTAGGAATCTTAGGTTTTTATTGGATAAC
	'Cremastosperma_macrocarpum_0741'   CATTTTCCCCCCC-------AACCATTTATCCCTCTTTTTTGCCAGTTCTTCAAAATTCGTTATGTTTCTCATTCACTCTACTCTTTCACAAATGGGTCCGACCAGAAATGTTTCTCTCTTATCACAAGTTTTGTGATAGATATGATGTACGTACAAATGAACAGATAATGAATGGG---------GAATCTCCACTATTGAATCATTCACAGTAATATCATTACTCTTATACAAAGTCTTCTTTTTTAAGGTACAAGAAATTCCAGGACCTAGGTAAGATTTTGTAATGTTTTTTGGGTCTCTTTAATTGACATAGACCCAAGTCCTCTAGGAGGATGATGCATCGAGAATGGGCATGAACGTAATGCTCATAACTTCCCTCTAGACCTAGCTGCTGTCGAAGTTCCATCTGTAAATGGATAATACTTCAGCGTTAGTCTGAGTGTACACGAGTTGTTGAAGGATCAGATCAATGCCAACAACTTCTATCAACAA---------------GTTGGCATTGATCTGTTCGATTCAGTAGTCTTTTAATCACATAAG---TATTT-TTCCATTGAAGAAA-GGATTTTTTCTGGTTGGTTCACGATCGAACCGCCT-TTTTTGTTCTGTACTGATCTGTACT----------AGAATTTCTCTATGTTCC---------T-CTAAAT--CGTTTTCTTCTATACAA-----------------TTTAGAGGATTT-GCCTTTC----TATCT----CTCATTTTTT-----AGAGAGTTTATATAGAGAGGAGGGGCGGATGTAGCCAAGTGGCTCAAGGCAGTGGATTTGTGAATCCACGTTACTATATCAATAGGATTGGGACTTCTACTTTTTCCGACTGTGACAAAAAATGCTCGTCGTATGTGGGCTTTTCCTAGTGTTTCATTATTAAGTATAGTTATGGTTTTCTCGGCCGATATATCTATTCAACAAATAAATGGCAGTTCCGTCTATCAATATCTATGTTCTTGGACTATCAATAATGATTTTTCTTTCGAGTTCGGCCATTTAATCGACCCACTTACTTCTATTATGTCAATACTAATCACTACTGTTGGAATCATGGTTCTTATTTATAGTGACAATTATATGTCTCATGATCAAGGATATTTGAGATTTTTGACTTCTATGAGTTTTTTCACTACTTCTATGTTGGGATTAGTTACTAGTTCCAATTTGATACAAATTTATATTTTTTGGGAATTGGTGGGAATGTGTTCGTATCTATTAATAGGTTTTTGGTTCACGCGACCAATTGCAGCAAATGCTTGTCAAAAAGCGTTTGTAACGAATCGTGTAGGGGATTTTGGTTTATTATTAGGAATCTTAGGTTTTTATTGGATAAC
	'Cremastosperma_yamayakatense_0742'      CATTTTCCCCCCC-------AACCATTTATCCCTCTTTTTTGTCAGTTCTTCAAAATTCGTTATGTTTCTCATTCACTCTACTCTTTCACAAATGGGTCCGACCAGAAATGTTTCTCTCTTATCACAAGTTTTGTGATAGATATGATGTACGTACAAATGAACAGATAATGAATGGG---------GAATCTCTACTATTGAATCATTCACAGTAATATCATTACTCTTATACAAAGTCTTCTTTTTTAAGGTACAAGAAATTCCAGGACCTAGGTAAGATTTTGTAATGTTTTTTGGGTCTCTTTAATTGACATAGACCCAAGTCCTCTAGGAGGATGATGCATCGAGAATGGGCATGAACGTAATGCTCATAACTTCCCTCTAGACCTAGCTGCTGTCGAAGTTCCATCTGTAAATGGATAATACTTCAGCGTTAGTCTGAGTGTACACGAGTTGTTGAAGGATCAGATCAATGCCAAC---------------TTGTTGATAGAAGTTGTTGGCATTGATCTGTTCGATTCAGTAGTCTTTTAATCACATAAG---TATTT-TTCCATTGAAGAAA-GGATTTTTTCTGGTTGGTTCACGATCGAACCGCCT-TTTTTGTTCTGTACTGATCTGTACT----------AGAATTTATCTATGTTCC---------T-CTAAAT--CATTTTCTTCTATACAA-----------------TTTAGAGGATTT-GCCTTTC----TATCT----CTCATTTTTT-----AGAGAGTTTCTATAGAGAGGAGGGGCGGATGTAGCCAAGTGGCTCAAGGCAGTGGATTTGTGAATCCAC????????????????????????????????????????????????????????????????????????????????????????????????????????????????????????????????????????????????????????????????????????????????????????????????????????????????????????????????????????????????????????????????????????????????????????????????????????????????????????????????????????????????????????????????????????????????????????????????????????????????????????????????????????????????????????????????????????????????????????????????????????????????????????????????????????????????????????????????????
	'Cremastosperma_novogranatense_0744' CATTTTCCCCCCC-------AACCATTTATCCCTCTTTTTTGTCAGTTCTTCAAAATTCGTTATGTTTCTCATTCACTCTACTCTTTCACAAATGGGTCCGACCAGAAATGTTTCTCTCTTATCACAACTTTTGTGATAGATATGATGTACGTACAAATGAACAGATAATGAATGGG---------GAATCTCTACTATTGAATCATTCACAGTAATATCATTACTCTTATACAAAGTCTTCTTTTTTAAGGTACAAGAAATTCCAGGACCTAGGTAAGATTTTGTAATGTTTTTTGGGTCTCTTTAATTGACATAGACCCAAGTCCTCTAGGAGGATGATGCATCGAGAATGGGCATGAACGTAATGCTCATAACTTCCCTCTAGACCTAGCTGCTGTCGAAGTTCCATCTGTAAATGGATAATACTTCAGCGTTAGTCTGAGTGTACACGAGTTGTTGAAGGATCAGATCAATGCCAAC---------------TTGTTGATAGAAGTTGTTGGCATTGATCTGTTCGATTCAGTAGTCTTTTAATCACATAAG---TATTT-TTCCATTGAAGAAA-GGATTTTTTCTGGTTGGTTCACGATCGAACCGCCT-TTTTTGTTCTGT--------------------------------------------------------------------------------------------------GAGGATTT-GCCTTTC----TATCT----CTCATTTTTT-----AGAGAGTTTATATAGAGAGGAGGGGCGGATGTAGCCAAGKGGCTCAAGGCAGTGGATTTGTGAATCCAC????????????????????????????????????????????????????????????????????????????????????????????????????????????????????????????????????????????????????????????????????????????????????????????????????????????????????????????????????????????????????????????????????????????????????????????????????????????????????????????????????????????????????????????????????????????????????????????????????????????????????????????????????????????????????????????????????????????????????????????????????????????????????????????????????????????????????????????????????
	'Cremastosperma_longicuspe_0745'    CATTTTCCCCCCC-------AACCATTTATCCCTCTTTTTTGTCAGTTCTTCCAAATTCGTTATGTTTCTCATTCACTCTACTCTTTCACAAATGGGTCCGACCAGAAATGTTTCTCTCTTATCACAAGTTTTGTGATAGATATGATGTACGTACAAATGAACAGATA??????????????????????????????????????????????????????????????????????????????????????????????????????????????????????????????????????????????????????????????????????????????????????????GCATGAACGTAATGCTCATAACTTCCCTCTAGACCTAGCTGCTGTCGAAGTTCCATCTGTAAATGGATAATACTTCAGCGTTAGTCTGAGTGTACACGAGTTGTTGAAGGATCAGATCAATGCCAAC---------------TTGTTGATAGAAGTTGTTGGCATTGATCTGTTCGATTCAGTAGTCTTTTAATCACATAAG---TATTT-TTCCATTGAAGAAA-GGATTTTTTCTGGTTGGTTCACGATCGAACCGCCT-TTTTTGTTCTGTACTGATCTGTACT----------AGAATTTATCTATGTTCC---------T-CTAAAT--CGTTTTCTTCTATACAA-----------------TTTAGAGGATTT-GCCTTTC----TATCT----CTCATTTTTT-----AGAGAGTTTATATAGAGAGGAGGGGCGGATGTAGCCAAGTGGCTCAAGGCAGTGGATTTGTGAATCCACGTTACTATATCAATAGGATTGGGACTTCTACTTGTTCCGACTGTGACAAAAAATGCTCGTCGTATGTGGGCTTTTCCTAGTGTTTCATTATTAAGTATAGTTATGGTTTTCTCGGCCGATATATCTATTCAACAAATAAATGGCAGTTCTGTCTATCAATATTTATGTTCTTGGACTATCAATAATGATTTTTCTTTCGAGTTCGGCCATTTAATCGACCCACTTACTTCTATTATGTCAATACTAATCACTACTGTTGGAATCATGGTTCTTATTTATAGTGACAATTATATGTCTCATGATCAAGGATATTTGAGATTTTTTACTTCTATGAGTTTTTTCACTACTTCTATGTTGGGATTAGTTACTAGTTCCAATTTGATACAAATTTATATTTTTTGGGAATTGGTGGGAATGTGTTCGTATCTATTAATAGGTTTTTGGTTCACGCGACCGATTGCAGCAAATGCTTGTCAAAAAGCGTTTGTAACGAATCGTGTAGGGGATTTTGGTTTATTATTAGGAATCTTAGGTTTTTATTGGATAAC
	'Cremastosperma_panamense_0747'     CATTTTCCCCCCC-------AACCATTTATCCCTCTTTTTTGTCAGTTCTTCAAAATTCGTTATGTTTCTCATTCACTCTACTCTTTCACAAATGGGTCCGACCAGAAATGTTTCTCTCTTATCACAACTTTTGTGATAGATATGATGTACGTACAAATGAACAGATAATGAATGGG---------GAATCTCTACTATTGAATCATTCACAGTAATATCATTACTCTTATACAAAGTCTTCTTTTTTAAGGTACAAGAAATTCCAGGACCTAGGTAAGATTTTGTAATGTTTTTTGGGTCTCTTTAATTGACATAGACCCAAGTCCTCTAGGAGGATGATGCATCGAGAATGGGCATGAACGTAATGCTCATAACTTCCCTCTAGACCTAGCTGCTGTCGAAGTTCCATCTGTAAATGGATAATACTTCAGCGTTAGTCTGAGTGTACACGAGTTGTTGAAGGATCAGATCAATGCCAACAACTTCTATCAACAA---------------GTTGGCATTGATCTGTTCGATTCAGTAGTCTTTTAATCACATAAG---TATTT-TTCCATTGAAGAAA-GGATTTTTTCTGGTTGGTTCACGATCGAACCGCCT-TTTTTGTTCTGT--------------------------------------------------------------------------------------------------GAGGATTT-GCCTTTC----TATCT----CTCATTTTTT-----AGAGAGTTTATATAGAGAGGAGGGGCGGATGTAGCCAAGTGGCTCAAGGCAGTGGATTTGTGAATCCAC????????????????????????????????????????????????????????????????????????????????????????????????????????????????????????????????????????????????????????????????????????????????????????????????????????????????????????????????????????????????????????????????????????????????????????????????????????????????????????????????????????????????????????????????????????????????????????????????????????????????????????????????????????????????????????????????????????????????????????????????????????????????????????????????????????????????????????????????????
	'Cremastosperma_pendulum_0749'      CATTTTCCCCCCC-------AACCATTTATCCCTCTTTTTTGTCAGTTCTTCCAAATTCGTTATGTTTCTCATTCACTCTACTCTTTCACAAATGGGTCCGACCAGAAATGTTTCTCTCTTATCACAAGTTTTGTGATAGATATGATGTACGTACAAATGAACAGATAATGAATGGG---------GAATCTCTACTATTGAATCATTCACAGTAATATCATTACTCTTATACAAAGTCTTCTTTTTTAAGGTACAAGAAATTCCAGGACCTAGGTAAGATTTTGTAATGTTTTTTGGGTCTCTTTAATTGACATAAACCCAAGTCCTCTAGGAGGATGATGCATCGAGAATGGGCATGAACGTAATGCTCATAACTTCCCTCTAGACCTAGCTGCTGTCGAAGTTCCATCTGTAAATGGATAATACTTCAGCGTTAGTCTGAGTGTACACGAGTTGTTGAAGGATCAGATCAATGCCAACAACTTCTATCAACAA---------------GTTGGCATTGATCTGTTCGATTCAGTAGTCTTTTAATCACATAAG---TATTT-TTCCATTGAAGAAA-GGATTTTTTCTGGTTGGTTCACGATCGAACCGCCT-TTTTTGTTCTGTACTGATCTGTACT----------AGAATTTATCTATGTTCC---------T-CTAAAT--CGTTTTCTTCTATACAA-----------------TTTAGAGGATTT-GCCTTTC----TATCT----CTCATTTTTT-----AGAGAGTTTATATAGAGAGGAGGGGCGGATGTAGCCAAGTGGCTCAAGGCAGTGGATTTGTGAATCCAC????????????????????????????????????????????????????????????????????????????????????????????????????????????????????????????????????????????????????????????????????????????????????????????????????????????????????????????????????????????????????????????????????????????????????????????????????????????????????????????????????????????????????????????????????????????????????????????????????????????????????????????????????????????????????????????????????????????????????????????????????????????????????????????????????????????????????????????????????
	'Cremastosperma_pendulum_0751'      CATTTTCCCCCCC-------AACCATTTATCCCTCTTTTTTGTCAGTTCTTCCAAATTCGTTATGTTTCTCATTCACTCTACTCTTTCACAAATGGGTCCGACCAGAAATGTTTCTCTCTTATCACAAGTTTTGTGATAGATATGATGTACGTACAAATGAACAGATAATGAATGGG---------GAATCTCTACTATTGAATCATTCACAGTAATATCATTACTCTTATACAAAGTCTTCTTTTTTAAGGTACAAGAAATTCCAGGACCTAGGTAAGATTTTGTAATGTTTTTTGGGTCTCTTTAATTGACATAGACCCAAGTCCTCTAGGAGGATGATGCATCGAGAATGGGCATGAACGTAATGCTCATAACTTCCCTCTAGACCTAGCTGCTGTCGAAGTTCCATCTGTAAATGGATAATACTTCAGCGTTAGTCTGAGTGTACACGAGTTGTTGAAGGATCAGATCAATGCCAACAACTTCTATCAACAA---------------GTTGGCATTGATCTGTTCGATTCAGTAGTCTTTTAATCACATAAG---TATTT-TTCCATTGAAGAAA-GGATTTTTTCTGGTTGGTTCACGATCGAACCGCCT-TTTTTGTTCTGTACTGATCTGTACT----------AGAATTTATCTATGTTCC---------T-CTAAAT--CGTTTTCTTCTATACAA-----------------TTTAGAGGATTT-GCCTTTC----TATCT----CTCATTTTTT-----AGAGAGTTTATATAGAGAGGAGGGGCGGATGTAGCCAAGKGGCTCAAGGCAGTGGATTTGTGAATCCACGTTACTATATCAATAGGATTGGGACTTCTACTTGTTCCGACTGTGACAAAAAATGCTCGTCGTATGTGGGCTTTTCCTAGTGTTTCATTATTAAGTATAGTTATGGTTTTCTCGGCCGATATATCTATTCAACAAATAAATGGCAGTTCTGTCTATCAATATCTATGTTCTTGGACTATCAATAATGATTTTTCTTTCGAGTTCGGCCATTTAATCGACCCACTTACTTCTATTATGTCAATACTAATCACTACTGTTGGAATCATGGTTCTTGTTTATAGTGACAATTATATGTCTCATGATCAAGGATATTTGAGATTTTTTACTTCTATGAGTTTTTTCACTACTTCTATGTTGGGATTAGTTACTAGTTCCAATTTGATACAAATTTATATTTTTTGGGAATTGGTGGGAATGTGTTCGTATCTATTAATAGGTTTTTGGTTCACGCGACCAATTGCAGCAAATGCTTGTCAAAAAGCGTTTGTAACGAATCGTGTAGGGGATTTTGGTTTATTATTAGGAATCTTAGGTTTTTATTGGATAAC
	'Cremastosperma_longicuspe_0753'    CATTTTCCCCCCC-------AACCATTTATCCCTCTTTTTTGTCAGTTCTTCAAAATTCGTTATGTTTCTCATTCACTCTACTCTTTCACAAATGGGTCCGACCAGAAATGTTTCTCTCTTTTCACAAGTTTTGTGATAGATATGATGTACGTACAAATGAACAGATAATGAATGGG---------GAATCTCTACTATTGAATCATTCACAGTAATATCATTACTCTTATACAAAGTCTTCTTTTTTAAGGTACAAGAAATTCCAGGACCTAGGTAAGATTTTGTAATGTTTTTTGGGTCTCTTTAATTGACATAGACCCAAGTCATCTAGGAGGATGATGCATCGAGAATGGGCATGAACGTAATGCTCATAACTTCCCTCTAGACCTAGCTGCTGTCGAAGTTCCATCTGTAAATGGATAATACTTCAGCGTTAGTCTGAGTGTACACGAGTTGTTGAAGGATCAGATCAATGCCAACAACTTCTATCAACAA---------------GTTGGCATTGATCTGTTCGATTTAGTAGTCTTTTAATCACATAAG---TATTT-TTCCATTGAAGAAA-GGATTTTTTCTGGTTGGTTCACGATCGAACCGCCT-TTTTTGTTCTGTACTGATCTGTACT----------AGAATTTATCTATGTTCC---------T-CTAAAT--CGTTTTCTTCTATACAA-----------------TTTAGAGGATTT-GCCTTTC----TATCT----CTCATTTTTT-----AGAGAGTTTCTATAGAGAGGAGGGGCGGATGTAGCCAAGTGGCTCAAGGCAGTGGATTTGTGAATCCAC????????????????????????????????????????????????????????????????????????????????????????????????????????????????????????????????????????????????????????????????????????????????????????????????????????????????????????????????????????????????????????????????????????????????????????????????????????????????????????????????????????????????????????????????????????????????????????????????????????????????????????????????????????????????????????????????????????????????????????????????????????????????????????????????????????????????????????????????????
	'Cremastosperma_pedunculatum_0754'  CATTTTCCCCCCC-------AACCATTTATTCCTCTTTTTTGTCAGTTCTTCAAAATTCGTTATGTTTCTCATTCACTCTACTCTTTCACAAATGGGTCCGACCAGAAATGTTTCTCTCTTATCACAAGTTTTGTGATAGATATGATGTACGTACAAATGAACAGATAATGAATGGG---------GAATCTCTACTATTGAATCATTCACAGTAATATCATTACTCTTATACAAAGTCTTCTTTTTTAAGGTACAAGAAATTCCAGGACCTAGGTAAGATTTTGTAATGTTTTTTGGGTCTCTTTAATTGACATAGACCCAAGTCCTCTAGGAGGATGATGCATCGAGAATGGGCATGAACGTAATGCTCATAACTTCCCTCTAGACCTAGCTGCTGTCGAAGTTCCATCTGTAAATGGATAATACTTCAGCGTTAGTCTGAGTGTACACGAGTTGTTGAAGGATCAGATCAATGCCAAC---------------TTGTTGATAGAAGTTGTTGGCATTGATCTGTTCGATTCAGTAGTCTTTTAATCACATAAG---TATTT-TTCCATTGAAGAAA-GGATTTTTTCTGGTTGGTTCACGATTGAACCGCCT-TTTTTGTTCTGTACTGATCTGTACT----------AGAATTTATCTATGTTCC---------T-CTAAAT--CGTTTTCTTCTATACAA-----------------TTTAGAGGATTT-GCCTTTC----TATCT----CTCATTTTTT-----AGAGAGTTTCTATAGAGAGGAGGGGCGGATGTAGCCAAGTGGCTCAAGGCAGTGGATTTGTGAATCCAC????????????????????????????????????????????????????????????????????????????????????????????????????????????????????????????????????????????????????????????????????????????????????????????????????????????????????????????????????????????????????????????????????????????????????????????????????????????????????????????????????????????????????????????????????????????????????????????????????????????????????????????????????????????????????????????????????????????????????????????????????????????????????????????????????????????????????????????????????
	'Cremastosperma_peruvianum_0755'    CATTTTCCCCCCC-------AACCATTTATCTCTCTTTTTTGTCAGTTCTTCAAAATTCGTTATGTTTCTCATTCACTCTACTCTTTCACAAATGGGTCCGACCAGAAATGTTTCTCTCTTATCACAAGTTTTGTGATAGATATGATGTACGTACAAATGAACAGATAATGAATGGG---------GAATCTCTACTATTGAATCATTCACAGTAATATCATTACTCTTATACAAAGTCTTCTTTTTTAAGGTACAAGAAATTCCAGGACCTAGGTAAGATTTTGTAATGTTTTTTGGGTCTCTTTAATTGACATAGACCCAAGTCCTCTAGGAGGATGATGCATCGAGAATGGGCATGAACGTAATGCTCATAACTTCCCTCTAGACCTAGCTGCTGTCGAAGTTCCATCTGTAAATGGATAATACTTCAGCGTTAGTCTGAGTGTACACGAGTTGTTGAAGGATCAGATCAATGCCAAC???TT????CAACAA---------------GTTGGCATTGATCTGTTCGATTCAGTAGTCTTTTAATCACATAAG---TATTT-TTCCATTGAAGAAA-GGATTTTTTCTGGTTGGTTCACGATCGAACCGCCT-TTTTTGTTCTGTACTGATCTGTACT----------AGAATTTATCTATGTTCC---------T-ATAAAT--CGTTTTCTTCTATACAA-----------------TTTAGAGGATTT-GCCTTTC----TATCT----CTCATTTTTT-----AGAGAGTTTATATAGAGAGGAGGGGCGGATGTAKCCAAGTGGCTCAAGGCAGTG?ATTTGTGA?TCCCC???????????????????????????????????????????????????????????????????????????????????????????????????????????????????????????????????????????????????????????????????????????????????????????????????????????????????TAATCGACCCACTTACTTCTATTATGTCAATACTAATCACTACTGTTGGAATCATGGTTCTTATTTATAGtGACAATTATATGTCTCATGATCAAGGATATTTGAGATTTTTTACTTCTATGAGTTTTTTCACTACTTCTATGTTGGGATTAGTTACTAGTTCCAATTTGATACAAATTTATATTTTTTGGGAATTGGTGGGAATGTGTTCGTATCTATTAATAGGTTTTTGGTTCACGCGACCAATTGCAGCAAATGCTTGTCAAAAAGCGTTTGTAACGAATCGTGTAGGGGATTTTGGTTTATTATTAGGAATCTTAGGTTTTTATTGGATAAC
	'Cremastosperma_spB_0756'           CATTTTCCCCCCC-------AACCATTTATCCCTCTTTTTTGTCAGTTCTTCCAAATTCGTTATGTTTCTCATTCACTCTACTCTTTCACAAATGGGTCCGACCAGAAATGTTTCTCTCTTATCACAAGTTTTGTGATAGATATGATGTACGTACAAATGAACAGATAATGAATGGG---------GAATCTCTACTATTGAATCATTCACAGTAATATCATTACTCTTATACAAAGTCTTCTTTTTTAAGGTACAAGAAATTCCAGGACCTAGGTAAGATTTTGTAATGTTTTTTGGATCTCTTTAATTGACATAGACCCAAGTCCTCTAGGAGGATGATGCATCGAGAATGGGCATGAACGTAATGCTCATAACTTCCCTCTAGACCTAGCTGCTGTCGAAGTTCCATCTGTAAATGGATAATACTTCAGCGTTAGTCTGAGTGTACACGAGTTGTTGAAGGATCAGATCAATGCCAAC---------------TTGTTGATAGAAGTTGTTGGCATTGATCTGTTCGATTCAGTAGTCTTTTAATCACATAAG---TATTT-TTTCATTGAAGAAA-GGATTTTTTCTGGTTGGTTCACGATCGAACCGCCT-TTTTTGTTCTGTACTGATCTGTACT----------AGAATTTATCTATGTTCC---------T-CTAAAT--CGTTTTCTTCTATACAA-----------------TTTAGAGGATTT-GCCTTTC----TATCT----CTCATTTTTT-----AGAGAGTTTATATAGAGAGGAGGGGCGGATGTAGCCAAGTGGCTCAAGGCAGTGGATTTGTGAATCCAC???????????????????????????????????????????????????????????????????????????????????????????????????????????????????????????????????????????????????????????????????????????????????????????????????????????????????TAATCGACCCACTTACTTCTATTATGTCAATACTAATCACTACTGTTGGAATCATGGTTCTTATTTATAGtGACAATTATATGTCTCATGATCAAGGATATTTGAGATTTTTTACTTCTATGAGTTTTTTCACTACTTCTATGTTGGGATTAGTTACTAGTTCCAATTTGATACAAATTTATATTTTTTGGGAATTGGTGGGAATGTGTTCGTATCTATTAATAGGTTTTTGGTTCACGCGACCAATTGCAGCAAATGCTTGTCAAAAAGCGTTTGTAACGAATCGTGTAGGGGATTTTGGTTTATTATTAGGAATCTTAGGTTTTTATTGGATAAC
	'Cremastosperma_venezuelanum_0757'  CATTTTCCCCCCC-------AACCATTTATCCCTCTTTTTTGCCAGTTCTTCAAAATTCGTTATGTTTCTCATTCACTCTACTCTTTCACAAATGGGTCCGACCAGAAATGTTTCTCTCTTATCACAAGTTTTGTGATAGATATGATGTACGTACAAATGAACAGATAATGAATGGG---------GAATCTCCACTATTGAATCATTCACAGTAATATCATTACTCTTATACAAAGTCTTCTTTTTTAAGGTACAAGAAATTCCAGGACCTAGGTAAGATTTTGTAATGTTTTTTGGGTCTCTTTAATTGACATAGACCCAAGTCCTCTAGGAGGATGATGCATCGAGAATGGGCATGAACGTAATGCTCATAACTTCCCTCTAGACCTAGCTGCTGTCGAAGTTCCATCTGTAAATGGATAATACTTCAGCGTTAGTCTGAGTGTACACGAGTTGTTGAAGGATCAGATCAATGCCAACAACTTCTATCAACAA---------------GTTGGCATTGATCTGTTCGATTCAGTAGTCTTTTAATCACATAAG---TATTT-TTCCATTGAAGAAA-GGATTTTTTCTGGTTGGTTCACGATCGAACCGCCT-TTTTTGTTCTGTACTGATCTGTACT----------AGAATTTATCTATGTTCC---------T-CTAAAT--CGTTTTCTTCTATACAA-----------------TTTAGAGGATTT-GCCTTTC----TATCTATCTCTCATTTTTT-----AAAGAGTTTATATAGAGAGGAGGGGCGGATGTAGCCAAGTGGCTCAAGGCAGTGGATTTGTGAATCCAC??????????????????????????????????????????????????????????GTCGT?TGTGGGCTTTTCCTAGTGTTTCATTATTAAGTATAGT?ATGGTTTTCTCGGCCGATATATCTATTCAACAAATAAATGGCAGTTCCGTCTATCAATATCTATGTTCTTGGACTATCAATAATGATTTTTCTTTCGAGTTCGGCCATTTAATCGACCCACTTACTTCTATTATGTCAATACTAATCACTACTGTTGGAATCATGGTTCTTATTTATAGTGACAATTATATGTCTCATGATCAAGGATATTTGAGATTTTTTACTTCTATGAGTTTTTTCACTACTTCTATGTTGGGATTAGTTACTAGTTCCAATTTGATACAAATTTATATTTTTTGGGAATTGGTGGGAATGTGTTCGTATCTATTAATAGGTTTTTGGTTCACGCGACCAATTGCAGCAAATGCTTGTCAAAAAGCGTTTGTAACGAATCGTGTAGGGGATTTTGGTTTATTATTAGGAATCTTAGGTTTTTATTGgATAAC
	'Cremastosperma_spBaff_0758'        CATTTTCCCCCCC-------AACCATTTATCCCTCTTTTTTGTCAGTTCTTCCAAATTCGTTATGTTTCTCATTCACTCTACTCTTTCACAAATGGGTCCGACCAGAAATGTTTCTCTCTTATCACAAGTTTTGTGATAGATATGATGTACGTACAAATGAACAGATAATGAATGGG---------GAATCTCTACTATTGAATCATTCACAGTAATATCATTACTCTTATACAAAGTCTTCTTTTTTAAGGTACAAGAAATTCCAGGACCTAGGTAAGATTTTGTAATGTTTTTTGGATCTCTTTAATTGACATAGACCCAAGTCCTCTAGGAGGATGATGCATCGAGAATGGGCATGAACGTAATGCTCATAACTTCCCTCTAGACCTAGCTGCTGTCGAAGTTCCATCTGTAAATGGATAATACTTCAGCGTTAGTCTGAGTGTACACGAGTTGTTGAAGGATCAGATCAATGCCAAC---------------TTGTTGATAGAAGTTGTTGGCATTGATCTGTTCGATTCAGTAGTCTTTTAATCACATAAG---TATTT-TTCCATTGAAGAAA-GGATTTTTTCTGGTTGGTTCACGATCGAACCGCCT-TTTTTGTTCTGTACTGATCTGTACT----------AGAATTTATCTATGTTCC---------T-CTAAAT--CGTTTTCTTCTATACAA-----------------TTTAGAGGATTT-GCCTTTC----TATCT----CTCATTTTTT-----AGAGAGTTTATATAGAGAGGAGGG?????????????????????????????????????????????????????????????????????????????????????????????????????????????????????????????????????????????????????????????????????????????????????????????????????????????????????????????????????????????????????????????????????????????????????????????????????????????????????????????????????????????????????????????????????????????????????????????????????????????????????????????????????????????????????????????????????????????????????????????????????????????????????????????????????????????????????????????????????????????????????????????????????????????????
	'Cremastosperma_pedunculatum_0760'  CATTTTCCCCCCC-------AACCATTTATCCCTCTTTTTTGTCAGTTCTTCAAAATTCGTTATGTTTCTCATTCACTCTACTCTTTCACAAATGGGTCCGACCAGAAATGTTTCTCTCTTATCACAAGTTTTGTGATAGATATGATGTACGTACAAATGAACAGATAATGAATGGG---------GAATCTCTACTATTGAATCATTCACAGTAATATCATTACTCTTATACAAAGTCTTCTTTTTTAAGGTACAAGAAATTCCAGGACCTAGGTAAGATTTTGTAATGTTTTTTGGGTCTCTTTAATTGACATAGACCCAAGTCCTCTAGGAGGATGATGCATCGAGAATGGGCATGAACGTAATGCTCATAACTTCCCTCTAGACCTAGCTGCTGTCGAAGTTCCATCTGTAAATGGATAATACTTCAGCGTTAGTCTGAGTGTACACGAGTTGTTGAAGGATCAGATCAATGCCAACAACTTCTATCAACAA---------------GTTGGCATTGATCTGTTCGATTCAGTAGTCTTTTAATCACATAAG---TATTT-TTCCATTGAAGAAA-GGATTTTTTCTGGTTGGTTCACGATCGAACCGCCT-TTTTTGTTCTGTACTGATCTGTACT----------AGAATTTATCTATGTTCC---------T-CTAAAT--CGTTTTCTTCTATACAA-----------------TTTAGAGGATTT-GCCTTTC----TATCT----CTCATTTTTT-----AGAGAGTTTCTATAGAGAGGAGGGGCGGATGTAGCCAAGTGGCTCAAGGCAGTGGATTTGTGAATCCACGTTACTATATCAATAGGATTGGGACTTCTACTTGTTCCGACTGTGACAAAAAATGCTCGTCGTATGTGGGCTTTTCCTAGTGTTTCATTATTAAGTATAGTTATGGTTTTCTCGGCCGATATATCTATTCAACAAATAAATGGCAGTTCTGTCTATCAATATCTATGTTCTTGGACTATCAATAATGATTTTTCTTTCGAGTTCGGCCATTTAATCGACCCACTTACTTCTATTATGTCAATACTAATCACTACTGTTGGAATCATGGTTCTTATTTATAGTGACAATTATATGTCTCATGATCAAGGATATTTGAGATTTTTTACTTCTATGAGTTTTTTCACTACTTCTATGTTGGGATTAGTTACTAGTTCCAATTTGATACAAATTTATATTTTTTGGGAATTGGTGGGAATGTGTTCGTATCTATTAATAGGTTTTTGGTTCACGCGACCAATTGCAGCAAATGCTTGTCAAAAAGCGTTTGTAACGAATCGTGTAGGGGATTTTGGTTTATTATTAGGAATCTTAGGTTTTTATTGGATAAC
	'Cremastosperma_westrae_0761'       CATTTTCCCCCCC-------AACCATTTATCCCTCTTTTTTGTCAGTTCTTCAAAATTCGTTATGTTTCTCATTCACTCTACTCTTTCACAAATGGGTCCGACCAGAAATGTTTCTCTCTTATCACAACTTTTGTGATAGATATGATGTACGTACAAATGAACAGATAATGAATGGG---------GAATCTCTACTATTGAATCATTCACAGTAATATCATTACTCTTATACAAAGTCTTCTTTTTTAAGGTACAAGAAATTCCAGGACCTAGGTAAGATTTTGTAATGTTTTTTGGGTCTCTTTAATTGACATAGACCCAAGTCCTCTAGGAGGATGATGCATCGAGAATGGGCATGAACGTAATGCTCATAACTTCCCTCTAGACCTAGCTGCTGTCGAAGTTCCATCTGTAAATGGATAATACTTCAGCGTTAGTCTGAGTGTACACGAGTTGTTGAAGGATCAGATCAATGCCAAC---------------TTGTTGATAGAAGTTGTTGGCATTGATCTGTTCGATTCAGTAGTCTTTTAATCACATAAG---TATTT-TTCCATTGAAGAAA-GGATTTTTTCTGGTTGGTTCACGATCGAACCGCCT-TTTTTGTTCTGT--------------------------------------------------------------------------------------------------GAGGATTT-GCCTTTC----TATCT----CTCATTTTTT-----AGAGAGTTTATATAGAGAGGAGGGGCGGATGTAGCCAAGTGGCTCAAGGCAGTGGATTTGTGAATCCAC??????????????????????????????????????????????????????????????????????CTTTTCCTAGTGTTTCATTATTAAGTATAGTTATGGTTTTCTCGGCCGATATATCTATTCAACAAATAAATGGCAGCTCCGTCTATCAATATYTATGTTCTTGGACTATCAATAATGATTTTTCTTTCGAGTTCGGCCATTTAATCKACCCACTTACTTCTATTATGTCAATACTAATCACTACTGATGGAATCATGGTTCTTATTCATAGAGACAATTATATGYCTCATGATCAAGGATATTTGAGATTTTTTACTTCTATGAGTTCTTTCACTACTTTTATGtTGGGATTAGttACTAGTTCCaATTSGATACAAATTTATATTTTTTGGGAATAGgTGGGAATGtGTTCGTATCHATTAATAGGCTTTTGGTTCACGCGACCAATTGCAGCAAATGCTTGTCAAAAAGCGTTTGTAACGAATCGTGTAKGGGATTttGGTTTATTATTAGGAATCTTAGGTTTTTATTGGATAAC
	'Cremastosperma_sp_0765'            CATTTTCCCCCCC-------AACCATTTATCCCTCTTTTTTGTCAGTTCTTCAAAATTCGTTATGTTTCTCATTCACTCTACTCTTTCACAAATGGGTCCGACCAGAAATGTTTCTCTCTTATCACAAGTTTTGTGATAGATATGATGTACGTACAAATGAACAGATAATGAATGGG---------GAATCTCTACTATTGAATCATTCACAGTAATATCATTACTCTTATACAAAGTCTTCTTTTTTAAGGTACAAGAAATTCCAGGACCTAGGTAAGATTTTGTAATGTTTTTTGGGTCTCTTTAATTGACATAGACCCAAGTCCTCTAGGAGGATGATGCATCGAGAATGGGCATGAACGTAATGCTCATAACTTCCCTCTAGACCTAGCTGCTGTCGAAGTTCCATCTGTAAATGGATAATACTTCAGCGTTAGTCTGAGTGTACACGAGTTGTTGAAGGATCAGATCAATGCCAAC---------------TTGTTGATAGAAGTTGTTGGCATTGATCTGTTCGATTCAGTAGTCTTTTAATCACATAAG---TATTT-TTCCATTGAAAAAA-GGATTTTTTCTGGTTGGTTCACGATCGAACCGCCT-TTTTTGTTCTGTACTGATCTGTACT----------AGAATTTATCTATGTTCC---------T-CTAAAT--CGTTTTCTTCTATACAA-----------------TTTAGAGGATTT-GCCTTTC----TATCT----CTCATTTTTT-----AGAGAGTTTATATAGAGAGGAGGGGCGGATGTAGCCAAGTGGCTCAAGGCAGTGGATTTGTGAATCCAC????????????????????????????????????????????????????????????????????????????????????????????????????????????????????????????????????????????????????????????????????????????????????????????????????????????????????????????????????????????????????????????????????????????????????????????????????????????????????????????????????????????????????????????????????????????????????????????????????????????????????????????????????????????????????????????????????????????????????????????????????????????????????????????????????????????????????????????????????
	'Cremastosperma_stenophyllum_0767'  CATTTTCCCCCCC-------AACCATTTATCCCTCTTTTTTGTCAGTTCTTCCAAATTCGTTATGTTTCTCATTCACTCTACTCTTTCACAAATGGGTCCGACCAGAAATGTTTCTCTCTTATCACAACTTTTGTGATAGATATGATGTACGTACAAATGAACAGATAATGAATGGG---------GAATCTCTACTATTGAATCATTCACAGTAATATCATTACTCTTATACAAAGTCTTCTTTTTTAAGGTACAAGAAATTCCAGGACCTAGGTAAGATTTTGTAATGTTTTTTGGGTCTCTTTAATTGACATAGACCCAAGTCCTCTAGGAGGATGATGCATCGAGAATGGGCATGAACGTAATGCTCATAACTTCCCTCTAGACCTAGCTGCTGTCGAAGTTCCATCTGTAAATGGATAATACTTCAGCGTTAGTCTGAGTGTACACGAGTTGTTGAAGGATCAGATCAATGCCAAC---------------TTGTTGATAGAAGTTGTTGGCATTGATCTGTTCGATTCAGTAGTCTTTTAATCACATAAG---TATTTCTTCCATTGAAGAAA-GGATTTTTTCTGGTTGGTTCACGATCGAACCGCCT-TTTTTGTTCTGT--------------------------------------------------------------------------------------------------GAGGATTT-GCCTTTC----TATCT----CTCATTTTTT-----AGAGAGTTTATATAGAGAGGAGGGGCGGATGTAGCCAAGTGGCTCAAGGCAGTGGATTTGWGAATCCAC?????????????TAGGATTGGGACTTCTACTTGTTCCGACTGTGACAAAAAATGCTCGTMGTATGTGGGCTTTTCCTAGTGTTTCATTATTAAGTATAGTTATGGTTTTCTCGGCCGATATATCTATTCAACAAATAAATGGCAGTTCCGTCTATCAATATCTATGTTCTTGGACTATCAATAATGATTTTTCTTTCGAGTTCGGCCATTTAATCGACCCACTTACTTCTATTATGTCAATACTAATCACTACTGTTGGAATCATGGTTCTTATTTATAGTGACAATTATATGTCTCATGATCAAGGATATTTGAGATTTTTTACTTCTATGAGTTTTTTCACTACTTCTATGTTGGGATTAGTTACTAGTTCCAATTTGATACAAATTTATATTTTTTGGGAATTGGTGGGAATGTGTTCGTATCTATTAATAGGTTTTTGGTTCACGCGACCAATTGCAGCAAATGCTTGTCAAAAAGCGTTTGTAACGAATCGTGTAGGGGATTTTGGTTTATTATTAGGAATCTTAGGTTTTTATTGGATAAC
	'Cremastosperma_oblongum_1097'      CATTTTCCCCCCC-------AACCATTTATCCCTCTTTTTTGTCAGTTCTTCCAAATTCGTTATGTTTCTCATTCACTCTACTCTTTCACAAATGGGTCCGACCAGAGATGTTTCTCTCTTATCACAAGTTTTGTGATAGATATGATGTACGTACAAATGAACAGATAATGAATGGG---------GAACCTCTACTATTGMATCATTCACAGWWATAYCMTTACTCTTATACWAAGTCTTCTTTTTTAAGGTACAAGAAATTCCAGGACCTAGGTMAGATTTTGTAATGYYTTTTGGGTCTCTKTMMTTGACATAGACCCAAGTCCTCTAGGAGGATGATGCATCGAGAATGGGCATGAACGTAATGCTCATAACTTCCCTCTAGACCTAGCTGCTGTCGAAGTTCCATCTGTAAATGGATAATACTTCAGCGTTAGTCTGAGTGTACACGAGTTGTTGAAGGATCAGATCAATGCCAAC---------------TTGTTGATAGAAGTTGTTGGCATTGATCTGTTCGATTCAGTAGTCTTTTAATCACATAAG---TATTT-TTCCATTGAAGAAA-GGATTTTTTCTGGTTGGTTCACGATCGAACCGCCT-TTTTTGTTCTGTACTGATCTGTACT----------AGAATTTATCTATGTTCC---------T-CTAAAT-------------------TGTATAGAAGAAAACGATTTAGAGGATTT-GGCTTTC----TATCT----CTCATTTTTT-----AGAGAGTTTATATAGAGAGGAGGGGCGGATGTAGCCAAGTGGCTCAAGGCAGtGG??????????????GTTACTATATCAATAGGATTGGGACTTCTACTTGTTCCGACTGTGACAAAAAATGCTCGTCGTATGTGGGCTTTTCCTAGTGTTTCATTATTAAGTATAGTTATGGTTTTCTCGGCCGATATATCTATTCAACAAATAAATGGCAGTTCTGTCTATCAATATCTATGTTCTTGGACTATCAATAATGATTTTTCTTTCGAGTTCGGCCATTTAATCGACCCACTTACTTCTATTATGTCAATACTAATCACTACTGTTGGAATCATGGTTCTTATTTATAGTGACAATTATATGTCTCATGATCAAGGATATTTGAGATTTTTTACTTCTATGAGTTTTTTCACTACTTCTATGTTGGGATTAGTTACTAGTTCCAATTTGATACAAATTTATATTTTTTGGGAATTGGTGGGAATGTGTTCGTATCTATTAATAGGTTTTTGGTTCACGCGACCAATTGCAGCAAATGCTTGTCAAAAAGCGTTTGTAACGAATCGTGTAGGGGATTTTGGTTTATTATTAGGAATCTTAGGTTTTTATTGGATAAC
	'Cremastosperma_pendulum_1098'      CATTTTCCCCCCC-------AACCATTTATCCCTCTTTTTTGTCAGTTCTTCCAAATTCGTTATGTTTCTCATTCACTCTACTCTTTCACAAATGGgTCCGACCAGAAATGTTTCTCTCTTATCACAAGTTTTGTGATAGATATGATGTACGTACAaATGAaCAGATaATGAATGGG---------GaATCTYTRCTGTTGMATCATTCACAGTCATAYCATTACTTCTAKACAAAGTCTTCTTTTTTAAGGTACAAGAAATTCCAGGACYTAGGTMAGATTTTGTAATGTTTTTTGGGTCTCTTTAAYYGACATAGACCCAAGTCCTCTAGGAGGATGATGCATCGAGAATGGGCATGAACGTAATGCTCATAACTTCCCTCTAGACCTAGCTGCTGTCGAAGTTCCATCTGTAAATGGATAATACTTCAGCGTTAGTCTGAGTGTACACGAGTTGTTGAAGGATCAGATCAATGCCAAC---------------TTGTTGATAGAAGTTGTTGGCATTGATCTGTTCGATTCAGTAGTCTTTTAATCACATAAG---TATTT-TTCCATTGAAGAAA-GGATTTTTTCTGGTTGGTTCACGATCGAACCGCCT-TTTTTGTTCTGTACTGATCTGTACT----------AGAATTTATCTATGTTCC---------T-CTAAAT--CGTTTTATTCTATACAA-----------------TTTAGAGGATTT-GCCTTTC----TATCT----CTCATTTTTT-----AGAGAGTTTATATAGAGAGGAGGGGCGGATGTAGCCAAGTGGCTCAAGGCAGTGGATTTGTGAATCCACGTTACTATATCAATAGGATTGGGACTTCTACTTGTTCCGACTGTGACAAAAAATGCTCGTCGTATGTGGGCTTTTCCTAGTGTTTCATTATTAAGTATAGTTATGGTTTTCTCGGCCGATATATCTATTCAACAAATAAATGGCAGTTCTGTCTATCAATATCTATGTTCTTGGACTATCAATAATGATTTTTCTTTCGAGTTCGGCCATTTAATCGACCCACTTACTTCTATTATGTCAATACTAATCACTACTGTTGGAATCATGGTTCTTATTTATAGTGACAATTATATGTCTCATGATCAAGGATATTTGAGATTTTTTACTTCTATGAGTTTTTTCACTACTTCTATGTTGGGATTAGTTACTAGTTCCAATTTGATACAAATTTATATTTTTTGGGAATTGGTGGGAATGTGTTCGTATCTATTAATAGGTTTTtGGTTCACGCGACCAATTGCAGCAAATGCTTGTCAAAAAGCGTTTGTAACGAATCGTGTAGGGGATTTTGGTTTATWATTAGGAATCTTAGGTTTTTATTGGATAAC
	'Cremastosperma_yamayakatense_1099' CATTTTCCCCCCC-------AACCATTTATCCCTCTTTTTTGTCAGTTCTTCAAAATTCGTTATGTTTCTCATTCACTCTACTCTTTCACAAATGGGTCCGACCAGAAATGTTTCTCTCTTATCACAAGTTTTGTGATAGATATGATGTACGTACAAATGAACAGATAATGAATGGG---------GAATCTCTACTATTGAATCATTCACAGTAATATCATTACTCTTATACAAAGTCTTCTTTTTTAAGGTACAAGAAATTCCAGGACCTAGGTAAGATTTTGTAATGTTTTTTGGGTCTCTTTAATTGACATAGACCCAAGTCCTCTAGGAGGATGATGCATCGAGAATGGGCATGAACGTAATGCTCATAACTTCCCTCTAGACCTAGCTGCTGTCGAAGTTCCATCTGTAAATGGATAATACTTCAGCGTTAGTCTGAGTGTACACGAGTTGTTGAAGGATCAGATCAATGCCAAC---------------TTGTTGATAGAAGTTGTTGGCATTGATCTGTTCGATTCAGTAGTCTTTTAATCACATAAG---TATTT-TTCCATTGAAGAAA-GGATTTTTTCTGGTTGGTTCACGATCGAACCGCCT-TTTTTGTTCTGTACTGATCTGTACT----------AGAATTTATCTATGTTCC---------T-CTAAAT--CATTTTCTTCTATACAA-----------------TTTAGAGGATTT-GCCTTTC----TATCT----CTCATTTTTT-----AGAGAGTTTCTATAGAGAGGAGGGGCGGATGTAGCCAAGTGGCTCAAGGCAGTGGATTTGTGAATCCAC?TTACTATATCAATAGGATTGGGACTTCTACTTGTTCCGACTGTGACAAAAAATGCTCGTCGTATGTGGGCTTTTCCTAGTGTTTCATTATTAAGTATAGTTATGGTTTTCTCGGCCGATATATCTATTCAACAAATAAATGGCAGTTCTGTCTATCAATATCTATGTTCTTGGACTATCAATAATGATTTTTCTTTCGAGTTCGGCCATTTAATCGACCCACTTACTTCTATTATGTCAATACTAATCACTACTGTTGGAATCATGGTTCTTATTTATAGTGACAATTATATGTCTCATGATCAAGGATATTTGAGATTTTTTACTTCTATGAGTTTTTTCACTACTTCTATGTTGGGATTAGTTACTAGTTCCAATTTGATACAAATTTATATTTTTTGGGAATTGGTGGGAATGTGTTCGTATCTATTAATAGGTTTTtGGTTCACGCGACCAATTGCAGCAAATGCTTGTCAAAAAGCGTTTGTAACGAATCGTGTAGGGGATTTTGGTTTATtATtAgGAaTCTtaGgtTTTTATtGGATAAC
	'Cremastosperma_bullatum_1100'      CATTTTCCCCCCC-------AACCATTTATCCCTCTTTTTTGTCAGTTCTTCAAAATTCGTTATGTTTCTCATTCACTCTACTCTTTCACAAATGGG???????????????????????????????????????????????????????????????????????????????????????????????????????????????????????????????????????????????????????????????????????????????????????????????????????????????????????????????????????????????????????????????????????????????????????????????????????CTGCTGTCGAAGTTCCATCTGTAAATGGATAATACTTCAGCGTTAGTCTGAGTGTACACGAGTTGTTGAAGGATCAGATCAATGCCAACAACTTCTATCAACAA---------------GTTGGCATTGATCTGTTCGATTCGGTAGTCTTTTAATCACATAAG---TATTT-TTCCATTGAAAAAA-GGATTTTTTCTGGTTGGTTCACGATCGAACCGCCT-TTTTTGTTCTGTACTGATCTGTACT----------AGAATTTATCTATGTTCC---------T-CTAAAT--CGTTTTCTTCTATACAA-----------------TTTAGAGGATTT-GCCTTTC----TATCT----CTCATTTTTT-----AGAGAGTTTATATAGAGAGGAGGGGCGGATGTAGCCAAGTGGCTCAAGGCAGTGGATTTGTGAATCCACGTTACTATATCAATAGGATTGGGACTTCTACTTGTTCCGACTGTGACAAAAAATGCTCGTCGTATGTGGGCTTTTCCTAGTGTTTCATAATTAAGTATAGTTATGGTTTTCTCGGCCGATATATCTATTCAACAAATAAATGGCAGTTCTGTCTATCAATATCTATGTTCTTGGACTATCAATAATGATTTTTCTTTCGAGTTCGGCCATTTAATCGACCCACTTACTTCTATTATGTCAATACTAATCACTACTGTTGGAATCATGGTTCTTATTTATAGTGACAATTATATGTCTCATGATCAAGGATATTTGAGATTTTTTACTTCTATGAGTTTTTTCACTACTTCTATGTTGGGATTAGTTACTAGTTCCAATTTGATACAAATTTATATTTTTTGGGAATTGGTGGGAATGTGTTCGTATCTATTAATAGGTTTTTGGTTCACGCGACCAATTGCAGCAAATGCTTGTCAAAAAGCGTTTGTAACGAATCGTGTAGGGGATTTTGGTTTATTATTAGGAATCTTAGGTTTTTATtGGATAaC
	'Cremastosperma_yamayakatense_1101' CATTTTCCCCCCC-------AACCATTTATCCCTCTTTTTTGTCAGTTCTTCAAAATTCGTTATGTTTCTCATTCACTCTACTCTTTCACAAATGGGTCCGACCAGAAATGTTTCTCTCTTATCACAAGTTTTGTGATAGATATGATGTACGTAC?AATGAACAGATAATGAATGGG---------GAATCTCTACTATTGAATCATTCACAGTMATATCATTACTCTTATACWAAGTCTTCTTTTTTAAGGTACAAGAAATTCCAGGACCTAGGTAAGATTTtGTAATGTTTTTTGGGTCTCTTTA????????????????????????????????????????????????CATGAACGTAATGCTCATAACTTCCCTCTAGACCTAGCTGCTGTCGAAGTTCCATCTGTAAATGGATAATACTTCAGCGTTAGTCTGAGTGTACACGAGTTGTTGAAGGATCAGATCAATGCCAAC---------------TTGTTGATAGAAGTTGTTGGCATTGATCTGTTCGATTCAGTAGTCTTTTAATCACATAAG---TATTT-TTCCATTGAAGAAA-GGATTTTTTCTGGTTGGTTCACGATCGAACCGCCT-TTTTTGTTCTGTACTGATCTGTACT----------AGAATTTATCTATGTTCC---------T-CTAAAT--CATTTTCTTCTATACAA-----------------TTTAGAGGATTT-GCCTTTC----TATCT----CTCATTTTTK-----AGAGAGTTTCTATAGAGAGGAGGGGCGGATGTAGCCAAGTGGCTCAAGGCAGTGGATTTGTGAATCCAC?TTACTATATCAATAGGATTGGGACTTCTACTTGTTCCGACTGTGACAAAAAATGCTCGTCGTATGTGGGCTTTTCCTAGTGTTKCATTATTAAGTATAGTTATGGTTTTCTCGGCCGATATATCTATTCAACAAATAAATGGCAGTTCTGTCTATCAATATCTATGTTCTTGGACTATCAATAATGATTTTTCTTTCGAGTTCGGCCATTTAATCGACCCACTTACTTCTATTATGTCAATACTAATCACTACTGTTGGAATCATGGTTCTTATTTATAGTGACAATTATATGTCTCATGATCAAGGATATTTGAGATTTTTTACTTCTATGAGTTTTTTCACTACTTCTATGTTGGGATTAGTTACTAGTTCCAATTTGATACAAATTTATATTTTTTGGGAATTGGTGGGAATGTGTTCGTATCTATTAATAGGTTTTTGGTTCACGCGACCAATTGCAGCAAATGCTTGTCAAAAAGCGTTTGTAACGAATCGTGTAGGGGATTTTGGTTTATTATTAGGAATCTTAGGTTTTTATTGGATAAC
	'Cremastosperma_bullatum_1102'      CATTTTCCCCCCC-------AACCATTTATCCCTCTTTTTTGTCAGTTCTTCAAAATTCGTTATGTTTCTCATTCACTCTACTCTTTCACAAATGGGTCCGACCAGAAATGTTTCTCTCTTATCACAAGTTTtGTGATAgATATGATGTACGTAC?AATGAACAGATWATGA?T?GG---------G?????????????????????????????????????????????????????????????????????????????????????????????????????????????????????????????????????????????????????????????????????????????????????????????????????????????CTGCTGTCGAAGTTCCATCTGTAAATGGATCATACTTCAGCGTTAGTCTGAGTGTACACGAGTTGTTGAAGGATCAGATCAATGCCAACAACTTCTATCAACAA---------------GTTGGCATTGATCTGTTCGATTCGGTAGTCTTTTAATCACATAAG---TATTT-TTCCATTGAAAAAA-GGATTTTTTCTGGTTGGTTCACGATCGAACCGCCT-TTTTTGTTCTGTACTGATCTGTACT----------AGAATTTATCTATGTTCC---------T-CTAAAT--CGTTTTCTTCTATACAA-----------------TTTAGAGGATTT-GCCTTTC----TATCT----CTCATTTTTK-----AGAGAGTTTATATAGAGAGGAGGGGCGGATGTAGCCAAGTGGCTCAAGGCAGTGGATTTGTGAATCCACGTTACTATATCAATAGGATTGGGACTTCTACTTGTTCCGACTGTGACAAAAAATGCTCGTCGTATGTGGGCTTTTCCTAGTGTTTCATTATTAAGTATAGTTATGGTTTTCTCGGCCGATATATCTATTCAACAAATAAATGGCAGTTCTGTCTATCAATATCTATGTTCTTGGACTATCAATAATGATTTTTCTTTCGAGTTCGGCCATTTAATCGACCCACTTACTTCTATTATGTCAATACTAATCACTACTGTTGGAATCATGGTTCTTATTTATAGTGACAATTATATGTCTCATGATCAAGGATATTTGAGATTTTTTACTTCTATGAGTTTTTTCACTACTTCTATGTTGGGATTAGTTACTAGTTCCAATTTGATACAAATTTATATTTTTTGGGAATTGGTGGGAATGTGTTCGTATCTATTAATAGGTTTTTGGTTCACGCGACCAATTGCAGCAAATGCTTGTCAAAAAGCGTTTGTAACGAATCGTGTAGGGGATTTtGGTTTATtAtTAGGAATCTTAGGTT---ATtgGATAAC
	'Cremastosperma_magdalenae_1270'    CATTTTCCCCCCC-------AACCATTTATCCCTCTTTTTTGTCAGTTCTTCAAAATTCGTTATGTTTCTCATTCACTCTACTCTTTCACAAATGGGTCCGACCAGAAATGTTTCTCTCTTATCACAAGTTTtGTGATAGATATGATGTACGTAC?AATGAACAGAT?ATGA?T?GG---------G???????????????????????????????????????????????????????????????????????????????????????????????????????????????????????????????????????????????????????????????????????GCATGAACGTAATGCTCATAACTTCCCTCTAGACCTAGCTGCTGTCGAAGTTCCATCTGTAAATGGATAATACTTCAGCGTTAGTCTGAGTGTACACGAGTTGTTGAAGGATCAGATCAATGCCAACAACTTCTATCAACAA---------------GTTGGCATTGATCTGTTCGATTCAGTAGTCTTTTAATCACATAAG---TATTT-TTCCATTGAAGAAA-GGATTTTTTCTGGTTGGTTCACGATCGAACCGCCT-TTTTTGTTCTGTACTGATCTATACT----------AGAATTTATCTATGTTCC---------T-CTAAAT--CGTTTTCTTCTATACAA-----------------TTTAGAGGATTT-GCCTTTC----TATCT----CTCATTTTTT-----AGAGAGTTTATATAGAGAGGAGGGGCGGATGTAGCCAAGTGGCTCAAGGCAGTGGATTTGTGAATCCAC????????????????????????????????????????????????????????????????????????????????????????????????????????????????????????????????????????????????????????????????????????????????????????????????????????????????????????????????????????????????????????????????????????????????????????????????????????????????????????????????????????????????????????????????????????????????????????????????????????????????????????????????????????????????????????????????????????????????????????????????????????????????????????????????????????????????????????????????????
	'Mosannona_xanthochlora'            ??????????????????????????????????????????????????????????????????????????????????????????????????????????????????????????????????????????????????????????????????????????????????????????????????????????????????????????????????????????????????????????????????????????????????????????????????????????????????????????????????????????????????????????????????GCATG?ACGTAATGCTCATAACTTCCCTCTAGACCTAGCTGCTGTCGAAGTTCCATCTGTAAATGGATAATACTTCGGCGTTAGTCTGAGTGTACACGAGTTGTTGAGGGATCAGATCAATGCCAACAACTYCTATCAACAA---------------GTTGGCA??GATCTGTTCGATTCAGTA?TCTTTTAAT----TAAGAAGTATTTCTTCCATCGAAGAAA-GGATTATTTCTAGTCGGTTCACGTTCGAACCGCCTATTTTTGTTCTGTACTGGTCTGTACT----------AGAATTTATGTATGTTCC---------T-?TAAAT--C?TTTTATTCTATCCAA-----------------TTTATAGGAATT-GCCTTTC----TATCT----CTCATTTTAT-----GGAGAGTTTCTATAGAGAGGAGGGGCGGATGTAGCCAAGTGGCTCAAGGCAGTGGATTTGTGAATCCAC?????????????????????????????????????????????????????????????????????????????????????????????????????????????????????????????????????????????????????????????????????????????????????????????????????????????????????????????????????????????????????????????????????????????????????????????????????????????????????????????????????????????????????????????????????????????????????????????????????????????????????????????????????????????????????????????????????????????????????????????????CGTTTGTAACGAATCGTGTAGGGGATTTTGGTTTATTATTAGGAATCTTAGGTTTTTATTGGATAAC


	'Ephedranthus_parviflorus_0031'     ???????????????????????????????????????????????????????????????????????????????????????????????????????????????????????????????????????????????????????????????????????????????????????????????????????????????????????????????????????????????????????????????????????????????????????????????????????????????????????????????????????????????????????????????????????????????????????????????????????????????????????????????????????????????????????????????????????????????????????????????????????????????????????????????????????????????????????????????????????????????????????????????????????????????????????????????????????????????????????????????????????????????????????????????????????????????????????????????????????????????????????????????????????????????????????????????????????????????????????????????????????????????????????????????????????????????????????????????????????????????????????????????????????????????????????????????????????????????????????????????????????????????????????????????????????????????????????????????????????????????????????????????????????????????????????????????????????????????????????????????????????????????????????????????????????????????????????????????????????????????????????????????????????????????????????????????????????????????????????????????????????????????????????????????????????????????????????????????????????????????????????????????????????????
	'Malmea_dielsiana_0260'             GGGTAGTTTTGAATTTCGGGATTTGTTCGAAATTTTGAATAACTTGATTCATAATAATAGGGTAAATTCTTTATTTGCTATTCTGTGTGCCTTCCTATTATTCATCGGTGCAGTTGCTAAATCTGCACAATTTCCCCTTCATGTCTGGTTACCTGATGCCATGGAGGGGCCTACTCCTATTTCGGCTCTTATACATGCTGCCACTATGGTAGCAGCGGGAATTTTTCTTGTTGCTCGACTTTTTCCTCTTTTCACAGTCATACCTCACATAATGTGTCTTATTTCTTTGATAGGTATAATAACGGTACTATTAGGAGCTACTTTGGCTCTTGCTCAAAGAGACATTAAAAGGAGTTTAGCTTATTCTACAATGTCTCAATTGGGTTATATTATGTTAGCTCCAGGGATAGGTTCTTATCGAGCTGCTTTATTCCATTTGATCACTCATGCCTATTCGAAAGCATTATTATTTTTAGGATCCGGATCCATTATTCATTCAATGGAATCTATTGTTGGCTATTCTCCAGATAAAAGTCAGAACATGGTTCTTATGGGTGGTTTAAGAAAATATGTGCCAATTACAAAAACTACCTTTTTAGTAGGTACACTTTCTCTTTGTGGTATTCCACCTCTTGCTTGTTTTTGGTCTAAGGATGAAATTCTTAATGATAGTTGGTTGTATTCACCCATCTTTGCGATAATAGCTTGTTCCACAGCAGGATTAACTGCATTTTATATGTTTCGGATTTATTTACTTACTTTTGAGGGGCATTTACGCATTCAGTTTCAAAATTACAGTGGCACTAAAAATAGTTCGTTCTATTCAATATCTATATGGGGGAAAGAAGGGCCGGAACTGGTTAACAAAAATTTACCTTTCTTAGCAATTAATAATAAA------GAAAAGGTTTCTTTTTTTTCGAATAAGATATATCAAATTGATGGGAATGTACGAAATCTGATTCAATCTTTTATTACTCACTCTGACAATAAAGACACTTCCATATATCCCCATGAATCGGACAATACAATGCTATTGCCCTTACTTGTATTGTTCCTATTTACTTTGTTCGTCGGGTCCATAGGAATTCCCTTCGATCAAGTAGGAATGGATTTTGATATATTATCAAAATGGTTAACCCCACCGATAAACCTTTTACATCAAAATCTGAACTATTCTGTGGATTGGTATGAATTTGCGACAAATGCAATTTTTTCAGTCAGTATAGCCTATTTCGGAATATTCATAGCGTCTCTTTTCTATGGGTCTGTTTATTCATCTTTTCAGAATTTAGACTTAATTAATTCATTTGTGAAAATGGGTCCTAAGAGAATTTTATTGGACCGAATAATAAATGGAATATACGGTTGGTCATATAATCGG
	'Klarobelia_stipitata_0253'         ???????????????????????????????????????????????????????????????????????????????????????????????????????????????????????????????????????????????????????????????????????????????????????????????????????????????????????????????????????????????????????????????????????????????????????????????????????????????????????????????????????????????????????????????????????????????????????????????????????????????????????????????????????????????????????????????????????????????????????????????????????????????????????????????????????????????????????????????????????????????????????????????????????????????????????????????????????????????????????????????????????????????????????????????????????????????????????????????????????????????????????????????????????????????????????????????????????????????????????????????????????????????????????????????????????????????????????????????????????????????????????????????????????????????????????????????????????????????????????????????????????????????????????????????????????????????????????????????????????????????????????????????????????????????????????????????????????????????????????????????????????????????????????????????????????????????????????????????????????????????????????????????????????????????????????????????????????????????????????????????????????????????????????????????????????????????????????????????????????????????????????????????????????????
	'Oxandra_macrophylla_0300'          ???????????????????????????????????????????????????????????????????????????????????????????????????????????????????????????????????????????????????????????????????????????????????????????????????????????????????????????????????????????????????????????????????????????????????????????????????????????????????????????????????????????????????????????????????????????????????????????????????????????????????????????????????????????????????????????????????????????????????????????????????????????????????????????????????????????????????????????????????????????????????????????????????????????????????????????????????????????????????????????????????????????????????????????????????????????????????????????????????????????????????????????????????????????????????????????????????????????????????????????????????????????????????????????????????????????????????????????????????????????????????????????????????????????????????????????????????????????????????????????????????????????????????????????????????????????????????????????????????????????????????????????????????????????????????????????????????????????????????????????????????????????????????????????????????????????????????????????????????????????????????????????????????????????????????????????????????????????????????????????????????????????????????????????????????????????????????????????????????????????????????????????????????????????
	'Oxandra_venezuelana_0258'          ???????????????????????????????????????????????????????????????????????????????????????????????????????????????????????????????????????????????????????????????????????????????????????????????????????????????????????????????????????????????????????????????????????????????????????????????????????????????????????????????????????????????????????????????????????????????????????????????????????????????????????????????????????????????????????????????????????????????????????????????????????????????????????????????????????????????????????????????????????????????????????????????????????????????????????????????????????????????????????????????????????????????????????????????????????????????????????????????????????????????????????????????????????????????????????????????????????????????????????????????????????????????????????????????????????????????????????????????????????????????????????????????????????????????????????????????????????????????????????????????????????????????????????????????????????????????????????????????????????????????????????????????????????????????????????????????????????????????????????????????????????????????????????????????????????????????????????????????????????????????????????????????????????????????????????????????????????????????????????????????????????????????????????????????????????????????????????????????????????????????????????????????????????????
	'Pseudomalmea_diclina_0305'         GGGTAGTTTTGAATTtCGGGATTGTTCCGAAATTTTGAATAACTTGATCCATAATAATAGGGTAAAT?CTT?ATTGGCTATTc?GGGGGCCTtCCTATTATTCGTCGGtGCaGT?GcTAAATCtGCACAATTtCCCCTTCATGTAAGGttACCTGAAGCCATGGaGGGGCCTACTCCTATTTCGGCTCTTATACATGCTGCCACTATGGTAGCAGCGGGaatTTTTCTTGTTGCTCGACTTTTTCCTCTTTTCACAGTCATACCTCACATAATGTGTCTTATTTCTTTGATAGGTATAATAACGGTACTACTAGGAGCTACTTTAGCTCTTGCTCAAAGAGACATTAAAAGGAGTTTAGCCTATTCTACAATGTCTCAATTGGGTTATATTATGTTAGCTCCAGGGATAGGTTCTTATCGAGTCGCTTTATTCCATTTGATCACTCATGCCTATTCGAAAGCATTATTATTTTTAGGATCCGGATCCATTATTCATTCAATGGAATCTATTGTTGGCTATTCTCCAGATAAAAGTCAGAACATGGTTCTTATGGGTGGTTTAAGAAAATATGTGCCAATTACAAAAACTACCTTTTTAGTAGGTACACTTTCTCTTTGTGGTATTCCACCTCTTGCTTGTTTTTGGTCTAAGGATGAAATCCTTAATGATAGTTGGTTGTATTCACCTATCTTTGCGATAATAGCTTGTTCCACAGCAGGATTAACTGCATTTTATATGTTTCGGATTTATTTACTTACTTTTGAGGGGCATTTACGCATTCAGTTTCAAAATTACAGCGGCACTAAAAATAGTTCGTTCTATTCAATATCTATATGGGGGAAAGAAGGGCTGGAACTGGTTAACAAAAATTtACCTTTCTTAGCAaTTAATAATAATAAT---GAAAAGGTTTCTTTTTTTtCGAATAAGATATATCAAaTTGATGGGAATGTACGAAATCCGATTCAATCTTTTATTACTCACTCTGACAATAAAGACACTTCCATATATCCCCATGAATCGGACAATACAATGCTATTGCCCTTACTTGTATTGTTCCTATTTACTTTGTTCGTCGGGTCCATAGGAATTCCCTTCGATCAAGCAGGAATGGATTTTGATATATTATCAAAATGGTTAACCCCATCGATAAATCTTTTACATAAAAATTTGAACTATTCTGTGGATTGGTATGAATTTGTGACAAATGCAATTTTTTCAGTCAGTATAGCCTATTTCGGAATATTCATAGCGTCTCTTTTCTATGGGTCTGTTTATTCATCTTTTCAGAATTTAGACTTAATTAATTCATTTGTGAAAATGAGTCCTAAGAGAATTTTCTTGGACCGAATAATAAATGGAATATACAGTTGGTCATATAATCGT
	'Mosannona_sp_0226'                 ???????????????????????????????????????????????????????????????????????????????????????????????????????????????????????????????????????????????????????????????????????????????????????????????????????????????????????????????????????????????????????????????????????????????????????????????????????????????????????????????????????????????????????????????????????????????????????????????????????????????????????????????????????????????????????????????????????????????????????????????????????????????????????????????????????????????????????????????????????????????????????????????????????????????????????????????????????????????????????????????????????????????????????????????????????????????????????????????????????????????????????????????????????????????????????????????????????????????????????????????????????????????????????????????????????????????????????????????????????????????????????????????????????????????????????????????????????????????????????????????????????????????????????????????????????????????????????????????????????????????????????????????????????????????????????????????????????????????????????????????????????????????????????????????????????????????????????????????????????????????????????????????????????????????????????????????????????????????????????????????????????????????????????????????????????????????????????????????????????????????????????????????????????????
	'Mosannona_costaricensis_0237'      GGGTAGTTTtGGATTTCGGGATTTATTCGAAATTTTGAATAACTTGATCCATAATAATAGGGtAAatTCTTTATTTGCTACTCTGTGTGCCTTCCTATTATTCGTCGGTGCAGTTGCTAAATCTGCACAATTTCCCCTTCATGTATGGTTACCTGATGCCATGGAGGGGCCTACTCCTATTTCGGCTCTTATACATGCTGCCACTATGGTAGCAGCGGGAATTTTTCTTGTTGCTCGACTTTTTCCTCTTTTCACAGTCATACCTCACATAATGTGTCTTATTTCTTTGATAGGTATAATAACGGTACTATTAGGAGCTACTTTGGCTCTTGCTCAAAGAGACATTAAAAGGAGTTTAGCCTATTCTACAATGTCTCAATTGGGTTATATTATGTTAGCTCCAGGGATAGGTTCTTATCGAGCTGCTTTATTCCATTTGATCACTCATGCCTATTCGAAAGCATTATTATTTTTAGGATCCGGATCCATTATTCATTCAATGGAATCTATTGCTGGCTATTCTCCAGATAAAAGTCAGAACATGGTTCTTATGGGTGGTTTAAGAAAATATGTGCCAATTACAAAAACTACCTTTTTAGTAGGTACACTTTCTCTTTGTGGTATTCCACCTCTTGCTTGTTTTTGGTCTAAAGATGAAATCCTTAATGATAGTTGGTTGTATTCGCCCATCTTTGCGATAATAGCTTGTTCCACAGCAGGATTAACTGCATTTTATATGTTTCGGATTTATTTACTTACTTTTGAGGGGCATTTACGCATTCAGTTTCAAAATTACAGCGGCACTAAAAATAGTTCGTTCTATTCAATATCCATATGGGGGAAAGAAgGGCCGGAACTGGTTAACAAAAATTTACCTTTCTTAGCAATTAATAATAAT------GAAAAGGTTTCTTTTTTTTCAAATAAGATATATCAAATTGATGGGAATGTACGAAATCTGATTCAATCTTTTATTACTAACTCTGACAATAAAGACACTTCCATATATCCCCATGAATCGGACAATACTATGCTATTGCCCTTACTTGTATTGTTCCTATTTACTTTGTTCGTAGGGTCCATAGGAATTCCCTTCGATCAAGTAGGAATGGATTTTGATATATTATCAAAATGGTTAACCCCATCGATAAACCTTTTACATCAAAATTTGAACTATTCTGTGGATTGGTATGAATTTGTAACAAATGCAATTTTTTCAGTCAGTATAGCCTATTTCGGAATATTCATAGCGTCTCTTTTCTATGGGTCTGTTTATTCATCTTTTCAGAATTTAGACTTAATTAATTCATTTGTGAAAATGGGTCCTAAGAGAATTTTCTTGGACCGAATAATAAATGGAATATACAGTTGGTCGTATAATCGT
	'Mosannona_costaricensis_0238'      ???????????????????????????????????????????????????????????????????????????????????????????????????????????????????????????????????????????????????????????????????????????????????????????????????????????????????????????????????????????????????????????????????????????????????????????????????????????????????????????????????????????????????????????????????????????????????????????????????????????????????????????????????????????????????????????????????????????????????????????????????????????????????????????????????????????????????????????????????????????????????????????????????????????????????????????????????????????????????????????????????????????????????????????????????????????????????????????????????????????????????????????????????????????????????????????????????????????????????????????????????????????????????????????????????????????????????????????????????????????????????????????????????????????????????????????????????????????????????????????????????????????????????????????????????????????????????????????????????????????????????????????????????????????????????????????????????????????????????????????????????????????????????????????????????????????????????????????????????????????????????????????????????????????????????????????????????????????????????????????????????????????????????????????????????????????????????????????????????????????????????????????????????????????
	'Mosannona_depressa_0489'           GGGTAGTTTTGAATTTCGGGATTTATTCGAAATTTTGAATAACTTGATCCATAATAATAGGGTAAATTCTTTATTTGCTACTCTGTGTGCCTTCCTATTATTCGTCGGTGCAGTTGCTAAATCTGCACAATTTCCCCTTCATGTATGGTTACCTGATGCCATGGAGGGGCCTACTCCTATTTCGGCTCTTATACATGCTGCCACTATGGTAGCAGCGGGAATTTTTCTTGTTGCTCGACTTTTTCCTCTTTTCACAGTCATACCTCACATAATGTGTCTTATTTCTTTGATAGGTATAATAACGGTACTATTAGGAGCTACTTTGGCTCTTGCTCAAAGAGACATTAAAAGGAGTTTAGCCTATTCTACAATGTCTCAATTGGGTTATATTATGTTAGCTCCAGGGATAGGTTCTTATCGAGCTGCTTTATTCCATTTGATCACTCATGCCTATTCGAAAGCATTATTATTTTTAGGATCCGGATCCATTATTCATTCAATGGAATCTATTGCTGGCTATTCTCCAGATAAAAGTCAGAACATGGTTCTTATGGGTGGTTTAAGAAAATATGTGCCAATTACAAAAACTACCTTTTTGGTAGGTACACTTTCTCTTTGTGGTATTCCACCTCTTGCTTGTTTTTGGTCTAAAGATGAAATCCTTAATGATAGTTGGTTGTATTCGCCCATCTTTGCGATAATAGCTTGTTCCACAGCAGGATTAACTGCATTTTATATGTTTCGGATTTATTTACTTACTTTTGAGGGGCATTTACGCATTCAGTTTCAAAATTACAGCGGCACTAAAAATAGTTCGTTCTATTCAATATCCATATGGGGGAAAGAAGGGCCGGAACTGGTTAACAAAAATTTACCTTTCTTAGCAATTAATAATAAT------GAAAAGGTTTCTTTTTTTTCGAATAAGATATATCAAATTGATGGGAATGTACGAAATCTGATTCAATCTTTTATTACTAACTCTGACAATAAAGACACTTCCATATATCCCCATGAATCGGACAATACTATGCTATTGCCCTTACTTGTATTGTTCCTATTTACTTTGTTCGTAGGGTCCATAGGAATTCCCTTCGATCAAGTAGGAATGGATTTTGATATATTATCAAAATGGTTAACCCCATCGATAAACCTTTTACATCAAAATTTGAACTATTCTGTGGATTGGTATGAATTTGTAACAAATGCAATTTTTTCAGTCAGTATAGCCTATTTCGGAATATTCATAGCGTCTCTTTTCTATGGGTCTGTTTATTCATCTTTTCAGAATTTAGACTTAATTAATTCATTTGTGAAAATGGGTCCTAAGAGAATTTTCTTGGACCGAATAATAAATGGAATATACAGTTGGTCGTATAATCGT
	'Mosannona_depressa_abscondita_1322' ?????????????????????????????????????????????????????????????????????????????????????????????????????????????????????????????????????????????????????????????????????????????????????????????????????????????????????????????????????????????????????????????????????????????????????????????????????????????????????????????????????????????????????????????????????????????CTACAATGTCTCAATTGGGTTATATTATGTTAGCTCCAGGGATAGGTTCTTATCGAGCTGCTTTATTCCATTTGATCACTCATGCCTATTCGAAAGCATTATTATTTTTAGGATCCGGATCCATTATTCATTCAATGGAATCTATTGCTGGCTATTCTCCAGATAAA?????????????????????????????????????????????????????????????????????????????????????????????????????????????????????????????????????????????????????????????????????????????????????????????????????????????????????????????????????????????????????????????????????????????????????????????????????????????????????????????????????????????????????????????????????????????????????????????????????????????????????????????????????????????????????????????????????????????????????????????????????????????????????????????????????????????????????????????????????????????????????????????????????????????????????????????????????????????????????????????????????????????????????????ATTTGTAACAAATGCAATTTTTTCAGTCAGTATAGCCWATTTCGGAATATTCATAG?GTCTCTTTTCTATGGGTCTGTTTATTCATCTTTTCAGAATTTAGACTTAATTAATTCATTTGT?AAAATG?KTCCTAAGAGAATTTTC?TGGACCCAATAATAAATGSAATATACAGTT?GTYGTATAATCGT
	'Mosannona_discolor_0186'           GGGTAGTTTTGAATTTCGGGATTTATTCGAAATTTTGAATAACTTGATCCATAATAATAGGGTAAATTCTTTATTTGCTACTCTGTGTGCCTTCCTATTATTCGTCGGTGCAGTTGCTAAATCTGCACAATTTCCCCTTCATGTATGGTTACCTGATGCCATGGAGGGGCCTACTCCTATTTCGGCTCTTATACATGCTGCCACTATGGTAGCAGCGGGAATTTTTCTTGTTGCTCGACTTTTTCCTCTTTTCACAGTCATACCTCACATAATGTGTCTTATTTCTTTGATAGGTATAATAACGGTACTATTAGGAGCTACTTTGGCTCTTGCTCAAAGAGACATTAAAAGGAGTTTAGCCTATTCTACAATGTCTCAATTGGGTTATATTATGTTAGCTCCAGGGATAGGTTCTTATCGAGCTGCTTTATTCCATTTGATCACTCATGCCTATTCGAAAGCATTATTATTTTTAGGATCCGGATCCATTATTCATTCAATGGAATCTATTGCTGGCTATTCTCCAGATAAAAGTCAGAACATGGTTCTTATGGGTGGTTTAAGAAAATATGTGCCAATTACAAAAACTACCTTTTTGGTAGGTACACTTTCTCTTTGTGGTATTCCACCTCTTGCTTGTTTTTGGTCTAAAGATGAAATCCTTAATGATAGTTGGTTGTATTCGCCCATCTTTGCGATAATAGCTTGTTCCACAGCAGGATTAACTGCATTTTATATGTTTCGGATTTATTTACTTACTTTTGAGGGGCATTTACGCATTCAGTTTCAAAATTACAGCGGCACTAAAAATAGTTCGTTCTATTCAATATCCATATGGGGGAAAGAAGGGCCGGAACTGGTTAACAAAAATTTACCTTTCTTAGCAATTAATAATAAT------GAAAAGGTTTCTTTTTTTTCGAATAAGATATATCAAATTGATGGGAATGTACGAAATCTGATTCAATCTTTTATTACGAACTCTGACAATAAAGACACTTCCATATATCCCCATGAATCGGACAATACTATGCTATTGCCCTTACTTGTATTGTTCCTATTTACTTTGTTCGTAGGGTCCATAGGAATTCCCTTCGATCAAGTAGGAATGGATTTTGATATATTATCAAAATGGTTAACCCCATCGATAAACCTTTTACATCAAAATTTGAACTATTCTGTGGATTGGTATGAATTTGTAACAAATGCAATTTTTTCAGTCAGTATAGCCTATTTCGGAATATTCATAGCGTCTCTTTTCTATGGGTCTGTTTATTCATCTTTTCAGAATTTAGACTTAATTAATTCATTTGTGAAAATGGGTCCTAAGAGAATTTTCTTGGACCGAATAATAAATGGAATATACAGTTGGTCGTATAATCGT
	'Mosannona_garwoodii_0050'          GGGTAGTTTTGAATTTCGGGATTTATTCGAAATTTTGAATAACTTGATCCATAATAATAGGGTAAATTCTTTATTTGCTACTCTGTGTGCCTTCCTATTATTCGTCGGTGCAGTTGCTAAATCTGCACAATTTCCCCTTCATGTATGGTTACCTGATGCCATGGAGGGGCCTACTCCTATTTCGGCTCTTATACATGCTGCCACTATGGTAGCAGCGGGAATTTTTCTTGTTGCTCGACTTTTTCCTCTTTTCACAGTCATACCTCACATAATGTGTCTTATTTCTTTGATAGGTATAATAACGGTCCTATTAGGAGCTACTTTGGCTCTTGCTCAAAGAGACATTAAAAGGAGTTTAGCCTATTCTACAATGTCTCAATTGGGTTATATTATGTTAGCTCCAGGGATAGGTTCTTATCGAGCTGCTTTATTCCATTTGATCACTCATGCCTATTCGAAAGCATTATTATTTTTAGGATCCGGATCCATTATTCATTCAATGGAATCTATTGCTGGCTATTCTCCAGATAAAAGTCAGAACATGGTTCTTATGGGTGGTTTAAGAAAATATGTGCCAATTACAAAAACTACCTTTTTAGTAGGTACACTTTCTCTTTGTGGTATTCCACCTCTTGCTTGTTTTTGGTCTAAAGATGAAATCCTTAATGATAGTTGGTTGTATTCGCCCATCTTTGCGATAATAGCTTGTTCCACAGCAGGATTAACTGCATTTTATATGTTTCGGATTTATTTACTTACTTTTGAGGGGCATTTACGCATTCAGTTTCAAAATTACAGCGGCACTAAAAATAGTTCGTTCTATTCAATATCCATATGGGGGAAAGAAGGGCCGGAACTGGTTAACAAAAATTTACCTTTCTTAGCAATTAATAATAAT------GAAAAGGTTTCTTTTTTTTCAAATAAGATATATCAAATTGATGGGAATGTACGAAATTTGATTCAATCTTTTATTACTAACTCTGACAATAAAGACACTTCCATATATCCCCATGAATCGGACAATACTATGCTATTGCCCTTACTTGTATTGTTCCTATTTACTTTGTTCGTAGGGTCCATAGGAATTCCCTTCGATCAAGTAGGAATGGATTTTGATATATTATCAAAATGGTTAACCCCATCGATAAACCTTTTACATCAAAATTTGAACTATTCTGTGGATTGGTATGAATTTGTAACAAATGCAATTTTTTCAGTCAGTATAGCCTATTTCGGAATATTCATAGCGTCTCTTTTCTATGGGTCTGTTTATTCATCTTTTCAGAATTTAGACTTAATTAATTCATTTGTGAAAATGGGTCCTAAGAGAATTTTCTTGGACCGAATAATAAATGGAATATACAGTTGGTCGTATAATCGT
	'Mosannona_hypoglauca_1323'         GGGTAGTTTTGAATTTCGGGATTTATTCGAAATTTTGAATAACTTGATCCATAATAATAGGGTAAATTCGTTATTTGCTACTCTGTGTGCCTTCCTATTATTCGTCGGTGCAGTTGCTAAATCTGCACAATTTCCCCTTCATGTATGGTTACCTGATGCCATGGAGGGGCCTACTCCTATTTCGGCTCTTATACATGCTGCCACTATGGTAGCAGCGGGAATTTTTCTTGTTGCTCGACTTTTTCCTCTTTTCACAGTCATACCTCACATAATGTGTCTTATTTCTTTGATAGGTATAATAACGGTACTATTAGGAGCTACTTTGGCTCTTGCTCAAAGAGACATTAAAAGGAGT-TAGCCTATTCTACAATGTCTCAATTGGGTTATATTATGTTAGCTCCAGGGATAGGTTC-TATCGAGCTGCTTTATTCCATTTGATCACTCATGCCTATTCGAAAGCATTATTATTTTTAGGATCCGGATCCATTATTCAT?????????????????????????????????????????????????????????????????????????????????????????????????????????????????????????????????????????????????????????????????????????????????????????????????????????????????????????????????????????????????????????????????????????????????????????????????????????????????????????????????????????????????????????????????????????????????????????????????????????????????????????????????????????????????????????????????????????????????????????????????????????????????????GACACTTCCATATATCCCCATGAATCGGACAATACTATGCTATTGCCCTTACTTGTATTGTTCCTATTTACTTTGTTCGTAGGGTCCATAGGAATTCCCTTCGATCAAGTAGGAATGGATTTTGATATATTATCAAAATGGTTAACCCCATCGATAAACCTTTTACATCAAAATTTGAACTATTCTGTGGATTGGTATGAATTTGTAACAAATGCAATTTTTTCAGTCAGTATAGCCTATTTCGGAATATTCATAGCGTCTCTTTTCTATGGGTCTGTTTATTCATCTTTTCAGAATTTAGACTTAATTAATTCATTTGTGAAAATGGGTCCTAAGAGAATTTTCTTGGACCGAATAATAAATGGAATATACAGTTGGTCGTATAATCGT
	'Mosannona_pacifica_0487'           GGGTAGTTTTGAATTTCGGGATTTATTCGAAATTTTGAATAACTTGATCCATAATAATAGGGTAAATTCTTTATTTGCTACTCTGTGTGCCTTCCTATTATTCGTCGGTGCAGTTGCTAAATCTGCACAATTTCCCCTTCATGTATGGTTACCTGATGCCATGGAGGGGCCTACTCCTATTTCGGCTCTTATACATGCTGCCACTATGGTAGCAGCGGGAATTTTTCTTGTTGCTCGACTTTTTCCTCTTTTCACAGTCATACCTCACATAATGTGTCTTATTTCTTTGATAgGTATAATAACGGTACTATTAGGAGCTACTTTGGCTCTTGCTCAAAGAGACATTAAAAGGAGTTTAGCCTATTCTACAATGTCTCAATTGGGTTATATTATGTTAGCTCCAGGGATAGGTTCTTATCGAGCTGCTTTATTCCATTTGATCACTCATGCCTATTCGAAAGCATTATTATTTTTAGGATCCGGATCCATTATTCATTCAATGGAATCTATTGCTGGCTATTCTCCAGATAAAAGTCAGAACATGGTTCTTATGGGTGGTTTAAGAAAATATGTGCCAATTACAAAAACTACCTTTTTGGTAGGTACACTTTCTCTTTGTGGTATTCCACCTCTTGCTTGTTTTTGGTCGAAAGATGAAATCCTTAATGATAGTTGGTTGTATTCGCCCATCTTTGCGATAATAGCTTGTTCCACGGCAGGATTAACTGCATTTTATATGTTTCGGATTTATTTACTGACTTTTGAGGGGCATTTACGCATTCAGTTTCAAAATTACAGCGGCACTAAAAATAGTTCGTTCTATTCAATATCCATATGGGGGAAAGAAGGGCCGGAACTGGTTAACAAAAATTTACCTTTCTTAGCAATTAATAATAAT------GAAAAGGTTTCTTTTTTTTCGAATAAGATATATCAAATTGATGGGAATGTACGAAATCTGATTCAATCTTTTATTACTAACTCTGACAATAAAGACACTTCCATATATCCCCATGAATCGGACAATACTATGCTATTGCCCTTACTTGTATTGTTCCTATTTACTTTGTTCGTAGGGTCCATAGGAATTCCCTTCGATCAAGTAGGAATGGATTTTGATATATTATCAAAATGGTTAACCCCATCGATAAACCTTTTACATCAAAATTTGAACTATTCTGTGGATTGGTATGAATTTGTAACAAATGCAATTTTTTCAGTCAGTATAGCCTATTTCGGAATATTCATAGCGTCTCTTTTCTATGGGTCTGTTTATTCATCTTTTCAGAATTTAGACTTAATTAATTCATTTGTGAAAATGGGTCCTAAGAGAATTTTCTTGGACCGAATAATAAATGGAATATACAGTTGGTCGTATAATCGT
	'Mosannona_papillosa_0974'          GGGTAGTTTTGAATTTCGGGATTTATTCGAAATTTTGAATAACTTGATCCATAATAATAGGGTAAATTCTTTATTTGCTACTCTGTGTGCCTTCCTATTATTCGTCGGTGCAGTTGCTAAATCTGCACAATTTCCCCTTCATGTATGGTTACCTGATGCCATGGAGGGGCCTACTCCTATTTCGGCTCTTATACATGCTGCCACTATGGTAGCAGCGGGAATTTTTCTTGTTGCTCGACTTTTTCCTCTTTTCACAGTCATACCTCACATAATGTGTCTTATTTCTTTGATAGGTATAATAACGGTACTATTAGGAGCTACTTTGGCTCTTGCTCAAAGAGACATTAAAAGGAGTTTAGCCTATTCTACAATGTCTYWATTGGGTTATATTATGTTAGCTCCAGGGATAGGTTYTTATCGAGMTGCTTTATTCCATTTGATCACTCATGCCTATTCGAAAGCATTATTATTYYTAGGATCCGGATCCATTATTCATTCAATGGAATCTATTGCTGGCTATTCTCCAGATAAAAGTCAGAACATGGTTCTTATGGGTGGTTTAAGAAAATATGTGCCAATTACAAAAACTACCTTTTTGGTAGGTACACTTTCTCTTTGTGGTATTCCACCTCTTGCTTGTTTTTGGTCTAAAGATGAAATCCTTAATGATAGTTGGTTGTATTCGCCCATCTTTGCGATAATAGCTTGTTCCACAGCAGGATTAACTGCATTTTATATGTTTCGGATTTATTTACTTACTTTTGAGGGGCATTTACGCATTCAGTTTCAAAATTACAGCGGCACTAAAAATAGTTCGTTCTATTCAATATCCATATGGGGGAAAGAAGGGCCGGAACTGGTTAACAAAAATTTACCTTTCTTAGCAATTAATAATAAT------GAAAAGGTTTCTTTTTTTTCGAATAAGATATATCAAATTGATGGGAATGTACGAAATCTGATTCAATCTTTTATTACTAACTCTGACAATAAAGACACTTCCATATATCCCCATGAATCGGACAATACTATGCTATTGCCCTTACTTGTATTGTTCCTATTTACTTTGTTCGTAGGGTCCATAGGAATTCCCTTCGATCAAGTAGGAATGGATTTTGATATATTATCAAAATGGTTAACCCCATCGATAAACCTTTTACATCAAAATTTGAACTATTCTGTGGATTGGTATGAATTTGTAACAAATGCAATTTTTTCAGTCAGTATAGCCTATTTCGGAATATTCATAGCGTCTCTTTTCTATGGGTCTGTTTATTCATCTTTTCAGAATTTAGACTTAATTAATTCATTTGTGAAAATGGGTCCTAAGAGAATTTTCTTGGACCGAATAATAAATGGAATATACAGTTGGTCGTATAATCGT
	'Mosannona_parva_1325'              ???????????????????????????????????????????????????????????????????????????????????????????????????????????????????????????????????????????????????????????????????????????????????????????????????????????????????????????????????????????????????????????????????????????????????????????????????????????????????????????????????????????????????????????????????????????????????????????????????????????????????????????????????????????????????????????????????????????????????????????????????????????????????????????????????????????????????????????????????????????????????????????????????????????????????????????????????????????????????????????????????????????????????????????????????????????????????????????????????????????????????????????????????????????????????????????????????????????????????????????????????????????????????????????????????????????????????????????????????????????????????????????????????????????????????????????????????????????????????????????????????????????????????????????????????????????????????????????????????????????????????????????????????????????????????????????????????????????????????????????????????????????????????????????????????????????????????????????????????????????????????????????????????????????????????????????????????????????????????????????????????????????????????????????????????????????????????????????????????????????????????????????????????????????
	'Mosannona_raimondii_1324'          ???????????????????????????????????????????????????????????????????????????????????????????????????????????????????????????????????????????????????????????????????????????????????????????????????????????????????????????????????????????????????????????????????????????????????????????????????????????????????????????????????????????????????????????????????????????????????????????????????????????????????????????????????????????????????????????????????????????????????????????????????????????????????????????????????????????????????????????????????????????????????????????????????????????????????????????????????????????????????????????????????????????????????????????????????????????????????????????????????????????????????????????????????????????????????????????????????????????????????????????????????????????????????????????????????????????????????????????????????????????????????????????????????????????????????????????????????????????????????????????????????????????????????????????????????????????????????????????????????????????????????????????????????????????????????????????????????????????????????????????????????????????????????????????????????????????????????????????????????????????????????????????????????????????????????????????????????????????????????????????????????????????????????????????????????????????????????????????????????????????????????????????????????????????
	'Mosannona_vasquezii_0313'          GGGTAGTTTTGAATTTCGGGATTTATTCGAAATTTTGAATAACTTGATCCATAATAATAGGGTAAATTCTTTATTTGCTACTCTGTGTGCCTTCCTATTATTCGTCGGTGCAGTTGCTAAATCTGCACAATTTCCCCTTCATGTATGGTTACCTGATGCCATGGAGGGGCCTACTCCTATTTCGGCTCTTATACATGCTGCCACTATGGTAGCAGCGGGAATTTTTCTTGTTGCTCGACTTTTTCCTCTTTTCACAGTCATACCTCACATAATGTGTCTTATTTCTTTGATAGGTATAATAACGGTACTATTAGGAGCTACTTTGGCTCTTGCTCAAAGAGACATTAAAAGGAGTTTAGCCTATTCTACAATGTCGCAATTGGGTTATATTATGTTAGCTCCAGGGATAGGTTCTTATCGAGCTGCTTTATTCCATTTGATCACTCATGCCTATTCGAAAGCATTATTATTTTTAGGATCCGGATCCATTATTCATTCAATGGAATCTATTGCTGGCTATTCTCCAGATAAAAGTCAGAACATGGTTCTTATGGGTGGTTTAAGAAAATATGTGCCAATTACAAAAACTACCTTTTTGGTAGGTACACTTTCTCTTTGTGGTATTCCACCTCTTGCTTGTTTTTGGTCTAAAGATGAAATCCTTAATGATAGTTGGTTGTATTCGCCCATCTTTGCGATAATAGCTTGTTCCACAGCAGGATTAACTGCATTTTATATGTTTCGGATTTATTTACTTACTTTTGAGGGGCATTTACGCATTCAGTTTCAAAATTACAGCGGCACGAAAAATAGTTCGTTCTATTCAATATCCATATGGGGGAAAGAAGGGCCGGAACTGGTTAACAAAAATTTACCTTTCTTAGCAATTAATAATAAT------GAAAAGGTTTCTTTTTTTTCGAATAAGATATATCAAATTGATGGGAATGTACGAAATCTGATTCAATCTTTTATTACTAACTCTGACAATAAAGACACTTCCATATATCCCCATGAATCGGACAATACTATGCTATTGCCCTTACTTGTATTGTTCCTATTTACTTTGTTCGTAGGGTCCATAGGAATTCCCTTCGATCAAGTAGGAATGGATTTTGATATATTATCAAAATGGTTAACCCCATCGATAAACCTTTTACATCAAAATTTGAACTATTCTGTGGATTGGTATGAATTTGTAACAAATGCAATTTTTTCAGTCAGTATAGCCTATTTCGGAATATTCATAGCGTCTCTTTTCTATGGGTCTGTTTATTCATCTTTTCAGAATTTAGACTTAATTAATTCATTTGTGAAAATGGGTCCTAAGAGAATTTTCTCGGACCGAATAATAAATGGAATATACAGTTGGTCGTATAATCGT
	'Onychopetalum_periquino_0017'      GGGTAGTTTTGAATTTCGGGATTTGTTCGAGATTTTGAATAACTTGATCCATAATAATAGGGTAAATTCTTTATTTGCTATTCTGTGTGCCTTCCTATTATTCGTCGGTGCAGTTGCTAAATCTGCACAATTTCCCCTTCATGTATGGTTGCCTGATGCCATGGAGGGGCCTACTCCTATTTCGGCTCTTATACATGCTGCCACTATGGTAGCAGCGGGAATTTTTCTTGTTGCTCGACTTTTTCCTCTTTTCACAGTCATACCTCACATAATGTGTCTTATTTCTTTGATAGGTATAATAACGGTACTATTAGGAGCTACTTTGGCTCTTGCTCAAAGAGACATTAAAAGGAGTTTAGCTTATTCTACAATGTCTCAATTGGGTTATATTATGTTAGCTCCAGGGATAGGTTCTTATCGAGCTGCTTTATTCCATTTGATCACTCATGCCTATTCGAAAGCATTATTATTTYTAGGATCCGGATCTATTATTCAT?????????????????????????????????????????GAACATGGTTCTTATGGGTGGTTTAAGAAAATATGTGCCAATTACAAAAACTACCTTTTTAGTAGGTACACTTTCTCTTTGTGGTATTCCACCTCTTGCTTGTTTTTGGTCTAAGGATGAAATCCTTAATGATAGTTGGTTGTATTCACCCATCTTTGCGATAATAGCTTGTTTCACAGCAGGATTAACTGCATTTTATATGTTTCGGATTTATTTACTTACTTTTGAGGGGCATTTACGCATTCAGTTTCAAAATTACAGCGGCACTAAAAATAGTTCGTTCTATTCAATATCTATATGGGGGAAAGAAGGGCCGGAACTGGTTAACAAAAATTTACCTTTCTTAGCAATTAATAATAAT------GAAAAGGTTTCTTTTTTTTCGAATAAGATATATCAAATTGATGGGAATGTACGAAATCTGATTCAATCTTTTATTACTCACTCTGACAATAAAGACACTTCCATATATCCCCATGAATCGGACAATACAATGCTATTGCCCTTACTTGTATTGTTCCTATTTACTTTGTTCGTCGGGTCCATAGGAATTCCCTTCGATCAAGCAGGAATGGATTTTGATATATTATCAAAATGGTTAACCCCATCGATAAACCTTTTACATCAAAATTTGAACTATTCTGTGGATTGGTATGAATTTGTGAAAAATGCAATTTTTTCAGTCAGTATAGCCTATTTCGGAATATTCATAGCGTCTCTTTTCTATGGGTCTGTTTATTCATCTTTTCAGAATTTAAACTTAATTAATTCATTTGTGAAAATGGGTCCTAAGAGAATTTTCTTGGACCGAATAATAAATGGAATATATAATTGGTC??????????
	'Klarobelia_inundata_0301'          GGGTAGTTTTGAATTTCGGGATTTGTTCGAAATTTTGAATAACTTGATCCATAATAATAGGGTAAATTCTTTATTTGCTATTCTGTGTGCCTTCCTATTATTCGTCGGTGCAGTTGCTAAATCTGCACAATTTCCCCTTCATGTATGGTTACCTGATGCCATGGAGGGTCCTACTCCTATTTCGGCTCTTATACATGCTGCCACTATGGTAGCAGCAGGAATTTTTCTTGTTGCTCGACTTTTTCCTCTTTTCACAGTCATACCTCACATAATGTGTCTTATTTCTTTGATAGGTATAATAACGGTACTATTAGGAGCTACTTTAGCTCTTGCTCAAAGAGACATTAAAAGGAGTTTAGCCTATTCTACAATGTCTCAATTGGGTTATATTATGTTAGCTCCAGGGATAGGTTCTTATCGAGTCGCTTTATTCCATTTGATCACTCATGCCTATTCGAAAGCATTATTATTTTTAGGATCCGGATCCATTATTCATTCAATGGAATCTATTGTTGGCTATTCTCCAAATAAAAGTCAGAACATGGTTCTTATGGGTGGTTTAAGAAAATATGTGCCAATTACAAAAACTACCTTTTTAGTAGGTACACTTTCTCTTTGTGGTATTCCACCTCTTGCTTGTTTTTGGTCTAAGGATGAAATCCTTAATGATAGTTGGTTGTATTCACCCATCTTTGCGATAATAGCTTGTTCCACAGCAGGATTAACTGCATTTTATATGTTTCGGATTTATTTACTTACTTTTGAGGGGCATTTACGCATTCAGTTTCAAAATTACAGCGGCACTCAAAATAGTTCGTTCTATTCAATATCTATATGGGGGAAAGAAGGGCTGGAACTGGTTAACAAAAATTTACCTTTCTTAGCAATTAATAATAATAAT---GAAAAGGTTTCTTTTTTTTCGAATAAGATATATCAAATTGATGGGAATGTACGAAATCCGATTCAATCTTTTATTACTAACTCTGACAATAAAGACACTTCCATATATCCCCATGAATCGGACAATACTATGCTATTGCCCTTACTTGTATTGTTCCTATTTACTTTGTTCGTCGGGTCCATAGGAATTCCCTTCGATCAAGCAGGAATGGATTTTGATATATTATCAAAATGGTTAACCCCATCGATAAATCTTTTACATCAAAATTTGAACTATTCTGTGGATTGGTATGAATTTGTGACAAATGCAATTTTTTCAGTCAGTATAGCCTATTTCGGAATATTCATAGCGTCTCTTTTCTATGGGTCTGTTTATTCATCTTTTCAGAATTTAGACTTAATTAATTCATTTGTGAAAATGGGTCCTAAGAGAATTTTCTTGGACCGAATAATAAATGGAATATACAGCTGGTCATATAATCGT
	'Ephedranthus_sp_0105'              GGGTAGTTTTGAATTTCGGGATTTGTTCGAAATTTTGAATAACTTGATCCATAATAATAGGGTCAATTCTTTATTTGCTATTCTGTGTGCCGTCCTATTATTCGTCGGTGCAGTTGCTAAATCTGCACAATTTCCCCTTCATGTATGGTTACCTGATGCCATGGAGGGTCCTACTCCTATTTCGGCTCTTATACATGCTGCCACTATGGTAGCAGCGGGAATTTTTCTTGTTGCTCGACTTTTTCCTCTTTTCACGGTCATACCTCACATAATGTGTCTTATTTCTTTGATAGGTATAATAACGGTACTATTAGGAGCTACTTTGGCTCTTGCTCAAAGAGACATTAAAAGGAGTTTAGCCTATTCTACAATGTCTCAATTGGGTTATATTATGTTAGCGCCAGGGATAGGTTCTTATCGAGCCGCTTTATTCCATTTGATCACTCATGCCTATTCGAAAGCATTATTATTTTTAGGATCCGGATCCATTATTCATTCAATGGAATCTATTGTTGGCTATTCTCCAGATAAAAGTCAGAACATGGTTCTTATGGGTGGTTTAAGAAAATATGTGCCAATTACAAAAACTACCTTTTTAGTAGGTACACTTTCTCTTTGTGGTATTCCACCTCTTGCTTGTTTTTGGTCTAAGGATGAAATCCTTAATGATAGTTGGTTGTATTCACCCATCTTTGCAATAATAGCTTGTTCCACAGCAGGGTTAACTGCATTTTATATGTTTCGGATTTATTTACTTACTTTTGAGGGGCATTTACGCATCCAGTTTCAAAATTACAGCGGAACTAAAAATAGTTCGTTCTATTCAATATCTATATGGGGGAAAGAAGGGCCGGAACTTGTTAACAAAAATTTACCTTTCTTAGCAATTAATAATAAT------GAAAAGGTTTCTTTTTTTTCGAATAAGATATATCAAATTGATGGGAATGTACGAAATCCGATTCAATTTTTTATTACTAACTCTGACAATAAAGACACTTCCATATATCCCCATGAATCGGACAATACTATGCTATTGCCCTTACTTGTATTGTTCCTATTTACTTTGTTCGTCGGGTCCATAGGAATTCCCTTCGATCAAGCAGGAATGGATTTTGATATATTATCAATATGGTTAACCCCATCGATAAATCTTTTACATCAAAATTTGAATTATTCTGTGGATTGGTATGAATTTGTGACAAATGCAATTTTTTCAGTCAGTATAGCCTATTTCGGAATATTCATAGCGTCTCTTTTCTATGGGTCTGTTTATTCATCTTTTCAGAATTTAGACTTAATTAATTCATTTGTGAAAATGGGTCCTAAGAGAATTTTCTTGGACCGAATAATAAATGGAATATACAGTTGGTCATATAATCGT
	'Pseudoxandra_lucida_0307'          GGGTAGTTTTGAATTTCGGGATTTGTTCGAAATTTTGAATAACTTGATCCATAATAATAGGGTAAATTCTTTATTTGCTATTCTGTGTGCCTTCCTATTATTCGTCGGTGCAGTTGCTAAATCTGCACAATTTCCCCTTCATGTATGGTTACCCGATGCCATGGAGGGGCCTACTCCTATTTCGGCTCTTATACATGCTGCCACTATGGTAGCAGCGGGAATTTTTCTTGTTGCTCGACTTTTTCCTCTTTTCACAGTCATACCTCACATAATGTGTCTTATTTCTTTGATAGGTATAATAACGGTACTATTAGGAGCTACTTTGGCTCTTGCTCAAAGAGACATTAAAAGGAGTTTAGCCTATTCTACAATGTCTCAATTGGGTTATATTATGTTAGCTCCAGGGATAGGGTCTTATCGAGCTGCTTTATTCCATTTGATCACTCATGCCTATTCGAAAGCATTATTATTTTTAGGATCCGGATCCATTATTCATTCAATGGAATCTATTGTTGGCTATTCTCCAGATAAAAGTCAGAACATGGTTCTTATGGGTGGTTTAAGAAAATATGTGCCAATTACAAAAACTACCTTTTTAGTAGGTACACTTTCTCTTTGTGGTATTCCACCTCTTGCTTGTTTTTGGTCTAAGGATGAAATCCTTAATGATAGTTGGTTGTATTCACCCATCTTTGCGATAATAGCTTGTTCCACAGCAGGATTAACTGCATTTTATATGTTTCGGATTTATTTACTTACTTTTGAGGGACATTTACGCATTCAGTTTCAAAATTACAGTGGCACTAAAAATAGTTCGTTCTATTCAATATCTATATGGGGGAAAGAAGGGCCGGAATTGGTTAACAAAAATTTACCTTTCTTAACAATTAATAATAATAAT---GAAAAGGTATCTTTTTTTTCGAATAAGATATATCAAATTGATGGGAATGTACGAAATCTGATTCCATCTTTTATTACTCACTCTGACAATAAAGACACTTCCATATATCCCCATGAATCGGACAATACAATGCTATTGCCCTTACTTGTATTGTTCCTATTTACTTTGTTCGTCGGGTCCATAGGAATTCCCTTCGATCAAGTAGGAATGGATTTTGATATATTATCAAAATGGTTAACCCCATCGATAAACCTTTTACATCAAAAATTGAACTATTCTGTGGATTGGTATGAATTTGTGACAAATGCAATTTTTTCAGTCAGTATAGCCTATTTCGGAATATTCATAGCGTCTCTTTTCTATGGGTCTGTTTATTCATCTTTTCAGAATTTAGACTTAATTAATTCATTTGTGAAAATGGGTCCTAAGAGAATTTTCTTGGACCGAATAATAAATGGAATATACAGTTGGTCATATAATCGT
	'Pseudoxandra_spiritussancti_0110'  GGGTAGTTTTGaATTTCGGGATTTGTTCGAAATTTTGAATaACTTGATCCATAATAATAGGGTAAaTTCTTTATTTGCTATTCTGTGTGCCTTCCTATTATTCGTCGGTGCAGTTGCTAAATCTGCACAATTTCCCCTTCATGTATGGTTACCTGATGCCATGGAGGGGCCTACTCCTATTTCGGCTCTTATACATGCTGCCACTATGGTAGCAGCGGGAATTTTTCTTGTTGCTCGACTTTTTCCTCTTTTCACAGTCATACCTCACATAATGTGGCTTATTTCTTTGATAGGTATAATAACGGTACTATTAGGAGCTACTTTGGCTCTTGCTCAAAGAGACATTAAAAGGAGTTTAGCCTATTCTACAATGTCTCAATTGGGTTATATTATGTTAGCTCCAGGGATAGGTTCTTATCGAGCTGCTTTATTCCATTTGATCACTCATGCATATTCGAAAGCATTATTATTTTTAGGATCCGGATCCATTATTCATTCAATGGAATCTATTGTTGGCTATTCTCCAGATAAAAGTCAGAACATGGTTCTTATGGGTGGTTTAAGAAAATATGTGCCAATTACAAAAACTACCTTTTTAGTAGGTACACTTTCTCTTTGTGGTATTCCACCTCTTGCTTGTTTTTGGTCTAAGGATGAAATCCTTAATGATAGTTGGTTGTATTCACCCATCTTTGCGATAATAGCTTGTTCCACAGCAGGATTAACTGCATTTTATATGTTTCGGATTTATTTACTTACTTTTGAGGGACATTTACGCATTCAGTTTCAAAATTACAGTGGCACTAAAAATAGTTCGTTCTATTCAATATCTATATGGGGGAAAGAAGGGCCGGAACTGGTTAACAAAAATTTACCTTTCTTAGCaATTAATAATAATAAA---GAAAAGGTTTCTTTTTTTtCGAATAATATATATCAAATTGATGGGAATGTACGAAATCTGATTCAATCTTTTATTACTCACTCTGACAaTAAAGACACTTCCATATATCCCCATGAATCGGACAATACAATGCTATTGCCCTTACTTGTATTGTTCCTATTTACTTTGTTCGTCGGGTCCATAGGAATTCCCTTCGATCAAGTAGGAATGGATTTTGATATATTATCAAAATGGTTAACCCCATCGATAAACCTTTTACATCAAAAATTGAACTATTCTGTGGATTGGTATGAATTTGTGACAAATGCAATTTTTTCAGTCAGTATAGCCTATTTCGGAATATTCATAGCGTTTCTTTTCTATGGGTCTGTTTATTCATCTTTTCAGAATTTAGACTTAATTAATTCATTTGTGAAAATGGGTCCTAAGAGAATTTTCTTGGACCGAATAATAAATGGAATATACAGTTGGTCATATAATCGT
	'Malmea_spnov_0197'                 GGGTAGTTTTGAATTTC?GGA?TTGtTCGGAATTTTGAATAACtTGAtTCATAATAATAGGGtAAaTTCTTTATTTGCTATTCTGTGTGCCTTCCTATTATTCATCGGTGCAGTTGCTAAATCTGCACAATTTCCCCTTCATGTATGGTTACCTGATGCCATGGAGGGGCCTACTCCTATTTCGGCTCTTATACATGCTGCCACTATGGTAGCAGCGGGAATTTTTCTTGTTGCTCGACTTTTTCCTCTTTTCACAGTCATACCTCACATAATGTGTCTTATTTCTTTGATAGGTATAATAACGGTACTATTAGGAGCTACTTTGGCTCTTGCTCAAAGAGACATTAAAAGGAGTTTAGCTTATTCTACAATGTCTCAATTGGGTTATATTATGTTAGCTCCAGSGATAGGTTCTTRTCGAGCTGCTTTATTCCATTTGATCACTCATGCCTATTCGAAAGCATTATTATTTTTAGGATCCGGATCCATTATTCATTCAATGGAATCTATTGTTGGCTATTCTCCAGATAAAAGTCAGAACATGGTTCTTATGGGTGGTTTAAGAAAATATGTGCCAATTACAAAAACTACCTTTTTAGTAGGTACACTTTCTCTTTGTGGTATTCCACCTCTTGCTTGTTTTTGGTCTAAGGATGAAATTCTTAATGATAGTTGGTTGTATTCACCCATCTTTGCGATAATAGCTTGTTCCACGGCAGGATTAACTGCATTTTATATGTTTCGGATTTATTTACTTACTTTTGAGGGGCATTTACGCATTCAGTTTCAAAATTACAGTGGCACTAAAAATAGTTCGTTCTATtCAATATCTATATGGGGGAAAGAAGGgCcGGAACTGGtTAACAAAAATTTACCTTtCTTAGCAaTTAATAAtAAA------GAAAAGGtTTCTTTTTTTTCGAATaAGATATATCAAATTGATGGGAATGTACGAAATcTGATTC?ATCTTTTAATACTCACTCTGACAATAAAGACACTTCCATATATCCCCATGAATCGGACAATACAATGCTATTGCCCTTAATTGTATTGTTCCTATTTACTTTGTTCGTCGGGTCCATAGGAATTCCCTTCGATCAAGTAGGAATGGATTTTGATATATTATCAAAATGGTTAACCCCACCGATAAACCTTTTACATCAAAATCTGAACTATTCTGTGGATTGGTATGAATTTGCGACAAATGCAATTTTTTCAGTCAGTATAGCCTATTTCGGAATATTCATAGCGTCTCTTTTCTATGGGTCTGTTTATTCATCTTTTCAGAATTTAGACTTAATTAATTCATTTGTGAAAATGGGTCCTAAGAGAATTTTATTGGACCGAATAATAAATGGAATATACGGTTGGTCATATAATCGG
	'Cremastosperma_microcarpum_0082'   ???????????????????????????????????????????????????????????????????????????????????????????????????????????????????????????????????????????????????????????????????????????????????????????????????????????????????????????????????????????????????????????????????????????????????????????????????????????????????????????????????????????????????????????????????????????????????????????????????????????????????????????????????????????????????????????????????????????????????????????????????????????????????????????????????????????????????????????????????????????????????????????????????????????????????????????????????????????????????????????????????????????????????????????????????????????????????????????????????????????????????????????????????????????????????????????????????????????????????????????????????????????????????????????????????????????????????????????????????????????????????????????????????????????????????????????????????????????????????????????????????????????????????????????????????????????????????????????????????????????????????????????????????????????????????????????????????????????????????????????????????????????????????????????????????????????????????????????????????????????????????????????????????????????????????????????????????????????????????????????????????????????????????????????????????????????????????????????????????????????????????????????????????????????
	'Cremastosperma_megalophyllum_0087' ???????????????????????????????????????????????????????????????????????????????????????????????????????????????????????????????????????????????????????????????????????????????????????????????????????????????????????????????????????????????????????????????????????????????????????????????????????????????????????????????????????????????????????????????????????????????????????????????????????????????????????????????????????????????????????????????????????????????????????????????????????????????????????????????????????????????????????????????????????????????????????????????????????????????????????????????????????????????????????????????????????????????????????????????????????????????????????????????????????????????????????????????????????????????????????????????????????????????????????????????????????????????????????????????????????????????????????????????????????????????????????????????????????????????????????????????????????????????????????????????????????????????????????????????????????????????????????????????????????????????????????????????????????????????????????????????????????????????????????????????????????????????????????????????????????????????????????????????????????????????????????????????????????????????????????????????????????????????????????????????????????????????????????????????????????????????????????????????????????????????????????????????????????????
	'Cremastosperma_sp_CostaRica_0245'  GGGTAGTTTTGAATTTCGGGATTTATTCGAAATTTTGAATAACTTGATCCATAATAATAGGGGAAATTCTTTATTTCCTATTCCGTGTGCCTTCCTATTATTCGTCGGTGCAGTTGCTAAATCTGCACAATTTCCCCTTCATGTATGGTTACCTGATGCCATGGAGGGGCCTACTCCTATTTCGGCTCTTATACATGCTGCCACTATGGTAGCAGCGGGAATTTTTCTTGTTGCTCGACTTTTTCCTCTTTTCACAGTCATACCTCACATAATGTGTCTTATTTCTTTGATAGGTATAATAACGGTACTATTAGGAGCTACTTTGGCTCTTGCTCAAAGAGACATTAAAAGGAGTTTAGCCTATTCTACAATGTCTCAATTGGGTTATATTATGTTAGCTCCAGGGATAGGTTCTTATCGAGCTGCTTTATTCCATTTGATCACTCATGCCTATTCGAAAGCATTATTATTTTTAGGATCCGGATCCATTATTCATTCAATGGAATCTATTGTTGGCTATTCTCCAGATAAAAGTCAGAACATGGTTCTTATGGGTGGTTTAAGAAAATATGTGCCAATTACAAAAACTACCTTTTTAGTAGGTACACTTTCTCTTTGTGGTATTCCACCTCTTGCTTGTTTTTGGTCTAAGGATGAAATCCTTAATGATAGTTGGTTGTATTCACCCATCTTTGCGATAATAGCTTGTTCCACAGCAGGATTAACTGCATTTTATATGTTTCGGATTTATTTACTTACTTTTGAGGGACATTTACGCATTCAATTTCAAAATTACAGTGGCACTAAAAATAGTTCGTTCTATTCAATATCTATATGGGGGAAAGAAGGGCCGGAACTGGTTAACAAAAATTTACCTTTCTTAGCAATTAATAATAATAAT---GAAAGGGTTTCTTTTTTTTCGAATAAGATATATCAAATTGATGGGAATGTACGAAATCTGATTCAATCTTTTATTACTCACTCTGACAATAAAGACACTTCCATATATCCCCATGAATCGGACAATACAATGCTATTGCCCTTACTTGTATTGTTCCTATTTACTTTGTTCGTCGGGTCCATAGGAATTCCCTTCGATCAAGCAGGAATGGATTTTGATATATTATCAAAATGGTTAACCCCATCGATAAACCTTTTACATCAAAATTTGAACTATTCTGTGGATTGGTATGAATTTGTGACAAATGCAATTTTTTCAGTCAGTATAGCCTATTTCGGAATATTCATAGCGTCTCTTTTCTATGGGTCTGTTTATTCATCTTTTCAGAATTTAGACTTAATTAATTCATTTGTGAAAATGGGTCCTAAGAGAATTTTCTTGGACCGAATAATAAATGGAATATACAGTTGGTCATATAATCGT
	'Cremastosperma_microcarpum_0303'   GGGTAGTTTTGAATTTCGGGATTTATTCGAAATTTTGAATAACTTGATCCATAATAATAGGGGAAATTCTTTATTTGCTATTCCGTGTGCCTTCCTATTATTCGTCGGTGCAGTTGCTAAATCTGCACAATTTCCCCTTCATGTATGGTTACCTGATGCCATGGAGGGGCCTACTCCTATTTCGGCTCTTATACATGCTGCCACTATGGTAGCAGCGGGAATTTTTCTTGTTGCTCGACTTTTTCCTCTTTTCACAGTCATACCTCACATAATGTGTCTTATTTCTTTGATAGGTATAATAACGGTACTATTAGGAGCTACTTTGGCTCTTGCTCAAAGAGACATTAAAAGGAGTTTAGCCTATTCTACAATGTCTCAATTGGGTTATATTATGTTAGCTCCAGGGATAGGTTCTTATCGAGCTGCTTTATTCCATTTGATCACTCATGCCTATTCGAAAGCATTATTATTTTTAGGATCCGGATCCATTATTCATTCAATGGAATCTATTGTTGGCTATTCTCCAGATAAAAGTCAGAACATGGTTCTTATGGGTGGTTTAAGAAAATATGTGCCAATTACAAAAACTACCTTTTTAGTAGGTACACTTTCTCTTTGTGGTATTCCACCTCTTGCTTGTTTTTGGTCTAAGGATGAAATCCTTAATGATAGTTGGTTGTATTCACCCATCTTTGCGATAATAGCTTGTTCCACAGCAGGATTAACTGCATTTTATATGTTTCGGATTTATTTACTTACTTTTGAGGGACATTTACGCATTCAGTTTCAAAATTACAGTGGCACTAAAAATAGTTCGTTCTATTCAATATCTATATGGGGGAAAGAAGGGCCGGAACTGGTTAACAAAAATTTACCTTTCTTAGCAATTAATAATAATAAT---GAAAGGGTTTCTTTTTTTTCGAATAAGATATATCAAATTGATGGGAATGTACGAAATCTGATTCAATCTTTTATTACTCACTCTGACAATAAAGACACTTCCATATATCCCCATGAATCGGACAATACAATGCTATTGCCCTTACTTGTATTGTTCCTATTTACTTTGTTCGTCGGGTCCATAGGAATTCCCTTCGATCAAGCAGGAATGGATTTTGATATATTATCAAAATGGTTAACCCCATCGATAAACCTTTTACATCAAAATTTGAACTATTCTGTGGATTGGTATGAATTTGTGACAAATGCAATTTTTTCAGTCAGTATAGCCTATTTCGGAATATTCATAGCGTCTCTTTTCTATGGGTCTGTTTATTCATCTTTTCAGAATTTAGAATTAATTAATTCATTTGTGAAAATGGGTCCTAAGAGAATTTTCTTGGACCGAATAATAAATGGAATATACAGTTGGTCATATAATCGT
	'Cremastosperma_cauliflorum_0312'   GGGTAGTTTTGAATTTCGGGATTTATTCGAAATTTTGAATAACTTGATCCATAATAATAGGGGAAATTCTTTATTTGCTATTCCGTGTGCCTTCCTATTATTCGTCGGTGCAGTTGCTAAATCTGCACAATTTCCCCTTCATGTATGGTTACCTGATGCCATGGAGGGGCCTACTCCTATTTCGGCTCTTATACATGCTGCCACTATGGTAGCAGCGGGAATTTTTCTTGTTGCTCGACTTTTTCCTCTTTTCACAGTCATACCTCACATAATGTGTCTTATTTCTTTGATAGGTATAATAACGGTACTATTAGGAGCTACTTTGGCTCTTGCTCAAAGAGACATTAAAAGGAGTTTAGCCTATTCTACAATGTCTCAATTGGGTTATATTATGTTAGCTCCAGGGATAGGTTCTTATCGAGCTGCTTTATTCCATTTGATCACTCATGCCTATTCGAAAGCATTATTATTTTTAGGATCCGGATCCATTATTCATTCAATGGAATCTATTGTTGGCTATTCTCCAGATAAAAGTCAGAACATGGTTCTTATGGGTGGTTTAAGAAAATATGTGCCAATTACAAAAACTACCTTTTTAGTAGGTACACTTTCTCTTTGTGGTATTCCACCTCTTGCTTGTTTTTGGTCTAAGGATGAAATCCTTAATGATAGTTGGTTGTATTCACCCATCTTTGCGATAATAGCTTGTTCCACAGCAGGATTAACTGCATTTTATATGTTTCGGATTTATTTACTTACTTTTGAGGGACATTTACGCATTCAGTTTCAAAATTACAGTGGCACTAAAAATAGTTCGTTCTATTCAATATCTATATGGGGGAAAGAAGGGCCGGAACTGGTTAACAAAAATTTACCTTTCTTAGCAATTAATAATAATAAT---GAAAGGGTTTCTTTTTTTTCGAATAAGATATATCAAATTGATGGGAATGTACGAAATCTGATTCAATCTTTTATTACTCACTCTGACAATAAAGACACTTCCATATATCCCCATGAATCGGACAATACAATGCTATTGCCCTTACTTGTATTGTTCCTATTTACTTTGTTCGTCGGGTCCATAGGAATTCCCTTCGATCAAGCAGGAATGGATTTTGATATATTATCAAAATGGTTAACCCCATCGATAAACCTTTTACATCAAAATTTGAACTATTCTGTGGATTGGTATGAATTTGTGACAAATGCAATTTTTTCAGTCAGTATAGCCTATTTCGGAATATTCATAGCGTCTCTTTTCTATGGGTCTGTTTATTCATCTTTTCAGAATTTAGAATTAATTAATTCATTTGTGAAAATGGGTCCTAAGAGAATTTTCTTGGACCGAATAATAAATGGAATATACAGTTGGTCATATAATCGT
	'Cremastosperma_megalophyllum_0490' GGGTAGTTTTGAATTTCGGGATTTATTCGAAATTTTGAATAACTTGATCCATAATAATAGGGGAAATTCTTTATTTGCTATTCCGTGTGCCTTCCTATTATTCGTCGGTGCAGTTGCTAAATCTGCACAATTTCCCCTTCATGTATGGTTACCTGATGCCATGGAGGGGCCTACTCCTATTTCGGCTCTTATACATGCTGCCACTATGGTAGCAGCGGGAATTTTTCTTGTTGCTCGACTTTTTCCTCTTTTCACAGTCATACCTCACATAATGTGTCTTATTTCTTTGATAGGTATAATAACGGTACTATTAGGAGCTACTTTGGCTCTTGCTCAAAGAGACATTAAAAGGAGTTTAGCCTATTCTACAATGTCTCAATTGGGTTATATTATGTTAGCTCCAGGGATAGGTTCTTATCGAGCTGCTTTATTCCATTTGATCACTCATGCCTATTCGAAAGCATTATTATTTTTAGGATCCGGATCCATTATTCATTCAATGGAATCTATTGTTGGCTATTCTCCAGATAAAAGTCAGAACATGGTTCTTATGGGTGGTTTAAGAAAATATGTGCCAATTACAAAAACTACCTTTTTAGTAGGTACACTTTCTCTTTGTGGTATTCCACCTCTTGCTTGTTTTTGGTCTAAGGATGAAATCCTTAATGATAGTTGGTTGTATTCACCCATCTTTGCGATAATAGCTTGTTCCACAGCAGGATTAACTGCATTTTATATGTTTCGGATTTATTTACTTACTTTTGAGGGACATTTACGCATTCAGTTTCAAAATTACAGTGGCACTAAAAATAGTTCGTTCTATTCAATATCTATATGGGGGAAAGAAGGGCCGGAACTGGTTAACAAAAATTTACCTTTCTTAGCAATTAATAATAATAAT---GAAAGGGTTTCTTTTTTTTCGAATAAGATATATCAAATTGATGGGAATGTACGAAATCTGATTCAATCTTTTATTACTCACTCTGACAATAAAGACACTTCCATATATCCCCATGAATCGGACAATACAATGCTATTGCCCTTACTTGTATTGTTCCTATTTACTTTGTTCGTCGGGTCCATAGGAATTCCCTTCGATCAAGCAGGAATGGATTTTGATATATTATCAAAATGGTTAACCCCATCGATAAACCTTTTACATCAAAATTTGAACTATTCTGTGGATTGGTATGAATTTGTGACAAATGCAATTTTTTCAGTCAGTATAGCCTATTTCGGAATATTCATAGCGTCTCTTTTCTATGGGTCTGTTTATTCATCTTTTCAGAATTTAGAATTAATTAATTCATTTGTGAAAATGGGTCCTAAGAGAATTTTCTTGGACCGAATAATAAATGGAATATACAGTTGGTCATATAATCGT
	'Cremastosperma_gracilipes_0491'    ???????????????????????????????????????????????????????????????????????????????????????????????????????????????????????????????????????????????????????????????????????????????????????????????????????????????????????????????????????????????????????????????????????????????????????????????????????????????????????????????????????????????????????????????????????????????????????????????????????????????????????????????????????????????????????????????????????????????????????????????????????????????????????????????????????????????????????????????????????????????????????????????????????????????????????????????????????????????????????????????????????????????????????????????????????????????????????????????????????????????????????????????????????????????????????????????????????????????????????????????????????????????????????????????????????????????????????????????????????????????????????????????????????????????????????????????????????????????????????????????????????????????????????????????????????????????????????????????????????????????????????????????????????????????????????????????????????????????????????????????????????????????????????????????????????????????????????????????????????????????????????????????????????????????????????????????????????????????????????????????????????????????????????????????????????????????????????????????????????????????????????????????????????????
	'Cremastosperma_megalophyllum_0493' GGGTAGTTTTGAATTTCGGGATTTATTCGAAATTTTGAATAACTTGATCCATAATAATAGGGGAAATTCTTTATTTGCTATTCCGTGTGCCTTCCTATTATTCGTCGGTGCAGTTGCTAAATCTGCACAATTTCCCCTTCATGTATGGTTACCTGATGCCATGGAGGGGCCTACTCCTATTTCGGCTCTTATACATGCTGCCACTATGGTAGCAGCGGGAATTTTTCTTGTTGCTCGACTTTTTCCTCTTTTCACAGTCATACCTCACATAATGTGTCTTATTTCTTTGATAGGTATAATAACGGTACTATTAGGAGCTACTTTGGCTCTTGCTCAAAGAGACATTAAAAGGAGTTTAGCCTATTCTACAATGTCTCAATTGGGTTATATTATGTTAGCTCCAGGGATAGGTTCTTATCGAGCTGCTTTATTCCATTTGATCACTCATGCCTATTCGAAAGCATTATTATTTTTAGGATCCGGATCCATTATTCATTCAATGGAATCTATTGTTGGCTATTCTCCAGATAAAAGTCAGAACATGGTTCTTATGGGTGGTTTAAGAAAATATGTGCCAATTACAAAAACTACCTTTTTAGTAGGTACACTTTCTCTTTGTGGTATTCCACCTCTTGCTTGTTTTTGGTCTAAGGATGAAATCCTTAATGATAGTTGGTTGTATTCACCCATCTTTGCGATAATAGCTTGTTCCACAGCAGGATTAACTGCATTTTATATGTTTCGGATTTATTTACTTACTTTTGAGGGACATTTACGCATTCAGTTTCAAAATTACAGTGGCACTAAAAATAGTTCGTTCTATTCAATATCTATATGGGGGAAAGAAGGGCCGGAACTGGTTAACAAAAATTTACCTTTCTTAGCAATTAATAATAATAAT---GAAAGGGTTTCTTTTTTTTCGAATAAGATATATCAAATTGATGGGAATGTACGAAATCTGATTCAATCTTTTATTACTCACTCTGACAATAAAGACACTTCCATATATCCCCATGAATCGGACAATACAATGCTATTGCCCTTACTTGTATTGTTCCTATTTACTTTGTTCGTCGGGTCCATAGGAATTCCCTTCGATCAAGCAGGAATGGATTTTGATATATTATCAAAATGGTTAACCCCATCGATAAACCTTTTACATCAAAATTTGAACTATTCTGTGGATTGGTATGAATTTGTGACAAATGCAATTTTTTCAGTCAGTATAGCCTATTTCGGAATATTCATAGCGTCTCTTTTCTATGGGTCTGTTTATTCATCTTTTCAGAATTTAGAATTAATTAATTCATTTGTGAAAATGGGTCCTAAGAGAATTTTCTTGGACCGAATAATAAATGGAATATACAGTTGGTCATATAATCGT
	'Cremastosperma_leiophyllum_0594'   GGGTAGTTTTGAATTTCGGGATTTATTCGAAATTTTGAATAACTTGATCCATAATAATAGGGGAAATTCTTTATTTGCTATTCCGTGTGCCTTCCTATTATTCGTCGGTGCAGTTGCTAAATCTGCACAATTTCCCCTTCATGTATGGTTACCTGATGCCATGGAGGGGCCTACTCCTATTTCGGCTCTTATACATGCTGCCACTATGGTAGCAGCGGGAATTTTTCTTGTTGCTCGACTTTTTCCTCTTTTCACAGTCATACCTCACATAATGTGTCTTATTTCCTTGATAGGTATAATAACGGTACTATTAGGAGCTACTTTGGCTCTTGCTCAAAGAGACATTAAAAGGAGTTTAGCCTATTCTACAATGTCTCAATTGGGTTATATTATGTTAGCTCCAGGGATAGGTTCTTATCGAGCTGCTTTATTCCATTTGATCACTCATGCCTATTCGAAAGCATTATTATTTTTAGGATCCGGATCCATTATTCATTCAATGGAATCTATTGTTGGCTATTCTCCAGATAAAAGTCAGAACATGGTTCTTATGGGTGGTTTAAGAAAATATGTGCCAATTACAAAAACTACCTTTTTAGTAGGTACACTTTCTCTTTGTGGTATTCCACCTCTTGCTTGTTTTTGGTCTAAGGATGAAATCCTTAATGATAGTTGGTTGTATTCACCCATCTTTGCGATAATAGCTTGTTCCACAGCAGGATTAACTGCATTTTATATGTTTCGGATTTATTTACTTACTTTTGAGGGACATTTACGCATTCAGTTTCAAAATTACAGTGGCACTAAAAATAGTTCGTTCTATTCAATATCTATATGGGGGAAAGAAGGGCCGGAACTGGTTAACAAAAATTTACCTTTCTTAGCAATTTATAATAATAAT---GAAAGGGTTTCTTTTTTTTCGAATAAGATATATCAAATTGATGGGAATGTACGAAATCTGATTCAATCTTTTTTTACTCACTCTGACAATAAAGACACTTCCATATATCCCCATGAATCGGACAATACAATGCTATTGCCCTTACTTGTATTGTTCCTATTTACTTTGTTCGTCGGGTCCATAGGAATTCCCTTCGATCAAGCAGGAATGGATTTTAATATATTATCAAAATGGTTAACCCCATCGATAAACCTTTTACATCAAAATTTGAACTATTCTGTGGATTGGTATGAATTTGTGACAAATGCAATTTTTTCAGTCAGTATAGCCTATTTCGGAATATTCATAGCGTCTCTTTTCTATGGGTCTGTTTATTCATCTTTTCAGAATTTAGACTTAATTAATTCATTTGTGAAAATGGGTCCTAAGAGAATTTTCTTGGACCGAATAATAAATGGAATATACAGTTGGTCATATAATCGT
	'Cremastosperma_monospermum_0596'   GGGTAGTTTTGAATTTCGGGATTTATTCGAAATTTTGAATAACTTGATCCATAATAATAGGGGAAATTCTTTATTTGCTATTCCGTGTGCCTTCCTATTATTCGTCGGTGCAGTTGCTAAATCTGCACAATTTCCCCTTCATGTATGGTTACCTGATGCCATGGAGGGGCCTACTCCTATTTCGGCTCTTATACATGCTGCCACTATGGTAGCAGCGGGAATTTTTCTTGTTGCTCGACTTTTTCCTCTTTTCACAGTCATACCTCACATAATGTGTCTTATTTCCTTGATAGGTATAATAACGGTACTATTAGGAGCTACTTTGGCTCTTGCTCAAAGAGACATTAAAAGGAGTTTAGCCTATTCTACAATGTCTCAATTGGGTTATATTATGTTAGCTCTAGGGATAGGTTCTTATCGAGCTGCTTTATTCCATTTGATCACTCATGCCTATTCGAAAGCATTATTATTTTTAGGATCCGGATCCATTATTCATTCAATGGAATCTATTGTTGGCTATTCTCCAGATAAAAGTCAGAACATGGTTCTTATGGGTGGTTTAAGAAAATATGTGCCAATTACAAAAACTACCTTTTTAGTAGGTACACTTTCTCTTTGTGGTATTCCACCTCTTGCTTGTTTTTGGTCTAAGGATGAAATCCTTAATGATAGTTGGTTGTATTCACCCATCTTTGCGATAATAGCTTGTTCCACAGCAGGATTAACTGCATTTTATATGTTTCGGATTTATTTACTTACTTTTGAGGGACATTTACGCATTCAGTTTCAAAATTACAGTGGCACTAAAAATAGTTCGTTCTATTCAATATCTATATGGGGGAAAGAAGGGCCGGAACTGGTTAACAAAAATTTACCTTTCTTAGCAATTAATAATAATAAT---GAAAGGGTTTCTTTTTTTTCGAATAAGATATATCAAATTGATGGGAATGTACGAAATCTGATTCAATCTTTTTTTACTCACTCTGACAATAAAGACACTTCCATATATCCCCATGAATCGGACAATACAATGCTATTGCCCTTACTTGTATTGTTCCTATTTACTTTGTTCGTCGGGTCCATAGGAATTCCCTTCGATCAAGCAGGAATGGATTTTGATATATTATCAAAATGGTTAACCCCATCGATAAACCTTTTACATCAAAATTTGAACTATTCTGTGGATTGGTATGAATTTGTGACAAATGCAATTTTTTCAGTCAGTATAGCCTATTTCGGAATATTCATAGCGTCTCTTTTCTATGGGTCTGTTTATTCATCTTTTCAGAATTTAGACTTAATTAATTCATTTGTGAAAATGGGTCCTAAGAGAATTTTCTTGGACCGAATCATAAATGGAATATACAGTTGGTCATATAATCGT
	'Cremastosperma_cauliflorum_0598'   GGGTAGTTTTGAATTTCGGGATTTATTCGAAATTTTGAATAACTTGATCCATAATAATAGGGGAAATTCTTTATTTGCTATTCCGTGTGCCTTCCTATTATTCGTCGGTGCAGTTGCTAAATCTGCACAATTTCCCCTTCATGTATGGTTACCTGATGCCATGGAGGGGCCTACTCCTATTTCGGCTCTTATACATGCTGCCACTATGGTAGCAGCGGGAATTTTTCTTGTTGCTCGACTTTTTCCTCTTTTCACAGTCATACCTCACATAATGTGTCTTATTTCTTTGATAGGTATAATAACGGTACTATTAGGAGCTACTTTGGCCCTTGCTCAAAGAGACATTAAAAGGAGTTTAGCCTATTCTACAATGTCTCAATTGGGTTATATTATGTTAGCTCCAGGGATAGGTTCTTATCGAGCTGCTTTATTCCATTTGATCACTCATGCCTATTCGAAAGCATTATTATTTTTAGGATCCGGATCCATTATTCATTCAATGGAATCTATTGTTGGCTATTCTCCAGATAAAAGTCAGAACATGGTTCTTATGGGTGGTTTAAGAAAATATGTGCCAATTACAAAAACTACCTTTTTAGTAGGTACACTTTCTCTTTGTGGTATTCCACCTCTTGCTTGTTTTTGGTCTAAGGATGAAATCCTTAATGATAGTTGGTTGTATTCACCCATCTTTGCGATAATAGCTTGTTCCACAGCAGGATTAACTGCATTTTATATGTTTCGGATTTATTTACTTACTTTTGAGGGACATTTACGCATTCAGTTTCAAAATTACAGTGGCACTAAAAATAGTTCGTTCTATTCAATATCTATATGGGGGAAAGAAGGGCCGGAACTGGTTAACAAAAATTTACCTTTCTTAGCAATTAATAATAATAAT---GAAAGGGTTTCTTTTTTTTCGAATAAGATATATCAAATTGATGGGAATGTACGAAATCTGATTCAATCTTTTATTACTCACTCTGACAATAAAGACACTTCCATATATCCCCATGAATCGGACAATACAATGCTATTGCCCTTACTTGTATTGTCCCTATTTACTTTGTTCGTCGGGTCCATAGGAATTCCCTTCGATCAAGCAGGAATGGATTTTGATATATTATCAAAATGGTTAACCCCATCGATAAACCTTTTACATCAAAATTTGAACTATTCTGTGGATTGGTATGAATTTGTGACAAATGCAATTTTTTCAGTCAGTATAGCCTATTTCGGAATATTCATAGCGTCTCTTTTCTATGGGTCTGTTTATTCATCTTTTCAGAATTTAGAATTAATTAATTCATTTGTGAAAATGGGTCCTAAGAGAATTTTCTTGGACCGAATAATAAATGGAATATACAGTTGGTCATATAATCGT
	'Cremastosperma_oblongum_0600'      GGGTAGTTTTGAATTTCGGGATTTATTCGAAATTTTGAATAACTTGATCCATAATAATAGGGGAAATTCTTTATTTGCTATTCCGTGTGCCTTCCTATTATTCGTCGGTGCAGTTGCTAAATCTGCACAATTTCCCCTTCATGTATGGTTACCTGATGCCATGGAGGGGCCTACTCCTATTTCGGCTCTTATACATGCTGCCACTATGGTAGCAGCGGGAATTTTTCTTGTTGCTCGACTTTTTCCTCTTTTCACAGTCATACCTCACATAATGTGTCTTATTTCCTTGATAGGTATAATAACGGTACTATTAGGAGCTACTTTGGCTCTTGCTCAAAGAGACATTAAAAGGAGTTTAGCCTATTCTACAATGTCTCAATTGGGTTATATTATGTTAGCTCCAGGGATAGGTTCTTATCGAGCTGCTTTATTCCATTTGATCACTCATGCCTATTCGAAAGCATTATTATTTTTAGGATCCGGATCCATTATTCATTCAATGGAATCTATTGTTGGCTATTCTCCAGAT????????GAACATGGTTCTTATGGGTGGTTTAAGAAAATATGTGCCAATTACAAAAACTACCTTTTTAGTAGGTACACTTTCTCTTTGTGGTATTCCACCTCTTGCTTGTTTTTGGTCTAAGGATGAAATCCTTAATGATAGTTGGTTGTATTCACCCATCTTTGCGATAATAGCTTGTTCCACAGCAGGATTAACTGCATTTTATATGTTTCGGATTTATTTACTTACTTTTGAGGGACATTTACGCATTCAGTTTCAAAATTACAGTGGCACTAAAAATAGTTCGTTCTATTCAATATCTATATGGGGGAAAGAAGGGCCGGAACTGGTTAACAAAAATTTACCTTTCTTAGCAATTAATAAAAATAAT---GAAAGGGTTTCTTTTTTTTCGAATAAGATATATCAAATTGATGGGAATGTACGAAATCTGATTCAATCTTTTTTTACTCACTCTGACAATAAAGACACTTCCATATATCCCCATGAATCGGACAATACAATGCTATTGCCCTTACTTGTATTGTTCCTATTTACTTTGTTCGTCGGGTCCATAGGAATTCCCTTCGATCAAGCAGGAATGGATTTTGATATATTATCAAAATGGTTAACCCCATCGATAAACCTTTTACATCAAAATTTGAACTATTCTGTGGATTGGTATGAATTTGTGACAAATGCAATTTTTTCAGTCAGTATAGCCTATTTCGGAATATTCATAGCGTCTCTTTTCTATGGGTCTGTTTATTCATCTTTTCAGAATTTAGACTTAATTAATTCATTTGTGAAAATGGGTCCTAAGAGAATTTTCTTGGACCGAATAATAAATGGAATATACAGTTGGTC??????????
	'Cremastosperma_brevipes_0601'      GGGTAGTTTTGAATTTCGGGATTTATTCGAAATTTGGAATAACTTGATCCATAATAATAGGGGAAATTCTTTATTTGCTATTCCGTGTGCCTTCCTATTATTCGTCGGTGCAGTTGCTAAATCTGCACAATTTCCCCTTCATGTATGGTTACCTGATGCCATGGAGGGGCCTACTCCTATTTCGGCTCTTATACATGCTGCCACTATGGTAGCAGCGGGAATTTTTCTTGTTGCTCGACTTTTTCCTCTTTTCACAGTCATACCTCACATAATGTGTCTTATTTCTTTGATAGGTATAATAACGGTACTATTAGGAGCTACTTTGGCTCTTGCTCAAAGAGACATTAAAAGGAGTTTAGCCTATTCTACAATGTCTCAATTGGGTTATATTATGTTAGCTCCAGGGATAGGTTCTTATCGAGCTGCTTTATTCCATTTGATCACTCATGCCTATTCGAAAGCATTATTATTTTTAGGATCCGGATCCATTATTCATTCAATGGAATCTATTGTTGGCTATTCTCCAGATAAAAGTCAGAACATGGTTCTTATGGGTGGTTTAAGAAAATATGTGCCAATTACAAAAACTACCTTTTTAGTAGGTACACTTTCTCTTTGTGGTATTCCACCTCTTGCTTGTTTTTGGTCTAAGGATGAAATCCTTAATGATAGTTGGTTGTATTCACCCATCTTTGCGATAATAGCTTGTTCCACAGCGGGATTAACTGCATTTTATATGTTTCGGATTTATTTACTTACTTTTGAGGGACATTTACGCATTCAGTTTCAAAATTACAGTGGCACTAAAAATAGTTCGTTCTATTCAATATCTATATGGGGGAAAGAAGGGCCGGAACTGGTTAACAAAAATTTACCTTTCTTAGCAATTCATAATAATAAT---GAAAAGGTTTCTTTTTTTTCGAATAAGATATATCAAATTGATGGGAATGTACGAAATCTGATTCAATCTTTTATTACTCACTCTGACAATAAAGACACTTCCATATATCCcCATGAATCGGACAATACAATGCTATTGCCCTTACTTGTATTGTTCCTATTTACTTTGTTCGTCGGGTCCATAGGAATTCCCTTCGATCAAGCAGGAATGGATTTTGATATATTATCAAAATGGTTAACCCCATCGATAAACCTTTTACATCAAAATTTGAACTATTCTGTGGATTGGTATGAATTTGTGACAAATGCAATTTTTTCAGTCAGTATAGCCTATTTCGGAATATTCATAGCGTCTCTTTTCTATGGGTCTGTTTATTCATCTTTTCAGAATTTAGAATTAATTAATTCATTTGTGAAAATGGGTCCTAAGAGAATTTTCTTGGACCGAATAATAAATGGAATATACAGTTGGTCATATAATCGT
	'Cremastosperma_napoense_0737'      GGGTAGTTTTGAATTTCGGGATTTATTCGAAATTTTGAATAACTTGATCCATAATAATAGGGGAAATTCTTTATTTGCTATTCCGTGTGCCTTCCTATTATTCGTCGGTGCAGTTGCTAAATCTGCACAATTTCCCCTTCATGTATGGTTACCTGATGCCATGGAGGGGCCTACTCCTATTTCGGCTCTTATACATGCTGCCACTATGGTAGCAGCGGGAATTTTTCTTGTTGCTCGACTTTTTCCTCTTTTCACAGTCATACCTCACATAATGTGTCTTATATCTTTGATAGGTATAATAACGGTACTATTAGGAGCTACTTTGGCTCTTGCTCAAAGAGACATTAAAAGGAGTTTAGCCTATTCTACAATGTCTCAATTGGGTTATATTATGTTAGCTCCAGGGATAGGTTCTTATCGAGCTGCTTTATTCCATTTGATCACTCATGCCTATTCGAAAGCATTATTATTTTTAGGATCCGGATCCATTATTCATTCAATGGAATCTATTGTtGGCTATTCTCCAGAT????????GAACATGGTTCTTATGGGTGGTTTAAGAAAATATGTGCCAATTACAAAAACTACCTTTTTAGTAGGTACACTTTCTCTTTGTGGTATTCCACCTCTTGCTTGTTTTTGGTCTAAGGATGAAATCCTTAATGATAGTTGGTTGTATTCACCCATCTTTGCGATAATAGCTTGTTCCACAGCAGGATTAACTGCATTTTATATGTTTCGGATTTATTTACTTACTTTTGAGGGACATTTACGCATTCAGTTTCAAAATTACAGTGGCACTAAAAATAGTTCGTTCTATTCAATATCTATATGGGGGAAAGAAGGGCCGGAACTGGTTAACAAAAATTTACCTTTCTTAGCAATTAATAATAATAAT---GAAAGGGTTTCTTTTTTTTCGAATAAGATATATCAAATTGATGGGAATGTACGAAATCTGATTCAATCTTTTATTACTCACTCTGACAATAAAGACACTTCCATATATCCCCATGAATCGGACAATACAATGCTATTGCCCTTACTTGTATTGTTCCTATTTACTTTGTTCGTCGGGTCCATAGGAATTCCCTTCGATCAAGCAGGAATGGATTTTGATATATTATCAAAATGGTTAACCCCATCGATAAACCTTTTACATCAAAATTTGAACTATTCTGTGGATTGGTATGAATTTGTGACAAATGCAATTTTTTCAGTCAGTATAGCCTATTTCGGAATATTCATAGCGTCTCTTTTCTATGGGTCTGTTTATTCATCTTTTCAGAATTTAGAATTAATTAATTCATTTGTGAAAATGGGTCCTAAGAGAATTTTCTTGGACCGAATAATAAATGGAATATACAGTTGGTC??????????
	'Cremastosperma_oblongum_0739'      GGGTAGTTTTGAATTTCGGGATTTATTCGAAATTTTGAATAACTTGATCCATAATAATAGGGGAAATTCTTTATTTGCTATTCCGTGTGCCTTCCTATTATTCGTCGGTGCAGTTGCTAAATCTGCACAATTTCCCCTTCATGTATGGTTACCTGATGCCATGGAGGGGCCTACTCCTATTTCGGCTCTTATACATGCTGCCACTATGGTAGCAGCGGGAATTTTTCTTGTTGCTCGACTTTTTCCTCTTTTCACAGTCATACCTCACATAATGTGTCTTATTTCCTTGATAGGTATAATAACGGTACTATTAGGAGCTACTTTGGCTCTTGCTCAAAGAGACATTAAAAGGAGTTTAGCCTATTCTACAATGTCTCAATTGGGTTATATTATGTTAGCTCCAGGGATAGGTTCTTATCGAGCTGCTTTATTCCATTTGATCACTCATGCCTATTCGAAAGCATTATTATTTTTAGGATCCGGATCCATTATTCATTCAATGGAATCTATTGTTGGCTATTCTCCAGATA???????GAACATGGTTCTTATGGGTGGTTTAAGAAAATATGTGCCAATTACAAAAACTACCTTTTTAGTAGGTACACTTTCTCTTTGTGGTATTCCACCTCTTGCTTGTTTTTGGTCTAAGGATGAAATCCTTAATGATAGTTGGTTGTATTCACCCATCTTTGCGATAATAGCTTGTTCCACAGCAGGATTAACTGCATTTTATATGTTTCGGATTTATTTACTTACTTTTGAGGGACATTTACGCATTCAGTTTCAAAATTACAGTGGCACTAAAAATAGTTCGTTCTATTCAATATCTATATGGGGGAAAGAAGGGCCGGAACTGGTTAACAAAAATTTACCTTTCTTAGCAATTAATAAAAATAAT---GAAAGGGTTTCTTTTTTTTCGAATAAGATATATCAAATTGATGGGAATGTACGAAATCTGATTCAATCTTTTTTTACTCACTCTGACAATAAAGACACTTCCATATATCCCCATGAATCGGACAATACAATGCTATTGCCCTTACTTGTATTGTTCCTATTTACTTTGTTCGTCGGGTCCATAGGAATTCCCTTCGATCAAGCAGGAATGGATTTTGATATATTATCAAAATGGTTAACCCCATCGATAAACCTTTTACATCAAAATTTGAACTATTCTGTGGATTGGTATGAATTTGTGACAAATGCAATTTTTTCAGTCAGTATAGCCTATTTCGGAATATTCATAGCGTCTCTTTTCTATGGGTCTGTTTATTCATCTTTTCAGAATTTAGACTTAATTAATTCATTTGTGAAAATGGGTCCTAAGAGAATTTTCTTGGACCGAATAATAAATGGAATATACAGTTGGTC??????????
	'Cremastosperma_macrocarpum_0741'   GGGTAGTTTTGAATTTCGGGATTTATTCGAGATTTTGAATAACTTGATCCATAATAATAGGGGAAATTCTTTATTTGCTATTCCGTGTGCCTTCCTATTATTCGTCGGTGCAGTTGCTAAATCTGCACAATTTCCCCTTCATGTATGGTTACCTGATGCCATGGAGGGGCCTACTCCTATTTCGGCTCTTATACATGCTGCCACTATGGTAGCAGCGGGAATTTTTCTTGTTGCTCGACTTTTTCCTCTTTTCACAGTCATACCTCACATAATGTGTCTTATTTCTTTGATAGGTATAATAACGGTACTATTAGGAGCTACTTTGGCTCTTGCTCAAAGAGACATTAAAAGGAGTTTAGCCTATTCTACAATGTCTCAATTGGGTTATATTATGTTAGCTCCAGGGATAGGTTCTTATCGAGCTGCTTTATTCCATTTGATCACTCATGCCTATTCGAAAGCATTATTATTTTTAGGATCCGGATCCATTATTCATTCAATGGAATCTATTGTTGGCTATTCTCCAGATA????????AACATGGTTCTTATGGGTGGTTTAAGAAAATATGTGCCAATTACAAAAACTACCTTTTTAGTAGGTACACTTTCTCTTTGTGGTATTCCACCTCTTGCTTGTTTTTGGTCTAAGGATGAAATCCTTAATGATAGTTGGTTGTATTCACCCATCTTTGCGATAATAGCTTGTTCCACAGCAGGATTAACTGCATTTTATATGTTTCGGATTTATTTACTTACTTTTGAGGGACATTTACGCATTCAGTTTCAAAATTACAGTGGAACTAAAAATAGTTCGTTCTATTCAATATCTATATGGGGGAAAGAAGGGCCGGAACTGGTTAACAAAAATTTACCTTTCTTAGCAATTAATAATAATAAT---GAAAAGGTTTCTTTTTTTTCGAATAAGATATATCAAATTGATGGGAATGTACGAAATCTGATTCAATCTTTTATTACTCACTCTGACAATAAAGACACTTCCATATATCCCCATGAATCGGACAATACAATGCTATTGCCCTTACTTGTATTGTTCCTATTTACTTTGTTCATTGGGTCCATAGGAATTCCCTTCGATCAAGCAGGAATGGATTTTGATATATTATCAAAATGGTTAACCCCATCGATAAACCTTTTACATCAAAATTTGAACTATTCTGTGGATTGGTATGAATTTGTGACAAATGCAATTTTTTCAGTCAGTATAGCCTATTTCGGAATATTCATAGCGTCTCTTTTCTATGGGTCTGTTTATTCATCTTTTCAGAATTTAGACTTAATTAATTCATTTGTGAAAATGGGTCCTAAGAGAATTTTCTTGGACCGAATAATAAATGGAATATACAGTTGGTC??????????
	'Cremastosperma_yamayakatense_0742'      ???????????????????????????????????????????????????????????????????????????????????????????????????????????????????????????????????????????????????????????????????????????????????????????????????????????????????????????????????????????????????????????????????????????????????????????????????????????????????????????????????????????????????????????????????????????????????????????????????????????????????????????????????????????????????????????????????????????????????????????????????????????????????????????????????????????????????????????????????????????????????????????????????????????????????????????????????????????????????????????????????????????????????????????????????????????????????????????????????????????????????????????????????????????????????????????????????????????????????????????????????????????????????????????????????????????????????????????????????????????????????????????????????????????????????????????????????????????????????????????????????????????????????????????????????????????????????????????????????????????????????????????????????????????????????????????????????????????????????????????????????????????????????????????????????????????????????????????????????????????????????????????????????????????????????????????????????????????????????????????????????????????????????????????????????????????????????????????????????????????????????????????????????????????
	'Cremastosperma_novogranatense_0744' ???????????????????????????????????????????????????????????????????????????????????????????????????????????????????????????????????????????????????????????????????????????????????????????????????????????????????????????????????????????????????????????????????????????????????????????????????????????????????????????????????????????????????????????????????????????????????????????????????????????????????????????????????????????????????????????????????????????????????????????????????????????????????????????????????????????????????????????????????????????????????????????????????????????????????????????????????????????????????????????????????????????????????????????????????????????????????????????????????????????????????????????????????????????????????????????????????????????????????????????????????????????????????????????????????????????????????????????????????????????????????????????????????????????????????????????????????????????????????????????????????????????????????????????????????????????????????????????????????????????????????????????????????????????????????????????????????????????????????????????????????????????????????????????????????????????????????????????????????????????????????????????????????????????????????????????????????????????????????????????????????????????????????????????????????????????????????????????????????????????????????????????????????????????
	'Cremastosperma_longicuspe_0745'    GGGTAGTTTTGAATTTCGGGATTTATTCGAAATTTTGAATAACTTGATCCATAATAATAGGGGAAATTCTTTATTTGCTATTCCATGTGCCTTCCTATTATTCGTCGGTGCAGTTGCTAAATCTGCACAATTTCCCCTTCATGTATGGTTACCTGATGCCATGGAGGGGCCTACTCCTATTTCGGCTCTTATACATGCTGCCACTATGGTAGCAGCGGGAATTTTTCTTGTTGCTCGACTTTTTCCTCTTTTCACAGTCATACCTCACATAATGTGTCTTATTTCCTTGATAGGTATAATAACGGTACTATTAGGAGCTACTTTGGCTCTTGCTCAAAGAGACATTAAAAGGAGTTTAGCCTATTCTACAATGTCTCAATTGGGTTATATTATGTTAGCTCCAGGGATAGGTTCTTATCGAGCTGCTTTATTCCATTTGATCACTCATGCCTATTCGAAAGCATTATTATTTTTAGGATCCGGATCCATTATTCATTCAATGGAATCTATTGTTGGCTATTCTCCAGATAAAAGTCAGAACATGGTTCTTATGGGTGGTTTAAGAAAATATGTGCCAATTACAAAAACTACCTTTTTAGTAGGTACACTTTCTCTTTGTGGTATTCCACCTCTTGCTTGTTTTTGGTCTAAGGATGAAATCCTTAATGATAGTTGGTTGTATTCACCCATCTTTGCGATAATAGCTTGTTCCACAGCAGGATTAACTGCATTTTATATGTTTCGGATTTATTTACTTACTTTTGAGGGACATTTACGCATTCAGTTTCAAAATTACAGTGGCACTAAAAATAGTTCGTTCTATTCAATATCTATATGGGGGAAAGAAGGGCCGGAACTGGTTAACAAAAATTTACCTTTCTTAGCAATTAATAATAATAATAATGAAAGGGTTTCTTTTTTTTCGAATAAGATATATCAAATTGATGGGAATGTACGAAATCTGATTCAATCTTTTTTTACTCACTCTGACAATAAAGACACTTCCATATATCCCCATGAATCGGACAATACAATGCTATTGCCCTTACTTGTATTGTTCCTATTTACTTTGTTCGTCGGGTCCATAGGAATTCCCTTCGATCAAGCAGGAATGGATTTTGATATATTATCAAAATGGTTAACCCCATCGATAAACCTTTTACATCAAAATTTGAACTATTCTGTGGATTGGTATGAATTTGTGACAAATGCAATTTTTTCAGTCAGTATAGCCTATTTCGGAATATTCATAGCGTCTCTTTTCTATGGGTCTGTTTATTCATCTTTTCAGAATTTAGACTTAATTAATTCATTTGTGAAAATGGGTCCTAAGAGAATTTTCTTGGACCGAATAATAAATGGAATATACAATTGGTCATATAATCGT
	'Cremastosperma_panamense_0747'     ?????????????????????????????????????????????????????????????????????????????????????????????????????????????????????????????????????????????????????????????????????????????????????????????????????????????????????????????????????????????????????????????????????????????????????????????????????????????????????????????????????????????????????????????????????????????????????????????????????????????????????????????????????GCTGCTTTATTCCATTTGATCACTCATGCCTATTCGAAAGCATTATTATTTTTAGGATCCGGATCCATTATTCATTCAATGGAATCTATTGTTGGCTATTCTCCAGATAAAAGTCAGAACATGGTTCTTATGGGTGGTTTAAGAAAATATGTGCCAATTACAAAAACTACCTTTTTAGTAGGTACACTTTCTCTTTGTGGTATTCCACCTCTTGCTTGTTTTTGGTCTAAGGATGAAATCCTTAATGATAGTTGGTTGTATTCACCCATCTTTGCGATAATAGCTTGTTCCACAGCAGGATTAACTGCATTTTATATGTTTCGGATTTATTTACTTACTTTTGAGGGACATTTACGCATTCAGTTTCAAAATTACAGTGGCACTAAAAATAGTTCGTTCTATTCAATATCTATATGGGGGAAAGAAGGGCCGGAACTGGTTAGCAAAAATTTACCTTTCTTAGCA?CTAATAATAATAAT---GAAAGGGTTTCTTTTTTTTCGAATAAgATATATCAAATTGATGGGAATGTACGAAATCTGATTCAATCtTTTATTACTCACTCTGACAAtAAAGACaCTTcCATATATCCCCATGAAtCgGACAAtACAATGCtATGGCCCTtACTtGTATtGtTCCTATTtACTTtGtTCG?CGGGtCCAtagGAATtCCctT?????????????????????????????????????????????????????????????????????????????????????????????????????????????????????????????????????????????????????????????????????????????????????????????????????????????????????????????????????????????????????????????????????????????????????????????????
	'Cremastosperma_pendulum_0749'      ???????????????????????????????????????????????????????????????????????????????????????????????????????????????????????????????????????????????????????????????????????????????????????????????????????????????????????????????????????????????????????????????????????????????????????????????????????????????????????????????????????????????????????????????????????????????????????????????????????????????????????????????????????????????????????????????????????????????????????????????????????????????????????????????????????????????????????????????????????????????????????????????????????????????????????????????????????????????????????????????????????????????????????????????????????????????????????????????????????????????????????????????????????????????????????????????????????????????????????????????????????????????????????????????????????????????????????????????????????????????????????????????????????????????????????????????????????????????????????????????????????????????????????????????????????????????????????????????????????????????????????????????????????????????????????????????????????????????????????????????????????????????????????????????????????????????????????????????????????????????????????????????????????????????????????????????????????????????????????????????????????????????????????????????????????????????????????????????????????????????????????????????????????????
	'Cremastosperma_pendulum_0751'      GGGTAGTTTTGAATTTCGGGATTTATTCGAAATTTTGAATAACTTGATCCATAATAATAGGGGAAATTCTTTATTTGCTATTCCGTGTGCCTTCCTATTATTCGTCGGTGCAGTTGCTAAATCTGCACAATTTCCCCTTCATGTATGGTTACCTGATGCCATGGAGGGGCCTACTCCTATTTCGGCTCTTATACATGCTGCCACTATGGTAGCAGCGGGAATTTTTCTTGTTGCTCGACTTTTTCCTCTTTTCACAGTCATACCTCACATAATGTGTCTTATTTCCTTGATAGGTATAATAACGGTACTATTAGGAGCTACTTTGGCTCTTGCTCAAAGAGACATTAAAAGGAGTTTAGCCTATTCTACAATGTCTCAATTGGGTTATATTATGTTAGCTCCAGGGATAGGTTCTTATCGAGCTGCTTTATTCCATTTGATCACTCATGCCTATTCGAAAGCATTATTATTTTTAGGATCCGGATCCATTATTCATTCAATGGAATCTATTGTTGGCTATTCTCCAGATAAAAGTCAGAACATGGTTCTTATGGGTGGTTTAAGAAAATATGTGCCAATTACAAAAACTACCTTTTTAGTAGGTACACTTTCTCTTTGTGGTATTCCACCTCTTGCTTGTTTTTGGTCTAAGGATGAAATCCTTAATGATAGTTGGTTGTATTCACCCATCTTTGCAATAATAGCTTGTTCCACAGCAGGATTAACTGCATTTTATATGTTTCGGATTTATTTACTTACTTTTGAGGGACATTTACGCATTCAGTTTCAAAATTACAGTGGCACTAAAAATAGTTCGTTCTATTCAATATCTATATGGGGGAAAGAAGGGCCGGAACTGGTTAACAAAAATTTACCTTTCTTAGCAATTAATAATAATAAT---GAAAGGGTTTCTTTTTTTTCGAATAAGATATATCAAATTGATGGGAATGTACGAAATCTGATTCAATCTTTTTTGACTCACTCTGACAATAAAGACACTTCCATATATCCCCATGAATCGGACAATACAATGCTATTGCCCTTACTTGTATTGTTCCTATTTACTTTGTTCGTCGGGTCCATAGGAATTCCCTTCGATCAAGCAGGAATGGATTTTGATATATTATCAAAATGGTTAACCCCATCGATAAACCTTTTACATCAAAATTTGAACTATTCTGTGGATTGGTATGAATTTGTGACAAATGCAATTTTTTCAGTCAGTATAGCCTATTTCGGAATATTCATAGCGTCTCTTTTCTATGGGTCTGTTTATTCATCTTTTCAGAATTTAGACTTAATTAATTCATTTGTGAAAATGGGCCCTAAGAGAATTTTCTTGGACCGAATAATAAATGGAATATACAGTTGGTCATATAATCGT
	'Cremastosperma_longicuspe_0753'    ???????????????????????????????????????????????????????????????????????????????????????????????????????????????????????????????????????????????????????????????????????????????????????????????????????????????????????????????????????????????????????????????????????????????????????????????????????????????????????????????????????????????????????????????????????????????????????????????????????????????????????????????????????????????????????????????????????????????????????????????????????????????????????????????????????????????????????????????????????????????????????????????????????????????????????????????????????????????????????????????????????????????????????????????????????????????????????????????????????????????????????????????????????????????????????????????????????????????????????????????????????????????????????????????????????????????????????????????????????????????????????????????????????????????????????????????????????????????????????????????????????????????????????????????????????????????????????????????????????????????????????????????????????????????????????????????????????????????????????????????????????????????????????????????????????????????????????????????????????????????????????????????????????????????????????????????????????????????????????????????????????????????????????????????????????????????????????????????????????????????????????????????????????????
	'Cremastosperma_pedunculatum_0754'  ???????????????????????????????????????????????????????????????????????????????????????????????????????????????????????????????????????????????????????????????????????????????????????????????????????????????????????????????????????????????????????????????????????????????????????????????????????????????????????????????????????????????????????????????????????????????????????????????????????????????????????????????????????????????????????????????????????????????????????????????????????????????????????????????????????????????????????????????????????????????????????????????????????????????????????????????????????????????????????????????????????????????????????????????????????????????????????????????????????????????????????????????????????????????????????????????????????????????????????????????????????????????????????????????????????????????????????????????????????????????????????????????????????????????????????????????????????????????????????????????????????????????????????????????????????????????????????????????????????????????????????????????????????????????????????????????????????????????????????????????????????????????????????????????????????????????????????????????????????????????????????????????????????????????????????????????????????????????????????????????????????????????????????????????????????????????????????????????????????????????????????????????????????????
	'Cremastosperma_peruvianum_0755'    GGGTAGTTTTGAATTTCGGGATTTATTCGAAATTTTGAATAACTTGATCCATAATAATAGGGGAAATTCTTTATTTGCTATTCCGTGTGCCTTCCTATTATTCGTCGGTGCAGTTGCTAAATYTGCACAATTTCCCCTTCATGTATGGTTACCTGATGCCATGGAGGGGCCTACTCCTATTTCGGCTCTTATACATGCTGCCACTATGGTAGCAGCGGGAATTTTTCTTGTTGCTCGACTTTTTCCTCTTTTCACAGTCATACCTCACATAATGTGTCTTATTTCCTTGATAGGTATAATAACGGTACTATTAGGAGCTAC?????????????????????????????????????????????????????????????????????????????????????????????????????????TTTATTCCATTTGATCACTCATGCCTATTCGAAAGCATTATTATTTTTAGGATCCGGATCCATTATTCATTCAATGGAATCTATTGTTGGCTATTCTCCAGATAAAAGTCAGAACATGGTTCTTATGGGTGGTTTAAGAAAATATGTCCCAATTACAAAAACTACCTTTTTAGTAGGTACACTTTCTCTTTGTGGTATTCCACCTCTTGCTTGTTTTTGGTCTAAGGATGAAATCCTTAATGATAGTTGGTTGTATTCACCCATCTTTGCGATAATAGCTTGTTCCACAGCAGGATTAACTGCATTTTATATGTTTCGGATTTATTTACTTACTTTTGAGGGACATTTACGCATTCAGTTTCAAAATTACAGTGGCACTAAAAATAGTTCGTTCTATTCAATATCTATATGGGGGAAAGAAGGGCCGGAACTGGTTAACAAAAATTTACCTTTCTTAGCAATTAATAATAATAAT---GAAAGGGTTTCTTTTTTTTCGAATAAGATATATCAAATTGATGGGAATGTACGAAATCTGATTCAATCTTTTTTTACTCACTCTGACAATAAAGACACTTCCATATATCCCCATGAATCGGACAATACAATGCTATTGCCCTTACTTGTATTGTTCCTATTTACTTTGTTCGTCGGGTCCATAGGAATTCCCTTCGATCAAGCAGAAATGGATTTTAATATATTATCAAAATGGTTAACCCCATCGATAAACCTTTTACATAAAAATTTGAACTATTCTGTGGATTGGTATGAATTTGTGACAAATGCAATTTTTTCAGTCAGTATAGCCTATTTCGGAATATTCATAGCGTCTCTTTTCTATGGGTCTGTTTATTCATCTTTTCAGAATTTAGACTTAATTAATTCATTTGTGAAAATGGGTCCTAAGAGAATTTTCTTGGACCGAATAATAAATGGAATATACAGTTGGTCATATAATCGT
	'Cremastosperma_spB_0756'           GGGTAGTTTTGAATTTCGGGATTTATTCGAAATTTTGAATAACTTGATCCATAATAATAGGGGAAATTCTTTATTTGCTATTCCGTGTGCCTTCCTATTATTCGTCGGTGCAGTTGCTAAATYTGCACAATTTCCCCTTCATGTATGGTTACCTGATGCCATGGAGGGGCCTACTCCTATTTCGGCTCTTATACATGCTGCCACTATGGTAGCAGCGGGAATTTTTCTTGTTGCTCGACTTTTTCCTCTTTTCACAGTCATACCTCACATAATGTGTCTTATTTCCTTGATAGGTATAATAACGGTACTATTAGGAGCTAC?????????????????????????????????????????????????????????????????????????????????????????????????????????TTTATTCCATTTGATCACTCATGCCTATTCGAAAGCATTATTATTTTTAGGATCCGGATCCATTATTCATTCAATGGAATCTATTGTTGGCTATTCTCCAGATAAAAGTCAGAACATGGTTCTTATGGGTGGTTTAAGAAAATATGTCCCAATTACAAAAACTACCTTTTTAGTAGGTACACTTTCTCTTTGTGGTATTCCACCTCTTGCTTGTTTTTGGTCTAAGGATGAAATCCTTAATGATAGTTGGTTGTATTCACCCATCTTTGCGATAATAGCTTGTTCCACAGCAGGATTAACTGCATTTTATATGTTTCGGATTTATTTACTTACTTTTGAGGGACATTTACGCATTCAGTTTCAAAATTACAGTGGCACTAAAAATAGTTCGTTCTATTCAATATCTATATGGGGGAAAGAAGGGCCGGAACTGGTTAACAAAAATTTACCTTTCTTAGCAATTAATAATAATAAT---GAAAGGGTTTCTTTTTTTTCGAATAAGATATATCAAATTGATGGGAATGTACGAAATCTGATTCAATCTTTTTTTACTCACTCTGACAATAAAGACACTTCCATATATCCCCATGAATCGGACAATACAATGCTATTGCCCTTACTTGTATTGTTCCTATTTACTTTGTTCGTCGGGTCCATAGGAATTCCCTTCGATCAAGCAGAAATGGATTTTAATATATTATCAAAATGGTTAACCCCATCGATAAACCTTTTACATAAAAATTTGAACTATTCTGTGGATTGGTATGAATTTGTGACAAATGCAATTTTTTCAGTCAGTATAGCCTATTTCGGAATATTCATAGCGTCTCTTTTCTATGGGTCTGTTTATTCATCTTTTCAGAATTTAGACTTAATTAATTCATTTGTGAAAATGGGTCCTAAGAGAATTTTCTTGGACCGAATAATAAATGGAATATACAGTTGGTCATATAATCGT
	'Cremastosperma_venezuelanum_0757'  GGGTAGTTTTGAAT?TCGGGATTTATTCGAAATTTTGAATAACTTGAT??????????????????????????????????????????????????????????????????????????????????????????????????????????????????????????????????????????????????????????????????????????????????????????????????????????????????????????????????????????????????????????????????????????????????????????????????????????????????????????????????????????????????????????????????????????????????????CTGCTTTATTCCATTTGATCACTCATGCCTATTCGAAAGCATTATTATTTTTAGGATCCGGATCCATTATTCATTCAATGGAATCTATTGTTGGCTATTCTCCAGATAAAAGTCAGAACATGGTTCTTATGGGTGGTTTAAGAAAATATGTGCCAATTACAAAAACTACCTTTTTAGTAGGTACACTTTCTCTTTGTGGTATTCCACCTCTTGCTTGTTTTTGGTCTAAGGATGAAATCCTTAATGATAGTTGGTTGTATTCACCCATCTTTGCGATAATAGCTTGTTCCACAGCAGGATTAACTGCATTTTATATGTTTCGGATTTATTTACTTACTTTTGAGGGACATTTACGCATTCAGTTTCAAAATTACAGTGGCACTAAAAATAGTTCGTTCTATTCAATATCTATATGGGGGAAAGAAGGGCCGGAACTGGTTAACAAAAATTTACCTTTCTTAGCAATTAATAATAATAAT---GAAAAGGTTTCTTTTTTTTCGAATAAGATATATCAAATTGATGGGAATGTACGAAATCTGATTCAATCTTTTATTACTCACTCTGACAATAAAGACACTTCCATATATCCCCATGAATCGGACAATACAATGCTATTGCCCT?ACTTGTATTG?TCCTATTTACTTTGTTCG?CGGGTCCATAGGAATTCCCTTC????????????????????????????????????????????????????????????????????????????????????????????????????????????????????????????????????????????????????????????????????????????????????????????????????????????????????????????????????????????????????????????????????????????????????????????????
	'Cremastosperma_spBaff_0758'        ???????????????????????????????????????????????????????????????????????????????????????????????????????????????????????????????????????????????????????????????????????????????????????????????????????????????????????????????????????????????????????????????????????????????????????????????????????????????????????????????????????????????????????????????????????????????????????????????????????????????????????????????????????????????????????????????????????????????????????????????????????????????????????????????????????????????????????????????????????????????????????????????????????????????????????????????????????????????????????????????????????????????????????????????????????????????????????????????????????????????????????????????????????????????????????????????????????????????????????????????????????????????????????????????????????????????????????????????????????????????????????????????????????????????????????????????????????????????????????????????????????????????????????????????????????????????????????????????????????????????????????????????????????????????????????????????????????????????????????????????????????????????????????????????????????????????????????????????????????????????????????????????????????????????????????????????????????????????????????????????????????????????????????????????????????????????????????????????????????????????????????????????????????????
	'Cremastosperma_pedunculatum_0760'  GGGTAGTTTTGAATTTCGGGATTTATTCGAAATTTTGAATAACTTGATCCATAATAATAGGGGAAATTCTTTATTTGCTATTCCGTGTGCCTTCCTATTATTCGTCGGTGCAGTTGCTAAATCTGCACAATTTCCCCTTCATGTATGGTTACCTGATGCCATGGAGGGGCCTACTCCTATTTCGGCTCTTATACATGCTGCCACTATGGTAGCAGCGGGAATTTTTCTTGTTGCTCGACTTTTTCCTCTTTTCACAGTCATACCTCACATAATGTGTCTTATTTCCTTGATAGGTATAATAACGGTACTATTAGGAGCTACTTTGGCTCTTGCTCAAAGAGACATTAAAAGGAGTTTAGCCTATTCTACAATGTCTCAATTGGGTTATATTATGTTAGCTCCAGGGATAGGTTCTTATCGAGCTGCTTTATTCCATTTGATCACTCATGCCTATTCGAAAGCATTATTATTTTTAGGATCCGGATCCATTATTCATTCAATGGAATCTATTGTTGGCTATTCTCCAGAGAAAAGTCAGAACATGGTTCTTATGGGTGGTTTAAGAAAATATGTGCCAATTACAAAAACTACCTTTTTAGTAGGTACACTTTCTCTTTGTGGTATTCCACCTCTTGCTTGTTTTTGGTCTAAGGATGAAATCCTTAATGATAGTTGGTTGTATTCACCCATCTTTGCGATAATAGCTTGTTCCACAGCAGGATTAACTGCATTTTATATGTTTCGGATTTATTTACTTACTTTTGAGGGACATTTACGCATTCAGTTTCAAAATTACAGTGGCACTAAAAATAGTTCGTTCTATTCAATATCTATATGGGGTAAAGAAGGGCCGGAACTGGTTAACAAAAATTTACCTTTCTTAGCAATTAATAATAATAAT---GAAAGGGTTTCTTTTTTTTCGAATAAGATATATCAAATTGATGGGAATGTACGAAATCTGATTCAATCTTTTTTTACTCACTCTGACAATAAAGACACTTCCATATATCCCCATGAATCGGACAATACAATGCTATTGCCCTTACTTGTATTGTTCCTATTTACTTTGTTCGTCGGGTCCATAGGAATTCCCTTCGATCAAGCAGGAATAGATTTTGATATATTATCAAAATGGTTAACCCCATCGATAAACCTTTTACATCAGAATTTGAACTATTCTGTGGATTGGTATGAATTTGTGACAAATGCAATTTTTTCAGTCAGTATAGCCTATTTCGGAATATTCATAGCGTCTCTTTTCTATGGGTCTGTTTATTCATCTTTTCAGAATTTAGACTTAATTAATTCATTTGTGAAAATGGGTCCTAAGAGAATTTTCTTGGACCGAATAATAAATGGAATATACAGTTGGTCATATAATCGT
	'Cremastosperma_westrae_0761'       GGGTAGTTTTGAATTTCGGGATTTaTTCGAAATTTTGAATAACTTGATCCATAATAATAGGGTAAATTCTTTATTTGCTATTCCGTGTGCCTTCCTATTATTCGTCGGTGCAGTTGCTAAATCTGCACAATTTCCCCTTCATGTATGGTTACCTGATGCCATGGAGGGGCCTACTCCTATTTCGGCTCTTATACATGCTGCCACTATGGTAGCAGCGGGAATTTTTCTTGTTGCTCGACTTTTTCCTCTTTTCACAGTCATACCTCACATAATGTGTCTTATTTCTTTGATAGGTATAATAACGGTACTATTAGGAGCTACTTTGGCTCTTGCTCAAAGAGACATTAAAAGGAGTTTAGCCTATTCTACAATGTCTCAATTGGGTTATATTATGTTAGCTCCAGGGATAGGTTCTTATCGAGCTGCTTTATTCCATTTGATCACTCATGCCTATTCGAAAGCATTATTATTTTTAGGATCCGGATCCATTA?????????????????????????????????????????????????CATGGTTCTTATGGGTGGTTTAAGAAAATATGTGCCAATTACAAAAACTACCTTTTTAGTAGGTACACTTTCTCTTTGTGGTATTCCACCTCTTGCTTGTTTTTGGTCTAAGGATGAAATCCTTAATGATAGTTGGKTGTATTCACCCATCTTTGCGATAATAGCTTGTYCCACAGCAGGATTAACTGCATTTTATATGTTTCGGATTTATTTACTTACTTTTGAGGGACATTKACGCATTCAGTTTCAAAATTACAG?GGCACTAAAAATAG?????????????????????????????????????????????????????????????????TCTTAGCAATTAATAATAATAAT---GAAAGGGTTTCTTTTTTTTCG?ATAAGATATATCAAATTGATGGGAATGTACGAAATCTGATTCAATCTTTTATTACTCACTCTGACAATAAAGACACTTCCATATATCCCCATGAATCGGACAATACAATGCTATTGCCCTTACTTGTATTGTTCCTATTTACTTTGTTCGTCGGGTCCATAGGAATTCCCTTCGATCAAGCAGGAATGGATTTTGATATATTATCAAAATGGTTAACCCCATCGATAAACCTTTTACATCAGAATTTGAACTATTCTGTGGATTGGTATGAATTTGTGACAAATGCAATTTTTGCAGTCAGTATAGCCTATTTCGGAATATTCATAGCGTCTCTTTTCTATGGGTCTGTTTATTCATCTTTTCAGAATTTAGACTTAATTAATTCATTTGTGAAAATGGGTCCTAAGAGAATTTTCTTGGACCGAATAATAAATGGAATATACAGTTGGTC??????????
	'Cremastosperma_sp_0765'            ???????????????????????????????????????????????????????????????????????????????????????????????????????????????????????????????????????????????????????????????????????????????????????????????????????????????????????????????????????????????????????????????????????????????????????????????????????????????????????????????????????????????????????????????????????????????????????????????????????????????????????????????????????????????????????????????????????????????????????????????????????????????????????????????????????????????????????????????????????????????????????????????????????????????????????????????????????????????????????????????????????????????????????????????????????????????????????????????????????????????????????????????????????????????????????????????????????????????????????????????????????????????????????????????????????????????????????????????????????????????????????????????????????????????????????????????????????????????????????????????????????????????????????????????????????????????????????????????????????????????????????????????????????????????????????????????????????????????????????????????????????????????????????????????????????????????????????????????????????????????????????????????????????????????????????????????????????????????????????????????????????????????????????????????????????????????????????????????????????????????????????????????????????????
	'Cremastosperma_stenophyllum_0767'  GGGTAGTTTTGAATTTCGGGATTTATTCGAAATTTTGAATAACTTGATCCATAATAATAGGGTAAATTCTTTATTTGCTATTTCGTGTGCCTTCCTATTATTCGTCGGTGCAGTTGCTAAATCTGCACAATTTCCCCTTCATGTATGGTTACCTGATGCCATGGAGGGTCCTACTCCTATTTCGGCTCTTATACATGCTGCCACTATGGTAGCAGCGGGAATTTTTCTTGTTGCTCGACTTTTTCCTCTTTTCACAGTCATACCTCACATAATGTGTCTTATTTCTTTGATAGGTATAATAACGGTACTATTAGGAGCTACTTTGGCTCTTGCTCAAAGAGACATTAAAAGGAGTTTAGCCTATTCTACAATGTCTCAATTGGGTTATATTATGTTAGCTCCAGGGATAGGTTCTTATCGAGCTGCTTTATTCCATTTGATCACTCATGCCTATTCGAAAGCATTATTATTTTTAGGATCCGGATCCATTATTCATTCAATGGAATCTATTGTtGGCTATTCTCCAGA???????????ACATGGTTCTTATGGGTGGTTTAAGAAAATATGTGCCAATTACAAAAACTACCTTTTTAGTAGGTACACTTTCTCTTTGTGGTATTCCACCTCTTGCTTGTTTTTGGTCTAAGGATGAAATCCTTAATGATAGTTGGTTGTATTCACCCATCTTTGCGATAATAGCTTGTTCCACAGCAGGATTAACTGCATTTTATATGTTTCGGATTTATTTACTTACTTTTGAGGGACATTTACGCATTCAGTTTCAAAATTACAGTGGCACTAAAAATAGTTCGTTCTATTCAATATCTATATGGGGGAAAGAAGGGCCGGAACTGGTTAGCCAAAATTTACCTTTCTTAGCAATTAATAATAATAAT---GAAAGGGTTTCTTTTTTTTCGAATAAGATATATAAAATTGATGGGAATGTACGAAATCTGATTCAATCTTTTATTACTCACTCTGACAATAAAGACACTTCCATATATCCCCATGAATCGGACAATACAATGCTATTGCCCTTACTTGTATTGTTCCTATTTACTTTGTTCGTCGGGTCCATAGGAATTCCCTTCGATCAAGCAGGAATGGATTTTGACATATTATCAAAATGGTTAACCCCATCGATAAACCTTTTACATCAGAATTT??????????????????????????????????????????????????????????????????????????????????????????????????????????????????????????????????????????????????????????????????????????????????????????????????????????????????????
	'Cremastosperma_oblongum_1097'      GGGTAGTTTTGAATTTCGGGATTTATTCGAAATTTTGAATAACTTGATCCATAATAATAGGGGAAATTCTTTATTTGCTATTCCGTGTGCCTTCCTATTATTCGTCGGTGCAGTTGCTAAATCTGCACAATTTCCCCTTCATGTATGGTTACCTGATGCCATGGAGGGGCCTACTCCTATTTCGGCTCTTATACATGCTGCCACTATGGTAGCAGCGGGAATTTTTCTTGTTGCTCGACTTTTTCCTCTTTTCACAGTCATACCTCACATAATGTGTCTTATTTCCTTGATAGGTATAATAACGGTACTATTAGGAGCTACTTTGGCTCTTGCTCAAAGAGACATTAAAAGGAGTTTAGCCTATTCTACAATGTCTCAATTGGGTTATATTATGTTAGCTCCAGGGATAGGTTCTTATCGAGCTGCTTTATTCCATTTGATCACTCATGCCTATTCGAAAGCATTATTATTTTTAGGATCCGGATCCATTATTCATTCAATGGAATCTATTGTTGGCTATTCTCCAGATAAAAGTCAGAACATGGTTCTTATGGGTGGTTTAAGAAAATATGTGCCAATTACAAAAACTACCTTTTTAGTAGGTACACTTTCTCTTTGTGGTATTCCACCTCTTGCTTGTTTTTGGTCTAAGGATGAAATCCTTAATGATAGTTGGTTGTATTCACCCATCTTTGCGATAATAGCTTGTTCCACAGCAGGATTAACTGCATTTTATATGTTTCGGATTTATTTACTTACTTTTGAGGGACATTTACGCATTCAGTTTCAAAATTACAGTGGCACTAAAAATAGTTCGTTCTATTCAATATCTATATGGGGGAAAGAAGGGCCGGAACTGGTTAACAAAAATTTACCTTTCTTAGCAATTAATAATAATAAT---GAAAGGGTTTCTTTTTTTTCGAATAAGATATATCAAATTGATGGGAATGTACGAAATCTGATTCAATCTTTTTTTACTCACTCTGACAATAAAGACACTTCCATATATCCCCATGAATCGGACAATACAATGCTATTGCCCTTACTTGTATTGTTCCTATTTACTTTGTTCGTCGGGTCCATAGGAATTCCCTTCGATCAAGCAGGAATGGATTTTGATATATTATCAAAATGGTTAACCCCATCGATAAACCTTTTACATCAAAATTTTAACTATTCTGTGGATTGGTATGAATTTGTGACAAATGCAATTTTTTCAGTCAGTATAGCCTATTTCGGAATATTCATAGCGTCTCTTTTCTATGGGTCTGTTTATTCATCTTTTCAGAATTTAGACTTAATTAATTCATTTGTGAAAATGGGTCCTAAGAGAATTTTCTTGGACCGAATAATAAATGGAATATACAGTTGGTCATATAATCGT
	'Cremastosperma_pendulum_1098'      GGGTAGTTTTGAATTTCGGGATTTATTCGAAATTTTGAATAACTTGATCCATAATAATAGGGGAAATTATTTATTTGCTATTCCGTGTGCCTTCCTATTATTCGTCGGTGCAGTTGCTAAATCTGCACAATTTCCCCTTCATGTATGGTTACCTGATGCCATGGAGGGGCCTACTCCTATTTCGGCTCTTATACATGCTGCCACTATGGTAGCAGCGGGAATTTTTCTTGTTGCTCGACTTTTTCCTCTTTTCACAGTCATACCTCACATAATGTGTCTTATTTCCTTGATAGGTATAATAACGGTACTATTAGGAGCTACTTTGGCTCTTGCTCAAAGAGACATTAAAAGGAGTTTAGCCTATTCTACAATGTCTCAATTGGGTTATATTATGTTAGCTCCAGGGATAGGTTCTTATCGAGCTGCTTTATTCCATTTGATCACTCATGCCTATTCGAAAGCATTATTATTTTTAGGATCCGGATCCATTATTCATTCAATGGAATCTATTGTTGGCTATTCTCCAGATAAAAGTCAGAACATGGTTCTTATGGGTGGTTTAAGAAAATATGTGCCAATTACAAAAACTACCTTTTTAGTAGGTACACTTTCTCTTTGTGGTATTCCACCTCTTGCTTGTTTTTGGTCTAAGGATGAAATCCTTAATGATAGTAGGTTGTATTCACCCATCTTTGCGATAATAGCTTGTTCCACAGCAGGATTAACTGCATTTTATATGTTTCGGATTTATTTACTTACTTTTGAGGGACATTTACGCATTCAGTTTCAAAATTACAGTGGCACTAAAAATAGTTCGTTCTATTCAATATCTATATGGGGGAAAGAAGGGCCGGAACTGGTTAACAAAAATTTACCTTTCTTAGCAATTAATAATAATAAT---GAAAGGGTTTCTTTTTTTTCGAATAAGATATATCAAATTGATGGGAATGTACGAAATCTGATTCAATCTTTTTTTACTCACTCTGACAATAAAGACACTTCCATATATCCCCATGAATCGGACAATACAATGCTATTGCCCTTACTTGTATTGTTCCTATTTACTTTGTTCGTCGGGTCCATAGGAATTCCCTTCGATCAAGCAGGAATGGATTTTGATATATTATCAAAATGGTTAACCCCATCGATAAACCTTTTACATCAAAATTTGAACTATTCTGTGGATTGGTATGAATTTGTGACAAATGCAATTTTTTCAGTCAGTATAGCCTATTTCGGAATATTCATAGCGTCTCTTTTCTATGGGTCTGTTTATTCATCTTTTCAGAATTTAGACTTAATTAATTCATTTGTGAAAATGGGTCCTAAGAGAATTTTCTTGGACCGAATAATAAATGGAATATACAGTTGGTCATATAATCGT
	'Cremastosperma_yamayakatense_1099' gGGTAGTTTTGAATTtCGGGATTTATtcgAAAtTTTGGAtAACTtGATCCATAATAAtAGGGGaaatTCTTTATTTGCTATTCCGTGtGCCTTCCTATtAtTCGTCGGtGCAGTTGCTTAATCTGCACAAtTTcCCCtTCATGTATGGTTACCTGATGCCATGGAGGGGCCTACTCCTATTTCGGCTCTTATACATGCTGCCACTATGGTAGCAGCGGgaATTTTTCTTGTTGCTCGACTTTTTCCTCTTTTCACAGTCATACCTCACATAATGTGTCTTATTTCCTTGATAGGTATAATAACGGTACTATTAGGAGCTACTTTGGCTCTTGCTCAAAGAGACATTAAAAGGAGTTTAGCCTATTCTACAATGTCTCAATTGGGTTATATTATGTTAGCTCCAGGGATAGGTTCTTATCGAGCTGCTTTATTCCATTTGATCACTCATGCCTATTCGAAAGCATTATTATTTTTAGGATCCGGATCCATTATTCATTCAATGGAATCTATTGTTGGCTATTCTCCAGATAAAAGTCAGAACATGGTTCTTATGGGTGGTTTAAGAAAATATGTGCCAATTACAAAAACTACCTTTTTAGTAGGTACACTTTCTCTTTGTGGTATTCCACCTCTTGCTTGTTTTTGGTCTAAGGATGAAATCCTTAATGATAGTTGGTTGTATTCACCCATCTTTGCGATAATAGCTTGTTCCACAGCAGGATTAACTGCATTTTATATGTTTCGGATTTATTTACTTACTTTTGAGGGACATTTACGCATTCAGTTTCAAAATTACAGTGGCACTAAAAATAGTTCGTTCTATTCAATATCTATATGGGGTAAAGAAGGGCCGGAACTGGTTAACAAAAATTTACCTTTCTTAGCAATTAATAATAATAAT---GAAAGGGTTTcTTTTTTTTCGAATAAGATATATCAAATTGATGGGAATGTACGAAATCTGATTCAATCTTTTTTTACTCACTCTGACAATAAAGACACTTCCATATATCCCCATGAATCGGACAATACAATGCTATTGCCCTTACTTGTATTGTTCCTATTTACTTTGTTCGTCGGGTCCATAGGAATTCCCTTCGATCAAGCAGGAATGGATTTTGATATATTATCAAAATGGTTAACCCCATCGATAAACCTTTTACATCAGAATTTGAACTATTCTGTGGATTGGTATGAATTTGTGACAAATGCAATTTTTTCAGTCAGTATAGCCTATTTCGGAATATTCATAGCGTCTCTTTTCTATGGGTCTGTTTATTCATCTTTTCAGAATTTAGACTTAATTAATTCATTTGTGAAAATGGGTCCTAAGAGAATTTTCTTGGACCGAATAATAAATGGAATATACAGTTGGTCATATAATCGT
	'Cremastosperma_bullatum_1100'      GGGTAGTTTTGAATTTCGGGATTWATTCGAAATTTTGAATAACTtGATCCATAATAATAGGGGAAaTTCTTTATTTGCTATTCCGTGTGCCTTCCTATTATTCGTCGGTGCAGTTGCTAAATCTGCACAATTTCCCCTTCATGTATGGTTACCTGATGCCATGGAGGGGCCTACTCCTATTTCGGCTCTTATACATGCTGCCACTATGGTAGCAGCGGGAATTTTTCTTGTTGCTCGACTTTTKCCTCTTTTCACAGTCATACCTCACATAATGTGTCTTATTTCTTTGATAGGTATAATAACGGTACTATTAGGAGCTACTTTGGCTCTTGCTCAAAGAGACATTAAAAGGAGTTTAGCCTATTCTACAATGTCTCTTTTGGGTTATATTATGTTAGCTCCAGGGATAGGTTCTTATCGAGCTGCTTTATTCCATTTGATCACTCATGCCTATTCGAAAGCATTATTATTTTTAGGATCCGGATCCATTATTCATTCAATGGAATCTATTGTTGGCTATTCTCCAGATAAAAGTCAGAACATGGTTCTTATGGGTGGTTTAAGAAAATATGTGCCAATTACAAAAACTACCTTTTTAGTAGGTACACTTTCTCTTTGTGGTATTCCACCTCTTGCTTGTTTTTGGTCTAAGGATGAAATCCTTAATGATAGTTGGTTGTATTCACCCATCTTTGCGATAATAGCTTGTTCCACAGCAGGATTAACTGCATTTTATATGTTTCGGATTTATTTACTTACTTTTGAGGGACATTTACGCATTCAGTTTCAAAATTACAGTGGCACTAAAAATAGTTCGTTCTATTCAATATCTATATGGGGGAAAGAAGGGCCGGAACTGGTTAACAAAAATTTACCTTTCTTAGCAATTAATAATAATAAT---GAAAGGGTTTCTTTTTTTTCGAATAAGATATATCAAATTGATGGGAATGTACGAAATCTGATTCAATCTTTTATTACTCACTCTGACAATAAAGACACTTCCATATATCCCCATGAATCGGACAATACAATGCTATTGCCCTTACTTGTATTGTTCCTATTTACTTTGTTCGTCGGGTCCATAGGAATTCCCTTCGATCAAGCAGGAATGGATTTTGATATATTATCAAAATGGTTAACCCCATCGATAAACCTTTTACATCAAAATTTGAACTATTCTGTGGATTGGTATGAGTTTGTGACAAATGCAATTTTTTCAGTCAGTATAGCCTATTTCGGAATATTCATAGCGTCTCTTTTCTATGGGTCTGTTTATTCATCTTTTCAGAATTTAGAATTAATTAATTCATTTGTGAAAATGGGTCCTAAGAGAATTTTCTTGGACCGAATAATAAATGGAATATACAGTTGGTCATATAATCGT
	'Cremastosperma_yamayakatense_1101' GGGTAGTTTTGAATTTCGGGATTTATTCGAAATTTTGAATAACTTGATCCATAATAATAGGGGAAATTCTTTATTTGCTATTCCGTGTGCCTTCCTATTATTCGTCGGTGCAGTTGCTAAATCTGCACAATTTCCCCTTCATGTATGGTTACCTGATGCCATGGAGGGGCCTACTCCTATTTCGGCTCTTATACATGCTGCCACTATGGTAGCAGCGGGAATTTTTCTTGTTGCTCGACTTTTTCCTCTTTTCACAGTCATACCTCACATAaTGTGTCTTATTTCCTTGATAGGTATAATAACGGTACTATTAGGAGCTACTTTGGCTCTTGCTCAAAGAGACATTAAAAGGAGTTTAGCCTATTCTACAATGTCTCAATTGGGTTATATTATGTTAGCTCCAGGGATAGGTTCTTATCGAGCTGCTTTATTCCATTTGATCACTCATGCCTATTCGAAAGCATTATTATTTTTAGGATCCGGATCCATTATTCATTCAATGGAATCTATTGTTGGCTATTCTCCAGATAAAAGTCAGAACATGGTTCTTATGGGTGGTTTAAGAAAATATGTGCCAATTACAAAAACTACCTTTTTAGTAGGTACACTTTCTCTTTGTGGTATTCCACCTCTTGCTTGTTTTTGGTCTAAGGATGAAATCCTTAATGATAGTTGGTTGTATTCACCCATCTTTGCGATAATAGCTTGTTCCACAGCAGGATTAACTGCATTTTATATGTTTCGGATTTATTTACTTACTTTTGAGGGACATTTACGCATTCAGTTTCAAAATTACAGTGGCACTAAAAATAGTTCGTTCTATTCAATATCTATATGGGGTAAAGAAGGGCCGGAACTGGTTAACAAAAATTTACCTTTCTTAGCAATTAATAATAATAAT---GAAAGGGTTTCTTTTTTTTCGAATAAGATATATCAAATTGATGGGAATGTACGAAATCTGATTCAATCTTTTTTTACTCACTCTGACAATAAAGACACTTCCATATATCCCCATGAATCGGACAATACAATGCTATTGCCCTTACTTGTATTGTTCCTATTTACTTTGTTCGTCGGGTCCATAGGAATTCCCTTCGATCAAGCAGGAATGGATTTTGATATATTATCAAAATGGTTAACCCCATCGATAAACCTTTTACATCAGAATTTGAACTATTCTGTGGATTGGTATGAATTTGTGACAAATGCAATTTTTTCAGTCAGTATAGCCTATTTCGGAATATTCATAGCGTCTCTTTTCTATGGGTCTGTTTATTCATCTTTTCAGAATTTAGACTTAATTAATTCATTTGTGAAAATGGGTCCTAAGAGAATTTTCTTGGACCGAATAATAAATGGAATATACAGTTGGTCATATAATCGT
	'Cremastosperma_bullatum_1102'      GGGTAGTTTTGAATTTCGGGATTTATTCGAAaTTTTGAATAACTtGATCCATAATAATAGGGGAAATTCTTTATTTGCTATTCCGTGtGCCTTCcTATTATTCGTCGGtGCAGTTGCTAAATCTGCACAATTtCCCCTTCATGTATGGTTACCTGATGCCATGGAAGGGCCTACTCCTATTTCGGCTCGTATACATGCTGCCACTATGGTAGCAGCGGGAATTTTTCTTGTTGCTCGACTTTTTCCTCTTTTCACAGTCATACCTCACATAATGTGTCTTATTTCTTTGATAGGTATAATAACGGTACTATTAGGAGCTACTTTGGCTCTTGCTCAAAGAGACATTAAAAGGAGTTTAGCCTATTCTACAATGTCTCAATTGGGTTATATTATGTTAGCTCCAGGGATAGGTTCTTATCGAGCTGCTTTATTCCATTTGATCACTCATGCCTATTCGAAAGCATTATTATTTTTAGGATCCGGATCCATTATTCATTCAATGGAATCTATTGTTGGCTATTCTCCAGATAAAAGTCAGAACATGGTTCTTATGGGTGGTTTAAGAAAATATGTGCCAATTACAAAAACTACCTTTTTAGTAGGTACACTTTCTCTTTGTGGTATTCCACCTCTTGCTTGTTTTTGGTCTAAGGATGAAATCCTTAATGATAGTTGGTTGTATTCACCCATCTTTGCGATAATAGCTTGTTCCACAGCAGGATTAACTGCATTTTATATGTTTCGGATTTATTTACTTACTTTTGAGGGACATTTACGCATTCAGTTTCAAAATTACAGTGGCACTAAAAATAGTTCGTTCTATTCAATATCTATATGGGGGAAAGAAGGGCCGGAACTGGTTAACAAAAATTTACCTTTCTTAGCAATTAATAATAATAAT---GAAAGGGTTTCTTTTTTTTCGAATAAGATATATCAAATTGATGGGAATGTACGAAATCTGATTCAATCTTTTATTACTCACTCTGACAATAAAGACACTTCCATATATCCCCATGAATCGGACAATACAATGCTATTGCCCTTACTTGTATTGTTCCTATTTACTTTGTTCGTCGGGTCCATAGGAATTCCCTTCGATCAAGCAGGAATGGATTTTGATATATTATCAAAATGGTTAACCCCATCGATAAACCTTTTACATCAAAATTTGAACTATTCTGTGGATTGGTATGAGTTTGTGACAAATGCAATTTTTTCAGTCAGTATAGCCTATTTCGGAATATTCATAGCGTCTCTTTTCTATGGGTCTGTTTATTCATCTTTTCAGAATTTAGAATTAATTAATTCATTTGTGAAAATGGGTCCTAAGAGAATTTTCTTGGACCGAATAATAAATGGAATATACAGTTGGTCATATAATCGT
	'Cremastosperma_magdalenae_1270'    ???????????????????????????????????????????????????????????????????????????????????????????????????????????????????????????????????????????????????????????????????????????????????????????????????????????????????????????????????????????????????????????????????????????????????????????????????????????????????????????????????????????????????????????????????????????????????????????????????????????????????????????????????????????????????????????????????????????????????????????????????????????????????????????????????????????????????????????????????????????????????????????????????????????????????????????????????????????????????????????????????????????????????????????????????????????????????????????????????????????????????????????????????????????????????????????????????????????????????????????????????????????????????????????????????????????????????????????????????????????????????????????????????????????????????????????????????????????????????????????????????????????????????????????????????????????????????????????????????????????????????????????????????????????????????????????????????????????????????????????????????????????????????????????????????????????????????????????????????????????????????????????????????????????????????????????????????????????????????????????????????????????????????????????????????????????????????????????????????????????????????????????????????????????
	'Mosannona_xanthochlora'            GGGTAGTTTTGAATTTCGGGATTTATTCGAAATTTTGAATAACTTGATCCATAATAATAGGGTAAATTCTTTATTTGCTACTCTGTGTGCCTTCCTATTATTCGTCGGTGCAGTTGCTAAATCTGCACAATTTCCCCTTCATGTATGGTTACCTGATGCCATGGAGGGGCCTACTCCTATTTCGGCTCTTATACATGCTGCCACTATGGTAGCAGCGGGAATTTTTCTTGTTGCTCGACTTTTTCCTCTTTTCACAGTCATACCTCACATAATGTGTCTTATTTCTTTGATAGGTATAATAACGGTACTATTAGGAGCTACTTTGGCTCTTGCTCAAAGAGACATTAAAAGGAGTTTAGCCTATTCTACAATGTCTCAATTGGGTTATATTATGTTAGCTCCAGGGATAGGTTCTTATCGAGCTGCTTTATTCCATTTGATCACTCATGCCTATTCGAAAGCATTATTATTTTTAGGATCCGGATCCATTATTCATTCAATGGAATCTATTGCTGGCTATTCTCCAGATAAAAGTCAGAACATGGTTCTTATGGG?????????????????????????????????????????????????????????????????????????????????????????????????????????????????????????????????????????????????????????????????????????????????????????????????????????????????????????????????????????????????????????????????????????????????????????????????????????????????????????????????????????????????????????????????????????????????????????????????????????????????????????????????????????????CTCTGACAATAAAGACACTTCCATATATCCCCATGAATCGGACAATGCTATGCTATTGCCCTTACTTGTATTGTTCCTATTTACTTCGTTCGTAGGGTCCATAGGAATTCCCTTCGATCAAGTAGGAATGGATTTTGATATATTATCAAAATGGTTAACCCCATCGATAAACCTTTTACATCAAAATTTGAACTATTCTGTGGATTGGTATGAATTTGTAACAAATGCAATTTTTTCAGTCAGTATAGCCTATTTCGGAATATTCATAGCGTCTCTTTTCTATGGGTCTGTTTATTCATCTTTTCAGAATTTAGACTTAATTAATTCATTTGTGAAAATGGGTCCTAAGAGAATTTTCTTGGACCGAATAATAAATGGAATATACAGTTGGTCGTATAATCGT


	'Ephedranthus_parviflorus_0031'     ??????????????????????????????????????????????????????????????????????????????????????????????????????
	'Malmea_dielsiana_0260'             GGTTACATAGATGTTTTTTATGCAACATTCCTTATTAAGGGTATAAGAGGATTAGCCCAACTAACTCGTTTTTTTGATAAACGAATAATTGATGGAATTACA
	'Klarobelia_stipitata_0253'         ??????????????????????????????????????????????????????????????????????????????????????????????????????
	'Oxandra_macrophylla_0300'          ??????????????????????????????????????????????????????????????????????????????????????????????????????
	'Oxandra_venezuelana_0258'          ??????????????????????????????????????????????????????????????????????????????????????????????????????
	'Pseudomalmea_diclina_0305'         GGTTACATAGATGTTTTTTATGCAACATCCCTAATTAAGGGTATAAGAGGATTATCCCAACTAACTCATTTTTTTGATAAACGAATAATTGATGGAATTACG
	'Mosannona_sp_0226'                 ??????????????????????????????????????????????????????????????????????????????????????????????????????
	'Mosannona_costaricensis_0237'      GGTTACATAGATGTTTTTTATGCAACATCCCTAATTAAGGGTGTAAGAGGATTAGCCCAACTAACTCATTTTTTTGATAAACGAATAATTGATGGAATTACG
	'Mosannona_costaricensis_0238'      ??????????????????????????????????????????????????????????????????????????????????????????????????????
	'Mosannona_depressa_0489'           GGTTACATAGATGTTTTTTATGCAACATCCCTAATTAAGGGTGTAAGAGGATTAGCCCAACTAACTCATTTTTTTGATAAACGAATAATTGATGGAATTATG
	'Mosannona_depressa_abscondita_1322' ?GTTACATAGATGTTTTTTATGCAACATCCCTAATTAAGGGTGTAAGAG?ATTAGCCCAACTAACTCATTTTTTTGATAAACGAATAATTGATGGAATTACG
	'Mosannona_discolor_0186'           GGTTACATAGATGTTTTTTATGCAACATCCCTAATTAAGGGTGTAAGAGGATTAGCCCAACTAACTCATTTTTTTGATAAACGAATAATTGATGGAATTACG
	'Mosannona_garwoodii_0050'          GGTTACATAGATGTTTTTTATGCAACATCCCTAATTAAGGGTGTAAGAGGATTAGCCCAACTAACTCATTTTTTTGATAAACGAATAATTGATGGAATTACG
	'Mosannona_hypoglauca_1323'         GGTTACATAGATGTTTTTTATGCAACATCCCTAATTAAGGGTGTAAGAGGATTAGCCCAACTAACTCATTTTTTTGATAAACGAATAATTGATGGAATTACG
	'Mosannona_pacifica_0487'           GGTTACATAGATGGTTTTTATGCAACATCCCTAATTAAGGGTGTAAGAGGATTAGCCCAACTAACTCATTTTTTTGATAAACGAATAATTGATGGAATTACG
	'Mosannona_papillosa_0974'          GGTTACATAGATGTTTTTTATGCAACATCCCTAATTAAGGGTGTAAGAGGATTAGCCCAACTAACTCATTTTTTTGATAAACGAATAATTGATGGAATTACG
	'Mosannona_parva_1325'              ??????????????????????????????????????????????????????????????????????????????????????????????????????
	'Mosannona_raimondii_1324'          ??????????????????????????????????????????????????????????????????????????????????????????????????????
	'Mosannona_vasquezii_0313'          GGTTACATAGATGTTTTTTATGCAACATCCCTAATTAAGGGTGTAAGAGGATTAGCCCAACTAACTCATTTTTTTGATAAACGAATAATTGATGGAATTACG
	'Onychopetalum_periquino_0017'      ??????????????????????????????????????????????????????????????????????????????????????????????????????
	'Klarobelia_inundata_0301'          GGTTACATAGATGTTTTTTATGCAACATCCCTAATTAAGGGTGTAAGAGGGTTAGCCCAACTAACTCATTTTTTTGATAAACGAATAATTGATGGAATTACG
	'Ephedranthus_sp_0105'              GGTTACATAGATGTTTTTTATGCAACATCCTTAATTAAGGCTATAAGAGGATTAGCCCAACTAACTCATTTTTTTGATAAACGAATAATTGATGGAATTACG
	'Pseudoxandra_lucida_0307'          GGTTACATAGATGTTTTTTATGCAACATCCCTAATTAAGGGTATAAGAGGATTAGCCCAACTAACTCATTTTTTTGATAAACGAATAATTGATGGAATTACG
	'Pseudoxandra_spiritussancti_0110'  GGTTACATAGATGTTTTTTATGCAACATCCCTAATTAAGGGTATAAGAGGATTAGCCCAACTAACTCATTTTTTTGATAAACGAATAATTGATGGAATTACG
	'Malmea_spnov_0197'                 GGTTACATAGATGTTTTTTATGCAACATCCCTTATTAAGGGTATAAGAGGATTAGCCCAACTAACTCGTTTTTTTGATAAACGAATAATTGATGGAATTACA
	'Cremastosperma_microcarpum_0082'   ??????????????????????????????????????????????????????????????????????????????????????????????????????
	'Cremastosperma_megalophyllum_0087' ??????????????????????????????????????????????????????????????????????????????????????????????????????
	'Cremastosperma_sp_CostaRica_0245'  GGTTACATAGATGTTTTTTATGCAACATCCCTAATTAAGGGTATAAGAGGATTAGCCCAACTAACTCATTTTTTTGATAAACGAATAATTGATGGAATTACG
	'Cremastosperma_microcarpum_0303'   GGTTACATAGATGTTTTTTATGCAACATCCCTAATTAAGGGTATAAGAGGATTAGCCCAACTAACTCATTTTTTTGATAAACGAATAATTGATGGAATTACG
	'Cremastosperma_cauliflorum_0312'   GGTTACATAGATGTTTTTTATGCAACATCCCTAATTAAGGGTATAAGAGGATTAGCCCAACTAACTCATTTTTTTGATAAACGAATAATTGATGGAATTACG
	'Cremastosperma_megalophyllum_0490' GGTTACATAGATGTTTTTTATGCAACATCCCTAATTAAGGGTATAAGAGGATTAGCCCAACTAACTCATTTTTTTGATAAACGAATAATTGATGGAATTACG
	'Cremastosperma_gracilipes_0491'    ??????????????????????????????????????????????????????????????????????????????????????????????????????
	'Cremastosperma_megalophyllum_0493' GGTTACATAGATGTTTTTTATGCAACATCCCTAATTAAGGGTATAAGAGGATTAGCCCAACTAACTCATTTTTTTGATAAACGAATAATTGATGGAATTACG
	'Cremastosperma_leiophyllum_0594'   GGTTACATAGATGTTTTTTATGCAACATCCCTAATTAAGGGTATAAGAGGATTAGCCCAACTAACTCATTTTTTTGATAAACGAATAATTGATGGAATTACG
	'Cremastosperma_monospermum_0596'   GGTTACATAGATGTTTTTTATTCAACATCCCTAATTAAGGGTATAAGAGGATTAGCCCAACTAACTCATTTTTTTGATAAACGAATAATTGATGGAATTACG
	'Cremastosperma_cauliflorum_0598'   GGTTACATAGATGTTTTTTATGCAACATCCCTAATTAAGGGTATAAGAGGATTAGCCCAACTAACTCATTTTTTTGATAAACGAATAATTGATGGAATTACG
	'Cremastosperma_oblongum_0600'      ??????????ATGTTTTTTATGCAACATCCCTAATTAAGGGTATAAGAGGATTAGCCCAACTAACTCATTTTTTTGATAAACGAATAATTGATGGAATTACG
	'Cremastosperma_brevipes_0601'      GGTTACATAGATGTTTTTTATGCAACATCCCTAATTAAGGGTATAAGAGGATTAGCCCAACTAACTCATTTTTTTGATAAACGAATAATTGATGGAATTACG
	'Cremastosperma_napoense_0737'      ??????????ATGTTTTTTATGCAACATCCCTAATTAAGGGTATAAGAGGATTAGCCCAACTAACTCATTTTTTTGATAAACGAATAATTGATGGAATTACG
	'Cremastosperma_oblongum_0739'      ??????????ATGTTTTTTATGCAACATCCCTAATTAAGGGTATAAGAGGATTAGCCCAACTAACTCATTTTTTTGATAAACGAATAATTGATGGAATTACG
	'Cremastosperma_macrocarpum_0741'   ??????????ATGTTTTTTATGCAACATCCCTAATTAAGGGTATAAGAGGATTAGCCCAACTAACTCATTTTTTTGATAAACGAATAATTGATGGAATTACG
	'Cremastosperma_yamayakatense_0742'      ??????????????????????????????????????????????????????????????????????????????????????????????????????
	'Cremastosperma_novogranatense_0744' ??????????????????????????????????????????????????????????????????????????????????????????????????????
	'Cremastosperma_longicuspe_0745'    GGTTACATAGATGTTTTTTATGCAACATCCCTAATTAAGGGTATAAGAGGATTAGCCCAACTAACTCATTTTTTTGATAAACGAATAATTGATGGAATTACG
	'Cremastosperma_panamense_0747'     ??????????????????????????????????????????????????????????????????????????????????????????????????????
	'Cremastosperma_pendulum_0749'      ??????????????????????????????????????????????????????????????????????????????????????????????????????
	'Cremastosperma_pendulum_0751'      GGTTACATAGATGTTTTTTATGCAACATCCCTAATTAAGGGTATAAGAGGATTAGCCCAACTAACTCATTTTTTTGATAAACGAATAATTGATGGAATTACG
	'Cremastosperma_longicuspe_0753'    ??????????????????????????????????????????????????????????????????????????????????????????????????????
	'Cremastosperma_pedunculatum_0754'  ??????????????????????????????????????????????????????????????????????????????????????????????????????
	'Cremastosperma_peruvianum_0755'    GGTTACATAGATGTTTTTTATGCAACATCCCTAATTAAGGGTATAAGAGGATTAGCCCAACTAACTCATTTTTTTGATAAACGAATAATTGATGGAATTACG
	'Cremastosperma_spB_0756'           GGTTACATAGATGTTTTTTATGCAACATCCCTAATTAAGGGTATAAGAGGATTAGCCCAACTAACTCATTTTTTTGATAAACGAATAATTGATGGAATTACG
	'Cremastosperma_venezuelanum_0757'  ??????????????????????????????????????????????????????????????????????????????????????????????????????
	'Cremastosperma_spBaff_0758'        ??????????????????????????????????????????????????????????????????????????????????????????????????????
	'Cremastosperma_pedunculatum_0760'  GGTTACATAGATGTTTTTTATGCAACATCCCTAATTAAGGGTATAAGAGGATTAGCCCAACTAACTCATTTTTTTGATAAACGAATAATTGATGGAATTACG
	'Cremastosperma_westrae_0761'       ?????????GATGTTTTTTATGCAACATCCCTAATTAAGGGTATAAGAGGATTAGCCCAACTAACTCATTTTTTTGATAAACGAATAATTGATGGAATTACG
	'Cremastosperma_sp_0765'            ??????????????????????????????????????????????????????????????????????????????????????????????????????
	'Cremastosperma_stenophyllum_0767'  ??????????????????????????????????????????????????????????????????????????????????????????????????????
	'Cremastosperma_oblongum_1097'      GGTTACATAGATGTTTTTTATGCAACATCCCTAATTAAGGGTATAAGAGGATTAGCCCAACTAACTCATTTTTTTGATAAACGAATAATTGATGGAATTACG
	'Cremastosperma_pendulum_1098'      GGTTACATAGATGTTTTTTATGCAACATCCCTAATTAAGGGTATAAGAGGATTAGCCCAACTAACTCATTTTTTTGATAAACGAATAATTGATGGAATTACG
	'Cremastosperma_yamayakatense_1099' GGTTACATAGATGTTTTTTATGCAACATCCCTAATTAAGGGTATAAGAGGATTAGCCCAACTAACTCATTTTTTTGATAAACGAATAATTGATGGAATTACG
	'Cremastosperma_bullatum_1100'      GGTTACATAGATGTTTTTTATGCAACATCCCTAATTAAGGGTATAAGAGGATTAGCCCAACTAACTCATTTTTTTGATAAACGAATAATTGATGGAATTACG
	'Cremastosperma_yamayakatense_1101' GGTTACATAGATGTTTTTTATGCAACATCCCTAATTAAGGGTATAAGAGGATTAGCCCAACTAACTCATTTTTTTGATAAACGAATAATTGATGGAATTACG
	'Cremastosperma_bullatum_1102'      GGTTACATAGATGTTTTTTATGCAACATCCCTAATTAAGGGTATAAGAGGATTAGCCCAACTAACTCATTTTTTTGATAAACGAATAATTGATGGAATTACG
	'Cremastosperma_magdalenae_1270'    ??????????????????????????????????????????????????????????????????????????????????????????????????????
	'Mosannona_xanthochlora'            GGTTACATAGATGTTTTTTATGCAACATCCCTAATTAAGGGTGTAAGAGGATTAGCCCAACTAACTCATTTTTTTGATAAACGAATAATTGATGGAATTACG

;


END;

BEGIN SETS;
	CHARSET rbcL   =   1 -  1387;
	CHARSET matK   =   1388 -  2218;
	CHARSET trnLF   =   2219 -  3128;
	CHARSET psbA_trnH   =   3129 -  3613;
	CHARSET ndhF   =   3614 -  5650;

END;

BEGIN ASSUMPTIONS;
	TYPESET * UNTITLED   =  unord:  1 -  5650;

END;

BEGIN CODONS;
	CODESET * UNTITLED   =  universal:  1 -  5650;


END;

BEGIN MESQUITECHARMODELS;
	ProbModelSet * UNTITLED   =  'Jukes-Cantor':  1 -  5650;
END;

BEGIN TREES;
	Title 'Malmeae_BEAST_recent';
	ID 015b3d5f0e871;
	LINK Taxa = Taxa;
	TRANSLATE
[0] 		1 'Ephedranthus_parviflorus_0031',
[1] 		2 'Malmea_dielsiana_0260',
[2] 		3 'Klarobelia_stipitata_0253',
[3] 		4 'Oxandra_macrophylla_0300',
[4] 		5 'Oxandra_venezuelana_0258',
[5] 		6 'Pseudomalmea_diclina_0305',
[6] 		7 'Mosannona_sp_0226',
[7] 		8 'Mosannona_costaricensis_0237',
[8] 		9 'Mosannona_costaricensis_0238',
[9] 		10 'Mosannona_depressa_0489',
[10] 		11 'Mosannona_depressa_abscondita_1322',
[11] 		12 'Mosannona_discolor_0186',
[12] 		13 'Mosannona_garwoodii_0050',
[13] 		14 'Mosannona_hypoglauca_1323',
[14] 		15 'Mosannona_pacifica_0487',
[15] 		16 'Mosannona_papillosa_0974',
[16] 		17 'Mosannona_parva_1325',
[17] 		18 'Mosannona_raimondii_1324',
[18] 		19 'Mosannona_vasquezii_0313',
[19] 		20 'Onychopetalum_periquino_0017',
[20] 		21 'Klarobelia_inundata_0301',
[21] 		22 'Ephedranthus_sp_0105',
[22] 		23 'Pseudoxandra_lucida_0307',
[23] 		24 'Pseudoxandra_spiritussancti_0110',
[24] 		25 'Malmea_spnov_0197',
[25] 		26 'Cremastosperma_microcarpum_0082',
[26] 		27 'Cremastosperma_megalophyllum_0087',
[27] 		28 'Cremastosperma_sp_CostaRica_0245',
[28] 		29 'Cremastosperma_microcarpum_0303',
[29] 		30 'Cremastosperma_cauliflorum_0312',
[30] 		31 'Cremastosperma_megalophyllum_0490',
[31] 		32 'Cremastosperma_gracilipes_0491',
[32] 		33 'Cremastosperma_megalophyllum_0493',
[33] 		34 'Cremastosperma_leiophyllum_0594',
[34] 		35 'Cremastosperma_monospermum_0596',
[35] 		36 'Cremastosperma_cauliflorum_0598',
[36] 		37 'Cremastosperma_oblongum_0600',
[37] 		38 'Cremastosperma_brevipes_0601',
[38] 		39 'Cremastosperma_napoense_0737',
[39] 		40 'Cremastosperma_oblongum_0739',
[40] 		41 'Cremastosperma_macrocarpum_0741',
[41] 		42 'Cremastosperma_yamayakatense_0742',
[42] 		43 'Cremastosperma_novogranatense_0744',
[43] 		44 'Cremastosperma_longicuspe_0745',
[44] 		45 'Cremastosperma_panamense_0747',
[45] 		46 'Cremastosperma_pendulum_0749',
[46] 		47 'Cremastosperma_pendulum_0751',
[47] 		48 'Cremastosperma_longicuspe_0753',
[48] 		49 'Cremastosperma_pedunculatum_0754',
[49] 		50 'Cremastosperma_peruvianum_0755',
[50] 		51 'Cremastosperma_spB_0756',
[51] 		52 'Cremastosperma_venezuelanum_0757',
[52] 		53 'Cremastosperma_spBaff_0758',
[53] 		54 'Cremastosperma_pedunculatum_0760',
[54] 		55 'Cremastosperma_westrae_0761',
[55] 		56 'Cremastosperma_sp_0765',
[56] 		57 'Cremastosperma_stenophyllum_0767',
[57] 		58 'Cremastosperma_oblongum_1097',
[58] 		59 'Cremastosperma_pendulum_1098',
[59] 		60 'Cremastosperma_yamayakatense_1099',
[60] 		61 'Cremastosperma_bullatum_1100',
[61] 		62 'Cremastosperma_yamayakatense_1101',
[62] 		63 'Cremastosperma_bullatum_1102',
[63] 		64 'Cremastosperma_magdalenae_1270',
[64] 		65 'Mosannona_xanthochlora';
	TREE 'Malmeae_BEAST_recent' = ((((25:5.9018044088726,2:5.9018044088726):15.8886478509752,((((52:5.170173983682904,38:5.170173983682904):1.0904997554576,41:6.260673739140504):4.109379345768998,(64:9.63707342838275,(((45:4.472988975359755,(43:2.4910735611062567,55:2.4910735611062567):1.9819154142535016):1.7228785791774115,57:6.195867554537163):2.231781136735936,(28:7.335283582736674,(((((63:1.575640974902182,61:1.575640974902182):1.310231548267609,((30:1.1637873769025227,(39:0.5968968224463822,32:0.5968968224463893):0.5668905544561369):0.9667229631564282,(36:1.307280647953025,((33:0.2326460555027694,31:0.2326460555027694):0.5182435500446054,29:0.7508896055473855):0.5563910424056324):0.823229692105933):0.7553621831108366):0.9304514882785995,(26:2.8183436998759763,27:2.818343699875987):0.9979803115724071):0.8126595694296448,56:4.62898358087801):2.316734563172,(((((40:0.23027316401477904,37:0.23027316401477904):2.2590486156681173,53:2.4893217796829):1.4745403515294768,((51:2.0336639091919935,50:2.0336639091919935):1.100543695634137,34:3.134207604826127):0.8296545263862605):0.9387936097090535,(58:4.010594264465167,(((46:2.1381681340468504,59:2.1381681340468504):0.8959312369492007,(47:2.1795731179949502,35:2.1795731179949502):0.8545262530010937):0.40655039379605284,44:3.440649764792086):0.5699444996730954):0.8920614764562416):1.0031201134269505,(((54:2.0034986324116772,49:2.003498632411695):0.8824466294104365,((60:0.6886094837657755,62:0.6886094837657755):0.9566184433578346,42:1.6452279271236137):1.2407173346985179):0.922071082827264,48:3.8080163446493707):2.0977595096989994):1.0399422897016475):0.3895654386866987):1.0923651085364536):1.2094247371094529):0.7329796565270463):6.979496660111495,(23:12.73073612302578,24:12.730736123025792):4.618813621995496):4.440902514826206):4.161848169490391,(((22:6.042691154768804,1:6.042691154768804):9.343871698391805,(((3:5.396940295917739,21:5.396940295917739):6.357576749361863,(5:8.947394165712101,6:8.947394165712101):2.807122879567597):0.7473244601518996,4:12.50184150543183):2.8847213477291067):5.173794081258393,(14:12.9602687188844,(((12:8.061667216279002,((17:4.48452749504424,(65:3.269277849128871,(18:2.4995294807313844,16:2.499529480731388):0.7697483683974671):1.2152496459153816):1.6293163464737255,19:6.113843841517927):1.9478233747609792):0.570443036645246,(10:3.167125728950001,11:3.167125728950001):5.464984523974051):1.5439209634824014,((((8:0.807323506116095,9:0.8073235061160986):1.8777555245034367,7:2.685079030619436):1.9800543144280685,13:4.665133345047501):2.9092591098595495,15:7.574392454907054):2.6016387614994):2.7842375024775485):7.600088215534999):5.391943494918593):2.3209474256929568,20:28.273247855031034);

END;


BEGIN TREES;
	Title 'Malmeae_BEAST_old';
	ID 015b3d5fa1333;
	LINK Taxa = Taxa;
	TRANSLATE
[0] 		1 'Ephedranthus_parviflorus_0031',
[1] 		2 'Malmea_dielsiana_0260',
[2] 		3 'Klarobelia_stipitata_0253',
[3] 		4 'Oxandra_macrophylla_0300',
[4] 		5 'Oxandra_venezuelana_0258',
[5] 		6 'Pseudomalmea_diclina_0305',
[6] 		7 'Mosannona_sp_0226',
[7] 		8 'Mosannona_costaricensis_0237',
[8] 		9 'Mosannona_costaricensis_0238',
[9] 		10 'Mosannona_depressa_0489',
[10] 		11 'Mosannona_depressa_abscondita_1322',
[11] 		12 'Mosannona_discolor_0186',
[12] 		13 'Mosannona_garwoodii_0050',
[13] 		14 'Mosannona_hypoglauca_1323',
[14] 		15 'Mosannona_pacifica_0487',
[15] 		16 'Mosannona_papillosa_0974',
[16] 		17 'Mosannona_parva_1325',
[17] 		18 'Mosannona_raimondii_1324',
[18] 		19 'Mosannona_vasquezii_0313',
[19] 		20 'Onychopetalum_periquino_0017',
[20] 		21 'Klarobelia_inundata_0301',
[21] 		22 'Ephedranthus_sp_0105',
[22] 		23 'Pseudoxandra_lucida_0307',
[23] 		24 'Pseudoxandra_spiritussancti_0110',
[24] 		25 'Malmea_spnov_0197',
[25] 		26 'Cremastosperma_microcarpum_0082',
[26] 		27 'Cremastosperma_megalophyllum_0087',
[27] 		28 'Cremastosperma_sp_CostaRica_0245',
[28] 		29 'Cremastosperma_microcarpum_0303',
[29] 		30 'Cremastosperma_cauliflorum_0312',
[30] 		31 'Cremastosperma_megalophyllum_0490',
[31] 		32 'Cremastosperma_gracilipes_0491',
[32] 		33 'Cremastosperma_megalophyllum_0493',
[33] 		34 'Cremastosperma_leiophyllum_0594',
[34] 		35 'Cremastosperma_monospermum_0596',
[35] 		36 'Cremastosperma_cauliflorum_0598',
[36] 		37 'Cremastosperma_oblongum_0600',
[37] 		38 'Cremastosperma_brevipes_0601',
[38] 		39 'Cremastosperma_napoense_0737',
[39] 		40 'Cremastosperma_oblongum_0739',
[40] 		41 'Cremastosperma_macrocarpum_0741',
[41] 		42 'Cremastosperma_yamayakatense_0742',
[42] 		43 'Cremastosperma_novogranatense_0744',
[43] 		44 'Cremastosperma_longicuspe_0745',
[44] 		45 'Cremastosperma_panamense_0747',
[45] 		46 'Cremastosperma_pendulum_0749',
[46] 		47 'Cremastosperma_pendulum_0751',
[47] 		48 'Cremastosperma_longicuspe_0753',
[48] 		49 'Cremastosperma_pedunculatum_0754',
[49] 		50 'Cremastosperma_peruvianum_0755',
[50] 		51 'Cremastosperma_spB_0756',
[51] 		52 'Cremastosperma_venezuelanum_0757',
[52] 		53 'Cremastosperma_spBaff_0758',
[53] 		54 'Cremastosperma_pedunculatum_0760',
[54] 		55 'Cremastosperma_westrae_0761',
[55] 		56 'Cremastosperma_sp_0765',
[56] 		57 'Cremastosperma_stenophyllum_0767',
[57] 		58 'Cremastosperma_oblongum_1097',
[58] 		59 'Cremastosperma_pendulum_1098',
[59] 		60 'Cremastosperma_yamayakatense_1099',
[60] 		61 'Cremastosperma_bullatum_1100',
[61] 		62 'Cremastosperma_yamayakatense_1101',
[62] 		63 'Cremastosperma_bullatum_1102',
[63] 		64 'Cremastosperma_magdalenae_1270',
[64] 		65 'Mosannona_xanthochlora';
	TREE 'Malmeae_BEAST_old' = ((((((((((55:5.048180373533349,43:5.048180373533349):4.003691354074139,45:9.051871727607395):3.4586822432081057,57:12.510553970815096):4.373862582200765,(((56:9.344823453441347,(((63:3.1868858714182053,61:3.1868858714182053):2.628360651379147,(((39:1.1995653580619177,32:1.1995653580619177):1.144071249165382,30:2.3436366072272996):1.920512535217572,(36:2.625513200083809,(29:1.4955591515133975,(31:0.4816775001772129,33:0.4816775001772058):1.0138816513361846):1.1299540485704114):1.6386359423610628):1.5510973803524806):1.9044600590456717,(27:5.752755378092065,26:5.752755378092065):1.966951203750959):1.6251168715984292):4.60113609787906,((((40:0.46244167035930417,37:0.46244167035930417):7.479294094216897,((53:5.045494318248288,(50:4.017149699187989,51:4.017149699188003):1.0283446190602845):1.714899389983369,34:6.760393708231657):1.181342056344544):1.9094874252312124,(58:7.979454927554627,(44:6.870652349062016,((47:4.358528765515807,35:4.358528765515814):1.7501413408246407,(59:4.326401729661356,46:4.326401729661356):1.7822683766790917):0.7619822427215652):1.1088025784926288):1.8717682622527718):2.0195334140678654,((((60:1.3944204862061866,62:1.3944204862061866):1.9070410713004122,42:3.301461557506599):2.5379624542274044,(49:4.062858750167791,54:4.0628587501678055):1.776565261566212):1.8269054967795384,48:7.666329508513535):4.204427095361737):2.0752029474452343):0.7726393694579947,28:14.718598920778003):2.165817632237758):2.4566435740070958,64:19.341060127022864):1.4450981830183984,(52:12.666908407688503,(41:10.95957674504811,38:10.959576745048082):1.7073316626404917):8.119249902352859):13.800240869735301,(23:25.482503308360748,24:25.482503308360748):9.10389587141551):9.056273840710091,(25:11.953541658556098,2:11.953541658556098):31.68913136193025):7.800849057706742,(((1:12.036822551930907,22:12.036822551930907):18.885286619094618,((6:18.01568002958939,5:18.01568002958939):7.064872998059506,((21:10.918910143892543,3:10.918910143892543):11.418231941740093,4:22.337142085632458):2.7434109420162613):5.841556143376707):10.072507007439889,(14:25.892853837819803,(((11:6.304143740551009,10:6.304143740551009):10.996050424477499,((((65:6.608435507192723,(16:5.023724538390315,18:5.023724538390393):1.5847109688024084):2.393195592728496,17:9.001631099921205):3.2594852865160426,19:12.261116386436942):3.9138208524965528,12:16.174937238933403):1.1252569260950054):2.986708312042893,(15:15.121062051555512,((7:5.33020802618185,(9:1.6192614579351776,8:1.6192614579351776):3.7109465682466656):3.932626622165653,13:9.262834648347411):5.858227403208797):5.16584042551559):5.605951360748602):15.101762340645603):10.44890589972789):4.288746092455007,20:55.73226817064801);

END;


Begin MESQUITE;
		MESQUITESCRIPTVERSION 2;
		TITLE AUTO;
		tell ProjectCoordinator;
		timeSaved 1491399338027;
		getEmployee #mesquite.minimal.ManageTaxa.ManageTaxa;
		tell It;
			setID 0 3621969895585726182;
		endTell;
		getEmployee #mesquite.charMatrices.ManageCharacters.ManageCharacters;
		tell It;
			setID 0 9025772162410418402;
			mqVersion 320;
			checksumv 0 3 1881136525 null  getNumChars 5650 numChars 5650 getNumTaxa 65 numTaxa 65   short true   bits 3458764513820540943   states 15   sumSquaresStatesOnly 7738771.0 sumSquares -6.133542404508426E20 longCompressibleToShort false usingShortMatrix true   NumFiles 1 NumMatrices 1;
			mqVersion;
		endTell;
		getWindow;
		tell It;
			suppress;
			setResourcesState false false 204;
			setPopoutState 300;
			setExplanationSize 0;
			setAnnotationSize 0;
			setFontIncAnnot 0;
			setFontIncExp 0;
			setSize 1680 932;
			setLocation -8 0;
			setFont SanSerif;
			setFontSize 10;
			getToolPalette;
			tell It;
			endTell;
			desuppress;
		endTell;
		getEmployee  #mesquite.charMatrices.BasicDataWindowCoord.BasicDataWindowCoord;
		tell It;
			showDataWindow #9025772162410418402 #mesquite.charMatrices.BasicDataWindowMaker.BasicDataWindowMaker;
			tell It;
				getWindow;
				tell It;
					setExplanationSize 30;
					setAnnotationSize 20;
					setFontIncAnnot 0;
					setFontIncExp 0;
					setSize 1476 860;
					setLocation -8 0;
					setFont SanSerif;
					setFontSize 10;
					getToolPalette;
					tell It;
						setTool mesquite.charMatrices.BasicDataWindowMaker.BasicDataWindow.arrow;
					endTell;
					setActive;
					setTool mesquite.charMatrices.BasicDataWindowMaker.BasicDataWindow.arrow;
					colorCells  #mesquite.charMatrices.ColorByState.ColorByState;
				tell It;
					setStateLimit 9;
					toggleUniformMaximum on;
				endTell;
					colorRowNames  #mesquite.charMatrices.TaxonGroupColor.TaxonGroupColor;
					colorColumnNames  #mesquite.charMatrices.CharGroupColor.CharGroupColor;
					colorText  #mesquite.charMatrices.NoColor.NoColor;
					setBackground White;
					toggleShowNames on;
					toggleShowTaxonNames on;
					toggleTight off;
					toggleThinRows off;
					toggleShowChanges off;
					toggleSeparateLines off;
					toggleShowStates on;
					toggleAutoWCharNames off;
					toggleAutoTaxonNames off;
					toggleShowDefaultCharNames off;
					toggleConstrainCW on;
					toggleBirdsEye off;
					toggleShowPaleGrid off;
					toggleShowPaleCellColors off;
					toggleShowPaleExcluded off;
					togglePaleInapplicable on;
					toggleShowBoldCellText off;
					toggleAllowAutosize off;
					toggleColorsPanel off;
					toggleLinkedScrolling on;
					toggleScrollLinkedTables off;
				endTell;
				showWindow;
				getWindow;
				tell It;
					forceAutosize;
				endTell;
				getEmployee #mesquite.charMatrices.AlterData.AlterData;
				tell It;
					toggleBySubmenus off;
				endTell;
				getEmployee #mesquite.charMatrices.ColorCells.ColorCells;
				tell It;
					setColor Red;
					removeColor off;
				endTell;
				getEmployee #mesquite.categ.StateNamesStrip.StateNamesStrip;
				tell It;
					showStrip off;
				endTell;
				getEmployee #mesquite.charMatrices.AnnotPanel.AnnotPanel;
				tell It;
					togglePanel off;
				endTell;
				getEmployee #mesquite.charMatrices.CharReferenceStrip.CharReferenceStrip;
				tell It;
					showStrip off;
				endTell;
				getEmployee #mesquite.charMatrices.QuickKeySelector.QuickKeySelector;
				tell It;
					autotabOff;
				endTell;
				getEmployee #mesquite.charMatrices.SelSummaryStrip.SelSummaryStrip;
				tell It;
					showStrip off;
				endTell;
				getEmployee #mesquite.align.AlignToDropped.AlignToDropped;
				tell It;
					gapCosts 8 3 2 2;
					subCosts  10 5 10 10 10 5 5 10 10 10 5 10;
				endTell;
				getEmployee #mesquite.molec.ColorByAA.ColorByAA;
				tell It;
					emphasizeDegeneracy off;
				endTell;
				getEmployee #mesquite.molec.SequenceInfoEditor.SequenceInfoEditor;
				tell It;
					panelOpen false;
				endTell;
			endTell;
		endTell;
		endTell;
end;
