# Supplementary material for: Parallel diversifications of Cremastosperma and Mosannona (Annonaceae), tropical rainforest trees tracking Neogene upheaval of South America
Source: R Soc Open Sci. 2018 Jan 31;5(1):171561. doi: 10.1098/rsos.171561 (PMC5792937; doi:10.1098/rsos.171561)
Supplement: Sequence matrices [file rsos171561supp2.zip › matrices/Mosannona_Mesquite.nex]

#NEXUS
[written Wed Apr 05 15:43:47 CEST 2017 by Mesquite  version 3.2 (build 801) at PC13-SPEZBOT-01/134.93.156.253]

BEGIN TAXA;
	TITLE Taxa;
	DIMENSIONS NTAX=21;
	TAXLABELS
		'Cremastosperma_brevipes_0601' 'Ephedranthus_parviflorus_0031' 'Malmea_dielsiana_0260' 'Klarobelia_stipitata_0253' 'Oxandra_macrophylla_0300' 'Oxandra_venezuelana_0258' 'Pseudomalmea_diclina_0305' 'Mosannona_sp_0226' 'Mosannona_costaricensis_0237' 'Mosannona_costaricensis_0238' 'Mosannona_depressa_0489' 'Mosannona_depressa_abscondita_1322' 'Mosannona_discolor_0186' 'Mosannona_garwoodii_0050' 'Mosannona_hypoglauca_1323' 'Mosannona_pacifica_0487' 'Mosannona_papillosa_0974' 'Mosannona_parva_1325' 'Mosannona_raimondii_1324' 'Mosannona_vasquezii_0313' 'Mosannona_xanthochlora' 
	;

END;


BEGIN CHARACTERS;
	TITLE  Character_Matrix;
	LINK TAXA = Taxa;
	DIMENSIONS  NCHAR=7960;
	FORMAT DATATYPE = DNA INTERLEAVE GAP = - MISSING = ?;
	MATRIX
	'Cremastosperma_brevipes_0601'      AGCTGGTGTTAAAGAGTACAAATTGACTTATTATACTCCTGAATATGAAACCAAAGATACTGATATCTTGGCAGCATTCCGAGTAACTCCTCAACCCGGAGTTCCGCCTGAGGAAGCAGGGGCTGCGGTAGCTGCCGAATCTTCTACTGGTACATGGACAACTGTGTGGACCGACGGACTTACCAGCCTTGATCGTTACAAAGGACGATGCTACCACATCGAGCCCGTTGCTGGGGAGGAAAATCAATATATTGCTTATGTAGCTTACCCTTTAGACCTTTTTGAAGAGGGTTCTGTTACTAATATGTTTACTTCCATTGTAGGTAATGTATTTGGGTTCAAAGCTCTACGAGCTCTACGTCTGGAGGACCTGCGAATTCCTACTTCTTATATCAAGACTTTCCAGGGTCCGCCCCATGGCATCCAAGTTGAGAGAGATAAATTGAACAAGTATGGCCGTCCCCTATTGGGATGTACTATTAAACCAAAATTGGGGTTATCCGCCAAGAACTACGGTAGGGCGGTTTATGAATGTCTCCGCGGTGGACTTGATTTTACCAAGGATGATGAGAACGTGAACTCCCAACCATTTATGCGCTGGAGAGACCGTTTCTTATTTTGTGCCGAAGCACTTTTTAAAGCGCAGGCCGAAACAGGTGAAATCAAAGGACATTACTTGAATGCTACTGCAGGTACATGCGAAGAAATGATGAAAAGGGCCATATTTGCCAGGGAATTGGGAGTTCCCATCGTAATGCATGACTACTTAACGGGGGGATTCACTGCAAATACTAGCTTGGCTCATTATTGCCGAGACAACGGCCTACTTCTTCACATCCATCGCGCAATGCATGCAGTTATTGATAGACAGAAGAATCATGGTATGCACTTTCGTGTACTAGCTAAAGCGTTACGTATGTCTGGTGGAGATCATATTCACGCTGGTACCGTAGTAGGTAAACTGGAAGGGGAACGGGACATCACTTTGGGTTTTGTTGATTTACTACGTGATGATTTTATTGAAAAAGACCGAAGTCGCGGTATTTATTTCACTCAAGATTGGGTCTCTTTGCCAGGTGTTCTGCCCGTGGCTTCAGGCGGTATTCATGTTTGGCATATGCCTGCCTTGACCGAGATCTTTGGGGATGATTCCGTACTACAATTCGGTGGAGGAACTTTAGGGCACCCTTGGGGAAATGCACCTGGTGCAGTAGCTAATCGGGTGGCTTTAGAAGCGTGTGTACAAGCTCGGAATGAGGGACGTGATCTTGCTCGTCAGGGTAATGAAATTATTCGTGAAGCTAGCAAATGGAGCCCTGAATTAGCTGCTGCTTGTGAGGTATGGAAGGAGATCAAATTCGAATTCGAAGCAATGGATACGTTGGAT
	'Ephedranthus_parviflorus_0031'     AGCTGGTGTTAAAGAGTACAAATTGACTTATTATACTCCTGAATATGAAACCAAAGATACCGATATCTTGGCAGCATTCCGAGTAACTCCTCAACCCGGAGTTCCGCCCGAAGAAGCAGGGGCTGCGGTAGCTGCCGAATCTTCTACTGGTACATGGACAACTGTGTGGACCGATGGACTTACCAGCCTTGATCGTTACAAAGGACGATGCTACCACATCGAGCCCGTTGCTGGGGAGGAAAATCAATATATTGCTTATGTAGCTTACCCTTTAGACCTTTTTGAAGAGGGTTCTGTTACTAATATGTTTACTTCCATTGTAGGTAATGTATTTGGGTTCAAAGCTCTACGAGCTCTACGTCTGGAGGACCTGCGAATTCCTATTTCTTATGTCAAGACTTTCCAGGGTCCGCCCCATGGCATCCAAGTTGAGAGAGATAAATTGAACAAGTATGGCCGTCCCCTATTGGGATGTACTATTAAACCAAAATTGGGGTTATCCGCCAAGAACTACGGTAGGGCGGTTTATGAATGTCTCCGCGGTGGACTTGATTTTACCAAGGATGATGAGAACGTGAACTCCCAACCATTTATGCGCTGGAGAGACCGTTTCTTATTTTGTGTCGAAGCCCTTTTTAAAGCGCAAGCCGAAACAGGTGAAATCAAAGGACATTACTTGAATGCTACTGCAGGTACATGCGAAGAAATGATGAAAAGGGCCGCATGTGCCAGGGAATTGGGAGCTCCTATCGTAATGCATGACTACTTAACGGGGGGATTCACTGCAAATACTACCTTGGCTCATTATTGCCGAGACAACGGCCTACTTCTTCACATCCATCGCGCAATGCATGCAGTTATTGATAGACAGAAGAATCATGGTATGCACTTTCGTGTACTAGCTAAAGGGTTACGTATGTCTGGTGGAGATCATATTCACGCTGGTACCGTAGTAGGTAAACTGGAAGGGGAACGGGACATCACTTTGGGTTTTGTTGATTTACTACGTGATGATTTTATTGAAAAAGACCGAAGTCGCGGTATTTATTTCACTCAAGATTGGGTCTCTTTGCCAGGTGTTCTGCCCGTGGCTTCAGGCGGTATTCATGTTTGGCATATGCCTGCCTTGACCGAGATCTTTGGGGATGATTCCGTACTACAATTCGGTGGAGGAACTTTAGGGCACCCTTGGGGAAATGCACCTGGTGCAGTAGCTAATCGGGTGGCTTTAGAAGCGTGTGTACAAGCTCGGAATGAGGGACGTGATCTTGCTCGTCAGGGTAATGAAATTATTCGTGAAGCTAGCAAATGGAGCCCTGAATTAGCTGCTGCTTGTGAGGTATGGAAGGAGATCAAATTCGAATTCGCAGCAGTGGATACGTTGGAT
	'Malmea_dielsiana_0260'             AGCTGGTGTTAAAGAGTACAAATTGACTTATTATACTCCTGAATATGAAACCAAAGATACTGATATCTTGGCAGCATTCCGAGTAACTCCTCAACCCGGAGTTCCGCCTGAGGAAGCAGGGGCTGCGGTAGCTGCCGAATCTTCTACTGGTACATGGACAACTGTGTGGACCGATGGACTTACCAGCCTTGATCGTTACAAGGGACGATGCTACCACATCGAGCCCGTTGCTGGGGAGGAAAATCAATATATTGCTTATGTAGCTTACCCTTTAGACCTTTTTGAAGAGGGTTCTGTTACTAATATGTTTACTTCCATTGTAGGTAATGTATTTGGGTTCAAAGCTCTACGAGCTCTACGTCTGGAGGACCTGCGAGTTCCTACTTCTTATATCAAGACTTTCCAGGGTCCGCCCCATGGCATCCAAGTTGAGAGAGATAAATTGAACAAGTATGGTCGTCCCCTATTGGGATGTACTATTAAACCAAAATTGGGGTTATCCGCCAAGAACTACGGTAGGGCGGTTTATGAATGTCTCCGCGGTGGACTTGATTTTACCAAGGATGATGAGAACGTGAACTCCCAACCATTTATGCGCTGGAGAGACCGTTTCTTATTTTGTGCCGAAGCGCTTTTTAAAGCGCAGGCCGAAACAGGTGAMATCAAAGGACATTACTTGAATGCTACTGCAGGTACATGCGAAGAAATGATCAAAAGGGCCGTATTTGCCAGGGAATTGGGAGCTCCCATCGTAATGCATGACTACTTAACGGGGGGATTCACTGCAAATACTAGCTTGGCTCATTATTGCCGAGACAACGGACTACTTCTTCACATCCATCGCGCAATGCATGCAGTTATTGATAGACAGAAGAATCATGGTATGCACTTTCGTGTACTAGCTAAAGCGTTACGTATGTCTGGTGGAGATCATATTCACGCTGGTACCGTAGTAGGTAAACTGGAAGGGGAACGGGACATCACTTTGGGTTTTGTTGATTTACTACGCGATGATTTTATTGAAAAAGACCGAAGTCGCGGTATTTATTTCACTCAAGATTGGGTCTCTTTGCCAGGTGTTCTGCCCGTGGCTTCAGGCGGTATTCATGTTTGGCATATGCCTGCCTTGACCGAGATCTTTGGGGATGATTCCGTACTACAATTCGGTGGAGGAACTTTAGGGCACCCTTGGGGAAATGCACCTGGTGCAGTAGCTAATCGGGTGGCTTTAGAAGCGTGTGTACAAGCTCGGAATGAGGGACGTGATCTTGCTCGTCAGGGTAATGAAATTATTCGTGAAGCTAGCAAATGGAGCCCTGAATTAGCTGCTGCTTGTGAGATATGGAAGGAGATCAAATTCGAATTCGCAGCAATGGATACGTTG---
	'Klarobelia_stipitata_0253'         AGcTGGYGTTAAAGAGTACAAATTGAMTTATTATACTCCTGAATATGAAACCAAAGATACTGATATCTTGGCAGCATTCCGAGTAACTCCTCAACCCGGAGTTCCGCCTGAGGAAGCAGGGGCTGCGGTAGCTGCCGAATCTTCTACTGGTACATGGACAACTGTGTGGACCGATGGACTTACCAGCCTTGATCGTTACAAAGGACGATGCTACCACATTGAGCCCGTTGCTGGGGAGGAAAATCAATATATTGCTTATGTAGCTTACCCTTTAGACCTTTTTGAAGAGGGTTCTGTTACTAATATGTTTACTTCCATTGTAGGTAATGTATTTGGGTTCAAAGCTCTACGAGCTCTACGTCTGGARGACTTGCGAATTCCTACTTCTTATGTCAAGACTTTCCAGGGTCCGCCCCATGGCATCCAAGTTGAGAGAGATAAATTGAACAAGTATGGCCGTCCCCTATTGGGATGTACTATTAAACCAAAATTGGGGTTATCCGCCAAGAACTACGGTAGGGCGGTTTATGAATGTCTCCGCGGTGGACTTGATTTTACCAAGGATGATGAGAACGTGAACTCCCAACCATTTATGCGCTGGAGAGACCGTTTCTTATTTTGTGCCGAAGCACTTTATAAAGCGCAGGCCGAMACAGGTGAAATCAAAGGACATTACTTGAATGCTACTGCAGGTACATGCGAAGAAATGATGAAAAGGGCCGCATGTGCCAGGGAATTGGGAGTTCCTATCGTAATGCATGACTACTTAACGGGGGGTTTCACTGCAAATACTACCTTGGCTCGTTATTGCCGAGACAACGGCCTACTTCTTCACATCCATCGCGCAATGCATGCAGTTATTGATAGACAGAAGAATCATGGTATGCACTTTCGTGTACTAGCTAAAGCGTTACGTATGTCTGGTGGAGATCATATTCACGCTGGTACCGTAGTAGGTAAACTGGAAGGGGAACGGGACATCACTTTGGGTTTTGTTGATTTACTACGTGATGATTTTATTGAAAAAGACCGAAGTCGCGGTATTTATTTCACTCAAGATTGGGTCTCTTTGCCAGGTGTTCTGCCCGTGGCTTCAGGCGGTATTCATGTTTGGCATATGCCTGCCTTGACCGAGATCTTTGGGGATGATTCCGTACTACAATTCGGTGGAGGAACTTTAGGGCACCCTTGGGGAAATGCACCTGGTGCAGTAGCTAATCGGGTGGCTTTAGAAGCGTGTGTACAAGCTCGGAATGAGGGACGTGATCTTGCTCGTCAGGGTAATGAAATTATTCGTGAAGCTAGCAAATGGAGCCCTGAATTAGCTGCTGCTTGTGAGGTATGGAAGGAGATCAAATTCGAATTCGAAGCAGTGGATACGTTGGAT
	'Oxandra_macrophylla_0300'          AGCTGGTGTTAAAGAGTACAAATTGACTTATTATACTCCTGAATATGAAACCAAAGATACTGATATCTTGGCAGCATTCCGAGTAACTCCTCAACCCGGAGTTCCGCCTGAGGAAGCAGGGGCTGCGGTAGCTGCCGAATCTTCTACTGGTACATGGACAACTGTGTGGACCGATGGACTTACCAGCCTTGATCGTTACAAAGGACGATGCTACCACATTGAGCCCGTTGCTGGGGAGGAAAATCAATATATTGCTTATGTAGCTTACCCTTTAGACCTTTTTGAAGAGGGTTCTGTTACTAATATGTTTACTTCCATTGTAGGTAATGTATTTGGGTTCAAAGCTCTACGAGCTCTACGTCTGGAGGACCTGCGAATTCCTACTTCTTATATCAAGACTTTCCAGGGTCCGCCCCATGGCATCCAAGTTGAGAGAGATAAATTGAACAAGTATGGCCGTCCCCTATTGGGATGTACTATTAAACCAAAATTGGGGTTATCCGCCAAGAACTACGGTAGGGCGGTTTATGAATGTCTCCGCGGTGGACTTGATTTTACCAAGGATGATGAGAACGTGAACTCCCAACCATTTATGCGCTGGAGAGACCGTTTCTTATTTTGTGCCGAAGCCCTTTTTAAAGCGCAGGCCGAAACAGGTGAAATCAAAGGACATTACTTGAATGCTACTGCAGGTACATGCGAAGAAATGATGAAAAGGGCCGCATGTGCCAGGGAATTGGGAGTTCCTATCGTAATGCATGACTACTTAACGGGGGGATTCACTGCAAATACTACCTTGGCTCATTATTGCCGAGACAACGGCCTACTTCTTCACATCCATCGCGCAATGCATGCAGTTATTGATAGACAGAAGAATCATGGTATGCACTTTCGTGTACTAGCTAAAGCGTTACGTATGTCTGGTGGAGATCATATTCACGCTGGTACCGTAGTAGGTAAACTGGAAGGGGAACGGGACATCACTTTGGGTTTTGTTGATTTACTACGTGATGATTTTATTGAAAAAGACCGAAGTCGCGGTATTTATTTCACTCAAGATTGGGTCTCTTTGCCAGGTGTTATACCCGTGGCTTCAGGCGGTATTCATGTTTGGCATATGCCTGCCTTGACCGAGATCTTTGGGGATGATTCCGTACTACAATTCGGTGGGGGAACTTTAGGGCACCCTTGGGGAAATGCACCTGGTGCAGTAGCTAATCGGGTGGCTTTAGAAGCGTGTGTACAAGCTCGGAATGAGGGACGTGATCTTGCTCGTCAGGGTAATGAAATTATTCGTGAAGCTAGCAAATGGAGCCCTGAATTAGCTGCTGCTTGTGAGGTATGGAAGGAGATCAAATTCGAATTCGAAGCAGTGGATACGTTGGAT
	'Oxandra_venezuelana_0258'          AGCTGGTGTTAAAGAGTACAAATTGACTTATTATACTCCTGAATATGAAACCAAAGATACTGATATCTTGGCAGCATTCCGAGTAACTCCTCAACCCGGAGTTCCGCCTGAGGAAGCAGGGGCTGCGGTAGCTGCCGAATCTTCTACTGGTACATGGACAACTGTGTGGACCGATGGACTTACCAGCCTTGATCGTTACAAAGGACGATGCTACCACATCGAGCCCGTTGCTGGGGAGGAAAATCAATATATTGCTTATGTAGCTTACCCTTTAGACCTTTTTGAAGAGGGTTCTGTTACTAATATGTTTACTTCCATTGTAGGTAATGTATTTGGGTTCAAAGCTCTACGAGCTCTACGTCTGGAGGACCTGCGAGTTCCTACTTCTTATATCAAGACTTTCCAGGGTCCGCCCCATGGCATCCAAGTTGAGAGAGATAAATTGAACAAGTATGGCCGTCCCCTATTGGGATGTACTATTAAACCAAAATTGGGGTTATCCGCCAAGAACTACGGTAGGGCGGTTTATGAATGTCTCCGCGGTGGACTTGATTTTACCAAGGATGATGAGAACGTGAACTCCCAACCATTTATGCGCTGGAGAGACCGTTTCTTATTTTGTGCCGAAGCCCTTTTTAAAGCGCAGTCCGAAACAGGTGAAATCAAAGGACATTACTTGAATGCTACTGCAGGTACATGCGAAGAAATGATGAAAAGGGCCGCATGTGCCAGGGAATTGGGAGTTCCTATCGTAATGCATGACTACTTAACGGGGGGATTCACTGCAAATACTACCTTGGCTCATTATTGCCGAGACAACGGCCTACTTCTTCACATCCATCGCGCAATGCATGCAGTTATTGATAGACAGAAGAATCATGGTATGCACTTTCGTGTACTAGCTAAAGCGTTACGTATGTCTGGTGGAGATCATATTCACGCTGGTACCGTAGTAGGTAAACTGGAAGGGGAACGGGACATCACTTTGGGTTTTGTTGATTTACTACGTGATGATTTTATTGAAAAAGACCGAAGTCGCGGTATTTATTTCACTCAAGATTGGGTCTCTTTGCCAGGTGTTCTGCCCGTGGCTTCAGGCGGTATTCATGTTTGGCATATGCCTGCCTTGACCGAGATCTTTGGGGATGATTCCGTACTACAATTCGGTGGAGGAACTTTAGGGCACCCTTGGGGAAATGCACCTGGTGCAGTAGCTAATCGGGTGGCTTTAGAAGCGTGTGTACAAGCTCGGAATGAGGGACGTGATCTTGCTCGTCAGGGTAATGAAATTATTCGTGAAGCTAGCAAATGGAGCCCTGAATTAGCTGCTGCTTGTGAGGTATGGAAGGAGATCAAATTCGAATTCGAAGCAATGGATACGTTGGAT
	'Pseudomalmea_diclina_0305'         AGCTGGTGTtAAAGAGTCCAAatTG?CTTaTTATACTCCTgAATATGAACCCAAAGATacTgATATcTTGGCAGCATTCCGAGTAaCTCCTCAACCCGgAGTTCCGCCTGAGGAAGCAGGGGCTGCGGTAGCTGCCGAATCTTCTACTGGTACATGGACAACTGTGTGGACCGATGGACTTACCAGCCTTGATCGTTACAAAGGACGATGCTACCACATCGAGCCTGTTGCTGGGGAGGAAAATCAATATATTGCTTATGTAGCTTACCCTTTAGACCTTTTTGAAGAGGGTTCTGTTACTAATATGTTTACTTCCATTGTAGGTAATGT?TTTGGGTTCAAAGCTCTACGAGCTCTACGTCTGGAGGACCTGCGAATTCCTACTTCTTATATCAAGACTTTCCAGGGTCCGCCCCATGGCATCCAAGTTGAGAGAGATAAATTGAACAAGTATGGCCGTCCCCTATTGGGATGTACTATTAAACCAAAATTGGGGTTATCCGCCAAGAACTACGGTAGGGCGGTTTATGAATGTCTCCGCGGTGGACTTGATTTTACCAAGGATGATGAGAACGTGAACTCCCAACCATTTATGCGCTGGAGAGACCGTTTCTTATTTTGTACCGAAGCCCTTTTTAAAGCGCAGGCCGAAACAGGTGAAATCAAAGGACATTACTTGAATGCTACTGCAGGTACATGCGAAGAAATGATGAAAAGGGCCGCATGTGCCAGGGAATTGGGAGTTCCCATCGTAATGCATGACTACTTAACGGGGGGATTCACTGCAAATACTACCTTGGCTCATTATTGCCGAGACAACGGCCTACTTCTTCACATCCATCGCGCAATGCATGCAGTTATTGATAGACAGAAGAATCATGGTATGCACTTTCGTGTACTAGCTAAAGCGTTACGTATGTCTGGTGGAGATCATATTCACGCTGGTACCGTAGTAGGTAAACTGGAAGGGGAACGGGACATCACTTTGGGTTTTGTTGATTTACTACGTGATGATTTTATTGAAAAAGACCGAAGTCGCGGTATTTATTTCACTCAAGATTGGGTCTCTTTGCCAGGTGTTCTGCCCGTGGCTTCAGGCGGTATTCATGTTTGGCATATGCCTGCCTTGACCGAGATCTTTGGGGATGATTCCGTACTACAATTCGGTGGAGGAACTTTAGGGCACCCTTGGGGAAATGCACCTGGTGCAGTAGCTAATCGGGTGGCTTTAGAAGCGTGTGTACAAGCTCGGAATGAGGGACGTGATCTTGCTCGTCAGGGTAATGAAATTATTCGTGAAGCTAGCAAATGGAGCCCTGAATTAGCTGCTGCTTGTGAGGTATGGAAGGAGATCAAATTCGAATTCGAAGCAGTGGATACGTTGGAT
	'Mosannona_sp_0226'                 GCCTGGTGTTAAAGAGTACAAATTGACTTATTATACTCCTGAATATGAAACCAAAGATACTGATATCTTGGCAGCATTCCGAGTAACTCCTCAACCCGGAGTTCCGCCTGAGGAAGCAGGGGCTGCGGTAGCTGCCGAATCTTCTACTGGTACATGGACAACTGTGTGGACCGATGGACTTACCAGCCTTGATCGTTACAAAGGACGATGCTACGACATCGAGCCCGTTGCTGGGGAGGAAAATCAATATATTGCTTATGTAGCTTACCCTTTAGACCTTTTTGAAGAGGGTTCTGTTACTAATATGTTTACTTCCATTGTAGGTAATGTATTTGGGTTCAAAGCTCTACGAGCTCTACGTCTGGAGGACCTGCGAATTCCTACTTCTTATATCAAGACTTTCCAGGGTCCGCCCCATGGCATCCAAGTTGAGAGAGATAAATTGAACAAGTATGGCCGTCCCCTATTGGGATGTACTATTAAACCAAAATTGGGGTTATCCGCCAAGAACTACGGTAGGGCGGTTTATGAATGTCTCCGCGGTGGACTTGATTTTACCAAGGATGATGAGAACGTGAACTCCCAACCATTTATGCGCTGGAGAGACCGTTTCTTATTTTGTGCCGAAGCCCTTTTTAAAGCGCAGGCCGAAACGGGTGAAATCAAAGGACATTACTTGAATGCTACTGCAGGTACATGCGAAGAAATGATGAAAAGGGCCATATTTGCCAGGGAATTGGGAGCTCCTATCGTCATGCATGACTACTTAACGGGGGGATTCACTGCAAATACTACCTTGGCTCATTATTGCCGAGACAACGGCCTACTTCTTCACATCCATCGCGCAATGCATGCAGTTATTGATAGACAGAAGAATCATGGTATGCACTTTCGTGTACTAGCTAAAGCGTTACGTATGTCTGGTGGAGATCATATTCACBCTGGTACCGTAGTAGGTAAACTGGAAGGGGAACGGGACATCACTTTGGGTTTTGTTGATTTACTACGTGATGATTTTATTGAAAAAGACCGAAGTCGCGGTATTTATTTCACTCAAGATTGGGTCTCTTTGCCAGGTGTTCTGCCCGTGGCTTCAGGCGGTATTCATGTTTGGCATATGCCTGCCTTGACCGAGATCTTTGGGGATGATTCCGTACTACAATTCGGCGGRGGAACTTTAGGGCACCCTTGGGGAAATGCACCTGGTGCAGTAGCTAATCGGGTGGCTTTAGAAGCGTGTGTACAAGCTCGGAATGAGGGACGTGATCTTGCTCGTCAGGGTAATGAAATTATTCGTGAAGCTAGCAAATGGAGCCCTGAATTAGCTGCTGCTTGTGAGGTATGGAAGGAGATCAAATTCGAATTCGAAGCAGTGGATACGTTGGAT
	'Mosannona_costaricensis_0237'      ?????????TAAAGAGTACAAATTGAATTATTATACTCCTGAATATGAAACCAAAGATACTGATATCTTGGCAGCATTCCGAGTAACTCCTCAACCCGGAGTTCCGCCTGAGGAAGCAGGGGCTGCGGTAGCTGCCGAATCTTCTACTGGTACATGGACAACTGTGTGGACCGATGGACTTACCAGCCTTGATCGTTACAAAGGACGATGCTACCACATTGAGCCCGTTGCTGGGGAGGAAAATCAATATATTGCTTATGTAGCTTACCCTTTAGACCTTTTTGAAGAGGGTTCTGTTACTAATATGTTTACTTCCATTGTAGGTAATGTATTTGGGTTCAAAGCTCTACGAGCTCTACGTCTGGAAGACTTGCGAATTCCTACTTCTTATGTCAAGACTTTCCAGGGTCCGCCCCATGGCATCCAAGTTGAGAGAGATAAATTGAACAAGTATGGCCGTCCCCTATTGGGATGTACTATTAAACCAAAATTGGGGTTATCCGCCAAGAACTACGGTAGGGCGGTTTATGAATGTCTCCGCGGTGGACTTGATTTTACCAAGGATGATGAGAACGTGAACTCCCAACCATTTATGCGCTGGAGAGACCGTTTCTTATTTTGTGCCGAAGCCCTTTTTAAAGCGCAGGCCGAAACGGGTGAAATCAAAGGACATTACTTGAATGCTACTGCAGGTACATGCGAAGAAATGATGAAAAGGGCCATATTTGCCAGGGAATTGGGAGCTCCTATCGTCATGCATGACTACTTAACGGGGGGATTCACTGCAAATACTACCTTGGCTCATTATTGCCGAGACAACGGCCTACTTCTTCACATCCATCGCGCAATGCATGCAGTTATTGATAGACAGAAGAATCATGGTATGCACTTTCGTGTACTAGCTAAAGCGTTACGTATGTCTGGTGGAGATCATATTCACGCTGGTACCGTAGTAGGTAAACTGGAAGGGGAACGGGACATCACTTTGGGTTTTGTTGATTTACTACGTGATGATTTTATTGAAAAAGACCGAAGTCGCGGTATTTATTTCACTCAAGATTGGGTCTCTTTGCCAGGTGTTCTGCCCGTGGCTTCAGGCGGTATTCATGTTTGGCATATGCCTGCCTTGACCGAGATCTTTGGGGATGATTCCGTACTACAATTCGGCGGGGGAACTTTAGGGCACCCTTGGGGAAATGCACCTGGTGCAGTAGCTAATCGGGTGGCTTTAGAGGCGTGTGTACAAGCTCGGAATGAGGGACGTGATCTTGCTCGTCAGGGTAATGAAATTATTCGTGAAGCTAGCAAATGGAGCCCTGAATTAGCTGCTGCTTGTGAGGTATGGAAGGAGATCAAATTCGAATTCGAAGCAGTGGATACGTTGGAT
	'Mosannona_costaricensis_0238'      ??????????????????????????????????????????????????????????????????????????????????????????????????????????????????????????????????????????????????????????????????????????????????????????????????????????????????????????????????????????????????????????????????????????????????????????????????????????????????????????????????????????????????????????????????????????????????????????????????????????????????????????????????????????????????????????????????????????????????????????????????????????????????????????????????????????????????????????????????????????????????????????????????????????????????????????????????????TATTTTGTGCCGAAGCCCTTTTTAAAGCGCAGGCCGAAACGGGTGAAATCAAAGGACATTACTTGAATGCTACTGCAGGTACATGCGAAGAAATGATGAAAAGGGCCATATTTGCCAGGGAATTGGGAGCTCCTATCGTCATGCATGACTACTTAACGGGGGGATTCACTGCAAATACTACCTTGGCTCATTATTGCCGAGACAACGGCCTACTTCTTCACATCCATCGCGCAATGCATGCAGTTATTGATAGACAGAAGAATCATGGTATGCACTTTCGTGTACTAGCTAAAGCGTTACGTATGTCTGGTGGAGATCATATTCACGCTGGTACCGTAGTAGGTAAACTGGAAGGGGAACGGGACATCACTTTGGGTTTTGTTGATTTACTACGTGATGATTTTATTGAAAAAGACCGAAGTCGCGGTATTTATTTCACTCAAGATTGGGTCTCTTTGCCAGGTGTTCTGCCCGTGGCTTCAGGCGGTATTCATGTTTGGCATATGCCTGCCTTGACCGAGATCTTTGGGGATGATTCCGTACTACAATTCGGCGGGGGAACTTTAGGGCACCCTTGGGGAAATGCACCTGGTGCAGTAGCTAATCGGGTGGCTTTAGAGGCGTGTGTACAAGCTCGGAATGAGGGACGTGATCTTGCTCGTCAGGGTAATGAAATTATTCGTGAAGCTAGCAAATGGAGCCCTGAATTAGCTGCTGCTTGTGAGGTATGGAAGGAGATCAAATTCGAATTCGAAGCAGTGGATACGTTGGAT
	'Mosannona_depressa_0489'           AGCTGGTGTTAAAGAGTACAAATTGACTTATTATACTCCTGAATATGAAACCAAAGATACTGATATCTTGGCAGCATTCCGAGTAACTCCTCAACCCGGAGTTCCGCCTGAGGAAGCAGGGGCTGCGGTAGCTGCCGAATCTTCTACTGGTACATGGACAACTGTGTGGACCGATGGACTTACCAGCCTTGATCGTTACAAAGGACGATGCTACGACATCGAGCCCGTTGCTGGGGAGGAAAATCAATATATAGCTTATGTAGCTTACCCTTTAGACCTTTTTGAAGAGGGTTCTGTTACTAATATGTTTACTTCCATTGTAGGTAATGTATTTGGGTTCAAAGCTCTACGAGCTCTACGTCTGGAGGACCTGCGAATTCCTACTTCTTATATCAAGACTTTCCAGGGTCCGCCCCATGGCATCCAAGTTGAGAGAGATAAATTGAACAAGTATGGCCGTCCCCTATTGGGATGTACTATTAAACCAAAATTGGGGTTATCCGCCAAGAACTACGGTAGGGCGGTTTATGAATGTCTCCGCGGTGGACTTGATTTTACCAAGGATGATGAGAACGTGAACTCCCAACCATTTATGCGCTGGAGAGACCGTTTCTTATTTTGTGCCGAAGCCCTTTTTAAAGCGCAGGCCGAAACSGGTGaAATCAAAGGACATKACTTGAATGCTACTGCAGGTACATGCGAAGAAATGATGAAAAGGGCCATATYTGCCAGGGAATTGGGAGCTCCTATCGTAATGCATGACTACTTAACGGGGGGATTCACTGCAAATACTACCTTGGCTCATTATTGCCGAGACAACGGCCTACTTCTTCACATCCATCGCGCAATGCATGCAGTTATTGATAGACAGAAGAATCATGGTATGCACTTTCGTGTACTAGCTAAAGCGTTACGTATGTCTGGTGGAGATCATATTCACGCTGGTACCGTAGTAGGTAAACTGGAAGGGGAACGGGACATCACTTTGGGTTTTGTTGATTTACTACGTGATGATTTTATTGAAAAAGACCGAAGTCGCGGTATTTATTTCACTCAAGATTGGGTCTCTTTGCCAGGTGTTCTGCCCGTGGCTTCAGGCGGTATTCATGTTTGGCATATGCCTGCCTTGACCGAGATCTTTGGGGATGATTCCGTACTACAATTCGGCGGGGGAACTTTAGGGCACCCTTGGGGAAATGCACCTGGTGCAGTAGCTAATCGGGTGGCTTTAGAAGCGTGTGTACAAGCTCGGAATGAGGGACGTGATCTTGCTCGTCAGGGTAATGAAATTATTCGTGAAGCTAGCAAATGGAGCCCTGAATTAGCTGCTGCTTGTGAGGTATGGAAGGAGATCAAATTCGAATTCGAAGCAGTGGATACGTTGGAT
	'Mosannona_depressa_abscondita_1322' AGCTGGTGTTAAAGAGTACAAATTGACTTATTATACTCCTGAATATGAAACCAAAGATACTGATATCTTGGCAGCATTCCGAGTAACTCCTCAACCCGGAGTTCCGCCTGAGGAAGCAGGGGCTGCGGTAGCTGCCGAATCTTCTACTGGTACATGGACAACTGTGTGGACCGATGGACTTACCAGCCTTGATCGTTACAAAGGACGATGCTACGACATCGAGCCCGTTGCTGGGGAGGAAAATCAATATATAGCTTATGTAGCTTACCCTTTAGACCTTTTTGAAGAGGGTTCTGTTACTAATATGTTTACTTCCATTGTAGGTAATGTATTTGGGTTCAAAGCTCTACGAGCTCTACGTCTGGAGGACCTGCGAATTCCTACTTCTTATATCAAGACTTTCCAGGGTCCGCCCCATGGCATCCAAGTTGAGAGAGATAAATTGAACAAGTATGGCCGTCCCCTATTGGGATGTACTATTAAACCAAAATTGGGGTTATCCGCCAAGAACTACGGTAGGGCGGTTTATGAATGTCTCCGCGGTGGACTTGATTTTACCAAGGATGATGAGAACGTGAACTCCCAACCATTTATGCGCTGGAGAGACCGTTTCTTATTTTGTGCCGAAGCCCTTTTTAAAGCGCAGGCCGAAACGGGTGAAATCAAAGGACATTACTTGAATGCTACTGCAGGTACATGCGAAGAAATGATGAAAAGGGCCATATTTGCCAGGGAATTGGGAGCTCCTATCGTAATGCATGACTACTTAACGGGGGGATTCACTGCAAATACTACCTTGGCTCATTATTGCCGAGACAACGGCCTACTTCTTCACATCCATCGCGCAATGCATGCAGTTATTGATAGACAGAAGAATCATGGTATGCACTTTCGTGTACTAGCTAAAGCGTTACGTATGTCTGGTGGAGATCATATTCACGCTGGTACCGTAGTAGGTAAACTGGAAGGGGAACGGGACATCACTTTGGGTTTTGTTGATTTACTACGTGATGATTTTATTGAAAAAGACCGAAGTCGCGGTATTTATTTCACTCAAGATTGGGTCTCTTTGCCAGGTGTTCTGCCCGTGGCTTCAGGCGGTATTCATGTTTGGCATATGCCTGCCTTGACCGAGATCTTTGGGGATGATTCCGTACTACAATTCGGCGGGGGAACTTTAGGGCACCCTTGGGGAAATGCACCTGGTGCAGTAGCTAATCGGGTGGCTTTAGAAGCGTGTGTACAAGCTCGGAATGAGGGACGTGATCTTGCTCGTCAGGGTAATGAAATTATTCGTGAAGCTAGCAAATGGAGCCCTGAATTAGCTGCTGCTTGTGAGGTATGGAAGGAGATCAAATTCGAATTCGAAGCAGTGGATACGTTGGAT
	'Mosannona_discolor_0186'           AGCTGGTGTTAAAGAGTACAAATTGACTTATTATACTCCTGAATATGAAACCAAAGATACTGATATCTTGGCAGCATTCCGAGTAACTCCTCAACCTGGAGTTCCGCCTGAGGAAGCAGGGGCTGCGGTAGCTGCCGAATCTTCTACTGGTACATGGACAACTGTGTGGACCGATGGACTTACCAGCCTTGATCGTTACAAAGGACGATGCTACGACATCGAGCCCGTTGCTGGGGAGGAAAATCAATATATTGCTTATGTAGCTTACCCTTTAGACCTTTTTGAAGAGGGTTCTGTTACTAATATGTTTACTTCCATTGTAGGTAATGTATTTGGGTTCAAAGCTCTACGAGCTCTACGTCTGGAGGACCTGCGAATTCCTACTTCTTATATCAAGACTTTCCAGGGTCCGCCCCATGGCATCCAAGTTGAGAGAGATAAATTGAACAAGTATGGCCGTCCCCTATTGGGATGTACTATTAAACCAAAATTGGGGTTATCCGCCAAGAACTACGGTAGGGCGGTTTATGAATGTCTCCGCGGTGGACTTGATTTTACCAAGGATGATGAGAACGTGAACTCCCAACCATTTATGCGCTGGAGAGACCGTTTCTTATTTTGTGCCGAAGCCCTTTTTAAAGCGCAGGCCGAAACGGGTGAAATCAAAGGACATTACTTGAATGCTACTGCAGGTACATGCGAAGAAATGATGAAAAGGGCCATATTTGCCAGGGAATTGGGAGCTCCTATCGTAATGCATGACTACTTAACGGGGGGATTCACTGCAAATACTACCTTGGCTCATTATTGCCGAGACAACGGCCTACTTCTTCACATCCATCGCGCAATGCATGCAGTTATTGATAGACAGAAGAATCATGGTATGCACTTTCGTGTACTAGCTAAAGCGTTACGTATGTCTGGTGGAGATCATATTCACGCTGGTACCGTAGTAGGTAAACTGGAAGGGGAACGGGACATCACTTTGGGTTTTGTTGATTTACTACGTGATGATTTTATTGAAAAAGACCGAAGTCGCGGTATTTATTTCACTCAAGATTGGGTCTCTTTGCCAGGTGTTCTGCCCGTGGCTTCAGGCGGTATTCATGTTTGGCATATGCCTGCCTTGACCGAGATCTTTGGGGATGATTCCGTACTACAATTCGGCGGGGGAACTTTAGGGCACCCTTGGGGAAATGCACCTGGTGCAGTAGCTAATCGGGTGGCTTTAGAAGCGTGTGTACAAGCTCGGAATGAGGGACGTGATCTTGCTCGTCAGGGTAATGAAATTATTCGTGAAGCTAGCAAATGGAGCCCTGAATTAGCTGCTGCTTGTGAGGTATGGAAGGAGATCAAATTCGAATTCGAAGCAGTGGATACGCTGGAT
	'Mosannona_garwoodii_0050'          AGCTGGCGTTAAAGAGTACAAATTGAATTATTATACTCCTGAATATGAAACCAAAGATACTGATATCTTGGCAGCATTCCGAGTAACTCCTCAACCCGGAGTTCCGCCTGAGGAAGCAGGGGCTGCGGTAGCTGCCGAATCTTCTACTGGTACATGGACAACTGTGTGGACCGATGGACTTACCAGCCTTGATCGTTACAAAGGACGATGCTACCACATTGAGCCCGTTGCTGGGGAGGAAAATCAATATATTGCTTATGTAGCTTACCCTTTAGACCTTTTTGAAGAGGGTTCTGTTACTAATATGTTTACTTCCATTGTAGGTAATGTATTTGGGTTCAAAGCTCTACGAGCTCTACGTCTGGAAGACTTGCGAATTCCTACTTCTTATGTCAAGACTTTCCAGGGTCCGCCCCATGGCATCCAAGTTGAGAGAGATAAATTGAACAAGTATGGCCGTCCCCTATTGGGATGTACTATTAAACCAAAATTGGGGTTATCCGCCAAGAACTACGGTAGGGCGGTTTATGAATGTCTCCGCGGTGGACTTGATTTTACCAAGGATGATGAGAACGTGAACTCCCAACCATTTATGCGCTGGAGAGACCGTTTCTTATTTTGTGCCGAAGCACTTTATAAAGCGCAGGCCGAACCAGGTGAAATCAAAGGACATTACTTGAATGCTACTGCAGGTa???GCGAAGAAATGATGAAAAGGGCCATATTTGCCAGGGAATTGGGAGCTCCTATCATCATGCATGACTACTTAACGGGGGGATTCACTGCHAATACTACCTTGGCTCATTATTGCCGAGACAACGGCCTACTTCTTYACATCCATCGCGCAATGCATGCMGTTATTGATWGACAGAAGAATCATGGGATGCACTTTCGTGTACTAGCTAAAGCGTTACGTATGTCTGGTGGAGATCATATTCAC?CTGGTACCGTAGTAGGTAAACTGGAAGGGGAACGGGACATCACTTTGGGTTTTGTTGATTTACTACGTGATGATTTTATTGAAAAAGACCGAAGTCGCGGTATTTATTTCACTCAAGATTGGGTCTCTTTGCCAGGTGTTCTGCCCGTGGCTTCAGGCGGTATTCATGTTTGGCATATGCCTGCCTTGACCGAGATCTTTGGGGATGATTCCGTACTACAATTCGGCGGGGGAACTTTAGGGCACCCTTGGGGAAATGCACCTGGTGCAGTAGCTAATCGGGTGGCTTTAGARGCGTGTGTACAAGCTCGGAATGAGGGACGTGATCTTGCTCGTCAGGGTAATGAAATTATTCGTGAAGCTAGCAAATGGAGCCCTGAATTAGCTGCTGCTTGTGAGGTATGGAAGGAGATCAAATTCGAATTCGAAGCAGTGGATACGTTGGAT
	'Mosannona_hypoglauca_1323'         ????????????????????????????????????????????????????????????????????????????????????????????????????????????????????????????????????????????????????????????????????????????????????????????????????????????????????????????????????????GGRGAGGAAAATCAATATATTGCTTATGTAGCTTACCCTTTAGACCTTTTTGAAGAGGGTTCTGTTACTAATATGTTTACTTCCATTGTAGGTAATGTATTTGGGTTCAAAGCT?TACGAGCTCTACGTCTRGAGGACTTGCGAATTCCTATTTCTTATRTCAAGACTTTCCAGGGYCCGCCCCA?GGCATCCAAGTTGAGAGAGATAAATTGAACAARTAYGGCCGTCCCCTATTGGGATGTACTATTAAACCMAAATTGGGGTTATCCGCCAAGAACTACGGTAGGGCGGTTTATGAATGTCTCCGCGGTGGACTTGATTTTACCAAGGATGATGAGAACGTGAACTCCCAACCATTTATGCGCTGGAGAGACCGTTTCTTATTTTGTGCCGAAGCCCTTTATAAAGCGCAG???????????????????????????????????????????????????????AAGAAATGATCAAAAGGGCCGTGTTTGCCAGGGAATTGGGGGTTCCCATCGTAATGCATGACTACTTAACGGGGGGATTCACTGCAAATACTAGCTTGGCTCATTATTGCCGAGACAACGGCCTACTTCTTCACATCCATCGCGCAATGCATGCAGTTATTGATAGACAGAAGAATCATGGTATGCACTTTCGTGTCCTAGCTAAAGCGTTGCGTATGTCTGGTGGAGATCATATTCATGCTGGTACCGTAGTAGGTAAACTGGAGGGGGAACGGGACATCACTTTGGGTTTTGTTGATTTACTACGTGATGATTTTATTGAAAAAGACCGAAGTCGCGGTATTTATTTCACTCAAGATTGGGTCTCTTTGCCAGGTGTTCTGCCTGTGGCTTCGGGCGGTATTCATGTTTGGCATATGCCTGCCTTGACTGAGATCTTTGGGGATGATTCCGTACTACAATTCGGTGGAGGAACTTTAGGACACCCTTGGGGAAATGCACCTGGTGCAGTAGCTAATCGGGTGGCTTTAGAAGCGTGTGTACAAGCTCGGAATGAGGGACGTGATCTTGCTCGTCAGGGTAATGAAATTATTCGTGAAGCTAGCAAATGGAGCCCTGAATTAGCTGCTGCTTGTGAGGTATGGAAG???????????????????????????????????????
	'Mosannona_pacifica_0487'           AGCTGGCGTTAAAGAGTACAAATTGAATTATTATACTCCTGAATATGAAACCAAAGATACTGATATCTTGGCAGCATTCCGAGTAACTCCTCAACCCGGAGTTCCGCCTGAGGAAGCAGGGGCTGCGGTAGCTGCCGAATCTTCTACTGGTACATGGACAACTGTGTGGACCGATGGACTTACCAGCCTTGATCGTTACAAAGGACGATGCTACCACATTGAGCCCGTTGCTGGGGAGGAAAATCAATATATTGCTTATGTAGCTTACCCTTTAGACCTTTTTGAAGAGGGTTCTGTTACTAATATGTTTACTTCCATTGTAGGTAATGTATTTGGGTTCAAAGCTCTACGAGCTCTACGTCTGGAAGACTTGCGAATTCCTACTTCTTATGTCAAGACTTTCCAGGGTCCGCCCCATGGCATCCAAGTTGAGAGAGATAAATTGAACAAGTATGGCCGTCCCCTATTGGGATGTACTATTAAACCAAAATTGGGGTTATCCGCCAAGAACTACGGTAGGGCGGTTTATGAATGTCTCCGCGGTGGACTTGATTTTACCAAGGATGATGAGAACGTGAACTCCCAACCATTTATGCGCTGGAGAGACCGTTTCTTATTTTGTGCCGAAGCACTTTATAAAGCGCAGGCCGAAACAGGTGAAATCAAAGGACATTACTTGAATGCTaCTGCaGGTAC???????????????????????????????????????????????????TATCGTAATGCATGACTACTTAACGGGGGGATTCACTGCAAATACTACCTTGGCTCATTATTGCCGAGACAACGGCCTACTTCTTCACATCCATCGCGCAATGCATGCAGTTATTGATAGACAGAAGAATCATGGTATGCACTTTCGTGTACTAGCTAAAGCGTTACGTATGTCTGGTGGAGATCATATTCACGCTGGTACCGTAGTAGGTAAACTGGAAGGGGAACGGGACATCACTTTGGGTTTTGTTGATTTACTACGTGATGATTTTATTGAAAAAGACCGAAGTCGCGGTATTTATTTCACTCAAGATTGGGTCTCTTTGCCAGGTGTTCTGCCCGTGGCTTCAGGCGGTATTCATGTTTGGCATATGCCTGCCTTGACCGAGATCTTTGGGGATGATTCCGTACTACAATTCGGCGGGGGAACTATAGGGCACCCTTGGGGAAATGCACCTGGTGCAGTAGCTAATCGGGTGGCTTTAGAAGCGTGTGTACAAGCTCGGAATGAGGGACGTGATCTTGCTCGTCAGGGTAATGAAATTATTCGTGAAGCTAGCAAATGGAGCCCTGAATTAGCTGCTGCTTGTGAGGTATGGAAGGAGATCAAATTCGAATTCGAAGCAGTGGATACGTTGGAT
	'Mosannona_papillosa_0974'          AGCTGGTGTTAAAGAGTACAAATTGACTTATTATACTCCTGAATATGAAACCAAAGATACTGATATCTTGGCAGCATTCCGAGTAACTCCTCAACCCGGAGTTCCGCCTGAGGAAGCAGGGGCTGCGGTAGCTGCCGAATCTTCTACTGGTACATGGACAACTGTGTGGACCGATGGACTTACCAGCCTTGATCGTTACAAAGGACGATGCTACGGCATCGAGCCCGTTGCTGGGGAGGAAAATCAATATATTGCTTATGTAGCTTACCCTTTAGACCTTTTTGAAGAGGGTTCTGTTACTAATATGTTTACTTCCATTGTAGGTAATGTATTTGGGTTCAAAGCTCTACGAGCTCTACGTCTGGAGGACCTGCGAATTCCTACTTCTTATATCAAGACTTTCCAGGGTCCGCCCCATGGCATCCAAGTTGAGAGAGATAAATTGAACAAGTATGGCCGTCCCCTATTGGGATGTACTATTAAACCAAAATTGGGGTTATCCGCCAAGAACTACGGTAGGGCGGTTTATGAATGTCTCCGCGGTGGACTTGATTTTACCAAGGATGATGAGAACGTGAACTCCCAACCATTTATGCGCTGGAGAGACCGTTTCTTATTTTGTGCCGAAGCCCTTTTTAAAGCGCAGGCCGAAACGGGTGAAATCAAAGGACATTACTTGAATGCTACTGCAGGTACATGCGAAGAAATGATSAAAAGGGCCRTATTTGCCAGGGAATTGGGAGCTCCTATCRTAATGCATGACTACT?AACGGGGGGATTCACTGCAAATACTACCTTGGCTCATTATTGCCGAGACAACGGCCTACTTCTTCACATCCATCGCGCAATGCATGCAGTTATTGATAGACAGAAGAATCATGGTATGCACYTTCGTGTACTAGCTAAAGCGTTACGTATGTCTGGTGGAGATCATATTCACTCTGGTACCGTAGTAGGTAAACTGGAAGGGGAACGGGACATCACTTTGGGTTTTGTTGATTTACTACGTGATGATTTTATTGAAAAAGACCGAAGTCGCGGTATTTATTTCACTCAAGATTGGGTCTCTTTGCCAGGTGTTCTGCCCGTGGCTTCAGGCGGTATTCATGTTTGGCATATGCCTGCCTTGACCGAGATCTTTGGGGATGATTCCGTACTACAATTCGGCGGAGGAACTTTAGGGCACCCTTGGGGAAATGCACCTGGTGCAGTAGCTAATCGGGTGGCTTTAGAAGCGTGTGTACAAGCTCGGAATGAGGGACGTGATCTTGCTCGTCAGGGTAATGAAATTATTCGTGAAGCTAGCAAATGGAGCCCTGAATTAGCTGCTGCTTGTGAGGTATGGAAGGAGATCAAATTCGAATTCGAAGCAGTGGATACGTTGGAT
	'Mosannona_parva_1325'              ?????????TAAAGAGWACAMMTTGACYYATTATACTCCTGAATATGAAACCAAAGATACTGATATCTTGGCAGCATTCCGAGTAACTCCTCAACCCGGAGTTCCGCCTGAGGAAGCAGGGGCTGCGGTAGCTGCCGAATCTTCTACTGGTACATGGACAACCGTGTGGACCGATGGACTTACCAGCCTTGATCGTTACAAAGGACGATGCTACGGCATCGAGCCCGTTGCTGGGGAGGAAAATCAATATATTGCTTATGTAGCTTACCCTTTAGACCTTTTTGAAGAGGGTTCTGTTACTAATATGTTTACTTCCATTGTAGGTAATGTATTTGGGTTCAAAGCTCTACGAGCTCTACGTCTGGAGGACCTGCGAATTCCTACTTCTTATATCAAGACTTTCCAGGGTCCGCCCCATGGCATCCAAGTTGAGAGAGATAAATTGAACAAGTATGGCCGTCCCCTATTGGGATGTACTATTAAACCAAAATTGGGGTTATCCGCCAAGAACTACGGTAGGGCGGTTTATGAATGTCTCCGCGGTGGACTTGATTTTACCAAGGATGATGAGAACGTGAACTCCCAACCATTTATGCGMTGGAGAGACCGTTTCTTATTTTGTGCCGAAGCCCTTTTTAAAGCGCAGGCCGAAACGGGTGAAATCAAAGGACATTACTTGAATGCTACTGCAGGTACATGCGAAGAAATGATCAAAAGGGCCRTATTTGCCAGGGAATTGGGAGTTCCYATCGTAATGCATGACTACTTAACGGGGGGATTCACTGCAAATACTACCTTGGCTCATTATTGCCGAGACAACGGCCTACTTCTTCACATCCATCGCGCAATGCATGCAGTTATTGATAGACAGAAGAATCATGGTATGCACTTTCGTGTACTAGCTAAAGCGTTACGTATGTCTGGTGGAGATCATATTCAYKCTGGTACCGTAGTAGGTAAACTGGAAGGGGAACGGGACATCACTTTGGGTTTTGTTGATTTACTACGTGATGATTTTATTGAAAAAGACCGAAGTCGCGGTATTTATTTCACTCAAGATTGGGTCTCTTTGCCAGGTGTTCTGCCCGTGGCTTCRGGCGGTATTCATGTTTGGCATATGCCTGCCTTGACCGAGATCTTTGGGGATGATTCCGTACTACAATTCGGCGGRGGAACTTTAGGRCACCCTTGGGGAAATGCACCTGGTGCAGTAGCTAATCGGGTGGCTTTAGAAGCGTGTGTACAAGCTCGGAATGAGGGACGTGATCTTGCTCGTCAGGGTAATGAAATTATTCGTGAAGCTAGCAAATGGAGCCCTGAATTAGCTGCTGCTTGTGAGGTATGGAAGKASATCRAATTSGAATTYGAAGCARTGSATACGTTGGAY
	'Mosannona_raimondii_1324'          AGCTGGTGTTAAAGAGTACAAATTGACTTATTATACTCCTGAATATGAAACCAAAGATACTGATATCTTGGCAGCATTCCGAGTAACTCCTCAACCCGGAGTTCCGCCTGAGGAAGCAGGGGCTGCGGTAGCTGCCGAATCTTCTACTGGTACATGGACAACTGTGTGGACCGATGGACTTACCAGCCTTGATCGTTACAAAGGACGATGCTACGGCATCGAGCCCGTTGCTGGGGAGGAAAATC?ATATATTGCTTATGTAGCTTACCCTTTAGACCTTTTTGAAGAGGGTTCTGTTACTAATATGTTTACTTCCATTGTAGGTAATGTATTTGGGTTCAAAGCTSTACGAGCTCTACGTCTGGAGGACCTGCGAATTCCTACTTCTTATATCAAGACTTTCCAGGGTCCGCCCCATGGCATCCAAGTTGAGAGAGATAAATTGAACAAGTATGGCCGTCCCCTATTGGGATGTACTATTAAACCAAAATTGGGGTTATCCGCCAAGAACTACGGTAGGGCGGTTTATGAATGTCTCCGCGGTGGACTTGATTTTACCAAGGATGATGAGAACGTGAACTCCCAACCATTTATGCGCTGGAGAGACCGTTTCTTATTTTGTGCCGAAGCCCTTTTTAAAGCGCAGGCCGAAACGGGTGAAATCAAAGGACATTACTTGAATGCTACTGCAGGTACATGCGAAGAAATGATSAAAAGGGCCRTATTTGCCAGGGAATTGGGAGYTCCYATCRTAATGCATGACTACKCARMGGGGGGATTCMCTGCAAATACTACCTTGGCTCATTATTGCCGAGACAACGGSCTACTTCTTCACATCCATCGCGCAATGCATGCAGTTATTGATAGACAGAAGAATCATGGTATRCACYTTCGTGTACTAGCTAAAGCGTTACGTATGTCTGGTGGAGATCATATTCACKCTGGTACCGTAGTAGGTAAACTGGAAGGGGAACGGGACATCACTTTGGGTTTTGTTGATTKACTACGTGATGATTTTATTGAAAAAGACCGAAGTCGCGGTATTTATTTCACTCAAGATTGGGTCTCTTTGCCAGGTGTTCTGCCCGTGGCTTCAGGCGGTATTCATGTTTGGCATATGCCTGCCTTGACCGAGATCTTTGGGGATGATTCCGTACTACAATTCGGYGGRGGAACTTTAGGGCACCCTTGGGGAAATGCACCTGGTGCAGTAGCTAATCGGGTGGCTTTAGAAGCGTGTGTACAAGCTCGGAATGAGGGACGTGATCTTGCTCGTCAGGGTAATGAAATTATTCGTGAAGCTAGCAAATGGAGCCCTGAATTAGCTGCTGCTTGTGAGGTATGGAAGGAGATCAAATTCGAATTYGAAGCAGTGGATACGTTGGAT
	'Mosannona_vasquezii_0313'          AGCTGGTGTTAAAGAGTACAAATTGACTTATTATACTCCTGAATATGAAACCAAAGATACTGATATCTTGGCAGCATTCCGAGTAACTCCTCAACCCGGAGTTCCGCCTGAGGAAGCAGGGGCTGCGGTAGCTGCCGAATCTTCTACTGGTACATGGACAACTGTGTGGACCGATGGACTTACCAGCCTTGATCGTTACAAAGGACGATGCTACGGCATCGAGCCCGTTGCTGGGGAGGAAAATCAATATATTGCTTATGTAGCTTACCCTTTAGACCTTTTTGAAGAGGGTTCTGTTACTAATATGTTTACTTCCATTGTAGGTAATGTATTTGGGTTCAAAGCTCTACGAGCTCTACGTCTGGAGGACCTGCGAATTCCTACTTCTTATATCAAGACTTTCCAGGGTCCGCCCCATGGCATCCAAGTTGAGAGAGATAAATTGAACAAGTATGGCCGTCCCCTATTGGGATGTACTATTAAACCAAAATTGGGGTTATCCGCCAAGAACTACGGTAGGGCGGTTTATGAATGTCTCCGCGGTGGACTTGATTTTACCAAGGATGATGAGAACGTGAACTCCCAACCATTTATGCGCTGGAGAGACCGTTTCTTATTTTGTGCCGAAGCCCTTTTTAAAGCGCAGGCCGAAACGGGTGAAATCAAAGGACATTACTTGAATGCTACTGCAGGTACATGCGAAGAAATGATGAAAAGGGCCATATTTGCCAGGGAATTGGGAGCTCCTATCGTAATGCATGACTACTTAACGGGGGGATTCACTGCAAATACTACCTTGGCTCATTATTGCCGAGACAACGGCCTACTTCTTCACATCCATCGCGCAATGCATGCAGTTATTGATAGACAGAAGAATCATGGTATGCACTTTCGTGTACTAGCTAAAGCGTTACGTATGTCTGGTGGAGATCATATTCACGCTGGTACCGTAGTAGGTAAACTGGAAGGGGAACGGGACATCACTTTGGGTTTTGTTGATTTACTACGTGATGATTTTATTGAAAAAGACCGAAGTCGCGGTATTTATTTCACTCAAGATTGGGTCTCTTTGCCAGGTGTTCTGCCCGTGGCTTCAGGCGGTATTCATGTTTGGCATATGCCTGCCTTGACCGAGATCTTTGGGGATGATTCCGTACTACAATTCGGCGGGGGAACTTTAGGGCACCCTTGGGGAAATGCACCTGGTGCAGTAGCTAATCGGGTGGCTTTAGAAGCGTGTGTACAAGCTCGGAATGAGGGACGTGATCTTGCTCGTCAGGGTAATGAAATTATTCGTGAAGCTAGCAAATGGAGCCCTGAATTAGCTGCTGCTTGTGAGGTATGGAAGGAGATCAAATTCGAATTCGAAGCAGTGGATACGTTGGAT
	'Mosannona_xanthochlora'            ???????????????????????????????????????????????????????????????????????????????????????????????????????????????????????????????????????????????????????????????????????????????????????????????????????????????????????????????????????????????????????????????????????????????????????????????????????????????????????????????????????????????????????????????????????????????????????????????????????????????????????????????????????????????????????????????????????????????????????????????????????????????????????????????????????????????????????????????????????????????????????????????????????????????????????????????????????????????????????????????????????????????????????????????????????????????????????????????????????????????????????????????????????????????????????????????????????????????????????????????????????????????????????????????????????????????????????????????????????????????????????????????????????????????????????????????????????????????????????????????????????????????????????????????????????????????????????????????????????????????????????????????????????????????????????????????????????????????????????????????????????????????????????????????????????????????????????????????????????????????????????????????????????????????????????????????????????????????????????????????????????????????????????????????????????????????????????????????????????????????????????????????????????????


	'Cremastosperma_brevipes_0601'      GTGTCACATATACTAATACCTCACCCCGTCCATCTGGAAATCTTGGTTCAAATACTTCACTCTTGGATACAAGATGCCCCCTCTTTGCATTTATTGCGATTCTTTCTCCACGATTATCAGAATTCGAATAGTCTCAATGCTCCAAAGAAATCCATTTCTCTTTGTTCAAAAGAGAATCGAAGATTTTTCTTGTTCATATATAATTTTCATGTATATGAATGTGAATCGGTATTTGTTTTTCTCCGTAAACAATCTGATCATTTACGATCAACATCCTTTGGAACTGTTCTTGAGCGAACACATTTTTATGGAAAAATAGAACTACTTGTAGTAGTGCTTCGTAATGATTTTCATAAGACCCTATGGTTGTTCAAAGACCCTTTTATGCATTATGTCAGATATCAAGGAAAATCCATTCTGGCTTCAAAGGGGACTCATCTTCGTATGAAGAAATGGAAATCTTACCTTGTCCGTTTTTGGCAATCTCATTTTTACTTGTGGTCTCAACCGGACAGGATCCATATAAACCAATTATACAATCATTCTTTCTATTTTCTGGGCTATCTTTCAAGTGTACGACGAAATCCTTCGGTGGTAAGGAGTCAAATGTTAGAGAATTCATTTCTAATAGAGACTTCTAGAAAGAAATTTGAGACCCTAATTCCAATTATTCCTCTGATTGGATCATTGGCTAAAGCGAAATTTTGTAACGTATCAGGGCACCCTATTAGTAAGCCGGCCCGGGCCGATTCGTCCGATTCTGATATTATCAATCGATTTGGGCGGATATACAGAAATCTTTCTCATTATCACAGTGGATCTTCAAAAAAAGGTATGGAAACCTACTAAGTGAGAACTTCCAAATTCAGAGAAACCCTGGAATTAAAAATGGGCAATCCTGAGCCAAATCCTGTGTTCAGAAAACAA-----GGTTCAGAAAGCGAGAATCAATAACAGAAAAA-GGATAGGTGCAGAGACTCAACGGAAGCTGTTCTAACAAATAGAGTTGACTGCATTGGTAGGGGAATTCTTTCCTTCTACCCAAACGACAGAAAGGATGACCTTGTATACGTACGTATACATACTGAAACATCAAACGATTAATCACGACTCGAATCAGTATTTTTTTATATGAAAAATTTCAGAATAGAAGGATTGTGAATTGATTCCGAGTTGAAGGAAGAATCGAATATTCAGAGATCAAATCATTCATTCCCGAGTCTAATAGATCTTTTGAAGAACTGATTAATCGGACGAGAATAAAGATAGAGTCCCATTCTACATGTCAATACAGACAACAATGAAATTTATAGTAAGAGGAAAATCCGTCGACTTTAAAAATCGTGAGGGTTCAAGTCCCTCTATCCCCAAT-AAAaAAGGCCC
	'Ephedranthus_parviflorus_0031'     GTGTCACATATACTAATACCTCACCCCGTCCATCTGGAAATCTTGGTTCAAATACTTCACTCTTGGATACAAGATGCTCCCTCTTTGCATTTATTGCGATTCTTTCTCCACGACTATCAGAATTCGAATAGTCTCAATGCTCCAAAGAAATCCATTTCTCTTTGTTCAAAAGAGAATCGAAGATTCTTCTTGTTCATATATAATTTTCATGTATATGAATGTGAATCGGTATTTGTGTTTCTCCGTAAACAGTCTGATCATTTACGATCAACATCCTTTGGAACTGTTCTTGAGCGAACACATTTTTTTGGAAAAATAGAACATCTTGTAGTAGTGCTTCGTAATGATTTTCATAAGACCCTATGGTTGTTCAAGGACCCTTTTATGCATTATGTCAGATATCAAGGAAAATCTATTCTGGCTTCAAAGGGGACTCATCTTCGTATGAAGAAATGGAAATCTTACCTTGTCCGTTTTTGGCAATCTCGTTTTTACTTGTGGTCTCAACCGRACAGGATCCATATAAACCAATTATACAATCATTCTTTCTATTTTCTGGGCTATCTTTCAAGTGTACGACGAAATCCTTCGGTGGTAAGGAGTCAAATGTTAGAGAATTCATTTCTAATAGAAACTTCTATAAAGAAATTTGAGACCCTAATGCCAATTATTCCTCTGATTGGATCGTTGGCTAAAGCGAAATTTTGTAACGTATCAGGGCACCCTATTAGTAAGCCGGCCCGGGCCGATTCGTCCGATTCTGATATTATCAATCGATTTGGGCGGATATACAGAAATCTTTCTCATTATCACAGTGGGTCCTCAAAAAAA???????????CTACTAAGTGAGAACTTCCAAATTCAGAGAAACCCTGGAATTAAAAATGGGCAATCCTGAGCCAAATCCTGTGTTCAGAAAACAA-----GGTTCATAAAGCGAGAATCAAAAACAGAAAAAAGGATAGGTGCAGAGACTCAATGGAAGCTGTTCTAACAAATAGAGTTGACTGGATTGGTAGGGGAATTCTTTCCTTCTATCCAAACGACAGAAAGGATGACCTTGTATACGTACGTATACATACTGAAACATCAAACGATTAATCACGACTCGAATCAGTATTTTTTTATATGAAAAATTTCAGAATAGAAGGATTGTGAATTGATTCCAAGTTGAAGGAAGAATCGAATATTCAGAGATCAAATCATTCATTCCCGAGTCTAATAGATCTTTTGAAGAACTGATTAATCGGACGAGAATAAAGATAGAGTCCCATTCTACATGTC???????????????????????????????????????????????????????????????????????????????????????????????CC
	'Malmea_dielsiana_0260'             GTGTCGCATATACTAATACCTCACCCCGTCCATCTGGAAATCTTGGTTCAAATACTTCACTCTTGGATACAAGATGCTCCCTCTTTGCATTTATTGCGATTCTTTCTCCACGACTATCAGAATTCGAATAGTCTCAATGCTCCAAAGAAATCCATTTCCCTTTGTTCGAAAGAGAATCGAAGATTCTTCTTGTTCATATATAATTTTCATGTATATGAATGTGAATCGGTATTTGTTTTTCTCCGTAAACAATCCGATCATTTGCGATCAACATCCTTTGGAACTGTTCTTGAGCGAACACATTTTTATGGAAAAATAGAACATCTTGTAGTAGTGCTTCGTAATGATTTTCATAAGACTCTGTGGTTGTTCAAGGACCCTTTTATGCATTATGTCAGATATCAAGGAAAATCCATTCTGGCTTCAAAGGGGACTCATCTTCGTATGAAGAAATGGAAATCTTACCTTGTCTGTTTTTGGCAATCTCATTTTTACTTGTGGTCTCAACCGGACAGGATCCATATAAACCAATTATACAATAATTCTTTCTATTTTCTGGGCTATCTTTCAAGTGTACGACGAAATCTTTCGGTGGTGAGGAGTCAAATGTTAGAGAATTCATTTTTAATAGAGACTTCTATAAAGAAATTCGAGACCCTAATTCCAATTATTCCTCTGATTGGATCGTTGGCTAAAGCGAAATTTTGTAACGTATCAGGGCACCCTATTAGTAAGCCGGCCCGGGCCGATTCGTCCGATTCTGATATTATCAATCGATTTGGGCGGATATACAGAAATCTTTCTCATTATCACAGTGGATCCTCAAAAAAAGGTATGGAAACCTACTAAGTGAGAACTTCCAAATTCAGAGAAACCCTGGAATTAAAAATGGGCAATCCTGAGCCAAATCCTGTGTTCAGAAAACAA-----GGTTCAGAAAGCGAGAATCAAAAACAGAAAAA-GGATAGGTGCAGAGACTCAATGGAAGCTGTTCTAACAAATAGAGTTGACTGCATCGGTAGGGGAATTCTTTCCTTCTATCCAAACGACAGAAAGGATGACCTTGTATACGTTCGTATACATACTGAAACATCAAACGATTAATCACGACTCGAATCAGTATTTTTTTATATGAAAAATTTCAGAATAGAAGGATTGTGAATTGATTCCAAGTTGAAGGAAGAATCGAATACTCAGAGATCAAATCATTCATTCCCGAGTCTAATAGTTCTTTTGAAGAACTGATTAATCGGACGAGAATAAAGATAGAGTCC-ATTCTACATGTCAATACAGACAACAATGAAATTTATAGTAAGAGGAAAATCCGTCGACTTTAAAAATCGTGCTGGTTCAAGTCCCTCTATCCCCAAT--AAAAAGGCCC
	'Klarobelia_stipitata_0253'         GTGTCACATATACTAATACCTTACCCCGTCCATCTGGAAATCTTGGTTCAAATACTTCACTCTTGGATACAAGATGCTCCCTCTTTGCATTTATTGCGATTCTTTCTCCACGACTATCAGAATTCGAATAGTCTCAATGCTCCAAAGAAATCCATTTCCCTTTGTTCAAAAGAGAATCGAAGATTCTTCTTGTTCATATATAATTTTCATGTATATGAATGTGAATCGGTATTTGTTTTTCTCCGTAAACAATCTGATCATTTACGATCAACATCCTTTGGAACTGTTCTTGAGCGAACACATTTTTATGGAAAAATAGAACATCTTGTAGTAGTGCTTCGTAATGATTTTCATAAGACCCTATGGTTGTTCAAGGACCCTTTTATGCATTATGTCAGATATCAAGGAAAATCTATTCTGGCTTCAAAGGGGACTCATCTTCGTATGAAGAAATGGAAATCTTACCTTGTCCGTTTTTGGCAATCTCATTTTTACTTGTGGTCTCAACCGGACAGGATCCATATAAACCAATTATACAATCATTCTTTCTATTTTCTGGGCTATCTTTCAAGTGTACGACGAAATCCTTCGGTGGTAAGGAGTCAAATGTTAGAAAATTCATTTCTAATAGAAACTTCTATAAAGAAATTTGAGACCCTAATGCCAATTATTCCTCTGATTGGATCATTGGCTAAAGCGAAATTTTGTAACGTATCAGGGCACCCTATTAGTAAGCCGGCCCGGGCCGATTCGTCCGATTCTGATATTATCAATCGATTTGGGCGGATATACAGAAATCTTTCTCATTATCACAGTGGGTCCTCAAAAAAAGGTATGGAAACCTACTAAGTGAGAACTTCCAAATTCAGAGAAACCCTGGAATTAAAAAAGGGCAATCCTGAGCCAAATCCTGTGTTCAGAAAACAA-----GGTTCAGAAAGCGAGAATCAAAAACAGAAAAA-GGATAGGTGCAGAGACTCAATGGAAGCTGTTCTAACAAATAGAGTTGACTGGATTGGTAGGGGAATTCTTTCCTTCTATCCAAACGACAGAAAGGGTGACCTTGTATACGTACGTATACATACTGAAACATCAAACGATTAATCACGACTCGAATCAGTATTTTTTTATATGAAAAATTTCAGAATAGAAGGATTGTGAATTGATTCCAAGTTGAAGGAAGAATCGAATATTCAGAGATCAAATCATTCATTCCCGAGTCTAATAGATCTTTTGAAGAACTGATTAATCGGACGAGAATAAAGATAGAGTCCCATTCTACATGTCAATACAGACAATAATGAAATTTATAGTAAGAGGAAAATCCGTCGACTTTAAAAATCGTGAGGGTTCAAGTCCCTCTATCCCCAAT-AAAAAAGGCCC
	'Oxandra_macrophylla_0300'          GTGTCACATATACTAATACCTCACCCCGTCCATCTGGAAATCTTGGTTCAAATACTTCACTCTTGGATACAAGATGCTCCCTCTTTGCATTTATTGCGATTCTTTCTCCACGACTATCAGAATTCGAATAGTCTCAATGCTCCAAAGAAATCCATTTCCCTTTGTTCAAAAGAGAATCGAAGATTCTTCTTGTTCATATATAATTTTCATGTATATGAATGGGAATCGGTATTTGTTTTTCTACGTAAACAATCTGATCATTTACGATCAACATCCTTTGGAACTGTTCTTGAGCGAACACATTTTTATGGAAAAATGGAACATCTTGTAGTAGTGCTTCGTAATGATTTTAATAAGACCCTATGGTTGTTCAAGGACCCTTTTATGCATTATGTCAGATATCAAGGAAAATCTATTCTGGCTTCAAAGGGGACTCATCTTCGTATGAAGAAATGGAAATCTTACCTTGTCCGTTTTTGGCAATCTCATTTTTACTTGTGGTCTCAACCGGACAGGATCCATATAAACCAATTATACAATCATTCTTTCTATTTTCTGGGCTATCTTTCAAGTGTACGACGAAATCCTTCGGTGGTAAGGAGTCAAATGTTAGAGAATTCATTTCTAATAGAAACTTCTATAAAGAAATTTGAGACCCTAGTGCCAATTATTCCTCTGATTGGATCATTGGCTAAAGCGAAATTTTGTAACGTATCAGGGCACCCTATTAGTAAGCCGGCCCGGGCCGATTCGTCCGATTCTGATATTATCAATCGATTTGGGCGGATATACAGAAATCTTTCTCATTATCACAGTGGGTCCTCAAAAAAAGCTATGGAAACCTACTAAGTGAGAACTTCCAAATTCAGAGAAACCCTGGAATTAAAAATGGGCAATCCTGAGCCAAATCCTGTGTTCAGAAAACAA-----GGTTCAGAAAGCGAGAATCAAAAACAGAAAAA-GGATAGGTGCAGAGACTCAATGGAAGCTGTTCTAACAAATAGAGTTGACTGGATTGGTAGGGGAATTCTTTCCTTCTATCCAAACGACAGAAAGGATGACCTTGTATACGTACGTATACATACTGAAACATCAAACGATTAATCACGACTCGAATCAGTATTTTTTTATATGAAAAATTTCAGAATAGAAGGATTGTGAATTGATTCCAAGTTGAAGGAAGAATCGAATATTCAGAGATCAAATCATTCATTCCCGAGTCTAATAGATCTTTTGAAGAACTGATTAATCGGACGAGAATAAAGATAGAGTCCCATTCTACATGTCAATACAGACAATAATGAAATTTATAGTAAGAGGAAAATCCGTCGACTTTAAAAATCGTGAGGG?????GTCCCTCTAT???????????????????
	'Oxandra_venezuelana_0258'          GTGTCACATATACTAATACCTCACCCCGTCCATCTGGAAATCTTGGTTCAAATACTTCACTCTTGGATACAAGATGCTCCCTCTTTGCATTTATTGCGATTCTTTCTCCACGACTATCAGAATTCGAATAGTCTCAATGCTCCAAAGAAATCCATTTCCCTTTGTTCAAAAGAGAATCGAAGATTCTTCTTGTTCATATATAATTTTCATGTATATGAATGTGAATCGGTATTTGTTTTTCTCCGTAAACAATCTGATCATTTACGATCAACATCCTTTGGAACTGTTCTTGAGCGAACACATTTTTATGGAAAAATAGAACATCTTGTAGTAGTGCTTCGTAATGATTTTCATAAGACCCTATGGTTGTTCAAGGACCCTTTTATGCATTATGTCAGATATCAAGGAAAATCTATTCTGGCTTCAAAGGGGACTCATCTTCATATGAAGAAATGGAAATCTTACCTTGTCCGTTTTTGGCAATCTCATTTTTACTTGTGGTCTCAACCGGACAGGATCCATATAAACCAATTATACAATCAGTCTTTCTATTTTCTGGGCTATCTTTCAAGTGTACGACGAAATCCTTCGGTGGTAAGGAGTCAAATGTTAGAGAATTCATTTCTAATAGAAACTTCTATAAAGAAATTTGAGACCCTAATGCCAATTATTCCTCTGATTGGATCATTGGCTAAAGCGAAATTTTGTAACGTATCGGGGCACCCTATTAGTAAGCCGGCCCGGGCCGATTCGTCCGATTCTGATATTATCAATCGATTTGGGCGGATATACAGAAATCTTTCTCATTATCACAGTGGGTCCTCAAA????GGTATGGAAACCTACTAAGTGAGAACTTCCAAATTCAGAGAAACCCTGGAATTAAAAATGGGCAATCCTGAGCCAAATCCTGTGTTCAGAAAACAAGACAAGGTTCAGAAAGCGAGAATCAAAAACAGAAAAA-GGATAGGTGCAGAGACTCAATGGAAGCTGTTCTAACAAATAGAGTTGACTAGATTGGTAGGGGAATTCTTTCTTTCTATCCAAACGACAGAAAGGATGACCTTGTATACGTACGTATACATACTGAAACATCAAACGATTAATCACGACTCGAATCAGTATTTTTTTATATGAAAAATTTCAGAATAGAAGGATTGTGAATTGATTCCAAGTTGAAGGAAGAATCGAATATTCAGAGATCAAATCATTCATTCCCGAGTCTAATAGATCTTTTGAAGAACTGATTAATCGGACGAGAATAAAGATAGAGTCCCATTCTACATGTCAATACAGAC????????????????????????????????????????????????????????????????????????????????????????
	'Pseudomalmea_diclina_0305'         GTGTCACATATACTAATACCTTACCCCGTCCATCTGGAAATCTTGGTTCAAATACTTCACTCTTGGATACAAGATGCTCCCTCTTTGCATTTATTGCGATTCTTTCTCCACGACTATCAGAATTCGAATAGTCTCAATGCTCCAAAGAAATCCATTTCCCTTTGTTCAAAAGAGAATCGAAGATTCTTCTTGTTTATATATAATTTTCATGTATATGAATGTGAATCGGTATTTGTTTTTCTCCGTAAACAATCTGATCATTTACGATCAACATCCTTTGGAACTGTTCTTGAGCGAACACATTTTTATGGAAAAATAGAACATCTTGTAGTAGTGCTTCGTAATGATTTTCATAAGACCCTATGGTTGTTCAAGGACCCTTTTATGCATTATGTCAGATATCAAGGAAAATCTATTCTGGCTTCAAAGGGGACTCATCTTCGTATGAAGAAATGGAAATCTTACCTTGTCCGTTTTTGGCAATCTCATTTTTACTTGTGGTCTCAACCGGACAGGATCCATATAAACCAATTATACAATCATTCTTTCTATTTTCTGGGCTATCTTTCAAGTGTACGACGAAATCCTTCGGTGGTAAGGAGTCAAATGTTAGAGAATTCATTTCTAATAGAAACTTCTATAAAGAAATTTGAGACCCTAATGCCAATTATTCCTCTGATTGGATCATTGGCTAAAGCGAAATTTTGTAACGTATCAGGGCACCCTATTAGTAAGCCGGCCCGGGCCGATTCGTCCGATTCTGATATTATCAATCGATTTGGGCGGATATACAGAAATCTTTCTCATTATCACAGTGGGTCCTCAAAAAAAGGTATGGAAACCTACTAAGTGAGAACTTCCAAATTCAGAGAAACCCTGGAATTAAAAATGGGCAATCCTGAGCCAAATCCTGTGTTCATAAAACAA-----GGTTCAGAACGCGAGAATCAAAAACAGAAAAA-GGATAGGTGCAGAGACTCAATGGAAGCTGTTCTAACAAATAGAGTTGACTGGATTGGTAGGGGAACTCTTTCCTTCTATCCAAACGACAGAAAGGATGACCTTGTATACGTACGTATACATACTGAAACATCAAACGATTAATCACGACTCGAATCAGTATTTTTTTATATGAAAAATTTCAGAATAGAAGGATTGTGAATTGATTCCAAGTTGAAGGAAGAATCGAATATTCAGAGATCAAATCATTCATTCCCGAATCTAATAGATCTTTTGAAGAACTGATTAATCGGACGAGAATAAAGATAGAGTCCCATTCTACATGTCAATACAGACAATAATGAAATTTATAGTAAGAGGAAAATCCGTCGACTTTAAAAATCGTGAGGGTTCAAGTCCCTCTATCCCCAAT-AAAAAAGGCCC
	'Mosannona_sp_0226'                 GTGTCACATATACTAATACCTCACCCCGTCCATCTGGAAATCTTGGTTCAAATACTTCACTCTTGGATACAAGATGCTCCCTCTTTGCATTTATTGCGATTCTTTCTTCACGACTATCAGAATTCGAATAGTCTCAACGCTCCAAAGAAATCCATTTCCCTTTGTTCAAAAGAGAATCGAAGATTCTTCTTGTTCATATATAATTTTCATGTATATGAATGCGAATCGGTATTTGTTTTTCTCCGTAAACAATCTGATCATTTACGATCAACATCCTTTGGAACTGTTCTTGAGCGAACACATTTTTATGGAAAAATAGAACATCTTGTAGTAGTGCTTCGTAATGATTTTCATAAGACCCTATGGTTGTTCAAGGACCCTTTTATGCATTATGTCAGATATCAAGGAAAATCTATTCTGGCTTCAAAGGGGACTCATCTTCGTATGAAGAAATGGAAATCTTACTTTGTCCGTTTTTGGCAATCTCATTTTTACTTGTGGTCTCAACCGGACAGGATCCATATCAACCAATTATACAATCATTCTTTCTATTTTCTGGGCTATCTTTCAAGTGTACGACGAAATCCTTCGGTGGTAAGGAGTCAAATGTTAGAGAATTCATTTCTAATAGAGACTTCTATAAGGAAATTTGAGACCCTAATGCCAATTATTCCTCTGATTGGATCATTGGCTAAAGCGAAATTTTGTAACGTATCAGGGCACCCTATTAGTAAGCCGGCCCGGGCCGATTTGTCCGATTCTGATATTATCAATCGATTTGGGCGGATATACAGAAATCTTTCTCATTATCACAGTGGGTCCTCAAAAAAAGGTATGGAAACCTACTAAGTGAGAACTTCCAAATTCAGAGAAACCCTGGAATTAAAAATGGGCAATCCTGAGCCAAATCCTGTGTTCAGAAAACAA-----GGTTCAGAAAGCGAGAATCAAAAACAGAAAAA-GGATAGGTGCAGAGACTCAATGGAAGCTGTTCTAACAAATAGAGTTGACTGGATTGGTAGGGGAATTCTTTCCTTCTATACAAACGACAGAAAGGATGACCTTGTATATGTACGTATACATACTGAAACATCAAACGATTAATCACGACTCGAATCAGTATTTTTTGATATGAAAAATTTCAGAATAGAAGGATTGTGAATTGATTCCAAGTTGAAGGAAGAATCGAATATTCAGGGATCAAATCATTCATTCCCGAGTCTAATAGATCTTTTGAAGATCTGATTAATCGGACGAGAATAAAGATAGAGTCCCATTCTACATGTCAATACAGACAATAATGAAATTTATAGTAAGAGGAAAATCCGTCGACTTTAAAAATCGTGAGGGTTCAAG?CCCTTTATCCCCAATAAAAAAAGG?CC
	'Mosannona_costaricensis_0237'      GTGTCACATATACTAATACCTCACCCCGTCCATCTGGAAATCTTGGTTCAAATACTTCACTCTTGGATACAAGATGCTCCCTCTTTGCATTTATTGCGATTCTTTCTTCACGACTATCAGAATTCGAATAGTCTCAACGCTCCAAAGAAATCCATTTCCCTTTGTTCAAAAGAGAATCGAAGATTCTTCTTGTTCATATATAATTTTCATGTATATGAATGCGAATCGGTATTTGTTTTTCTCCGTAAACAATCTGATCATTTACGATCAACATCCTTTGGAACTGTTCTTGAGCGAACACATTTTTATGGAAAAATAGAACATCTTGTAGTAGTGCTTCGTAATGATTTTCATAAGACCCTATGGTTGTTCAAGGACCCTTTTATGCATTATGTCAGATATCAAGGAAAATCTATTCTGGCTTCAAAGGGGACTCATCTTCGTATGAAGAAATGGAAATCTTACTTTGTCCGTTTTTGGCAATCTCATTTTTACTTGTGGTCTCAACCGGACAGGATCCATATCAACCAATTATACAATCATTCTTTCTATTTTCTGGGCTATCTTTCAAGTGTACGACGAAATCCTTCGGTGGTAAGGAGTCAAATGTTAGAGAATTCATTTCTAATAGAGACTTCTATAAGGAAATTTGAGACCCTAATGCCAATTATTCCTCTGATTGGATCATTGGCTAAAGCGAAATTTTGTAACGTATCAGGGCACCCTATTAGTAAGCCGGCCCGGGCCGATTTGTCCGATTCTGATATTATCAATCGATTTGGGCGGATATACAGAAATCTTTCTCATTATCACAGTGGGTCCTCAAAAAAAGGTATGGAACCCTACTAAGTGAGAACTTCCAAATTCAGAGAAACCCTGGAATTAAAAATGGGCAATCCTGAGCCAAATCCTGTGTTCAGAAAACAA-----GGTTCAGAAAGCGAGAATCAAAAACAGAAAAA-GGATAGGTGCAGAGACTCAATGGAAGCTGTTCTAACAAATAGAGTTGACTGGATTGGTAGGGGAATTCTTTCCTTCTATACAAACGACAGAAAGGATGACCTTGTATATGTACGTATACATACTGAAACATCAAACGATTAATCACGACTCGAATCAGTATTTTTTGATATGAAAAATTTCAGAATAGAAGGATTGTGAATTGATTCCAAGTTGAAGGAAGAATCGAATATTCAGGGATCAAATCATTCATTCCCGAGTCTAATAGATCTTTTGAAGATCTGATTAATCGGACGAGAATAAAGATAGAGTCCCATTCTACATGTCAATACAGACAATAATGAAATTTATAGTAAGAGGAAAATCCGTCGACTTTAAAAATCGTGAGGGTTCAAGTCCCTCTATCCCCA??????????????
	'Mosannona_costaricensis_0238'      GTGTCACATATACTAATACCTCACCCCGTCCATCTGGAAATCTTGGTTCAAATACTTCACTCTTGGATACAAGATGCTCCCTCTTTGCATTTATTGCGATTCTTTCTTCACGACTATCAGAATTCGAATAGTCTCAACGCTCCAAAGAAATCCATTTCCCTTTGTTCAAAAGAGAATCGAAGATTCTTCTTGTTCATATATAATTTTCATGTATATGAATGCGAATCGGTATTTGTTTTTCTCCGTAAACAATCTGATCATTTACGATCAACATCCTTTGGAACTGTTCTTGAGCGAACACATTTTTATGGAAAAATAGAACATCTTGTAGTAGTGCTTCGTAATGATTTTCATAAGACCCTATGGTTGTTCAAGGACCCTTTTATGCATTATGTCAGATATCAAGGAAAATCTATTCTGGCTTCAAAGGGGACTCATCTTCGTATGAAGAAATGGAAATCTTACTTTGTCCGTTTTTGGCAATCTCATTTTTACTTGTGGTCTCAACCGGACAGGATCCATATCAACCAATTATACAATCATTCTTTCTATTTTCTGGGCTATCTTTCAAGTGTACGACGAAATCCTTCGGTGGTAAGGAGTCAAATGTTAGAGAATTCATTTCTAATAGAGACTTCTATAAGGAAATTTGAGACCCTAATGCCAATTATTCCTCTGATTGGATCATTGGCTAAAGCGAAATTTTGTAACGTATCAGGGCACCCTATTAGTAAGCCGGCCCGGGCCGATTTGTCCGATTCTGATATTATCAATCGATTTGGGCGGATATACAGAAATCTTTCTCATTATCACAGTGGGTCCTCAAAAAAAGGTATGGAAACCTACTAAGTGAGAACTTCCAAATTCAGAGAAACCCTGGAATTAAAAATGGGCAATCCTGAGCCAAATCCTGTGTTCAGAAAACAA-----GGTTCAGAAAGCGAGAATCAAAAACAGAAAAA-GGATAGGTGCAGAGACTCAATGGAAGCTGTTCTAACAAATAGAGTTGACTGGATTGGTAGGGGAATTCTTTCCTTCTATACAAACGACAGAAAGGATGACCTTGTATATGTACGTATACATACTGAAACATCAAACGATTAATCACGACTCGAATCAGTATTTTTTGATATGAAAAATTTCAGAATAGAAGGATTGTGAATTGATTCCAAGTTGAAGGAAGAATCGAATATTCAGGGATCAAATCATTCATTCCCGAGTCTAATAGATCTTTTGAAGATCTGATTAATCGGACGAGAATAAAGATAGAGTCCCATTCTACATGTCAATACAGACAATAATGAAATTTATAGTAAGAGGAAAATCCGTCGACTTTAAAAATCGTGAGGGTTCAAGTCCCTCTATCCCCAAT????????????
	'Mosannona_depressa_0489'           GTGTCACATATACTAATACCTCACCCCGTCCATCTGGAAATCTTGGTTCAAATACTTCACTCTTGGATACAAGATGCTCCCTCTTTGCATTTATTGCGATTCTTTCTTCACGACTATCAGAATTCGAATAGTCTCAACGTTCCAAAGAAATCCATTTCCCTTTGTTCAAAAGAGAATCGAAGATTCTTCTTGTTCATATATAATTTTCATGTATATGAATGCGAATCGGTATTTGTTTTTCTCCGTAAACAATCTGATCATTTACGATCAACATCCTTTGGAACTGTTCTTGAGCGAACACATTTTTATGGAAAAATCGAACATCTTGTAGTAGTGCTTCGTAATGATTTTCATAAGACCCTATGGTTGTTCAAGGACCCTTTTATGCATTATGTCAGATATCAAGGAAAATCTATTCTGGCTTCAAAGGGGACTCATCTTCGTATGAAGAAATGGAAATCTTACTTTGTCCGTTTTTGGCAATCTCATTTTTACTTGTGGTCTCAACCGGACAGGATCCATATAAACCAATTATACAATCATTCTTTCTATTTTCTGGGCTATCTTTCAAGTGTACGACGAAATCCTTCGGTGGTAAGGAGTCAAATGTTAGAGAATTCATTTCTAATAGAGACTTCTATAAGGAAATTTGAGACCCTAATGCCAATTATTCCTCTGATTGGATCATTGGCTAAAGCGAAATTTTGTAACGTATCAGGGCACCCTATTAGTAAGCCGGCCCGGGCCGATTTGTCCGATTCTGATATTATCAATCGATTTGGGCGGATATACAGAAATCTTTCTCATTATCACAGTGGGTCCTCAAAAAAAGGTATGGAAACCTACTAAGTGAGAACTTCCAAATTCAGAGAAACCCTGGAATTAAAAATGGGCAATCCTGAGCCAAATCCTGTGTTCAGAAAACAA-----GGTTCAGAAAGCGAGAATCAAAAAAAGAAAAA-GGATAGGTGCAGAGACTCAACGGAAGCTGTTCTAACAAATAGAGTTGACTGGATTGGTAGGGGAATTCTTTCCTTCTATACAAACGACAGAAAGGATGACCTTGTATACGTACGTATACATACTGAAACATCAAACGATTAATCACGACTCGAATCAGTATTTTTTTATATGAAAAATTTCAGAATAGAAGGATTGTGAATTGATTCCAAGTTGAAGGAAGAATCGAATATTCAGAGATCAAATCATTCATTCCCGAGTCTAATAGATCTTTTGAAGATCTGATTAATCGGACGAGAATAAAGATAGAGTCCCATTCTACATGTCAATACAGACAATAATGAAATTTATAGTAAGAGGAAAATCCGTCGACTTTCAAAATCCTGAGGGTTCAAGTCCCTCTATCCCCAAT-AAAAAA-GCCC
	'Mosannona_depressa_abscondita_1322' GTGTCACATATACTAATACCTCACCCCGTCCATCTGGAAATCTTGGTTCAAATACTTCACTCTTGGAWACAAGATGCTCCCTCTTTGCATTTATTGCGATTCTTTCTTCACGACTATCAGAATTCGAATAGTCTCAACGTTCCAAAGAAATCCATTTCCCTTTGTTCAAAAGAGAATCGAAGATTCTTCTTGTTCATATATAATTTTCATGTATATGAATGCGAATCGGTATTTGTTTTTCTCCGTAAACAaTCTGATCATTTACGATCAMCATCCTTTGGAACTGTTCTTGAGCGAACACATTTTTATGGAAAAATCGAACATCTTGTAGTAGTGCTTCGTAATGATTTTCATAAGACCCTATGGTTGTTCAAGGACCCTTTTATGCATTATGTCAGATATCAGGGAAAATCTATTCTGGCTTCAAAGGGGACTCATCTTCGTATGAAGAAATGGAAATCTTACTTTGTTCCGTTTTGGCAATCTCATTTTTACTTGTGGTCTCAACCGGACAGGATCCATATAAACCAATTATACAATCATTCTTTCTATTTTCTGGGCTATCTTTCAAGTGTACGACGAAATCCTTCGGTGGTAAGGAGTCAAATGTTAGAGAATTCATTTCTAATAGAGACTTCTATAAGGAAATTTGAGACCCTAATGCCAATTATTCCTCTGATTGGATCATTGGCTAAAGCGAAATTTTGTAACGTATCAGGGCACCCTATTAGTAAGCCGGCCCGGGCCGATTTGTCCGATTCTGATATTATCAATCGATTTGGGCGGATATACAGAAATCTTTCTCATTATCACAGTGG-TCCTC???????GGTATGGAAACCTACTAAGTGAGAACTTCC?AATTCAGAGAAACCCTGGAATTAAAAATGGGCAATCCTGAGCCAAATCCTGTGTTCAGAAAACAA-----GGTTCAGAAAGCGAGAATCAAAAACAGAAAAA-GGATAGGTGCAGAGACTCAACGGAAGCTGTTCTAACAAATAGAGTTGACTGGATTGGTAGGGGAATTCTTTCCTTCTATACAAACGACAGAAAGGATGACCTTGTATACGTACGTATACATACTGAAACATCAAACGATTAATCACGACTCGAATCAGTATTTTTTTATATGAAAAATTTCAGAATAGAAGGATTGTGAATTGATTCCAAGTTGAAGGAAGAATCGAATATTCAGAGATCAAATCATTCATTCCCGAGTCTAATAGATCTTTTGAAGATCTGATTAATCGGACGAGAATAAAGATAGAGTCCCATTCTACATGTCAATACAGACAATAATGAAATTTATAGTAAGAGGAAAATCCGTCGACTTTCAAAATCGTGAGGGTTCAAGTCCCTCTATCCCCA?W-AAAAAAGGSCC
	'Mosannona_discolor_0186'           GTGTCACATATACTAATACCTCACCCCGTCCATCTGGAAATCTTGGTTCAAATACTTCACTCTTGGATACAAGATGCTCCCTCTTTGCATTTATTGCGATTCTTTCTTCACGACTATCAGAATTCGAATAGTCTCAACGCTCCAAAGAAATCCATTTCCCTTTGTTCAAAAGAGAATCGAAGATTCTTCTTGTTCATATATAATTTTCATGTATATGAATGCGAATCGGTATTTGTTTTTCTCCGTAAACAATCTGATCATTTACGATCAACATCCTTTGGAACTGTTCTTGAGCGAACACATTTTTATGGAAAAATAGAACATCTTGTAGTAGTGCTTCGTAATGATTTTCATAAGACCCTATGGTTGTTCAAGGACCCTTTTATGCATTATGTCAGATATCAAGGAAAATCTATTCTGGCTTCAAAGGGGACTCATCTTCGTATGAAGAAATGGAAATCTTACTTTGTCCGTTTTTGGCAATCTCATTTTTACTTGTGGTCTCAACCGGACAGGATCCATATAAACCAATTATACAATCATTCTTTCTATTTTCTGGGCTATCTTTCAAGTGTACGACGAAATCCTTCGGTGGTAAGGAGTCAAATGTTAGAGAATTCATTTCTAATAGAGACTTCTATAAGGAAATTTGAGACCCTAATGCCAATTATTCCTCTGATTGGATCATTGGCTAAAGCGAAATTTTGTAACGTATCAGGGCACCCTATTAGTAAGCCGGCCCGGGCCGATTTGTCCGATTCTGATATTATCAATCGATTTGGGCGGATATACAGAAATCATTCTCATTATCACAGTGGGTCCTCAAAAAAA??WATRGAAACCTACTAAGTGAGAACTTCCAAATTCAGAGAAACCCTGGAATTAAAAATGGGCAATCCTGAGCCAAATCCTGTGTTCAGAAAACAA-----GGTTCAGAAAGCGAGAATCAAAAACAGAAAAA-GGATAGGTGCAGAGACTCAATGGAAGCTGTTCTAACAAATAGAGTTGACTGG--------GGGAATTCTTTCCTTCTATACAAACGACAGAAAGGATGACCTTGTATACGTACGTATACATACTGAAACATCAAACGATTAATCACGACTCGAATCAGTATTTTTTTATATGAAAAATTTCAGAATAGAAGGATTGTGAATTGATTCCAAGTTGAAGGAAGAATCGAATATTCAGAGATCAAATCAGTCATTCCCGAGTCTAATAGATCTTTTGAAGATCTGATTAATCGGACGAGAATAAAGATAGAGTCCCATTCTACATGTCAATACAGACAATAATGAAATTTATAGTAAGAGGAAAATCCGTCGACTTTAAAAATC?????????????????????????????????????????
	'Mosannona_garwoodii_0050'          GTGTCACATATACTAATACCTCACCCCGTCCATCTGGAAATCTTGGTTCAAATACTTCACTCTTGGATACAAGATGCTCCCTCTTTGCATTTATTGCGATTCTTTCTTCACGACTATCAGAATTCGAATAGTCTCAACGCTCCAAAGAAATCCATTTCCCTTTGTTCAAAAGAGAATCGAAGATTCTTCTTGTTCATATATAATTTTCATGTATATGAATGCGAATCGGTATTTGTTTTTCTCCGTAAACAATCTGATCATTTACGATCAACATCCTTTGGAACTGTTCTTGAGCGAACACATTTTTATGGAAAAATAGAACATCTTGTAGTAGTGCTTGGTAATGATTTTCATAAGACCCTATGGTTGTTCAAGGACCCTTTTATGCATTATGTCAGATATCAAGGAAAATCTATTCTGGCTTCAAAGGGGACTCATCTTCGTATGAAGAAATGGAAATCTTACTTTGTCCGTTTTTGGCAATCTCATTTTTACTTGTGGTCTCAACCGGACAGGATCCATATCAACCAATTATACAATCATTCTTTCTATTTTCTGGGCTATCTTTCAAGTGTACGACGAAATCCTTCGGTGGTAAGGAGTCAAATGTTAGAGAATTCATTTCTTATAGAGACTTCTATAAGGAAATTTGAGACCCTAATGCCAATTATTCCTCTGATTGGATCATTGGCTAAAGCGAAATTTTGTAACGTATCAGGGCACCCTATTAGTAAGCCGGCCCGGGCCGATTTGTCCGATTCTGATATTATCAATCGATTTGGGCGGATATACAGAAATCTTTCTCATTATCACAGTGGGTCCTCAAAAAAAGGTATGGAAACCTACTAAGTGAGAACTTCCAAATTCAGAGAAACCCTGGAATTAAAAATGGGCAATCCTGAGCCAAATCCTGTGTTCAGAAAACAA-----GGTTCAGAAAGCGAGAATCAAAAACAGAAAAA-GGATAGGTGCAGAGACTCAATGGAAGCTGTTCTAACAAATAGAGTTGACTGGATTGGTAGGGGAATTCTTTCCTTCTATACAAACGACAGAAAGGATGACCTTGTATACGTACGTATACATACTGAAACATCAAACGATTAATCACGACTCGAATCAGTATTTTTTTATATGAAAAATTTCAGAATAGAAGGATTGTGAATTGATTCCAAGTTGAAGGAAGAATCGAATATTCAGGGATCAAATCATTCATTCCCGAGTCTAATAGATCTTTTGAAGATCTGATTAATCGGACGAGAATAAAGATAGAGTCCCATTCTACATGTCAATACAGACAATAATGAAATTTATAGTAAGAGGAAAATCCGTCGACTTTAAAAATCGTGAGGGTTCAAGTCCCTCTATCCCCAAT-AAAAAAGGCCC
	'Mosannona_hypoglauca_1323'         ???????????????????????????????????GGAAATCTTGGTTCAAATACTTCACTCTTGGATACAAGATGCTCCCTCTTTGCATTTATTGCGATTCTTTCTTCACGACTATCAGAATTCGAATAGTCTCAACGCTCCAAAGAAATCCATTTCCCTTTGTTCAAAAGAGAATCGAAGATTCTTCTTGTTCATATATAATTTTCATGTATATGAATGTGAATCGGTATTTGTTTTT?TCCGTAAACAATCTGATCATTTACGATCAACATCCTTTGGAACTGTTCTTGAGCGAACACATTTTTATGGAAAAATAGAACATCTTGTAGTAGTGCTTCGTAATGATTTTCATAAGACCCTATGGTTGTTCAAGGACCCTTTTATGCATTATGTCAGATATCAAGGAAAATCTATTCTGGCTTCAAAGGGGACTCATCTTCGTATGAAGAAATGGAAATCTTACTTTGTCCGTTTTTGGCAATCTCATTTTGACTTGTGGTCTCAACCGGACAGGATCCATATAAACCAATTATACAATCATTCTTTCTATTTTCTGGGCTATCTTTCAAGTGTACGACGAAATCCTTCGGTGGTAAGGAGTCAAATGTTAGAGAATTCATTTCTAATAGATACTTCTATAAGGAAATTTGAGACCCTAATGCCAATTATTCCTCTGATTGGATCATTGGCTAAAGCGAAATTTTGTAACGTATCAGGGCACCCTATTAGTAAGCCGGCCCGGGCCGATTCGTCCGATTCTGATATTATCAATCGATTTGGGCGGATATACAGAAATCTTTCTCATTATCACAGTGG-TCCTCAAAAAAAGGTATGGAAACCTACTAAGTGAGAACTTCCAAATTCAGAGAAACCCTGGAATTAAGAATGGGCAATCCTGAGCCAAATCCTGTGTTCAGAAAACAA-----GGTTCAGAAAGCGAGAATCAAAAACAGAAAAA-GGATAGGTGCAGAGACTCAABGGAAGCTGTTCTAACAAATAGAGTTGACTGGATTGGTAGGGGAATTCTTTCCTTCTATACAAACGACAGAAAGGATGACCTTGTATACGTACGTATACATACTGAAACATCAAACGATTAATCACGACTCGAATCAGTATTTTTTTATATGAAAAATTTCAGAATAGAAGGATTGTGAATTGATTCCAAGTTGAAGGAAGAATCGAATATTCAGAGATCAAATCATTCATTCCCGAGTCTAATAGATCTTTTGAAGATCTGATTAATCGGACGAGAATAAAGATAGAGTCCCATTCTACATGTCAATACAGACAATAATGAAATTTATAGTAAGAGGAAAATCCGTCGATTTTCAAAATCGTGAGGGTTCAAGTCCCTCTATCCCCAAT-AAAAAAGGCCC
	'Mosannona_pacifica_0487'           ??????????????????????ACCCCGTCCATCTGGAAATCTTGGTTCAAATACTTCACTCTTGGATACAAGATGCTCCCTCTTTGCATTTATTGCGATTCTTTCTTCACGACTATCAGAATTCGAATAGTCTCAACGCTCCAAAGAAATCCATTTCCCTTTGTTCAAAAGAGAATCGAAGATTCTTCTTGTTCATATATAATTTTCATGTATATGAATGCGAATCGGTATTTGTTTTTCTCCGTAAACAATCTGATCATTTACGATCAACATCCTTTGGAACTGTTCTTGAGCGAACACATTTTTATGGAAAAATAGAACATCTTGTAGTAGTGCTTCGTAATGATTTTCATAAGACCCTATGGTTGTTCAAGGACCCTTTTATGCATTATGTCAGATATCAAGGAAAATCTATTCTGGCTTCAAAGGGGATTCATCTTCGTATGAAGAAATGGAAATCTTACTTTGTCCGTTTTTGGCAATCTCATTTTTACTTGTGGTCTCAACCGGACAGGATCCATATAAACCAATTATACAATCATTCTTTCTATTTTCTGGGCTATCTTTCAAGTGTACGACGAAATCCTTCGGTGGTAAGGAGTCAAATGTTAGAGAATTCATTTCTAATAGAGACTTCTATAAGGAAATTTGAGACCCTAATGCCAATTATTCCTCTGATTGGATCATTGGCTAAAGCGAAATTTTGTAACGTATCAGGGCACCCTATTAGTAAGCCGGCCCGGGCCGATTTGTCCGATTCTGATATTATCAATCGATTTGGGCGGATATACAGAAATCTTTCTCATTATCACAGTGGGTCCTCAAAAAAAGGTATGGAAACCTACTAAGTGAGAACTTCCAAATTCAGAGAAACCCTGGAATTAAAAATGGGCAATCCTGAGCCAAATCCTGTGTTCAGAAAACAA-----GGTTCAGAAAGCGAGAATCAAAAACAGAAAAA-GGATAGGTGCAGAGACTCAATGGAAGCTGTTCTAACAAATAGAGTTGACTGGATTGGTAGGGGAATTCTTTCCTTCTATACAAACGACAGAAAGGATGACCTTGTATACGTACGTATACATACTGAAACATCAAACGATTAATCACGACTCGAATCAGTATTTTTTTCTATGAAAAATTTCAGAATAGAAGGATTGTGAATTGATTCCAAGTTGAAGGAAGAATCGAATATTCAGAGATCAAATCATTCATTCCCGAGTCTAATAGATCTTTTGAAGATCTGATTAATCGGACGAGAATAAAGATAGAGTCCCATTCTACATGTCAATACAGACAATAATGAAATTTATAGTAAGAGGAAAATCCGTCGACTTTCAAAATCGTGAGGGTTCAAGTCCCTCTATCCCCAAT-AAAAAAGGCCC
	'Mosannona_papillosa_0974'          GTGTCACATATACTAATACCTCACCCCGTCCATCTGGAAATCTTGGTTCAAATACTTCACTCTTGGATACAAGATGCTCCCTCTTTGCATTTATTGCGATTCTTTCTTCACGACTATCAGAATTCGAATAGTCTCAACGCTCCAAAGAAATCCATTTCCCTTTGTTCAAAAGAGAATCGAAGATTCTTCTTGTTCATATATAATTTTCATGTATATGAATGCGAATCGGTATTTGTTTTTCTCCGTAAACAATCTGATCATTTACGATCAACATCCTTTGGAACTGTTCTTGAGCGAACACATTTTTATGGAAAAATAGAACATCTTGTAGTAGTGCTTCGTAATGATTTTCATAAGACCCTATGGTTGTTCAAGGACCCTTTTATGCATTATGTCAGATATCAAGGAAAATCTATTCTGGCTTCAAAGGGGACTCATCTTCGTATGAAGAAATGGAAATCTTACTTTGTCCGTTTTTGGCAATCTCATTTTTACTTGTGGTCTCAACCGGACAGGATCCATATAAACCAATTATACAATCATTCTTTCTATTTTCTGGGCTATCTTTCAAGTGTACGACGAAATCCTTCGGTGGTAAGGAGTCAAATGTTAGAGAATTCATTTCTAATAGAGACTTCTATAAGGAAATTTGAGACCCTAATGCCAATTATTCCTCTGATTGGATCATTGGCTAAGGCGAAATTTTGTAACGTATCAGGGCACCCTATTAGTAAGCCGGCCCGGGCCGATTTGTCCGATTCTGATATT???????????????????????????????????????????????????????????????GGTATGGAAACCTACTAAGTGAGAACTTCCAAATTCAGAGAAACCCTGGAATTAAAAATGGGCAATCCTGAGCCAAATCCTGTGTTCAGAAAACAA-----GGTTCAGAAAGCGAGAATCAAAAACAGAAAAA-GGATAGGTGCAGAGACTCAATGGAAGCTGTTCTAACAAATAGAGTTGACTGGATTGGTAGGGGAATTCTTTCCTTCTATACAAACGACAGAAAGGATGACCTTGTATACGTACGTATACAGACTGAAACATCAAACGATTAATCACGACTCGAATCAGTATTTTTTTATATGAAAAATTTCAGAATAGAAGGATTGTGAATTGATTCCAAGTTGAAGGAAGAATCGAATATTCAGAGATCAAATCATTCATTCCCGAGTCTAATAGATCTTTTGAAGATCTGATTAATCGGACGAGAATAAAGATAGAGTCCCATTCTACATGTCAATACAGACAATAATGAAATTTATAGTAAGAGGAAAATCCGTCGACTT?????????????????????????????????????????????????
	'Mosannona_parva_1325'              GTGTCACATATACTAATACCTCACCCCGTCCATCTGGAAATCTTGGTTCAAATACTTCACTCTTGGATACAAGATGCTCCCTCTTTGCATTTATTGCGATTCTTTCTTCACGACTATCAGAATTCGAATAGTCTCAACGCTCCAAAGAAATCCATTTCCCTTTGTTCAAAAGAGAATCGAAGATTCTTCTTGTTCATATATAATTTTCATGTATATGAATGCGAATCGGTATTTGTTTTTCTCCGTAAACAATCTGATCATTTACGATCAACATCCTTTGGAACTGTTCTTGAGCGAACAC?TTTTTATGGAAAAAT????????TTGTAGTAGTG??TCGTAATGATTTTCATAAGACCCTATGGTTGTTCAAGGACCCTTTTATGCATTATGTCAGATATCAAGG?AAATSTATTCTGGCTTCAAAGGGGACTCATCTTCGTATGAAGAAATGGAAATCTTACTTTGTCCGTTTKTGGCAATCTCATTTTTACTTGTGGTCTCAACCGGACAGGATCCATATAAACCAATTATACAATCATTCTTTCTATTTTCTGGGCTATCTTTCAAGTGTACGACGAAATCCTTCGGTGGTAAGGAGTCAAATGTTAGAGAATTCATTTCTAATAGAGACTTCTATAAGGAAATTTGAGACCCTAATGCCAATTATTCCTCTGATTGGATCGTTGGCTAAAGCGAAATTTTGTAACGTAT?CAGGGCACCTATTAGTAAGCCGGCCCGGGCCGATTTGTCCGATTCTGATATTATCAATCGATTTGGGCGGATATACAGARATCTTTCTCATTA??????????????????????GGTATGGAAACCTACTAAGTGAGAACTTCCAAATTCAGAGAAACCCTGGAATTAAAAATGGGCAATCCTGAGCCAAATCCTGTGTTCAGAAAACAA-----GGTTCAGAAAGCGAGAATCAAAAACAGAAAAA-GGATAGGTGCAGAGACTCAATGGAAGCTGTTCTAACAAATAGAGTTGACTGGATTGGTAGGGGAATTCTTTCCTTCTATACAAACGACAGAAAGGATGACCTTGTATACGTACGTATACAGACTGAAACATCAAACGATTAATCACGACTCGAATCAGTATTTTTTTATATGAAAAATTTCAGAATAGAAGGATTGTGAATTGATTCCAAGTTGAAGGAAGAATCGAATATTCAGAGATCAAATCATTCATTCCCGAGTCTAATAGATCTTTTGAAGATCTGATTAATCGGACGAGAATAAAGATAGAGTCCCATTCTACATGTCAATACAGACAATAATGAAATTTATAGTAAGAGGAAAATCCGTCGACTTTAAAAATCGTGAGGGTTCAAGTCCCTCTATCCCCAAT-CAAAAAGGCCC
	'Mosannona_raimondii_1324'          GTGTCACATATACTAATACCTCACCCCGTCCATCTGGAAATCTTGGTTCAAATACTTCACTCTTGGATACAAGATGCTCCCTCTTTGCATTTATTGCGATTCTTTCTTCACGACTATCAGAATTCGAATAGTCTCAACGCTCCAAAGAAATCCATTTCCCTTTGTTCAAAAGAGAATCGAAGATTCTTCTTGTTCATATATAATTTTCATGTATATGAATGCGAATCGGTATTTGTTTTTCTCCGTAAACAATCTGATCATTTACGATCAACATCCTTTGGAACTGTTCTTGAGCGAACACATTTTTATGGAAAAATAGAACATCTTGTAGTAGTGCTTCGTAATGATTTTCATAAGACCCTATGGTTGTTCAAGGACCCTTTTATGCATTATGTCAGATATCAAGGAAAATCTATTCTGGCTTCAAAGGGGACTCATCTTCGTATGAAGAAATGGAAATCTTACTTTGTCCGTTTTTGGCAATCTCATTTTTACTTGTGGTCTCAACCGGACAGGATCCAWATRAACCAATTATACAATCATTCTTTCTATTTTCTGGGCTATCTTTCAAGTGTACGACGAAATCCTTCGGTGGTAAGGAGTCAAATGTTAGAGAATTCATTTCTAATAGAGACTTCTATAAGGAAATTTGAGACCCTAATGCCAATTATTCCTCTGATTGGATCATTGGCTAAAGCGAAATTTTGTAACGTATCAGGGCACCCTATTAGTAAGCCGGCCCGGGCCGATTTGTCCGATTCTGATATTATCAATCGATTTGGGCGGATATACAGAAATCTTTCTCATTATCACAGTGG-TCCTCAMAAAAAGGTATGGAAACCTACTAAGTGAGAACTTCCAAATTCAGAGAAACCCTGGAATTAAAAATGGGCAATCCTGAGCCAAATCCTGTGTTCAGAAAACAA-----GGTTCAGAAAGCGAGAATCAAAAACAGAAAAA-GGATAGGTGCAGAGACTCAATGGAAGCTGTTCTAACAAATAGAGTTGACTGGATTGGTAGGGGAATTCTTTCCTTCTATACAAACGACAGAAAGGATGACCTTGTATACGTACGTATACAGACTGAAACATCAAACGATTAATCACGACTCGAATCAGTATTTTTTTATATGAAAAATTTCAGAATAGAAGGATTGTGAATTGATTCCAAGTTGAAGGAAGAATCGAATATTCAGAGATCAAATCATTCATTCCCGAGTCTAATAGATCTTTTGAAGATCTGATTAATCGGACGAGAATAAAGATAGAGTCCCATTCTACATGTCAATACAGACAATAATGAAATTTATAGTAAGAGGAAAATCCGTCGACTTTAAAAATCGTGAGGGTTCAAGTCCCTCTATCCCCA??????????????
	'Mosannona_vasquezii_0313'          ?????????????TAATACCTGACCCCGTCCATCTGGAAATCTTGGTTCAAATACTTCACTCTTGGATACAAGATGCTCCCTCTTTGCATTTATTGCGATTCTTTCTTCACGACTATCAGAATTCGAATAGTCTCAACGCTCCAAAGAAATCCATTTCCCTTTGTTCAAAAGAGAATCGAAGATTCTTCTTGTTCATATATAATTTTCATGTATATGAATGCGAATCGGTATTTGTTTTTCTCCGTAAACAATCTGATCATTTACGATCAACATCCTTTGGAACTGTTCTTGAGCGAACACATTTTTATGGAAAAATAGAACATCTTGTAGTAGTGCTTCGTAATGATTTTCATAAGACCCTATGGTTGTTCAAGGACCCTTTTATGCATTATGTCAGATATCAAGGAAAATCTATTCTGGCTTCAAAGGGGACTCATCTTCGTATGAAGAAATGGAAATCTTACTTTGTCCGTTTTTGGCAATCTCATTTTTACTTGTGGTCTCAACCGGACAGGATCCATATAAACCAATTATACAATCATTCTTTCTATTTTCTGGGCTATCTTTCAAGTGTACGACGAAATCCTTCGGTGGTAAGGAGTCAAATGTTAGAGAATTCATTTCTAATAGAGACTTCTATAAGGAAATTTGAGACCCTAATGCCGATTATTCCTCTGATTGGATCATTGGCTAAAGCGAAATTTTGTAACGTATCAGGGCACCCTATTAGTAAGCCGGCCCGGGCCGATTTGTCCGATTCTGATATTCTCAATCGATTTGGGCGGATATACAGAAATCTTTCTCATTATCACAGTGGGTCCTCAAAAAAAGGTATGGAAACCTACTAAGTGAGAACTTCCAAATTCAGAGAAACCCTGGAATTAAAAATGGGCAATCCTGAGCCAAATCCTGTGTTCAGAAAACAA-----GGTTCAGAAAGCGAGAATCAAAAACAGAAAAA-GGATAGGTGCAGAGACTCAATGGAAGCTGTTCTAACAAATAGAGTTGACTGGATTGGTAGGGGAATTCTTTCCTTCTATACAAACGACAGAAAGGATGACCTTGTATACGTACGTATACAGACTGAAACATCAAACGATTAATCACGACTCGAATCAGTATTTTTTTATATGAAAAATTTCAGAATAGAAGGATTGTGAATTGATTCCAAGTTGAAGGAAGAATCGAATATTCAGAGATCAAATCATTCATTCCCGAGTCTAATAGATCTTTTGAAGATCTGATTAATCGGACGAGAATAAAGATAGAGTCCCATTCTACATGTCAATACAGACAATAATGAAATTTATAGTAAGAGGAAAATCCGTCGACTTTAAAAATCGTGAGGGTTCAAGTCCCTCTATCCCCMAT-AAAAAAGGGCC
	'Mosannona_xanthochlora'            ???????????????????????????????????????????????????????????????????????????????????????????????????????????????????????????????????????????????????????????????????????????????????????????????????????????????????????????????????????????????????????????????????????????????????????????????????????????????????????????????????????????????????????????????????????????????????????????????????????????????????????????????????????????????????????????????????????????????????????????????????????????????????????????????????????????????????????????????????????????????????????????????????????????????????????????????????????????????????????????????????????????????????????????????????????????????????????????????????????????????????????????????????????????????????????????????????????????????????????????????????????????????????????????????GGTATGGAAACCTACTAAGTGAGAACTTCCAAATTCAGAGAAACCCTGGAATTAAAAATGGGCAATCCTGAGCCAAATCCTGTGTTCAGAAAACAA-----GGTTCAGAAAGCGAGAATCAAAAACAGAAAAA-GGATAGGTGCAGAGACTCAATGGAAGCTGTTCTAACAAATAGAGTTGACTGGATTGGTAGGGGAATTCTTTCCTTCTATACAAACGACAGAAAGGATGACCTTGTATACGTACGTATACAGACTGAAACATCAAACGATTAATCACGACTCGAATCAGTATTTTTTTATATGAAAAATTTCAGAATAGAAGGATTGTGAATTGATTCCAAGTTGAAGGAAGAATCGAATATTCAGAGATCAAATCATTCATTCCCGAGTCTAATAGATCTTTTGAAGATCTGATTAATCGGACGAGAATAAAGATAGAGTCCCATTCTACATGTCAATACAGACAATAATGAAATTTATAGTAAGAGGAAAATCCGTCGACTTTAAAAATCGTGAGGGTTCAAGTCCCTCTATCCCCA??????????????


	'Cremastosperma_brevipes_0601'      ATTTTCCCCCCC-------aaCCATTTATCCCTCTTTTTTGCCAGTTCTTCAAAATTCGTTATGTTTCTCATTCACTCTACTCTTTCACAAATGGGTCCGACCAGAAATGTTTCTCTCTTATCACAAGTTTTGTGATAGATATGATGTACGTACAAATGAACAGATAATGAATGGG---------GAATCTCCACTATTGAATCATTCACAGTAATATCRTTACTCTTA?ACAAAGTCTTCTTTTTTAAGGTMCAAGAAATTCCAGGACYTAGGTMAGATTTTGTAATGTTTTTTGRGTCTCTTTAATTGACATAGACCCAAGTCMTCTAGGAGGATGATGCATCGAGAAtGGG-CATGAACGTAATGCTCATAACTTCCCTCTAGACCTAGCTGCTGTCGAAGTTCCATCTGTAAATGGATAATACTTCAGCGTTAGTCTGAGTGTACACGAGTTGTTGAAGGATCAGATCAATGCCAACAACTTCTATCAACAAGTTGGCATTGATCTGTTCGATTCAGTAGTCTTTTAATCACATAAG---TATTT-TTCCATTGAAGAAA-GGATTTTTTCTGGTTGGTTCACGATCGAACCGCCT-TTTTTGTTCTGTACTGATCTGTACTAGAATTTATCTATGTTCC---------T-CTAAAT--CGTTTTCTTCTATACAA--------------TTTAGAGGATTTGCCTTTCTATCTCTCATTTTTT-----AGAGAGTTTATATAGAGAGGAGGGGCGGATGTAGCCAAGTGGCTCAAGGCAGTGGATTTGTGAATCCACATTGGATTGCATTATCCGGCGACTGACATTCCACAAGCTTCAAGGTTCCTATTCATGAAGAACAAGGTTAGGATGATCAGTGACTGTTTGGCTTCACCTATTAAAGTAATCCAAGACAAGAACATGGCACAGCCATTGAGCTTATGTGGATCAACTCTAAGAGCTCCTCATGGGTGTCATACTCAGTACATGGCCAACATGGGGTCCATTGCATCCCTAGTAATGTCTATCACAATTGATGAGAACAATGATGATACACCCAGTGAGCAACGGCAGAACTGCAGGAAGCTGTGGGGGTTGGTGGTCTGCCACCATACGAGCCCAAGGTTCGTCCCATTCCCCTTGCGATATGCATGTGAGTTCCTGATGCAAGTTTTTGGTATACAGCTGAACAAGGAAGTTGAGTTGGCTGCCCAGACGAGAGAGAAGCATATCCTTCGGATGCAGACAATGCTTTGCGACATGCTTCTGAGGGACACTCCTGTTGGGATTCTTACAAAATCGCCTAATGTCATGGATCTTGTTAATTGTGATGGGGCTGCCCTCTGCTACCAAAATCAGTTCTGGTTGCTTGGAACGACACCT
	'Ephedranthus_parviflorus_0031'     ATTTTCCCCCCCC------AACCATTTATCCCTCTTTTTTGTCAGTTCTTCAAAATTCGTTATGTTTCTCATTCACTCTACTCTTTCACAAATGGGCCCGACCAGAAATGTTTCTCTCTTATCACAAGTTTTGTGATAGATATGATGTACGTACAAATGAACAGATTATGAATGGGCTGGGCAAGGAATCTCCACTATTGAATCATTCACAGTAATATCATTACTCTTATACAAAGTCTTCTTTTTTAAGGTACAAGAAATTCCAGGACCTAGGTAAGATTTTGTAATGTTTTTTGAGTCTCTTTAATTGACATAGACCCAAGTCCTCTAGGAGGATGATGCATCGAGAATGG???????ACGTAATGCTCATAACTTCCCTCTAGACCTAGCTGCTGTCGAAGTTCCATCTGTAAATGGATAATACTTCAGCGTTAGTCTGAGTGTACACGGGTTGTTGAAGGATCAGATCAATGCCAACAACTTCTATCAACATGTTGGCATTGATCTGTTCGATTCAGTAGTCTTTTAATCA-ATAAG---CATTTAATCCATTGAATAAA-GGATTATTTCTGGTTGGTTCACGATCGAACCGCCTATTTTTGTTATGTACTGATCTGTACTAGAATTTATGTATGTTCC---------T-CTAAAG--CATTTTATTCTATACAA--------------TTTAGAGGAATTGCCTTTCTATCTCTCATTTTAT-----AGAGAGTTTATATAGAGAGGAGGGGCGGATGTAGCCAAGGGGCTCAAGGCAGTGGATTTGTGAAT????ATTGTATTGCATTATCCGGCGACTGACATTCCACAAGCTTCAAGGTTCCTATTCATGAAGAACAAGGTTAGGATGATCAGTGACTGTTTGGCTCCTCCTATTAAAGTAATCCAAGACAAGACCATGGCACAGCCGTTGAGCTTATGTGGATCAACTCTAAGAGCTCCTCATGGGTGYCATGCTCAGTACATGGCCAATATGGGGTCCATTGCATCCCTAGTCATGTCTGTCACAATTGATGAGAACAATGATGATACACCCAGTGAGCAACGGCAGAAGGGCAGGAAGCTATGGGGGTTGGTGGTCTGCCACCATRCAAGCCCAAGGTTTGTGCCATTCCCCTTGCGATATGCATGTGAGTTCCTGATGCAAGTTTTTGGTATACAGCTGAACAAAGAGGTTGAGTTGGCTGCCCAGATGAGAGAGAAGCATATCCTTCAGATGCAGACAATGCTTTGCGACATGCTTCTGAGGGACACTCCTGTTGGGATTCTTTCAAAATCACCTAATGTCATGGATCTTGTTAATTGCGATGGGGCGGCCCTCTACTACCAAAATCAGTTCTGGTTGCTCGGAACRACTSCT
	'Malmea_dielsiana_0260'             ATTTTCCCCCCC-------AACTATTTATCCCTCTTTTTTGTCAGTTCTTCAAAATTCGTTATGTTTCTCATTTACTCTACTCTTTCACAAATGGGTCCGACCAGAAATGTTTCTCTCTTATCACAAGTTTTGTGATAGATATGATGTACGTACAAATGAACAGATAATGAATGGGC--------GAATCTCCACTATTGAATCATTCACAGTAATATCATTACTCTTATACAAAGTCTTCTTTTTTAAGGTACAATAAATTCCAGGACCTAGGTAAGATTTCGTAATGTTTTTTGGGTCTCTTTAATTGACATAGACCCAAGTCCTCTAGGAGGATGATGCGTCGAGAATGGG-CATGAACGTAATGCTCATAACTTCCCTCTAGACCTAGCTGCTGTCGAAGTTCCATCTGTAAATGGATAATACTTCAGCGTTAGTCTGAGTGTACGCGAGTTGTTGAAGGATCAGATCAATGCCAACAACTTCTATCAACAAGTTGGCATTGATCTGTTCGATTCAGTAGTTTTTTAATCACATAAGAAGTATTTTTTCCATTGAAAAAATGGATTATTTCTGGTTGGGTCACGATCGAACCGCCTATTTTTGTTCTGTACTGATCTGTACTAGAATTTTTGTATGTTCC---------T-CTAAAT--CGTTTTATTCTATACAA--------------TTTAGAGGATTTGCCTTTCTATCTCTCATTTAAT-----AGAGAGTTTATATAGAGAGGAGGGGCGGATGTAGCCAAGTGGCTCAAGGCAGTGGATTTGTGAATCCACAATGGATTGCATTATCCGGCGA?TGACATTCCMCAAGCTTCAAGGTTCCTATTCATGAAGAACAAGGTTAGGATGATCAGTGACTGTTTGGCTCCACCTGTTAAAGTAATCCAAGACAAGACCATGGCACAGCCATTGAGCTTATGTGGATCAACTCTAAGAGCTCCTCATGGGTGTCATGCTCAGTACATGGCCAACATGGGGTCCATCGCATCCCTAGTCATGTCTGTCACAATAGATGAGAACAATGATGATACACCCAGTGAGCAACGGCAGAACAGCACGAAGCTATGGGGGTTGGTGGTCTGCCACCATACGACCCCAAGGTTTGTCCCATTCCCCTTGCGATATGCATGTGAGTTCCTGATGCAAGTTTTTGGTATACAACTGAACAAGGAGGTTGAGTTGGCTGCCCAGATGAGAGAGAAGCATATCCTTCAGATGCAGACAATGCTTTGCGACATGCTTCTGAGGGACACTCCTGTTGGGATTCTTACAAAATCACCTAATGTCATGGATCTTGTTAATTGCGATGGGGCTGCCCTTTACTACCAAAATCGGATCTGGTTGCTCGGAATGACCCCA
	'Klarobelia_stipitata_0253'         ATTTTCCCCCCC-------AACCATTTATCCCTCTTTTTTGTCAGTTCTTCAAAATTCGTTATGTTTCTCATTCACTCTACTCTTTCACAAATGGGCCCGACCAGAAATGTTTCTCTCTTATCACAAGTTTTGTGATAGATATGATGTACGTACAAATGAACAGATTATGAATGGGCTGGGCAAGGAATCTTCACTATTGAATCATTCACAGTAATATCATTACTCTTATACAAAGTCTTCTTTTTTAAGGTACAAGAAATTCCAGGACCTAGGTAAGATTTTGTAATGTTTTTTGAGTCTCTTTAATTGACATAGACCCAAGTCCTCTAGGAGGATGATGCATCAAGAATGGG-CATGAACGTAATGCTCATAACTTCCCTCTAGACCTAGCTGCTGTCGAAGTTCCATCTGTAAATGGATAATACTTCAGCGTTAGTCTGAGTGTACACGAGTTGTTGAAGGATCAGATCAATGCCAACAACTTCTATCAACAAGTTGGCATTGATCTGTTCGATTCAGTAGTCTTTTAATCA-ATAAG---TATTTTTTCCATTGAATAAA-GGATTATTTCTGGTTGGTTCACGATCGAACCGCCTATTTTTGTTCTGTACTGATCTGTACTAGAATTTATGTATGTTCC---------T-CTAAAT--CATTTTATTCTATACAA--------------TTTATAGGAATTGCCTTTCTATCTCGCATTTTAT-----AGAGAGTTTATATAGAGAGGAGGGGCGGATGTAGCCAAGTGGCTCAAGGCAGTGGATTTGTGAATCCACAT???????????????????????????????????????????????????????????????????????????????????????????????????????????????????????????????????????????????????????????????????????????????????????????????????????????????????????????????????????????????????????????????????????????????????????????????????????????????????????????????????????????????????????????????????????????????????????????????????????????????????????????????????????????????????????????????????????????????????????????????????????????????????????????????????????????????????????????????????????????????????????????????????????
	'Oxandra_macrophylla_0300'          ???TTCCCCCC--------A??CATTTATCCCTCTTTTTTGTCAGTTCTTCAAAATTCGTTATGTTTCTCAWTCASCCTWSTCTTTCACAAATGGGCCCGACCAGAAATGTTTCTCTCTTATCACAAGTTTTGTGATAGATATGATGTACGTACAAATGARCAGATTATGAATGGGCTGGGCAAGGAATCTCCACTATTGAATCATTCACAGTAATATCATTACTCTTATACAAAGTCTTCTTTTTTAAGGTACAAGAAATTCCAGGACCTAGGTMAGATTTTGTAATGTTTTTTGAGTCTCTTTAATTGACATAGACCCAAGTCCTCTAGKAGGATGATGCATCGAGAATGGG-CATGAACGTAATGCTCATAACTTCCCTCTAGACCTAGCTGCTGTCGAAGTTCCATCTGTAAATGGATAATACTTCAGCGTTAGTCTGAGTGTACACGAGTTGTTGAAGGATCAGATCAATGCCAACGACTTCTGTCAACAAGTTGGCATTGATCTGTTCGATTCAGTAGTCTTTTAATCAATTAAG---TATTTTTTCCATTGAATAAA-GGATTATTTCTGGTTGGTTCACGATCGAACCGCCTATTTTTGTTCTGTACTGATCTGTACTAGAATTTATGTATGTTCC---------T-CTAAAT--CATTTTATTCTATACAA--------------TTTATAGGAATTGCCTTTCTATCTCTTATTTTAT-----AGAGAGTTTATATAGAGAGGAGGGGCGGATGTAGCCAAGTGGCTCAAGGCAGTGGATTTGTGAATCCACAT????????????????????????CATTCCACAAGCTTCAAGGTTCCTATTCATGAAGAACAAGGTCAGGATGATCAGTGACTGTTTGGCTTCACCTATTAAAGTAATCCAAGACAAGACCATGGCACAGCCATTGAGCTTATGTGGATCAACTCTAAGAGCTCCTCATGGGTGTCATGCTCAGTACATGGCCAACATGGGGTCTGTTGCATCCCTAGTCATGTCTGTCACAATCGATGAGAACAATGATGATACACCCAGCAAGCAAAGGCAGAATCACAGGAAGCTATGGGGGTTGGTGGTCTGCCACCATACGAGCCCAAGGTTTGTTCCATTCCCCTTGCGATATGCATGTGAGTTCCTGATGCAAGTTTTTGGTATACAGCTGAACAAGGAGGTTGAGTTGGCTGCCCAGACGAGAGAGAAGCATATCCTTCGGATGCAGACAATGCTTTGCGACATGCTTCTGAGAGACACTCCTGTTGGGATTATTTCAAAATCACCTAATGTCATGGATCTTGTTAATTGCAATGGGGCTGCCCTCTACTACCAAAATCAGTTTTGGTTGCTCGGAACGACTCCT
	'Oxandra_venezuelana_0258'          ?????????????????????CCATTTATCCCTCTTTTTTGTCAATTCTTCAAAATTCGTTATGTTTCTCATTCACTCTACTCTTTCACAAATGGGCCCGACCAGAAATGTTTCTCTCTTATCACAAGTTTTGTGATAGATATGATGTACGTACAAATGAACAGATTATGAATGGGCTGGGCAAGGAATCTCCACTATTGAATCATTCACAGTAATATCATTACTCTTCTACAAAGTCTTCTTTTTTAAGGTACAAGAAATTCCAGGACCTAGGTAAGATTTTGTAATGTTTTTTGAGTCTCTTTAATTGACATAGACCCAAGTCCTCTAGGAGGATGATGCATCGAGAATGGG-CATGAACGTAATGCTCATAACTTTCCTCTAGACCTAGCTGCTGTCGAAGTTCCATCTGTAAATGGATAATACTTCAGCGTTAGTCTGAGTGTACACGAGTTGTTGAAGGATCAGATCAATGCCAACAACTTCTATCAACAAGTTGGCATTGATCTGTTCGATTCAGTAGTCTTTTAATCA-ATAAG---TATTTATTCCATTGAATAAA-GGATTATTTCTGGTTGGTTCACGATCGAACCGCCCATTTTTGTTCTGTACTGATCTGTACTAGAATTTATGTATGTTCC---------T-CTAAAT--CATTTTATTCTATACAA--------------TTTATAGGAATTGCCCTTCTATCTCTCATTTTAT-----AGAGAGTTTATATAGAGAGGAGGGGCGGATGTAGCCAAGTGGCTCAAGGCAGTGGATTTGTGAATCCACAT???????????????????????????????????????????TTC-TCTTCATGAAG-ACAAGGTTAGGATGATCTGTGACTGTTTGGCGCCACCTATTAAAGTAATCCAAGACAAGACCATGGCACAGCCGTTGAGCTTATGTGGATCAACTCTAAGGGCTCCTCATGGTTGTCATGCTCAGTACATGGCCAACATGGGGTCCGTTGCATCCCTAGTCATGTCTGTCACAATCGATGAGAACAATGATGATRCACCCAGTGAGCAACGTCAGAACGGCAGGAAGCTATGGGGGTTGGTGGTCTGCCACCATACGAGCCCAAGGTTTGTCCCATTCCCTTTGCGATACGCATGTGAGTTCCTCATGCAAGTCTTTGGTATACAGCTGAACAAGGAGGTTGAGTTGGCTGCCCAGATGAGAGAGAAGCATATCCTTCAGATGCAGACAATGCTTTGTGACATGCTCCTGAGGGACACTCCTGTTGGGATTATTTCAAAATCACCTAATGTCATGGATCTTGTTAATTGCGATGGGGCTGCCCTTTACTACCAAAACCAGTTCTGGTTGCTCGGAACAGCTCCT
	'Pseudomalmea_diclina_0305'         ATTT-CCCCCCCC------AACCATTTATCCCTCTTTTTTGTCAGTTCTTCAAAATTCGTTATGTTTCTCGTTCACTCTACTCTTTCACAAATGGGCCCGACCAGAAATGTTTCTCTCTTATCACAAGTTTTGTGATAGATATGATGTACGTACAAATGAACAGATTATGAATGGGCTGGGCAAGGAATCTCCACTATTGAATCATTCACAGTAATATCATTACTCTTATACAAAGTCTTCTTTTTTAAGGTACAAGAAATTCCAGGACCTAGGTAAGATTTTGTAATGTTTTTTGAGTCTCTTTAATTGACATAGACCCAAGTCCTCTAGGAGGATGATGCATCGAGAATGGGGCATGAACGTAATGCTCATAACTTCCCTCTAGACCTAGCTGCTGTCGAAGTTCCATCTGTAAATGGATAATACTTCAGCGTTAGTCTGAGTGTACACGAGTTGTTGAAGGATCAGATCAATGCCAACAACTTCTATCAACAAGTTGGCATTGATCTGTTCGATTCAGTAGTATTTTAATCA-ATAAG---TATTTATTCCATTGAATAAA-GGGTTTTTTCTGGTTGGTTCACGATCGAACCGCCTATTTTTGTTCTGTACTGATCTGTACTAGAATTTATGTATGTTCCAGATACATATATTAAATTTCATTTTATTCTATACAA--------------TTTATAGGAATTGCCCTTCTATCTCTCATTTTATTTTATAGAGAGTTTATATAGAGAGGAGGGGCGGATGTAGCCAAGTGGCTCAAG?????????????????????AT??????????????????????????????????????????????CTCTTCATGA-G-ACAAGGTTAGGATGATCAGTGACTGTTTGGCTCTACCTATTAAAGTAATCCAAGACAAGACCATGGCACAGCCATTGAGCTTATGTGGATCAACTCTAAGAGCTCCTCATGGGTGTCATGCTCAGTACATGGCCAACATGGGGTCCATTGCRTCCCTAGTCATGTCTGTCACAATCGATGAGAAAAATGATGATACACCCAGTGAGCAACGGCAGAATGGCAGGAAGCTATGGGGATTGGTGGTCTGCCACCATACAAGCCCAAGGTTTGTCCCATTCCCCTTGCGATATGCATGTGAGTTCCTGATGCAAGTTTTTGGTATACAGCTGAAYAAGGAGGTTGAGTTGGCTGCCCAGATGAGAGAGAAGCATATCCTTCAGATGCAGACAATGCTTTGCGACATGCTTCTGAGGGACACTCCTGTTGGGATTATTTCAAAATCACCTAATGTCATGGATCTTGTTAATTGTGATGGGGCTGCCCTCTACTACCAAAATCAGTTCTGGTTGCTCGGAACGACTCCT
	'Mosannona_sp_0226'                 CTTT-CCCCCCCCCCCC--AACCATTTATCCCTCTTTTTTGTCAGTTCTTCAAAATTCGTTATGTTTCTCATTCACTCTACTCTTTCACAAATGGGCCCGACCAGAAATGTTTCTCTCTTATCACAAGTTTTGTGATAGATATGATGTACGTACAAATGAACAGATAATGAATGGGCTGGGCAAGGAATCTCCACTATTGAATCATTCACAGTAATATCATTACTCTTATACAAAGTCTTCTTTTTTAAGGTACAAGAAATTCCAGGACCTAGGTAAGATTTTGTAATGTTTTTTGAGTCTCTTTAATTGACATAGACCCAAGTCCTCTAGGAGGATGATGCATCGAGAATGG??????AACGTAATGCTCATAACTTCCCTCTAGACCTAGCTGCTGTCGAAGTTCCATCTGTAAATGGATAATACTTCAGCGTTAGTCTGAGTGTACACGAGTTGTTGAGGGATCAGATCAATGCCAACAACTTCTATCAACAA-TTGGCATTGATCTGTTCGATTCAGTAGTCTTTTAAT----TAAGAAGTATTTCTTCCGTCGAAGAAA-GGATTATTTCTAGTCGGTTCATGTTCGAACCGCCTATTTTTGTTCTGTACTGGTCTGTACTAGAATTTATGTATGTTCC---------T-CTAAAT--CGTTTTATTCTATCCAA--------------TTTATAGGAATTGCCTTTCTATCTCTCATTTTAT-----AGAGAGTTTCTCTAGAGAGGAGGGGCGGATGTAGCCAAGtGGCTCAAGGCAGTGGATTTGTGAAT????TATGKATTGCATTATCCGGCGACTGACATTCCACAAGCTTCAAGGTTCCTATTCATGAAGAACAAGGTTAGGATGATCACTGACTGTTTGGCTCCACCTATTAAAGTAATCCAAGACAAGACCATGGCACAGCCGTTGAGCTTGTGTGGATCAACTCTAAGAGCTCCTCATGGGTGTCATGCTCAGTACATGGCCAACATGGGGTCCATTGCATCCCTAGTCATGTCTGTCACAATCGATGAGAACAATGATGATACACCCAGTGAGCAACAGCAGAACGGCAGGAAGCTATGGGGTTTGGTGGTCTGCCACCATACGGGCCCAAGGTTTGTTCCATTCCCATTGCGGTATGCATGTGAGTTCCTGATGCAAGTTTTTGGTATACAGCTGAACAAGGAGGTTGAGTTGGCTGCCCAGATGAGAGAGAAGCATATCCTTCAGATGCAGACAATGCTTTGCGACATGCTTCTGAGGGACACTCCTGTTGGGATTCTTTCAAAATCACCTAATGTCATGAATCTTGTTAATTGTGATGGGGCTGCCCTCTACTACCAAAATCGGTCATGGTTGCTTGGAACGACTCCT
	'Mosannona_costaricensis_0237'      ?TTT-CCCCCCCCCCCCC-AACCATTTATCCCTCTTTTTTGTCAGTTCTTCAAAATTCGTTATGTTTCTCATTCACTCTACTCTTTCACAAATGGGCCCGACCAGAAATGTTTCTCTCTTATCACAAGTTTTGTGATAGATATGATGTACGTACAAATGAACAGATAATGAATGGGCTGGGCAAGGAATCTCCACTATTGAATCATTCACAGTAATATCATTACTCTTATACAAAGTCTTCTTTTTTAAGGTACAAGAAATTCCAGGACCTAGGTAAGATTTTGTAATGTTTTTTGAGTCTCTTTAATTGACATAGACCCAAGTCCTCTAGGAGGATGATGCATCGAGAATGGG-CATGAACGTAATGCTCATAACTTCCCTCTAGACCTAGCTGCTGTCGAAGTTCCATCTGTAAATGGATAATACTTCAGCGTTAGTCTGAGTGTACACGAGTTGTTGAGGGATCAGATCAATGCCAACAACTTCTATCAACAAGTTGGCATTGATCTGTTCGATTCAGTAGTCTTTTAAT----TAAGAAGTATTTCTTCCGTCGAAGAAA-GGATTATTTCTAGTCGGTTCATGTTCGAACCGCCTATTTTTGTTCTGTACTGGTCTGTACTAGAATTTATGTATGTTCC---------T-CTAAAT--CGTTTTATTCTATCCAA--------------TTTATAGGAATTGCCTTTCTATCTCTCATTTTAT-----AGAGAGTTTCTCTAGAGAGGAGGGGCGGATGTAGCCAAGTGGCTCAAGGCAGTGGATTTGTGAATCCACTATGGATTGCATTATCCGGCGACTGACATTCCACAAGCTTCAAGGTTCCTATTCATGAAGAACAAGGTTAGGATGATCACTGACTGTTTGGCTCCACCTATTAAAGTAATCCAAGACAAGACCATGGCACAGCCGTTGAGCTTGTGTGGATCAACTCTAAGAGCTCCTCATGGGTGTCATGCTCAGTACATGGCCAACATGGGGTCCATTGCATCCCTAGTCATGTCTGTCACAATCGATGAGAACAATGATGATACACCCAGTGAGCAACAGCAGAACGGCAGGAAGCTATGGGGTTTGGTGGTCTGCCACCATACGGGCCCAAGGTTTGTTCCATTCCCATTGCGGTATGCATGTGAGTTCCTGATGCAAGTTTTTGGTATACAGCTGAACAAGGAGGTTGAGTTGGCTGCCCAGATGAGAGAGAAGCATATCCTTCAGATGCAGACAATGCTTTGCGACATGCTTCTGAGGGACACTCCTGTTGGGATTCTTTCAAAATCACCTAATGTCATGAATCTTGTTAATTGTGATGGGGCTGCCCTCTACTACCAAAATCGGTCATGGTTGCTTGGAACGACTCCT
	'Mosannona_costaricensis_0238'      ??????????????????????????????????????????????TCTTCAAA-TTCGTTATGTTTCTCATTCACTCTACTCTTTCACAAATGGGCCCGACCAGAAATGTTTCTCTCTTATCACAAGTTTTGTGATAGATATGATGTACGTACAAATGAACAGATAATGAATGGGCTGGGCAAGGAATCTCCACTATTGAATCATTCACAGTAATATCATTACTCTTATACAAAGTCTTCTTTTTTAAGGTACAAGAAATTCCAGGACCTAGGTAAGATTTTGTAATGTTTTTTGAGTCTCTTTAATTGACATAGACCCAAGTCCTCTAGGAGGATGATGCATCGAGAATGGG-CATGAACGTAATGCTCATAACTTCCCTCTAGACCTAGCTGCTGTCGAAGTTCCATCTGTAAATGGATAATACTTCAGCGTTAGTCTGAGTGTACACGAGTTGTTGAGGGATCAGATCAATGCCAACAACTTCTATCAACAA-TTGGCATTGATCTGTTCGATTCAGTAGTCTTTTAAT----TAAGAAGTATTTCTTCCGTCGAAGAAA-GGATTATTTCTAGTCGGTTCATGTTCGAACCGCCTATTTTTGTTCTGTACTGGTCTGTACTAGAATTTATGTATGTTCC---------T-CTAAAT--CGTTTTATTCTATCCAA--------------TTTATAGGAATTGCCTTTCTATCTCTCATTTTAT-----AGAGAGTTTCTCTAGAGAGGAGGGGCGGATGTAGCCAAGTGGCTCAAGGCAGTGGATTTGTGAATCCACTATGTATTGCATTATCCGGCGACTGACATTCCACAAGCTTCAAGGTTCCTATTCATGAAGAACAAGGTTAGGATGATCACTGACTGTTTGGCTCCACCTATTAAAGTAATCCAAGACAAGACCATGGCACAGCCGTTGAGCTTGTGTGGATCAACTCTAAGAGCTCCTCATGGGTGTCATGCTCAGTACATGGCCAACATGGGGTCCATTGCATCCCTAGTCATGTCTGTCACAATCGATGAGAACAATGATGATACACCCAGTGAGCAACAGCAGAACGGCAGGAAGCTATGGGGTTTGGTGGTCTGCCACCATACGGGCCCAAGGTTTGTTCCATTCCCATTGCGGTATGCATGTGAGTTCCTGATGCAAGTTTTTGGTATACAGCTGAACAAGGAGGTTGAGTTGGCTGCCCAGATGAGAGAGAAGCATATCCTTCAGATGCAGACAATGCTTTGCGACATGCTTCTGAGGGACACTCCTGTTGGGATTCTTTCAAAATCACCTAATGTCATGAATCTTGTTAATTGTGATGGGGCTGCCCTCTACTACCAAAATCGGTCATGGTTGCTTGGAACGACTCCT
	'Mosannona_depressa_0489'           ATTT-CCCCCCCCCC----AACCATTTATCCCTCTTTTTTGTCAGTTCTTCAAAATTCGTTATGTTTCTCATTCACTCTACTCTTTCACAAATGGGCCCGACCAGAAATGTTTCTCTCTTTTCACAAGTTTTGTGATAGATATGATGTACGTACAAATGAACAGATAATGAATGGGCTGGGCAAGGAATCTCCACTATTGAATCATTCACAGTAATATAATTACTCTTATACAAAGTCTTCTTTTTTAAGGTACAAGAAATTCCAGGACCTAGGTAAGATTTTGTAATGTTTTTTGAGTCTCTTTAATTGACATAGACCCAAGTCCTCTAGGAGGATGATGCATCGAGAATGGG-CATGAACGTAATGCTCATAACTTCCCTCTAGACCTAGCTGCTGTCGAAGTTCCATCTGTAAATGGATAATACTTCAGCGTTAGTCTGAGTGTACACGAGTTGTTGAGGGATCAGATCAATGCCAACAACTTCTATCAACAAGTTGGCATTGATCTGTTCGATTCAGTAGTCTTTTAAT----TAAGAAGTATTTTTTCCATCGAAGAAA-GGATTATTTCTAGTCGGTTCACGTTCGAACCGACTATTTTTGTTCTGTACTGGTCTGTACTAGAATTTATGTATGTTCC---------T-CTAAAT--CGTTTTATTCTATCCAA--------------TTTATAGGAATTGCCTTTCTATCTCTCATTTTAT-----AGGGAGTTTCTATAGAGAGGAGGGGCGGATGTAGCCAAGTGGCTCAAGGCAGTGGATTTGTGAATCCACTA??????????TATCCGGCGACTGACATTCCACAAGCTTCAAGGTTCCTATTCATGAAGAACAAGGTTAGGATGATCACTGACTGTTTGGCTCCACCTATTAAAGTAATCCAAGACAAGACCATGGCACAGCCGTTGAGCTTGTGTGGATCAACTCTAAGAGCTCCTCATGGGTGTCATGCTCAGTACATGGCCAACATGGGGTCCATTGCATCCCTAGTCATGTCTGTCACAATCGATGAGAACAATGATGATACACCCAGTGAGCAACAGCAGAACGKCAGGAAGCTATGGGGTTTGGTGGTCTGCCACCATACGGGCCCAAGGTTTGTTCCATTCCCATTGCGGTATGCATGTGAGTTCCTGATGCAAGTTTTTGGTATACAGCTGAACAAGGAGGTTGAGTTGGCTGCCCAGATGAGAGAGAAGCATATCCTTCAGATGCAGACAATGCTTTGCGACATGCTTCTGAGGGACACTCCTGTTGGGATTCTTTCAAAATCACCTAATGTCATGAATCTTGTTAATTGCGATGGGGCTGCCCTCTACTACCAAAATCGGTCATGGTTGCTTGGAACGACTCCT
	'Mosannona_depressa_abscondita_1322' MTTT-CCCCCCCCCCC---AACCATTTATCCCTCTTTTTTGTCAGTTCTTCAAAATTCGTTATGTTTCTCATTCACTCTACTCTTTCACAAATGGGCCCGACCAGAAATGTTTCTCTCTTTTCACAAGTTTTGTGATAGATATGATGTACGTACAAATGAACAGATAATGAATGGGCTGGGCAAGGAATCTCCACTATTGAATCATTCACAGTAATATAATTACTCTTATACAAAGTCTTCTTTTTTAAGGTACAAGAAATTCCAGGACCTAGGTAAGATTTTGTAATGTTTTTTGAGTCTCTTTAATTGACATAGACCCAAGTCCTCTAGGAGGATGATGCATCGAGMATGGG-CATGAACGTAATGCTCATAACTTCCCTCTAGACCTAGCTGCTGTCGAAGTTCCATCTGTAAATGGATAATACTTCAGCGTTAGTCTGAGTGTACACGAGTTGTTGAGGGATCAGATCAATGCCAACAACTTCTATCAACAAGTTGGCATTGATCTGTTCGATTCAGTAGTCTTTTAAT----TAAGAAGTATTTCTTCCATCGAAGAAA-GGATTATTTCTAGTCGGTTCACGTTCGAACCGACTATTTTTGTTCTGTACTGGTCTGTACTAGAATTTATGTATGTTCC---------T-CTAAAT--CGTTTTATTCTATCCAA--------------TTTATAGGAATTGCCTTTCTATCTCTCATTTTAT-----AGGGAGTTTCTATAGAGAGGAGGGGCGGATGTAGCCAAGTGGCTCAAGGCAGTGGATTTGTGAATCCACTATGGATTGCATTATCCGGCGACTGACATTCCACAAGCTTCAAGGTTCCTATTCATGAAGAACAAGGTTAGGATGATCACTGACTGTTTGGCTCCACCTATTAAAGTAATCCAAGACAAGACCATGGCACRGCCGTTGAGCTTGTGTGGATCAACTCTAAGAGCTCCTCATGGGTGTCATGCTCAGTACATGGCCAACATGGGGTCCATTGCATCCCTAGTCATGTCTGTCACAATTGATGAGAACAATGATGATACACCCAGTGAGCAACAGCAGAACGTCAGGAAGCTATGGGGTTTGGTGGTCTGCCACCATACGGGCCCAAGGTTTGTTCCATTCCCATTGCGGTATGCATGTGAGTTCCTGATGCAAGTTTTTGGTATACAGCTGAACAAGGAGGTTGAGTTGGCTGCCCAGATGAGAGAGAAGCATATCCTTCAGATGCAGACAATGCTTTGCGACATGCTTCTGAGGGACACTCCTGTTGGGATTCTTTCAAAATCACCTAATGTCATGAATCTTGTTAATTGCGATGGGGCTGCCCTCTACTACCAAAATCGGTCATGGTTGCTTGGAACGACTCCT
	'Mosannona_discolor_0186'           ?????CCCCCCCCCCCC--AACCATTTATCCCTCTTTTTTGTCAGTTCTTCAAAATTCGTTATGTTTCTCATTCACTCTACTCTTTCACAAATGGGCCCGACCAGAAATGTTTCTCTCTTATCACAAGTTTTGTGAGAGATATGATGTACGTACAAATGAACAGATAATGAATGGGCTGGGCAAGGAATCTCCACTATTGAATCATTCACAGTAATATCATTACTCTTATACAAAGTCTTCTTTTTTAAGGTACAAGAAATTCCAGGACCTAGGTAAGATTTTGTAATGTTTTTTGAGTCTCTTTAATTGACATAGACCCAAGTCTTCTAGGAGGATGATGCATCGAGAACGGG-CATGAACGTAATGCTCATAACTTCCCTCTAGACCTAGCTGCTGTCGAAGTTCCATCTGTAAATGGATAATACTTCAGCGTTAGTCTGAGTGTACACGAGTTGTTGAGGGATCAGATCAATGCCAACAACTTCTATCAACAAGTTGGCATTGATCTGTTCGATTCAGTAGTCTTTTAAT----TAAGAAGTATTTCTTCCATCGAAGAAA-GGATTATTTCTAGTCGGCTCACGTTCGAACCGCCTATTTTTGTTCTGTACTGGTCTGTACTAGAATTTATGTATGTTCC---------T-CTAAAT--CGTTTTATTCTATCCAA--------------TTTATAGGAATTGCCTTTCTATCTCTCATTTTAT-----AGAGAGTTTCTATAGAGAGGAGGGGCGGATGTAGCCAAGTGGCTCAAGGCAGTGGATTTGTGAATCCACTATGGATTGCATTATCCGGCGACTGACATTCCACAAGCTTCAAGGTTCCTATTCATGAAGAACAAGGTTAGGATGATCACTGACTGTTTGGCTCCACCTATTAAAGTAATCCAAGACAAGACCATGGCACAGCCGTTGAGCTTGTGTGGATCAACTCTAAGAGCTCCTCATGGGTGTCATGCTCAGTACATGGCCAACATGGGGTCCATTGCATCCCTAGTCATGTCTGTCACAATCAATGAGAACAATGATGATACACCCAGTGAGCAACAGCAGAACGGCAGGAAGCTATGGGGTTTGGTGGTCTGCCACCATACGGGCCCAAGGTTTGTTCCATTCCCATTGCGGTATGCATGTGAGTTCCTGATGCAAGTTTTTGGTATACAGCTGAACAAGGAGGTTGAGTTGGCTGCCCAGATGAGAGAGAAGCATATCCTTCAGATGCAGACAATGCTTTGCGACATGCTTCTGAGGGACACTCCTGTTGGGATTCTTTCAAAATCACCTAATGTCATGAATCTTGTTAATTGCGATGGGGCTGCCCTCTACTACCAAAATCGGTCATGGTTGCTTGGAACGACTCCT
	'Mosannona_garwoodii_0050'          ATTT-CCCCCCCCC-----AACCATTTATCCCTCTTTTTTGTCAGTTCTTCAAAATTCGTTATGTTTCTCATTCACTCTACTCTTTCACAAATGGGCCCGACCAGAAATGTTTCTCTCTTATCACAAGTTTTGTGATAGATATGATGTACGTACAAATGAACAGATAATGAATGGGCTGGGCAAGGAATCTCCACTATTGAATCATTCACAGTAATATCATTACTCTTATACAAAGTCTTCTTTTTTAAGGTACAAGAAATTCCAGGACCTAGGTAAGATTTTGTAATGTTTTT-GAGTCTCTTTAATTGACATAGACCCAAGTCCTCTAGGAGGATGATGCATCGAGAATGG????????????????????AACTTCCCTCTAGACCTAGCTGCTGTCGAAGTTCCATCTGTAAATGGATAATACTTCAGCGTTAGTCTGAGTGTACACGAGTTGTTGAGGGATCAGATCAATGCCAACAACTTCTATCAACAA-TTGGCATTGATCTGTTCGATTCAGTAGTCTTTTAAT----TAARAAGTATTTCTTCCGTCGAAGAAA-GGATTATTTCTAGTCGGTTCATGTTCGAACCGCCTATTTTTGTTCTGTACTGGTCTGTACTAGAATTTATGTATGTTCC---------T-CTAAAT--CGTTTTATTCTATCCAA--------------TTTATAGGAATTGCCTTTCTATCTCTCATTTTAT-----AGAGAGTTTCTCTAGAGAGGAGGGGCGGATGTAGCCAAGTGGCTCAAGGCAGTGGATTTGTGAATCCACTA??????????????????????????????????????????GTTCCTATTCATGAAGAACAAGGTTAGGATGATCACTGACTGTTTGGCTCCACCTATTAAAGTAATCCAAGACAAGACCATGGCACAGCCGTTGAGCTTGTGTGGATCAACTCTAAGAGCTCCTCATGGGTGTCATGCTCAGTACATGGCCAACATGGGGTCCATTGCATCCCTAGTCATGTCTGTCACAATYGATGAGAACAATGATGATACACCCAGTGAGCAACAGCAGAACGGCAGGAAGCTATGGGGTTTGGTGGTCTGCCACCATACGGGCCCAAGGTTTGTTCCATTCCCATTGCGGTATGCATGTGAGTTCCTGATGCAAGTTTTTGGTATACAGCTGAACAAGGAGGTTGAGTTGGCTGCCCAGATGAGAGAGAAGCATATCCTTCAGATGCAGACAATGCTTTGCGACATGCTTCTGAGGGACACTCCTGTTGGGATTCTTTCAAAATCACCTAATGTCATGAATCTTGTTAATTGTGATGGGGCTGCCCTCTACTACCAAAATCGGTCATGGTTGCTTGGAACGACTCC?
	'Mosannona_hypoglauca_1323'         ATTTTCCCCCCC-------AACCATTTATCCCTCTTTTTTGTCAGTTCTTCAAAATTCGTTATGTTTCTCATTCACTCTACTCTTTCACAAATGGGCCCGACCAGAAATGTTTCTCTCTTATCACAAGTTTTGTGATAGATATGATGTACGTACAAATGAACAGATTATGAATGGGCTGGGCAAGGAATCTTCACTATTGAATCATTCACAGTAATATCATTACTCTTATACAAAGTCTTCTTTTTTAAGGTACAAGAAATTCCAGGACCTAGGTAAGATTTTGTAATGTTTTTTGAGTCTCTTTAATTGACATAGACCCAAGTCCTCTAGGAGGATGATGCATCAAGAATGGG-CATGAACGTAATGCTCATAACTTCCCTCTAGACCTAGCTGCTGTCGAAGTTCCATCTGTAAATGGATAATACTTCGGCGTTAGTCTGAGTGTACACGAGTTGTTGAGGGATCAGATCAATGCCAACAACTTCTATCAACAAGTTGGCATTGATCTGTTCGATTCAGTAGTCTTTTAAT----TAAGAAGTATTTCTTCCATCGAAGAAA-GGATTATTTCTAGTCGGTTCACGTTCGAACCGCCTATTTTTGTTCTGTACTGGTCTGTACTAGAATTTATGTATGTTCC---------T-CYAAAT--CGTTTTATTCTATCMAA--------------TTTMTAGGAATTGCCTTTCTATCTCTCATTTT?T-----AGAGAGYTTCTAT????????????????????????????????????????????????????????TA???????????????????????????????????????????????????????????????????????????????????????????????????????????????????????????????????????????????????????????????????????????????????????????????????????????????????????????????????????????????????????????????????????????????????????????????????????????????????????????????????????????????????????????????????????????????????????????????????????????????????????????????????????????????????????????????????????????????????????????????????????????????????????????????????????????????????????????????????????????????????????????????????????
	'Mosannona_pacifica_0487'           ATTT-CCCCCCCCCC----AACCATTTATCCCTCTTTTTTGTCAGTTCTTCAAAATTCGTTATGTTTCTCATTCACTCTACTCTTTCACAAATGGGCCCGACCAGAAATGTTTCTCTCTTATCACAAGTTTTGTGATAGATATGATGTACGTACAAATGAACAGATAATGAATGGGCTGGGCAAGGAATCTCCACTATTGAATCATTCACAGTAATATCATTACTCTTATACAAAGTCTTCTTTTTTAAGGTACAAGAAATTCCAGGACCTAGGTCAGATTTTGTAATGTTTTTTGAGTCTCTTTAATTGACATAGACCCAAGTCCTCTAGGAGGATGATGCATCGAGAATG?G-CATGAACGTAATGCTCATAACTTCCCTCTAGACCTAGCTGCTGTCGAAGTTCCATCTGTAAATGGATAATACTTCAGCGTTAGTCTGAGTGTACACGAGTTGTTGAGGGATCAGATCAATGCCAACAACTTCTATCAACAAGTTGGCATTGATCTGTTCGATTCAGTAGTCTTTTAAT----TAAGAAGTATTTCTTCCATCGAAGAAA-GGATTATTTCTAGTCGGTTCACGTTCGAACCGCCTATTTTTGTTCTGTACTGGTCTGTACTAGAATTTATGTATGTTCC---------T-CTAAAT--CGTTTTATTCTATCCAATTTATACTATCCAATTTATAGGAATTGCCTTTCTATCTCTCATTTTAT-----AGAGAGTTTCTATAGAGAGGAGGGGCGGATGTAGCCAAGTGGCTCAAGGCAGTGGATTTGTGAATCCACTATGGATTGCATTATCCGGCGACTGACATTCCACAAGCTTCAAGGTTCCTATTCATGAAGAACAAGGTTAGGATGATCACTGACTGTTTGGCTCCACCTATTAAAGTAATCCAAGACAAGACCATGGCACAGCCGTTGAGCTTGTGTGGATCAACTCTAAGAGCTCCTCATGGGTGTCATGCTCAGTACATGGCCAACATGGGGTCCATTGCATCCCTAGTCATGTCTGTCACAATCGATGAGAACAATGATGATACACCCAGTGAGCAACAGCAGAAAGGCAGGAAGCTATGGGGTTTGGTGGTCTGCCACCATACGGGCCCAAGGTTTGTTCCATTCCCATTGCGGTATGCATGTGAGTTCCTGATGCAAGTTTTTGGTATACAGCTGAACAAGGAGGTTGAGTTGGCTGCCCAGATGAGAGAGAAGCATATCCTTCAGATGCAGACAATGCTTTGCGACATGCTTCTGAGGGACACTCCTGTTGGGATTCTTTCAAAATCACCTAATGTCATGAATCTTGTTAATTGCGATGGGGCTGCCCTCTACTACCAAAATMGGTCATGGTTGCTTGGAACGACTCCT
	'Mosannona_papillosa_0974'          ?????CCCCCCCCCCCCC-AACCATTTATCCCTCTTTTTTGTCAGTTCTTCAAAATTCGTTATGTTTCTCATTCACTCTACTCTTTCACAAATGGGCCCGACCAGAAATGTTTCTCTCTTATCACAAGTTTTGTGATAGATATGATGTACGTACAAATGAACAGATAATGAATGGGCTGGGCAAGGAATCTCCACTATTGAATCATTCACAGTAATATCATTACTCTTATACAAAGTCTTCTTTTTTAAGGTACAAGAAATTCCATGACCTAGGTAAGATTTTGTAATGTTTTTTGAGTCTCTTTAATTGACATAGACCCAAGTCCTCTAGGAGGATGATGCAGCGAGAATGGG-CATGAACGTAATGCTCATAACTTCCCTCTAGACCTAGCTGCTGTCGAAGTTCCATCTGTAAATGGATAATACTTCGGCGTTAGTCTGAGTGTACACGAGTTGTTGAGGGATCAGATCAATGCCAACAACTTCTATCAACAAGTTGGCATTGATCTGTTCGATTCAGTAGTCTTTTAAT----TAAGAAGTATTTCTTCCATCGAAGAAA-GGATTATTTCTAGTCGGTTCACGTTCGAACCGCCTATTTTTGTTCTGTACTGGTCTGTACTAGAATTTATGTATGTTCC---------T-CTAAAT--CGTTTTATTCTATCCAA--------------TTTATAGGAATTGCCTTTCTATCTCTCATTTTAT-----AGAGAGTTTCTATAGAGAGGAGGGGCGGATGTAGCCAAGTGGCTCAAGGCAGTGGATTTGTGAATCCACTATGGATTGCATTATCCGGCAACTGACATTCCACAAGCTTCAAGGTTCCTATTCATGAAGAACAAGGTTAGGATGATCACTGACTGTTTGGCTCCACCTATTAAAGTAATCCAAGACAAGACCATGGCGCAGCCGTTGAGCTTGTGTGGATCAACTCTAAGAGCTCCTCATGGGTGTCATGCTCAGTACATGGCCAACATGGGGTCCATTGCATCCCTAGTCATGTCTGTCACAATTGATGAGAACAATGATGATACACCCAGTGAGCAACAGCAGAACGGCAGGAAGCTATGGGGTTTGGTGGTCTGCCACCATACGGGCCCAAGGTTTGTTCCATTCCCATTGCGGTATGCATGTGAGTTCCTGATGCAAGTTTTTGGTATACAGCTGAACAAGGAGGTTGAGTTGGCTGCCCAGATGAGAGAGAAGCATATCCTTCAGATGCAGACAATGCTTTGCGACATGCTTCTGAGGGACACTCCTGTTGGGATTCTTTCAAAATCACCTAATGTCATGAATCTTGTTAATTGCGATGGGGCTGCCCTCTACTACCAAAATCGGTCATGGTTGCTTGGAACGACTCCT
	'Mosannona_parva_1325'              TCTT-CCCCCCCCCCCC--AACCATTTATCCCTCTTTTTTGTCAGTTCTTCAAAATTCGTTATGTTTCTCATTCACTCTACTCTTTCACAAATGGGCCCGACCAGAAATGTTTCTCTCTTATCACAAGTTTTGTGATAGATATGATGTACGTACAAATGAACAGATAATGAATGGGCTGGGCAAGGAATCTCCACTATTGAATCATTCACAGTAATATCATTACTCTTATACAAAGTCTTCTTTTTTAAGGTACAAGAAATTCCACGACCTAGGTAAGATTTTGTAATGTTTTTTGAGTCTCTTTAATTGACATAGACCCAWGTCCTCT????????????????????????G-CATGAACGTAATGCTCATAACTTCCCTCTAGACCTAGCTGCTGTCGAAGTTCCATCTGTAAATGGATAATACTTCGGCGTTAGTCTGAGTGTACACGAGTTGTTGAGGGATCAGATCAATGCCAACAACTTCTATCAACAAGTTGGCATTGATCTGTTCGATTCAGTAGTCTTTTAAT----TAAGAAGTATTTCTTCCATCGAAGAAA-GGATTATTTCTAGTCGGTTCACGTTCGAACCGCCTATTTTTGTTCTGTACTGGTCTGTACTAGAATTTATGTATGTYCC---------T-CTAAAT--CGTTTTATTCTATCCAA--------------TTTATAGGAATKGCCTTYCTATCTCTCATTTYCT-----ARAGAGTTTCTATARARAGGAGGGGCGGATGTASCCAAKTGGCTCAAGGCAGTGGATTKGTGAATCCACTATGGATTGCATTATCCGGCGACTGACATTCCACAAGCTTCAAGGTTCCTATTCATGAAGAACAAGGTTAGGATGATCACTGACTGTTTGGCTCCACCTATTAAAGTAATCCAAGACAAGACCATGGCACAGCTGTTGAGCTTGTGTGGATCAACTCTAAGAGCTCCTCATGGGTGTCATGCTCAGTACATGGCCAACATGGGGTCCATCGCATCCCTAGTCATGTCTGTCACAATCAATGAGAACAATGATGATACACCCAGTGAGCAACAGCAGAACGGCAGGAAGCTATGGGGTTTGGTGGTCTGCCACCATACGGGCCCAAGGTTTGTTCCATTCCCATTGCGGTATGCATGTGAGTTCCTGATGCAAGTTTTTGGTATACAGCTGAACAAGGAGGTTGAGTTGGCTGCCCAGATGAGAGAGAAGCATATCCTTCAGATGCAGACAATGCTTTGCGACATGCTTCTGAGGGACACTCCTGTCGGGATTCTTTCAAAATCACCTAATGTCATGAATCTTGTTAATTGCGATGGGGCTGCCCTCTACTACCAAAATCAGTTCTGGTTGCTTGGA?????????
	'Mosannona_raimondii_1324'          ?????CCCCCCCCCCCCCCAACTATTTATCCCTCTTTTTTGTCAGTTCTTCAAAATTCGTTATGTTTCTCATTCACTCTACTCTTTCACAAATGGGCCCGACCAGAAATGTTTCTCTCTTATCACAAGTTTTGTGATAGATATGATGTACGTACAAATGAACAGATAATGAATGGGCTGGGCAAGGAATCTCCACTAATGAATCATTCACAGTAATATCATTACTCTTATACAAAGTCTTCTTTTTTAAGGTACAAGAAATTCCATGACCTAGGTAAGATTTTGTAA??????????????????????????????????????????????????????????????????G-CATGAACGTAATGCTCATAACTTCCCTCTAGACCTAGCTGCTGTCGAAGTTCCATCTGTAAATGGATAATACTTCGGCGTTAGTCTGAGTGTACACGAGTTGTTGAGGGATCAGATCAATGCCAACAACTTCTATCAACAAGTTGGCATTGATCTGTTCGATTCAGTAGTCTTTTAAT----TAAGAAGTATTTCTTCCATCGAAGAAA-GGATTATTTCTAGTCGGTTCACGTTCGAACCGCCTATTTTTGTTCTGTACTGGTCTGTACTAGAATTTATGTATGTYCC---------T-CTAAAT--CGTTTTATYCTATCTAA--------------TTTATAGGAATTGCCTTYCTATCTCTCATTTTAT-----AGAGAGTTTCTATAGAGAGGAGGGGCGGATGTASCCAAGTGGCTCAAGGCAGTGGATTTGTGAATCCACTATGGATTGCATTATCCGGCGACTGACATTCCACAAGCTTCAAGGTTCCTATTCATGAAGAACAAGGTTAGGATGATCACTGACTGTTTGGCTCCACCTATTAAAGTAATCCAAGACAAGACCATGGCACAGCCGTTGAGCTTGTGTGGATCAACTCTAAGAGCTCCTCATGGGTGTCATGCTCAGTACATGGCCAACATGGGGTCCATTGCATCCCTAGTCATGTCTGTCACAATCGATGAGAACCATGATGATACACCCAGTGAGCAACAGCAGAACGGCAGGAAGCTATGGGGTTTGGTGGTCTGCCACCATACGGGCCCAAGGTTTGTTCCATTCCCATTGCGGTATGCATGTGAGTTCCTGATGCAAGTTTTTGGTATACAGCTGAACAAGGAGGTTGAGTTGGCTGCCCAGATGAGAGAGAAGCATATCCTTAAGATGCAGACAATGCTTTGCGACATGCTTCTGAGGGACACTCCTGTTGGGATTCTTTCAAAATCACCTAATGTCATGAATCTTGTTAATTGCGATGGGGCTGCCCTCTACTACCAAAATCGGTCATGGTTGCTTGGAACGACTCCT
	'Mosannona_vasquezii_0313'          ATTT-CTCCCCCCCCCCC-AACCATTTATCCATCTTTTTTGTCAGTTCTTCAAAATTCGTTATGTTTCTCATTCACTATACTCTTTCACAAATGGGCCCGACCAGAAATGTTTCTCTCTTATCACAAGTTTTGTGATAGATATGATGTACGTACAAATGATCAGATAATGAATGGGCTGGGCAAGGAATCTCCACTCTTGAATCATTCACAGTAATATCATTACTGTCATACAAAGTCTTCTTTTTTAAGGTACAAGAAATTCCATGACCTAGGTAAGATTTTGTAATGTTTTTTGAGTCTCTTTAATTGACATAGACCCAAGTCCTCTAGGAGGATGATGCAGCGAGAATGGG-CATGAACGTAATGCTCATAACTTCCCTCTAGACCTAGCTGCTGTCGAAGTTCCATCTGTAAATGGATAATACTTCAGCGTTAGTCTGAGTGTACACGAGTTGTTGAGGGATCAGATCAATGCCAACAACTTCTATCAACAAGTTGGCATTGATCTGTTCGATTCAGGAGTCTTTTAAT----TAAGAAGTATTTCTTCCATCGAAGAAA-GGATTATTTCTAGTCGGTTCACGTTCGAACCGCCTATTTTTGTTCTGTACTGGTCTGTACTAGAATTTATGTATGTTCC---------T-CTAAAT--CGTTTTATTCTATCCAA--------------TTTATAGGAATTGCCTTTCTATCTCTCATTTTAT-----AGAGAGTTTCTATAGAGAGGAGGGGCGGATGTAGCCAAGTGGCTCAAGGCAGTGGATTTGTGAATCCACTATGGATTGCATTATCCGGCGACTGACATTCCACAAGCTTCAAGGTTCCTGTTCATGAAGAACAAGGTTAGGATGATCACTGACTGTTTGGCTCCACCTATTAAAGTAATCCAAGACAAGACCATGGCACAGCCGTTGAGCTTGTGTGGATCAACTCTAAGAGCTCCTCATGGGTGTCATGCTCAGTACATGGCCAACATGGGGTCCATTGCATCCCTAGTCATGTCTGTCACAATCGATGAGAACAATGATGATACACCCAGTGAGCAACAGCAGAACGGCAGGAAGCTATGGGGTTTGGTGGTCTGCCACCATACGGGCCCAAGGTTTGTTCCATTCCCATTGCGGTATGCATGTGAGTTCCTGATGCAAGTTTTTGGTATACAGCTGAACAAGGAGGTTGAGTTGGCTGCCCAGATGAGAGAGAAGCATATCCTTCAGATGCAGACAATGCTTTGCGACATGCTTCTGAGGGACACTCCTGTTGGGATTCTTTCAAAATCACCTAATGTCATGAATCTTGTTAATTGCGATGGGGCTGCCCTCTACTACCAAAATCGGTCATGGTTGCTTGGAACGACTCCT
	'Mosannona_xanthochlora'            ?????????????????????????????????????????????????????????????????????????????????????????????????????????????????????????????????????????????????????????????????????????????????????????????????????????????????????????????????????????????????????????????????????????????????????????????????????????????????????????????????????????????????????????????????G-CATG?ACGTAATGCTCATAACTTCCCTCTAGACCTAGCTGCTGTCGAAGTTCCATCTGTAAATGGATAATACTTCGGCGTTAGTCTGAGTGTACACGAGTTGTTGAGGGATCAGATCAATGCCAACAACTYCTATCAACAAGTTGGCA??GATCTGTTCGATTCAGTA?TCTTTTAAT----TAAGAAGTATTTCTTCCATCGAAGAAA-GGATTATTTCTAGTCGGTTCACGTTCGAACCGCCTATTTTTGTTCTGTACTGGTCTGTACTAGAATTTATGTATGTTCC---------T-?TAAAT--C?TTTTATTCTATCCAA--------------TTTATAGGAATTGCCTTTCTATCTCTCATTTTAT-----GGAGAGTTTCTATAGAGAGGAGGGGCGGATGTAGCCAAGTGGCTCAAGGCAGTGGATTTGTGAATCCAC?????????????????????????????????????????????????????????????????????????????????????????????????????????????????????????????????????????????????????????????????????????????????????????????????????????????????????????????????????????????????????????????????????????????????????????????????????????????????????????????????????????????????????????????????????????????????????????????????????????????????????????????????????????????????????????????????????????????????????????????????????????????????????????????????????????????????????????????????????????????????????????????????????????


	'Cremastosperma_brevipes_0601'      ACAGAAGCTCAGATTAGAGATATAGCTGGATGGCTTTTGGAATACCACTATGTTACTATATCAATAGGATTGGGACTTCTACTTGTTCCGACTGTGACAAAAAATGCTCGTCGTATGTGGGCTTTTCCTAGTGTTTCATTATTAAGTATAGTTATGGTTTTCTCGGCCGATATATCTATTCAACAAATAAATGGCAGTTCCGTCTATCAATATCTATGTTCTTGGACTATCAATAATGATTTTTCTTTCGAGTTCGGCCATTTAATCGACCCACTTACTTCTATTATGTCAATACTAATCACTACTGTTGGAATCATGGTTCTTATTTATAGTGACAATTATATGTCTCATGATCAAGGATATTTGAGATTTTTTACTTCTATGAGTTTTTTCACTACTTCTATGTTGGGATTAGTTACTAGTTCCAATTTGATACAAATTTATATTTTTTGGGAATTGGTGGGAATGTGTTCGTATCTATTAATAGGTTTTTGGTTCACGCGACCAATTGCAGCAAATGCTTGTCAAAAAGCGTTTGTAACGAATCGTGTAGGGGATTTTGGTTTATTATTAGGAATCTTAGGTTTTTATTGGATAACGGGTAGTTTTGAATTTCGGGATTTATTCGAAATTTGGAATAACTTGATCCATAATAATAGGGGAAATTCTTTATTTGCTATTCCGTGTGCCTTCCTATTATTCGTCGGTGCAGTTGCTAAATCTGCACAATTTCCCCTTCATGTATGGTTACCTGATGCCATGGAGGGGCCTACTCCTATTTCGGCTCTTATACATGCTGCCACTATGGTAGCAGCGGGAATTTTTCTTGTTGCTCGACTTTTTCCTCTTTTCACAGTCATACCTCACATAATGTGTCTTATTTCTTTGATAGGTATAATAACGGTACTATTAGGAGCTACTTTGGCTCTTGCTCAAAGAGACATTAAAAGGAGTTTAGCCTATTCTACAATGTCTCAATTGGGTTATATTATGTTAGCTCCAGGGATAGGTTCTTATCGAGCTGCTTTATTCCATTTGATCACTCATGCCTATTCGAAAGCATTATTATTTTTAGGATCCGGATCCATTATTCATTCAATGGAATCTATTGTTGGCTATTCTCCAGATAAAAGTCAGAACATGGTTCTTATGGGTGGTTTAAGAAAATATGTGCCAATTACAAAAACTACCTTTTTAGTAGGTACACTTTCTCTTTGTGGTATTCCACCTCTTGCTTGTTTTTGGTCTAAGGATGAAATCCTTAATGATAGTTGGTTGTATTCACCCATCTTTGCGATAATAGCTTGTTCCACAGCGGGATTAACTGCATTTTATATGTTTCGGATTTATTTACTTACTTTTGAGGGACATTTACGCATTCAGTTTC
	'Ephedranthus_parviflorus_0031'     ACAGAAGCTCAGGTTAGAGATATAKCTGAATGGCTTTTGGAATACCACAGT????????????????????????????????????????????????????????????????????????????????????????????????????????????????????????????????????????????????????????????????????????????????????????????????????????????????????????????????????????????????????????????????????????????????????????????????????????????????????????????????????????????????????????????????????????????????????????????????????????????????????????????????????????????????????????????????????????????????????????????????????????????????????????????????????????????????????????????????????????????????????????????????????????????????????????????????????????????????????????????????????????????????????????????????????????????????????????????????????????????????????????????????????????????????????????????????????????????????????????????????????????????????????????????????????????????????????????????????????????????????????????????????????????????????????????????????????????????????????????????????????????????????????????????????????????????????????????????????????????????????????????????????????????????????????????????????????????????????????????????????????????????????????????????????????????????????????????????????????????????????????????????????????????????????????????????????????????????????????????????????????????????????????????????????????????????????????????
	'Malmea_dielsiana_0260'             ACAGAAGCTCAGGTTAGAGATATAGCTGGATGGCTTTTGGAATACCACAATGTTACTATATCAATAGGATTGGGACTTCTACTTGTTCCGACTGTGACAAAAAATGCTCGTCGTATGTGGGCTTTTCCTAGTGTTTCATTATTAAGTATAGTTATGGTTTTTTCGGCCGATATATCTATTCAACAAATAAATGGCAGTTCCGTCTATCAATATCTCTGTTCTTGGACTATCAATAATGATTTTTCTTTCGAGTTCGGCCATTTAATCGACCCACTTACTTCTATTATGTCAATACTAATCACTACAGTTGGAATCATGGTTCTTATTTATAGTGACAATTATATGTCTCATGATCAAGGATATTTGAGATTTTTTACTTCTATGAGTTTTTCCACTACTTCCATGTTGGGATTAGTTACTAGTTCCAATTTGATACAAATTTATATTTTTTGGGAATTGGTGGGAATGTGTTCGTATCTATTAATAGGTTTTTGGTTCACGCGACCAATTGCAGCAAATGCTTGTCAAAAAGCGTTTGTAACGAATCGTGTAGGGGATTTTGGTTTATTATTAGGAATCTTAGGTTTTTATTGGATAACGGGTAGTTTTGAATTTCGGGATTTGTTCGAAATTTTGAATAACTTGATTCATAATAATAGGGTAAATTCTTTATTTGCTATTCTGTGTGCCTTCCTATTATTCATCGGTGCAGTTGCTAAATCTGCACAATTTCCCCTTCATGTCTGGTTACCTGATGCCATGGAGGGGCCTACTCCTATTTCGGCTCTTATACATGCTGCCACTATGGTAGCAGCGGGAATTTTTCTTGTTGCTCGACTTTTTCCTCTTTTCACAGTCATACCTCACATAATGTGTCTTATTTCTTTGATAGGTATAATAACGGTACTATTAGGAGCTACTTTGGCTCTTGCTCAAAGAGACATTAAAAGGAGTTTAGCTTATTCTACAATGTCTCAATTGGGTTATATTATGTTAGCTCCAGGGATAGGTTCTTATCGAGCTGCTTTATTCCATTTGATCACTCATGCCTATTCGAAAGCATTATTATTTTTAGGATCCGGATCCATTATTCATTCAATGGAATCTATTGTTGGCTATTCTCCAGATAAAAGTCAGAACATGGTTCTTATGGGTGGTTTAAGAAAATATGTGCCAATTACAAAAACTACCTTTTTAGTAGGTACACTTTCTCTTTGTGGTATTCCACCTCTTGCTTGTTTTTGGTCTAAGGATGAAATTCTTAATGATAGTTGGTTGTATTCACCCATCTTTGCGATAATAGCTTGTTCCACAGCAGGATTAACTGCATTTTATATGTTTCGGATTTATTTACTTACTTTTGAGGGGCATTTACGCATTCAGTTTC
	'Klarobelia_stipitata_0253'         ???????????????????????????????????????????????????????????????????????????????????????????????????????????????????????????????????????????????????????????????????????????????????????????????????????????????????????????????????????????????????????????????????????????????????????????????????????????????????????????????????????????????????????????????????????????????????????????????????????????????????????????????????????????????????????????????????????????????????????????????????????????????????????????????????????????????????????????????????????????????????????????????????????????????????????????????????????????????????????????????????????????????????????????????????????????????????????????????????????????????????????????????????????????????????????????????????????????????????????????????????????????????????????????????????????????????????????????????????????????????????????????????????????????????????????????????????????????????????????????????????????????????????????????????????????????????????????????????????????????????????????????????????????????????????????????????????????????????????????????????????????????????????????????????????????????????????????????????????????????????????????????????????????????????????????????????????????????????????????????????????????????????????????????????????????????????????????????????????????????????????????????????????????????
	'Oxandra_macrophylla_0300'          ACAGAAGCTCAGGTTAGAGATATAGCTGGATGGCTTTTGGAATACCACAAT????????????????????????????????????????????????????????????????????????????????????????????????????????????????????????????????????????????????????????????????????????????????????????????????????????????????????????????????????????????????????????????????????????????????????????????????????????????????????????????????????????????????????????????????????????????????????????????????????????????????????????????????????????????????????????????????????????????????????????????????????????????????????????????????????????????????????????????????????????????????????????????????????????????????????????????????????????????????????????????????????????????????????????????????????????????????????????????????????????????????????????????????????????????????????????????????????????????????????????????????????????????????????????????????????????????????????????????????????????????????????????????????????????????????????????????????????????????????????????????????????????????????????????????????????????????????????????????????????????????????????????????????????????????????????????????????????????????????????????????????????????????????????????????????????????????????????????????????????????????????????????????????????????????????????????????????????????????????????????????????????????????????????????????????????????????????????????
	'Oxandra_venezuelana_0258'          ACAGAAGCTCAGGTTAGAGATATAGCTGGATGGCTTTTGGAATACCACAA?????????????????????????????????????????????????????????????????????????????????????????????????????????????????????????????????????????????????????????????????????????????????????????????????????????????????????????????????????????????????????????????????????????????????????????????????????????????????????????????????????????????????????????????????????????????????????????????????????????????????????????????????????????????????????????????????????????????????????????????????????????????????????????????????????????????????????????????????????????????????????????????????????????????????????????????????????????????????????????????????????????????????????????????????????????????????????????????????????????????????????????????????????????????????????????????????????????????????????????????????????????????????????????????????????????????????????????????????????????????????????????????????????????????????????????????????????????????????????????????????????????????????????????????????????????????????????????????????????????????????????????????????????????????????????????????????????????????????????????????????????????????????????????????????????????????????????????????????????????????????????????????????????????????????????????????????????????????????????????????????????????????????????????????????????????????????????????
	'Pseudomalmea_diclina_0305'         ACAGAAGCTCAGGTTAGAGATATAGCTGGATGGCTTTTGGAATACCACAATGTTACTATATTAATAGGATTGGGACTTCTACTTGTTCCGACTGTGACAAAAAATGCTCGTCGTATGTGGGCTTTTCTTAGTGTTTCATTATTAAGTATAGTTATGGTTTTTTCGGCCGATATATCTATTCAACAAATAAATGGCAGTTCCGTCTATCAATATCTATGTTCTTGGACTATCAATAATGATTTTTCTTTCGAGTTTGGCCATTTAATCGACCCACTTACTTCTATTATGTCAATACTAATCACTACTGTTGGAATCACGGTTCTTATTTATAGTGACAATTATATGTCTCATGATCAAGGATATTTGAGATTTTTTACTTCTATGAGTTTTTCCACTACTTCCATGTtGGGATTAGTTACTAGTTCCAATTTGATACAAATTTATATTTTTTGGGAATTGGTGGGGATGTGTTCGTATCTATTAATAGGTTTTtGGTTCACACGACCAATTGCAGCAAATGCTTGTCAAAAAGCGTTTGTAACGAATCGTGTAGGGGATTTtGGTTTATTATTAGGAATCTTAGGTTTTTATTGGATAACGGGTAGTTTTGAATTtCGGGATTGTTCCGAAATTTTGAATAACTTGATCCATAATAATAGGGTAAAT?CTT?ATTGGCTATTc?GGGGGCCTtCCTATTATTCGTCGGtGCaGT?GcTAAATCtGCACAATTtCCCCTTCATGTAAGGttACCTGAAGCCATGGaGGGGCCTACTCCTATTTCGGCTCTTATACATGCTGCCACTATGGTAGCAGCGGGaatTTTTCTTGTTGCTCGACTTTTTCCTCTTTTCACAGTCATACCTCACATAATGTGTCTTATTTCTTTGATAGGTATAATAACGGTACTACTAGGAGCTACTTTAGCTCTTGCTCAAAGAGACATTAAAAGGAGTTTAGCCTATTCTACAATGTCTCAATTGGGTTATATTATGTTAGCTCCAGGGATAGGTTCTTATCGAGTCGCTTTATTCCATTTGATCACTCATGCCTATTCGAAAGCATTATTATTTTTAGGATCCGGATCCATTATTCATTCAATGGAATCTATTGTTGGCTATTCTCCAGATAAAAGTCAGAACATGGTTCTTATGGGTGGTTTAAGAAAATATGTGCCAATTACAAAAACTACCTTTTTAGTAGGTACACTTTCTCTTTGTGGTATTCCACCTCTTGCTTGTTTTTGGTCTAAGGATGAAATCCTTAATGATAGTTGGTTGTATTCACCTATCTTTGCGATAATAGCTTGTTCCACAGCAGGATTAACTGCATTTTATATGTTTCGGATTTATTTACTTACTTTTGAGGGGCATTTACGCATTCAGTTTC
	'Mosannona_sp_0226'                 ACAGAAGCTCAGATTAGAGATATAGCTGGATGGCTTTTGCAATACCACAAT????????????????????????????????????????????????????????????????????????????????????????????????????????????????????????????????????????????????????????????????????????????????????????????????????????????????????????????????????????????????????????????????????????????????????????????????????????????????????????????????????????????????????????????????????????????????????????????????????????????????????????????????????????????????????????????????????????????????????????????????????????????????????????????????????????????????????????????????????????????????????????????????????????????????????????????????????????????????????????????????????????????????????????????????????????????????????????????????????????????????????????????????????????????????????????????????????????????????????????????????????????????????????????????????????????????????????????????????????????????????????????????????????????????????????????????????????????????????????????????????????????????????????????????????????????????????????????????????????????????????????????????????????????????????????????????????????????????????????????????????????????????????????????????????????????????????????????????????????????????????????????????????????????????????????????????????????????????????????????????????????????????????????????????????????????????????????????
	'Mosannona_costaricensis_0237'      ACAGAAGCTCAGATTAGAGATATAGCTGGATGGCTTTTGCAATACCACAAT??TACTATATTAATAGGATTGGGACTTCTACTTGTTCCGACTGTGACAAAAAATGCTCGTCGTATGTGGGCTTTTCCTAGTGTTTCATTATTAAGTATAGTTATGGTTTTTTCGGCCGATATATCTATTCAACAAATAAATGGCAGTTCCATCTATCAATATTTATGTTCTTGGACTATCAATAATGATTTTTCTTTCGAGTTTGGCCATTTAATCGACCCACTTACTTCTATTATGTCAATACTAATCACTACTGTTGGAATCACGGTTCTTATTTATAGTGACAATTATATGTCTCATGATCAAGGATATTTGAGATTTTTTACTTCTATGAGTTTTTCCACTACTTCCATGTTGGGATTAGTTACTAGTTCCAATTTGATACAAATTTATATTTTTTGGGAATTGGTGGGAATGTGTTCGTATCTATTAATAGGTTTTtGGTTCACACGACCAATTGCAGCCAATGCTTGTCAAAAAGCGTTTGTAaCGAATCGTGTAGGGgATTTtGGTTtATTATTAGGAATCTTAGGTTTTtATTGGATAMCGGGTAGTTTtGGATTTCGGGATTTATTCGAAATTTTGAATAACTTGATCCATAATAATAGGGtAAatTCTTTATTTGCTACTCTGTGTGCCTTCCTATTATTCGTCGGTGCAGTTGCTAAATCTGCACAATTTCCCCTTCATGTATGGTTACCTGATGCCATGGAGGGGCCTACTCCTATTTCGGCTCTTATACATGCTGCCACTATGGTAGCAGCGGGAATTTTTCTTGTTGCTCGACTTTTTCCTCTTTTCACAGTCATACCTCACATAATGTGTCTTATTTCTTTGATAGGTATAATAACGGTACTATTAGGAGCTACTTTGGCTCTTGCTCAAAGAGACATTAAAAGGAGTTTAGCCTATTCTACAATGTCTCAATTGGGTTATATTATGTTAGCTCCAGGGATAGGTTCTTATCGAGCTGCTTTATTCCATTTGATCACTCATGCCTATTCGAAAGCATTATTATTTTTAGGATCCGGATCCATTATTCATTCAATGGAATCTATTGCTGGCTATTCTCCAGATAAAAGTCAGAACATGGTTCTTATGGGTGGTTTAAGAAAATATGTGCCAATTACAAAAACTACCTTTTTAGTAGGTACACTTTCTCTTTGTGGTATTCCACCTCTTGCTTGTTTTTGGTCTAAAGATGAAATCCTTAATGATAGTTGGTTGTATTCGCCCATCTTTGCGATAATAGCTTGTTCCACAGCAGGATTAACTGCATTTTATATGTTTCGGATTTATTTACTTACTTTTGAGGGGCATTTACGCATTCAGTTTC
	'Mosannona_costaricensis_0238'      ACAGAAGCTCAGATTAGAGATATAGCTGGATGGCTTTTGCAATACCACAAT????????????????????????????????????????????????????????????????????????????????????????????????????????????????????????????????????????????????????????????????????????????????????????????????????????????????????????????????????????????????????????????????????????????????????????????????????????????????????????????????????????????????????????????????????????????????????????????????????????????????????????????????????????????????????????????????????????????????????????????????????????????????????????????????????????????????????????????????????????????????????????????????????????????????????????????????????????????????????????????????????????????????????????????????????????????????????????????????????????????????????????????????????????????????????????????????????????????????????????????????????????????????????????????????????????????????????????????????????????????????????????????????????????????????????????????????????????????????????????????????????????????????????????????????????????????????????????????????????????????????????????????????????????????????????????????????????????????????????????????????????????????????????????????????????????????????????????????????????????????????????????????????????????????????????????????????????????????????????????????????????????????????????????????????????????????????????????
	'Mosannona_depressa_0489'           ACAGAAGCTCAGATTAGAGATATAGCTGGATGGCTTTTGGAATACCACAATGTTACTATATTAATAGGATTGGGACTTCTACTTGTTCCGACTGTGACAAAAAATGCTCGTCGTATGTGGGCTTTTCCTAGTGTTTCATTATTAAGTATAGTTATGGTTTTTTCGGCCGATATATCTATTCAACAAATAAATGGCAGTTCCATCTATCAATATTTATGTTCTTGGACTATCAATAATGATTTTTCTTTCGAGTTTGGCCATTTAATCGACCCACTTACTTCTATTATGTCAATACTAATCACTACTGTTGGAATCACGGTTCTTATTTATAGTGACAATTATATGTCTCATGATCAAGGATATTTGAGATTTTTTACTTCTATGAGTTTTTCCACTACTTCCATGTTGGGATTAGTTACTAGTTCCAATTTGATACAAATTTATATTTTTTGGGAATTGGTGGGAATGTGTTCGTATCTATTAATAGGTTTTTGGTTCACACGACCAATTGCAGCAAATGCTTGTCAAAAAGCGTTTGTAACGAATCGTGTAGGGGATTTTGGTTTATTATTAGGAATCTTAGGTTTTTATTGGATAACGGGTAGTTTTGAATTTCGGGATTTATTCGAAATTTTGAATAACTTGATCCATAATAATAGGGTAAATTCTTTATTTGCTACTCTGTGTGCCTTCCTATTATTCGTCGGTGCAGTTGCTAAATCTGCACAATTTCCCCTTCATGTATGGTTACCTGATGCCATGGAGGGGCCTACTCCTATTTCGGCTCTTATACATGCTGCCACTATGGTAGCAGCGGGAATTTTTCTTGTTGCTCGACTTTTTCCTCTTTTCACAGTCATACCTCACATAATGTGTCTTATTTCTTTGATAGGTATAATAACGGTACTATTAGGAGCTACTTTGGCTCTTGCTCAAAGAGACATTAAAAGGAGTTTAGCCTATTCTACAATGTCTCAATTGGGTTATATTATGTTAGCTCCAGGGATAGGTTCTTATCGAGCTGCTTTATTCCATTTGATCACTCATGCCTATTCGAAAGCATTATTATTTTTAGGATCCGGATCCATTATTCATTCAATGGAATCTATTGCTGGCTATTCTCCAGATAAAAGTCAGAACATGGTTCTTATGGGTGGTTTAAGAAAATATGTGCCAATTACAAAAACTACCTTTTTGGTAGGTACACTTTCTCTTTGTGGTATTCCACCTCTTGCTTGTTTTTGGTCTAAAGATGAAATCCTTAATGATAGTTGGTTGTATTCGCCCATCTTTGCGATAATAGCTTGTTCCACAGCAGGATTAACTGCATTTTATATGTTTCGGATTTATTTACTTACTTTTGAGGGGCATTTACGCATTCAGTTTC
	'Mosannona_depressa_abscondita_1322' ACAGAAGCTCAGATTAGAGATATAGCTGGATGGCTTTTGGAATACCACAATGTTACTATATTAATAGGATTGGGACTTCTACTTGTTCCGACTGTGACAAAAAATGCTCGTCGTATGTGGGCTTTTCCTAGTGTTTCATTATTAAGTATAGTTATGGTTTTTTCGGCCGATATATCTATTCAACAAATAAATGGCAGTTCCATCTATCAATATTTATGTTCTTGGACTATCAATAATGATTTTTCTTTC?AGTTTGGACATTTAA?C?ACCCACT?????????????????????????????????????????????????????????????????????????????????????????????????????????????????????????????????????????????????????????????????????????????????????????????????????????????????????????????????????????????????????????????????????????????????????????????????????????????????????????????????????????????????????????????????????????????????????????????????????????????????????????????????????????????????????????????????????????????????????????????????????????????????????????????????????????????????????????????????????????????????????????????????????????????????????????????????????????????????????????????????????????????????????????????????????????????????CTACAATGTCTCAATTGGGTTATATTATGTTAGCTCCAGGGATAGGTTCTTATCGAGCTGCTTTATTCCATTTGATCACTCATGCCTATTCGAAAGCATTATTATTTTTAGGATCCGGATCCATTATTCATTCAATGGAATCTATTGCTGGCTATTCTCCAGATAAA????????????????????????????????????????????????????????????????????????????????????????????????????????????????????????????????????????????????????????????????????????????????????????????????????????????????????????????????????????????????????????????????
	'Mosannona_discolor_0186'           AAAGAAGCTCAGATTAGAGATATAGCTGGATGGCTTTTGGAATACCACAATGTTACTATATTAATAGTATTGGGACTTCTACTTGTTCCGACTGTGACAAAAAATGCTCGTCGTATGTGGGCTTTTCCTAGTGTTTCATTATTAAGTATAGTTATGGTTTTTTCGGCCGATATATCTATTCAACAAATAAATGGCAGTTCCATCTATCAATATTTATGTTCTTGGACTATCAATAATGATTTTTCTTTCGAGTTTGGCCATTTAATCGACCCACTTACTTCTATTATGTCAATACTAATCACTACTGTTGGAATCACGGTTCTTATTTATAGTGACAATTATATGTCTCATGATCAAGGATATTTGAGATTTTTTACTTCTATGAGTTTTTTCACTACTTCCATGTTGGGATTAGTTACTAGTTCCAATTTGATACAAATTTATATTTTTTGGGAATTGGTGGGAATGTGTTCGTATCTATTAATAGGTTTTTGGTTCACACGACCAATTGCAGCAAATGCTTGTCAAAAAGCGTTTGTAACGAATCGTGTAGGGGATTTTGGTTTATTATTAGGAATCCTAGGTTTTTATTGGATAACGGGTAGTTTTGAATTTCGGGATTTATTCGAAATTTTGAATAACTTGATCCATAATAATAGGGTAAATTCTTTATTTGCTACTCTGTGTGCCTTCCTATTATTCGTCGGTGCAGTTGCTAAATCTGCACAATTTCCCCTTCATGTATGGTTACCTGATGCCATGGAGGGGCCTACTCCTATTTCGGCTCTTATACATGCTGCCACTATGGTAGCAGCGGGAATTTTTCTTGTTGCTCGACTTTTTCCTCTTTTCACAGTCATACCTCACATAATGTGTCTTATTTCTTTGATAGGTATAATAACGGTACTATTAGGAGCTACTTTGGCTCTTGCTCAAAGAGACATTAAAAGGAGTTTAGCCTATTCTACAATGTCTCAATTGGGTTATATTATGTTAGCTCCAGGGATAGGTTCTTATCGAGCTGCTTTATTCCATTTGATCACTCATGCCTATTCGAAAGCATTATTATTTTTAGGATCCGGATCCATTATTCATTCAATGGAATCTATTGCTGGCTATTCTCCAGATAAAAGTCAGAACATGGTTCTTATGGGTGGTTTAAGAAAATATGTGCCAATTACAAAAACTACCTTTTTGGTAGGTACACTTTCTCTTTGTGGTATTCCACCTCTTGCTTGTTTTTGGTCTAAAGATGAAATCCTTAATGATAGTTGGTTGTATTCGCCCATCTTTGCGATAATAGCTTGTTCCACAGCAGGATTAACTGCATTTTATATGTTTCGGATTTATTTACTTACTTTTGAGGGGCATTTACGCATTCAGTTTC
	'Mosannona_garwoodii_0050'          ???????????????????????????????????????????????????GTTACTATATTAATAGGATTGGGACTTCTACTTGTTCCGACTGTGACAAAAAATGCTCGTCGTATGTGGGCTTTTCCTAGTGTTTCATTATTAAGTATAGTTATGGTTTTTTCGGCCGATATATCTATTCAACAAATAAATGGCAGTTCCATCTATCAATATTTATGTTCTTGGACTATCAATAATGATTTTTCTTTCGAGTTTGGCCATTTAATCGACCCACTTACTTCTATTATGTCAATACTAATCACTACTGTTGGAATCACGGTTCTTATTTATAGTGACAATTATATGTCTCATGATCAAGGATATTTGAGATTTTTTACTTCTATGAGTTTTTCCACTACTTCCATGTTGGGATTAGTTACTAGTTCCAATTTGATACAAATTTATATTTTTTGGGAATTGGTGGGAATGTGTTCGTATCTATTAATAGGTTTTTGGTTCACACGACCAATTGCAGCAAATGCTTGTCAAAAAGCGTTTGTAACGAATCGTGTAGGGGATTTTGGTTTATTATTAGGAATCTTAGGTTTTTATTGGATAACGGGTAGTTTTGAATTTCGGGATTTATTCGAAATTTTGAATAACTTGATCCATAATAATAGGGTAAATTCTTTATTTGCTACTCTGTGTGCCTTCCTATTATTCGTCGGTGCAGTTGCTAAATCTGCACAATTTCCCCTTCATGTATGGTTACCTGATGCCATGGAGGGGCCTACTCCTATTTCGGCTCTTATACATGCTGCCACTATGGTAGCAGCGGGAATTTTTCTTGTTGCTCGACTTTTTCCTCTTTTCACAGTCATACCTCACATAATGTGTCTTATTTCTTTGATAGGTATAATAACGGTCCTATTAGGAGCTACTTTGGCTCTTGCTCAAAGAGACATTAAAAGGAGTTTAGCCTATTCTACAATGTCTCAATTGGGTTATATTATGTTAGCTCCAGGGATAGGTTCTTATCGAGCTGCTTTATTCCATTTGATCACTCATGCCTATTCGAAAGCATTATTATTTTTAGGATCCGGATCCATTATTCATTCAATGGAATCTATTGCTGGCTATTCTCCAGATAAAAGTCAGAACATGGTTCTTATGGGTGGTTTAAGAAAATATGTGCCAATTACAAAAACTACCTTTTTAGTAGGTACACTTTCTCTTTGTGGTATTCCACCTCTTGCTTGTTTTTGGTCTAAAGATGAAATCCTTAATGATAGTTGGTTGTATTCGCCCATCTTTGCGATAATAGCTTGTTCCACAGCAGGATTAACTGCATTTTATATGTTTCGGATTTATTTACTTACTTTTGAGGGGCATTTACGCATTCAGTTTC
	'Mosannona_hypoglauca_1323'         ??????????????????????????????????????????????????????????????????????????????????????????????????????????????????????????????????????????????????????????????????????????????????????????????????????????????????????????????????????????????????????????????????????????????????????????????????????????????????????????????????????????????????????????????????????????????????????????????????????????????????????????????????????????????????????????????????????????????????????????????????????????????????????????????????????????????????????????????????????????????????????????????????????????????????ATAACGGGTAGTTTTGAATTTCGGGATTTATTCGAAATTTTGAATAACTTGATCCATAATAATAGGGTAAATTCGTTATTTGCTACTCTGTGTGCCTTCCTATTATTCGTCGGTGCAGTTGCTAAATCTGCACAATTTCCCCTTCATGTATGGTTACCTGATGCCATGGAGGGGCCTACTCCTATTTCGGCTCTTATACATGCTGCCACTATGGTAGCAGCGGGAATTTTTCTTGTTGCTCGACTTTTTCCTCTTTTCACAGTCATACCTCACATAATGTGTCTTATTTCTTTGATAGGTATAATAACGGTACTATTAGGAGCTACTTTGGCTCTTGCTCAAAGAGACATTAAAAGGAGT-TAGCCTATTCTACAATGTCTCAATTGGGTTATATTATGTTAGCTCCAGGGATAGGTTC-TATCGAGCTGCTTTATTCCATTTGATCACTCATGCCTATTCGAAAGCATTATTATTTTTAGGATCCGGATCCATTATTCAT????????????????????????????????????????????????????????????????????????????????????????????????????????????????????????????????????????????????????????????????????????????????????????????????????????????????????????????????????????????????????????????????????????????????????????????????????
	'Mosannona_pacifica_0487'           ACAGAAGCTCAGATTAGAGATATAGCTGGATGGCTTTTGGAATACCACAATGTTACTATATTAATAGGATTGGGACTTCTACTTGTTCCGACTGTGACAAAAAATGCTCGTCGTATGTGGGCTTTTCCTAGTGTTTCATTATTAAGTATAGTTATGGTTTTTTCGGCCGATATATCTATTCAACAAATAAATGGCAGTTCCATCTATCAATATTTATGTTCTTGGACTATCAATAATGATTTTTCTTTCGAGTTTGGCCATTTAATCGACCCACTTACTTCTATTATGTCAATACTAATCACTACTGTTGGAATCACGGTTCTTATTTATAGTGACAATTATATGTCTCATGATCAAGGATATTTGAGATTTTTTACTTCTATGAGTTTTTCCACTACTTCCATGTTGGGATTAGTTACTAGTTCCAATTTGATACAAATTTATATTTTTTGGGAATTGGTGGGAATGTGTTCGTATCTATTAATAGGTTTTTGGTTCACACGACCAATTGCAGCAAATGCTTGTCAAAAAGCGTTTGTAACGAATCGTGTAGGGGATTTTGGTTTATTATTAGGAATCTTAGGTTTTTATTGGATAACGGGTAGTTTTGAATTTCGGGATTTATTCGAAATTTTGAATAACTTGATCCATAATAATAGGGTAAATTCTTTATTTGCTACTCTGTGTGCCTTCCTATTATTCGTCGGTGCAGTTGCTAAATCTGCACAATTTCCCCTTCATGTATGGTTACCTGATGCCATGGAGGGGCCTACTCCTATTTCGGCTCTTATACATGCTGCCACTATGGTAGCAGCGGGAATTTTTCTTGTTGCTCGACTTTTTCCTCTTTTCACAGTCATACCTCACATAATGTGTCTTATTTCTTTGATAgGTATAATAACGGTACTATTAGGAGCTACTTTGGCTCTTGCTCAAAGAGACATTAAAAGGAGTTTAGCCTATTCTACAATGTCTCAATTGGGTTATATTATGTTAGCTCCAGGGATAGGTTCTTATCGAGCTGCTTTATTCCATTTGATCACTCATGCCTATTCGAAAGCATTATTATTTTTAGGATCCGGATCCATTATTCATTCAATGGAATCTATTGCTGGCTATTCTCCAGATAAAAGTCAGAACATGGTTCTTATGGGTGGTTTAAGAAAATATGTGCCAATTACAAAAACTACCTTTTTGGTAGGTACACTTTCTCTTTGTGGTATTCCACCTCTTGCTTGTTTTTGGTCGAAAGATGAAATCCTTAATGATAGTTGGTTGTATTCGCCCATCTTTGCGATAATAGCTTGTTCCACGGCAGGATTAACTGCATTTTATATGTTTCGGATTTATTTACTGACTTTTGAGGGGCATTTACGCATTCAGTTTC
	'Mosannona_papillosa_0974'          ACAGAAGCTCAGATTAGAGATATAGCTGGATGGCTTTTGGAATACCATAAT?TTACTATATTAATAGGATTGGGACTTCTACTTGTTCCGACTGTGACAAATAATGCTCGTCGTATGTGGGCTTTTCCTAGTGTTTCATTATTAAGTATAGTTATGGTTTTTTCGGCCGATATATCTATTCAACAAATAAATGGCAGTTCCATCTATCAATATTTATGTTCTTGGACTATCAATAATGATTTTTCTTTCGAGTTTGGCCATTTAATCGACCCACTTACTTCCATTATGTCAATACTAATCACTACTGTTGGAATCACGGTTCTTATTTATAGTGACAATTATATGTCTCATGATCAAGGATATTTGAGATTTTTTACTTCTATGAGTTTTTCCACTACTTCCATGTTGGGATTAGTTACTAGTTCCAATTTGATACAAATTTATATTTTTTGGGAATTGGTGGGAATGTGTTCGTATCTATTAATAGGTTTTTGGTTCACACGACCAATTGCAGCACATGCTTGTCAAAAAGCGTTTGTAACGAATCGTGTAGGGGATTTTGGTTTATTATTAGGAATCTTAGGTTTTTATTGGATAACGGGTAGTTTTGAATTTCGGGATTTATTCGAAATTTTGAATAACTTGATCCATAATAATAGGGTAAATTCTTTATTTGCTACTCTGTGTGCCTTCCTATTATTCGTCGGTGCAGTTGCTAAATCTGCACAATTTCCCCTTCATGTATGGTTACCTGATGCCATGGAGGGGCCTACTCCTATTTCGGCTCTTATACATGCTGCCACTATGGTAGCAGCGGGAATTTTTCTTGTTGCTCGACTTTTTCCTCTTTTCACAGTCATACCTCACATAATGTGTCTTATTTCTTTGATAGGTATAATAACGGTACTATTAGGAGCTACTTTGGCTCTTGCTCAAAGAGACATTAAAAGGAGTTTAGCCTATTCTACAATGTCTYWATTGGGTTATATTATGTTAGCTCCAGGGATAGGTTYTTATCGAGMTGCTTTATTCCATTTGATCACTCATGCCTATTCGAAAGCATTATTATTYYTAGGATCCGGATCCATTATTCATTCAATGGAATCTATTGCTGGCTATTCTCCAGATAAAAGTCAGAACATGGTTCTTATGGGTGGTTTAAGAAAATATGTGCCAATTACAAAAACTACCTTTTTGGTAGGTACACTTTCTCTTTGTGGTATTCCACCTCTTGCTTGTTTTTGGTCTAAAGATGAAATCCTTAATGATAGTTGGTTGTATTCGCCCATCTTTGCGATAATAGCTTGTTCCACAGCAGGATTAACTGCATTTTATATGTTTCGGATTTATTTACTTACTTTTGAGGGGCATTTACGCATTCAGTTTC
	'Mosannona_parva_1325'              ???????????????????????????????????????????????????????????????????????????????????????????????????????????????????????????????????????????????????????????????????????????????????????????????????????????????????????????????????????????????????????????????????????????????????????????????????????????????????????????????????????????????????????????????????????????????????????????????????????????????????????????????????????????????????????????????????????????????????????????????????????????????????????????????????????????????????????????????????????????????????????????????????????????????????????????????????????????????????????????????????????????????????????????????????????????????????????????????????????????????????????????????????????????????????????????????????????????????????????????????????????????????????????????????????????????????????????????????????????????????????????????????????????????????????????????????????????????????????????????????????????????????????????????????????????????????????????????????????????????????????????????????????????????????????????????????????????????????????????????????????????????????????????????????????????????????????????????????????????????????????????????????????????????????????????????????????????????????????????????????????????????????????????????????????????????????????????????????????????????????????????????????????????????
	'Mosannona_raimondii_1324'          ACAGAAGCTCAGATTAGAGATATAGCTGGATGGCTTT-GGAATACCACAA?????????????????????????????????????????????????????????????????????????????????????????????????????????????????????????????????????????????????????????????????????????????????????????????????????????????????????????????????????????????????????????????????????????????????????????????????????????????????????????????????????????????????????????????????????????????????????????????????????????????????????????????????????????????????????????????????????????????????????????????????????????????????????????????????????????????????????????????????????????????????????????????????????????????????????????????????????????????????????????????????????????????????????????????????????????????????????????????????????????????????????????????????????????????????????????????????????????????????????????????????????????????????????????????????????????????????????????????????????????????????????????????????????????????????????????????????????????????????????????????????????????????????????????????????????????????????????????????????????????????????????????????????????????????????????????????????????????????????????????????????????????????????????????????????????????????????????????????????????????????????????????????????????????????????????????????????????????????????????????????????????????????????????????????????????????????????????????
	'Mosannona_vasquezii_0313'          ACAGAAGCTCAGATTAGAGATATAGCTGGATGGCTTTTGGAATACCACAATGTTACTATATTAATAGGATTGGGACTTCTACTTGTTCCGACTGTGACAAAAAAAGCTCGTCGTATGTGGGCTTTTCCTAGTGTTTCATTATTAAGTATAGTTATGGTTTTTTCGGCCGATATATCTATTCAACAAATAAATGGCAGTTCCATCTATCAATATTTATGTTCTTGGACTATCAATAATGATTTTTCTTTCGAGTTTGGCCATTTAATCGACCCACTTACTTCTATTATGTCAATACTAATCACTACTGTTGGAATCACGGTTCTTATTTATAGTGACAATTATATGTCTCATGATCAAGGATATTTGAGATTTTTTACTTCTATGAGTTTTTCCACTACTTCCATGTTGGGATTAGTTACTAGTTCCAATTTGATACAAATTTATATTTTTTGGGAATTGGTGGGAATGTGTTCGTATCTATTAATAGGTTTTTGGTTCACACGACCAATTGCAGCAAATGCTTGTCAAAAAGCGTTTGTAACGAATCGTGTAGGGGATTTTGGTTTATTATTAGGAATCTTAGGTTTTTATTGGATAACGGGTAGTTTTGAATTTCGGGATTTATTCGAAATTTTGAATAACTTGATCCATAATAATAGGGTAAATTCTTTATTTGCTACTCTGTGTGCCTTCCTATTATTCGTCGGTGCAGTTGCTAAATCTGCACAATTTCCCCTTCATGTATGGTTACCTGATGCCATGGAGGGGCCTACTCCTATTTCGGCTCTTATACATGCTGCCACTATGGTAGCAGCGGGAATTTTTCTTGTTGCTCGACTTTTTCCTCTTTTCACAGTCATACCTCACATAATGTGTCTTATTTCTTTGATAGGTATAATAACGGTACTATTAGGAGCTACTTTGGCTCTTGCTCAAAGAGACATTAAAAGGAGTTTAGCCTATTCTACAATGTCGCAATTGGGTTATATTATGTTAGCTCCAGGGATAGGTTCTTATCGAGCTGCTTTATTCCATTTGATCACTCATGCCTATTCGAAAGCATTATTATTTTTAGGATCCGGATCCATTATTCATTCAATGGAATCTATTGCTGGCTATTCTCCAGATAAAAGTCAGAACATGGTTCTTATGGGTGGTTTAAGAAAATATGTGCCAATTACAAAAACTACCTTTTTGGTAGGTACACTTTCTCTTTGTGGTATTCCACCTCTTGCTTGTTTTTGGTCTAAAGATGAAATCCTTAATGATAGTTGGTTGTATTCGCCCATCTTTGCGATAATAGCTTGTTCCACAGCAGGATTAACTGCATTTTATATGTTTCGGATTTATTTACTTACTTTTGAGGGGCATTTACGCATTCAGTTTC
	'Mosannona_xanthochlora'            ????????????????????????????????????????????????????????????????????????????????????????????????????????????????????????????????????????????????????????????????????????????????????????????????????????????????????????????????????????????????????????????????????????????????????????????????????????????????????????????????????????????????????????????????????????????????????????????????????????????????????????????????????????????????????????????????????????????????????????????????????????????????????????????????????????????????????CGTTTGTAACGAATCGTGTAGGGGATTTTGGTTTATTATTAGGAATCTTAGGTTTTTATTGGATAACGGGTAGTTTTGAATTTCGGGATTTATTCGAAATTTTGAATAACTTGATCCATAATAATAGGGTAAATTCTTTATTTGCTACTCTGTGTGCCTTCCTATTATTCGTCGGTGCAGTTGCTAAATCTGCACAATTTCCCCTTCATGTATGGTTACCTGATGCCATGGAGGGGCCTACTCCTATTTCGGCTCTTATACATGCTGCCACTATGGTAGCAGCGGGAATTTTTCTTGTTGCTCGACTTTTTCCTCTTTTCACAGTCATACCTCACATAATGTGTCTTATTTCTTTGATAGGTATAATAACGGTACTATTAGGAGCTACTTTGGCTCTTGCTCAAAGAGACATTAAAAGGAGTTTAGCCTATTCTACAATGTCTCAATTGGGTTATATTATGTTAGCTCCAGGGATAGGTTCTTATCGAGCTGCTTTATTCCATTTGATCACTCATGCCTATTCGAAAGCATTATTATTTTTAGGATCCGGATCCATTATTCATTCAATGGAATCTATTGCTGGCTATTCTCCAGATAAAAGTCAGAACATGGTTCTTATGGG?????????????????????????????????????????????????????????????????????????????????????????????????????????????????????????????????????????????????????????????????????????????????????????????????????????????????????????????????????????


	'Cremastosperma_brevipes_0601'      AAAATTACAGTGGCACTAAAAATAGTTCGTTCTATTCAATATCTATATGGGGGAAAGAAGGGCCGGAACTGGTTAACAAAAATTTACCTTTCTTAGCAATTCATAATAATAATGAAAAGGTTTCTTTTTTTTCGAATAAGATATATCAAATTGATGGGAATGTACGAAATCTGATTCAATCTTTTATTACTCACTCTGACAATAAAGACACTTCCATATATCCcCATGAATCGGACAATACAATGCTATTGCCCTTACTTGTATTGTTCCTATTTACTTTGTTCGTCGGGTCCATAGGAATTCCCTTCGATCAAGCAGGAATGGATTTTGATATATTATCAAAATGGTTAACCCCATCGATAAACCTTTTACATCAAAATTTGAACTATTCTGTGGATTGGTATGAATTTGTGACAAATGCAATTTTTTCAGTCAGTATAGCCTATTTCGGAATATTCATAGCGTCTCTTTTCTATGGGTCTGTTTATTCATCTTTTCAGAATTTAGAATTAATTAATTCATTTGTGAAAATGGGTCCTAAGAGAATTTTCTTGGACCGAATAATAAATGGAATATACAGTTGGTCATATAATCGTGGTTACATAGATGTTTTTTATGCAACATCCCTAATTAAGGGTATAAGAGGATTAGCCCAACTAACTCATTTTTTTGATAAACGAATAATTGATGGAATTACGTCATGAATTAAGAATTCTCACAACGACAAGATCTACTCGACATGGATTAGACGTGAATGAAACCTTTCACAGGAATCTTTCACAAAATTATCAACTCAACTAATTAGAA------TGGTTTGTTATTAAACCATGGTATTTGATTCGCCAAATAAATACATCCAAATACATCATTATTGTATACTCTTTCATATGTATGGCGCAACCCAATCTTTGTTTTGCAAGTTTTCTAAGCGACCCCCCTCCTTTTTTTCCTATAAATAGAACAGACTCTTGACAGCGATCTATGTTTTATATGTAAATCCTAGATGTGAAAATGGCCAGAATTCATCCATCAAAAAAGGTATAAAAATAAAGGGTATAAAACGAGAATAGCCGGAAATAAATATCCCGAAGGATGCTGAAATAAAGAACAACAGCCCATAAGATAGAAATCATGAATCATGAATAGAATTCAGGTTCGAATTCCATAGATAATATGGATGGGATTGTCTATAATAATAGACAAATGAAAAACTTCCTCATGATTCTTATTC-----------ATCTACTTGATTTGATATTTATTTTGAAAGGGGG----GTTTGTTTGGTTGAGCTTGAAAATTCACTCATTGAATGAAATGAGTAAACAATTGAATTGAATTCGGTTGGATGATACTGGTACCAACGAAATCAACCGCTAGT
	'Ephedranthus_parviflorus_0031'     ???????????????????????????????????????????????????????????????????????????????????????????????????????????????????????????????????????????????????????????????????????????????????????????????????????????????????????????????????????????????????????????????????????????????????????????????????????????????????????????????????????????????????????????????????????????????????????????????????????????????????????????????????????????????????????????????????????????????????????????????????????????????????????????????????????????????????????????????????????????????????????????????????????????????????????????????????????????????????????????????????????????????????????????????????????????????????????????????????????????????????????????????????????????????????????????????????????????????????????????????????????????????????????????????????????????????????????????????????????????????????????????????????????????????????????????????????????????????????????????????????????????????????????????????????????????????????????????????????????????????????????????????????????????????????????????????????????????????????????????????????????????????????????????????????????????????????????????????????????????????????????????????????????????????????????????????????????????????????????????????????????????????????????????????????????????????????????????????????????????????????????????????????????????
	'Malmea_dielsiana_0260'             AAAATTACAGTGGCACTAAAAATAGTTCGTTCTATTCAATATCTATATGGGGGAAAGAAGGGCCGGAACTGGTTAACAAAAATTTACCTTTCTTAGCAATTAATAATAAA---GAAAAGGTTTCTTTTTTTTCGAATAAGATATATCAAATTGATGGGAATGTACGAAATCTGATTCAATCTTTTATTACTCACTCTGACAATAAAGACACTTCCATATATCCCCATGAATCGGACAATACAATGCTATTGCCCTTACTTGTATTGTTCCTATTTACTTTGTTCGTCGGGTCCATAGGAATTCCCTTCGATCAAGTAGGAATGGATTTTGATATATTATCAAAATGGTTAACCCCACCGATAAACCTTTTACATCAAAATCTGAACTATTCTGTGGATTGGTATGAATTTGCGACAAATGCAATTTTTTCAGTCAGTATAGCCTATTTCGGAATATTCATAGCGTCTCTTTTCTATGGGTCTGTTTATTCATCTTTTCAGAATTTAGACTTAATTAATTCATTTGTGAAAATGGGTCCTAAGAGAATTTTATTGGACCGAATAATAAATGGAATATACGGTTGGTCATATAATCGGGGTTACATAGATGTTTTTTATGCAACATTCCTTATTAAGGGTATAAGAGGATTAGCCCAACTAACTCGTTTTTTTGATAAACGAATAATTGATGGAATTACAACATGAATTAAGAATTCTCACAACGACAAGATCTACTCGACATGGATTAGGCGTGAATGAAACCTTTCACAGGAATCTTTCCCAAAATTATCAACTCAACTAATTAGAA------TGATTTGTTATTAAACCATGGTATTTGATTCGCCAAATAAATACATCCAAATACATCATTATTGTATACTCTTTCATATGTCTGGCGCAACCCAATCTTTGTTTTGCAAGTTTTCTAAGCGAACCCCCTCCTTTTTTTCATATAAATAGAACGGACTCTTGACAGCGATCTATGTTTTATATGTAAATCCTAGATGTGAAAATGGCCAGAATTCATCCATCAAAAAAGGTATAAAAATAAAGGGTATAAAACGAGAATAGCCGGAAATAAATATCCCGAAGGATGCTGAAATAAAGAACAACAGCCCATAAGATAGAAATAATGAATCATGAATAGAATTCAGGTTCGAATTCCATAGATAATATGGATGGGATTGTCTATAATAATAGACAAATGAAAAATTTCCTCATGATTCTTATTC-----------ATCTACTTGATTTGATATTTATTTTGAAAGGGGGTTGGGTTTGTTTGGTTGAGCTTGAAAATTCACTCATTGAATGAAATGAGTAAACAATTGAATTGAATTCGGTTGGATGATACTGGTACCAACGAAATCAACCGCTAGT
	'Klarobelia_stipitata_0253'         ???????????????????????????????????????????????????????????????????????????????????????????????????????????????????????????????????????????????????????????????????????????????????????????????????????????????????????????????????????????????????????????????????????????????????????????????????????????????????????????????????????????????????????????????????????????????????????????????????????????????????????????????????????????????????????????????????????????????????????????????????????????????????????????????????????????????????????????????????????????????????????????????????????????????????????????????????????????????????????????????????????????????????????????????????????????????????????????????????????????????????????????????????????????????????????????????????????????????????????????????????????????????????????????????????????????????????????????????????????????????????????????????????????????????????????????????????????????????????????????????????????????????????????????????????????????????????????????????????????????????????????????????????????????????????????????????????????????????????????????????????????????????????????????????????????????????????????????????????????????????????????????????????????????????????????????????????????????????????????????????????????????????????????????????????????????????????????????????????????????????????????????????????????????
	'Oxandra_macrophylla_0300'          ???????????????????????????????????????????????????????????????????????????????????????????????????????????????????????????????????????????????????????????????????????????????????????????????????????????????????????????????????????????????????????????????????????????????????????????????????????????????????????????????????????????????????????????????????????????????????????????????????????????????????????????????????????????????????????????????????????????????????????????????????????????????????????????????????????????????????????????????????????????????????????????????????????????????????????????????????????????????????????????????????????????????????????????????????????????????????????????????????????????????????????????????????????????????????????????????????????????????????????????????????????????????????????????????????????????????????????????????????????????????????????????????????????????????????????????????????????????????????????????????????????????????????????????????????????????????????????????????????????????????????????????????????????????????????????????????????????????????????????????????????????????????????????????????????????????????????????????????????????????????????????????????????????????????????????????????????????????????????????????????????????????????????????????????????????????????????????????????????????????????????????????????????????????
	'Oxandra_venezuelana_0258'          ???????????????????????????????????????????????????????????????????????????????????????????????????????????????????????????????????????????????????????????????????????????????????????????????????????????????????????????????????????????????????????????????????????????????????????????????????????????????????????????????????????????????????????????????????????????????????????????????????????????????????????????????????????????????????????????????????????????????????????????????????????????????????????????????????????????????????????????????????????????????????????????????????????????????????????????????????????????????????????????????????????????????????????????????????????????????????????????????????????????????????????????????????????????????????????????????????????????????????????????????????????????????????????????????????????????????????????????????????????????????????????????????????????????????????????????????????????????????????????????????????????????????????????????????????????????????????????????????????????????????????????????????????????????????????????????????????????????????????????????????????????????????????????????????????????????????????????????????????????????????????????????????????????????????????????????????????????????????????????????????????????????????????????????????????????????????????????????????????????????????????????????????????????????
	'Pseudomalmea_diclina_0305'         AAAATTACAGCGGCACTAAAAATAGTTCGTTCTATTCAATATCTATATGGGGGAAAGAAGGGCTGGAACTGGTTAACAAAAATTtACCTTTCTTAGCAaTTAATAATAATAATGAAAAGGTTTCTTTTTTTtCGAATAAGATATATCAAaTTGATGGGAATGTACGAAATCCGATTCAATCTTTTATTACTCACTCTGACAATAAAGACACTTCCATATATCCCCATGAATCGGACAATACAATGCTATTGCCCTTACTTGTATTGTTCCTATTTACTTTGTTCGTCGGGTCCATAGGAATTCCCTTCGATCAAGCAGGAATGGATTTTGATATATTATCAAAATGGTTAACCCCATCGATAAATCTTTTACATAAAAATTTGAACTATTCTGTGGATTGGTATGAATTTGTGACAAATGCAATTTTTTCAGTCAGTATAGCCTATTTCGGAATATTCATAGCGTCTCTTTTCTATGGGTCTGTTTATTCATCTTTTCAGAATTTAGACTTAATTAATTCATTTGTGAAAATGAGTCCTAAGAGAATTTTCTTGGACCGAATAATAAATGGAATATACAGTTGGTCATATAATCGTGGTTACATAGATGTTTTTTATGCAACATCCCTAATTAAGGGTATAAGAGGATTATCCCAACTAACTCATTTTTTTGATAAACGAATAATTGATGGAATTACGTCATGAATTAAGAATTCTCACAACGACAAGATCTACTCGACATGGATTAGGCGTGAATGAAACCTTTCACAGGAATCTTTCACAAAATTATCAACTCAATTAATTAGAA------TGGTTTGTTATTAAACCATGGTATTTGATTCGACAAATAAATACATCCAAATACATCATTATTGTATACTCTTTCATATGTATGGCGCAACCCAACCTTTGTTTTGCAAGTTTTCTAAGCGACCCCCCTCCTTT-TTTCATATAAATAGAACAGACTCTTGACAGCGATCTATGTTTTATATGTAAATCCTAGATGTGAAAATGGCCAGAATTCATCCATCAAAAAAGGTATAAAAATAAAGGGTATAAAACGAGAATAGCCGGAAATAAATATCCCGAAGGATGCTGAAATAAAGAACAACAGCCCATAAGATAGAAATAATGAATCATGAATAGAATTCAGGTTCGAATTCCATAGATAATATGGATGGGATTGTCTATAATAATAGACAAATGAAAAACTTCCTCATGATTCTTATTC-----------ATCTACTTGATTTGATATTTATTTTGAAAGGGGG----GTTTGTTTGGTTGAGCTTGAAAATTCACTCATTGAATGAAATGAGTAAACAATTGAATTGAATTCGGTTGGATGATACTGGTACCAACGAAATCAACCGCTAGT
	'Mosannona_sp_0226'                 ???????????????????????????????????????????????????????????????????????????????????????????????????????????????????????????????????????????????????????????????????????????????????????????????????????????????????????????????????????????????????????????????????????????????????????????????????????????????????????????????????????????????????????????????????????????????????????????????????????????????????????????????????????????????????????????????????????????????????????????????????????????????????????????????????????????????????????????????????????????????????????????????????????????????????????????????????????????????????????????????????????????????????????????????????????????????????????????????????????????????????????????????????????????????????????????????????????????????????????????????????????????????????????????????????????????????????????????????????????????????????????????????????????????????????????????????????????????????????????????????????????????????????????????????????????????????????????????????????????????????????????????????????????????????????????????????????????????????????????????????????????????????????????????????????????????????????????????????????????????????????????????????????????????????????????????????????????????????????????????????????????????????????????????????????????????????????????????????????????????????????????????????????????????
	'Mosannona_costaricensis_0237'      AAAATTACAGCGGCACTAAAAATAGTTCGTTCTATTCAATATCCATATGGGGGAAAGAAgGGCCGGAACTGGTTAACAAAAATTTACCTTTCTTAGCAATTAATAATAAT---GAAAAGGTTTCTTTTTTTTCAAATAAGATATATCAAATTGATGGGAATGTACGAAATCTGATTCAATCTTTTATTACTAACTCTGACAATAAAGACACTTCCATATATCCCCATGAATCGGACAATACTATGCTATTGCCCTTACTTGTATTGTTCCTATTTACTTTGTTCGTAGGGTCCATAGGAATTCCCTTCGATCAAGTAGGAATGGATTTTGATATATTATCAAAATGGTTAACCCCATCGATAAACCTTTTACATCAAAATTTGAACTATTCTGTGGATTGGTATGAATTTGTAACAAATGCAATTTTTTCAGTCAGTATAGCCTATTTCGGAATATTCATAGCGTCTCTTTTCTATGGGTCTGTTTATTCATCTTTTCAGAATTTAGACTTAATTAATTCATTTGTGAAAATGGGTCCTAAGAGAATTTTCTTGGACCGAATAATAAATGGAATATACAGTTGGTCGTATAATCGTGGTTACATAGATGTTTTTTATGCAACATCCCTAATTAAGGGTGTAAGAGGATTAGCCCAACTAACTCATTTTTTTGATAAACGAATAATTGATGGAATTACGACATGAATTAAGAATTCTCACAACGACAAGATCTACTCGACATGGATTAGGCGTGAATGAAACCTTTCACAGGAATCTTTCACAAAATTATCAACTCAATTAATTAGAA------TGGTTTGTTATTAAACCATGGTATTTGATTCGCCAAATAAATACATCCAAATACATCATTATTGTATACTCTTTCATATGTATGGCGCAACCCAATCTTTGTTTTGCAAGTTTTCTAGGCGACCCCCCTCCTTT-TTTCATATAAATAGAACAGACTCTTGACAGCGATCTATGTTTTATATGTAAATCCTAGATGTGAAAATGGCCAGAATTCATCCATCAAAAAAGGTATAAAAATCAAGGGTATAAAACGAGAATAGCCAGAAATAAATATCCCGAAGGATGCTGAAATAAAGAACAACAGCCCATAAGATAGAAATAATGAATCATGAATAGAATTCAGGTTCGAATTCCATAGATAATATGGATGGGATTGTCTATAATAATAGACAAATGAAAAACTTCCTCATGATTCTTATTC-----------ATCTACTTGATTTGATATTTATTTTGAAAGGGGG----GTTTGTTTGGTTGAGCTTGAAAATTCACTCATTGAATGAAATGAGTAAACAATTGAATTGAATTCGGTTGGATGATACTGGTATCAACGAAATCAACCGCTAGT
	'Mosannona_costaricensis_0238'      ???????????????????????????????????????????????????????????????????????????????????????????????????????????????????????????????????????????????????????????????????????????????????????????????????????????????????????????????????????????????????????????????????????????????????????????????????????????????????????????????????????????????????????????????????????????????????????????????????????????????????????????????????????????????????????????????????????????????????????????????????????????????????????????????????????????????????????????????????????????????????????????????????????????????????????????????????????????????????????????????????????????????????????????????????????????????????????????????????????????????????????????????????????????????????????????????????????????????????????????????????????????????????????????????????????????????????????????????????????????????????????????????????????????????????????????????????????????????????????????????????????????????????????????????????????????????????????????????????????????????????????????????????????????????????????????????????????????????????????????????????????????????????????????????????????????????????????????????????????????????????????????????????????????????????????????????????????????????????????????????????????????????????????????????????????????????????????????????????????????????????????????????????????????
	'Mosannona_depressa_0489'           AAAATTACAGCGGCACTAAAAATAGTTCGTTCTATTCAATATCCATATGGGGGAAAGAAGGGCCGGAACTGGTTAACAAAAATTTACCTTTCTTAGCAATTAATAATAAT---GAAAAGGTTTCTTTTTTTTCGAATAAGATATATCAAATTGATGGGAATGTACGAAATCTGATTCAATCTTTTATTACTAACTCTGACAATAAAGACACTTCCATATATCCCCATGAATCGGACAATACTATGCTATTGCCCTTACTTGTATTGTTCCTATTTACTTTGTTCGTAGGGTCCATAGGAATTCCCTTCGATCAAGTAGGAATGGATTTTGATATATTATCAAAATGGTTAACCCCATCGATAAACCTTTTACATCAAAATTTGAACTATTCTGTGGATTGGTATGAATTTGTAACAAATGCAATTTTTTCAGTCAGTATAGCCTATTTCGGAATATTCATAGCGTCTCTTTTCTATGGGTCTGTTTATTCATCTTTTCAGAATTTAGACTTAATTAATTCATTTGTGAAAATGGGTCCTAAGAGAATTTTCTTGGACCGAATAATAAATGGAATATACAGTTGGTCGTATAATCGTGGTTACATAGATGTTTTTTATGCAACATCCCTAATTAAGGGTGTAAGAGGATTAGCCCAACTAACTCATTTTTTTGATAAACGAATAATTGATGGAATTATGACATGAATTAAGAATTCTCACAACGACAAGATCTACTCGACATGGATTAGGCGTGAATGAAACCTTTCACAGGAATCTTTCACAAAATTATCAACTCAATTAATTAGAA------TGGTTTGTTATTAAACCATGGTATTTGATTCGCCAAATAAATACATCCAAATACATCATTATTGTATACTCTTTCATATGTATGGCGCAACCCAATCTTTGTTTTGCAAGTTTTCTAGGCGACCCCCCTCCTTT-TTTCATATAAATAGAACAGACTCTTGACAGCGATCTATGTTTTATATGTAAATCCTAGATGTAAAAATGGCCAGAATTCATCCATCAAAAAAGGTATAAAAATAAAGGGTATAAAACGAGAATAGCCAGAAATAAATATCCCGAAGGATGCTGAAATAAAGAACAACAGCCCATAAGATAGAAATAATGAATCATGAATAGAATTCAGGTTCGAATTCCATAGATAATATGGATGGGATTGTCTATAATAATAGACAAATGAAAAACTTCCTCATGATTCTTATTCTTTTCTTATTCATCTACTTGATTTGATATTTATTTTGAAAGGGGG----GTTTGTTTGGTTGAGCTTGAAAATTCACTCATTGAATGAAATGAGTAAACAATTGAATTGAATTCGGTTGGATGATACTGGTATCAACGAAATCAACCGCTAGT
	'Mosannona_depressa_abscondita_1322' ??????????????????????????????????????????????????????????????????????????????????????????????????????????????????????????????????????????????????????????????????????????????????????????????????????????????????????????????????????????????????????????????????????????????????????????????????????????????????????????????????????????????????????????????????????????????????????????????????????????????????????ATTTGTAACAAATGCAATTTTTTCAGTCAGTATAGCCWATTTCGGAATATTCATAG?GTCTCTTTTCTATGGGTCTGTTTATTCATCTTTTCAGAATTTAGACTTAATTAATTCATTTGT?AAAATG?KTCCTAAGAGAATTTTC?TGGACCCAATAATAAATGSAATATACAGTT?GTYGTATAATCGT?GTTACATAGATGTTTTTTATGCAACATCCCTAATTAAGGGTGTAAGAG?ATTAGCCCAACTAACTCATTTTTTTGATAAACGAATAATTGATGGAATTACG?CATGAATTAAGAATTCTCACAACGACAAGATCTACTCGACATGGATTAGGCGTGAATGAAACCTTTCACAGGAATCTTTCACAAAATTATCAACTCAATTAATTAGAA------TGGTTTGTTATTAAACCATGGTATTTGATTCGCCAAATAAATACATCCAAATACATCATTATTGTATACTCTTTCATATGTATGGCGCAACCCAATCTTTGTTTTGCAAGTTTTCTAGGCGACCCCCCTCCTTT-TTTCATATAAATAGAACAGACTCTTGACAGCGATCTATGTTTTATATGTAAATCCTAGATGTAAAAATGGCCAGAATTCATCCATCAAAAAAGGTATAAAAATAAAGGGTATAAAACGAGAATAGCCAGAAATAAATATCCCGAAGGATGCTGAAATAAAGAACAACAGCCCATAAGATAGAAATAATGAATCATGAATAGAATTCAGGTTCGAATTCCATAGATAATATGGATGGGATTGTCTATAATAATAGACAAATGAAAAACTTCCTCATGATTCTTATTCTTTTCTTATTCATCTACTTGATTTGATATTTATTTTGAAAGGGGG----GTTTGTTTGGTTGAGCTTGAAAATTCACTCATTGAATGAAATGAGTAAACAATTGAATTGAATTCGGTTGGATGATACTGGTATCAACGAAATCAACCGCTAGT
	'Mosannona_discolor_0186'           AAAATTACAGCGGCACTAAAAATAGTTCGTTCTATTCAATATCCATATGGGGGAAAGAAGGGCCGGAACTGGTTAACAAAAATTTACCTTTCTTAGCAATTAATAATAAT---GAAAAGGTTTCTTTTTTTTCGAATAAGATATATCAAATTGATGGGAATGTACGAAATCTGATTCAATCTTTTATTACGAACTCTGACAATAAAGACACTTCCATATATCCCCATGAATCGGACAATACTATGCTATTGCCCTTACTTGTATTGTTCCTATTTACTTTGTTCGTAGGGTCCATAGGAATTCCCTTCGATCAAGTAGGAATGGATTTTGATATATTATCAAAATGGTTAACCCCATCGATAAACCTTTTACATCAAAATTTGAACTATTCTGTGGATTGGTATGAATTTGTAACAAATGCAATTTTTTCAGTCAGTATAGCCTATTTCGGAATATTCATAGCGTCTCTTTTCTATGGGTCTGTTTATTCATCTTTTCAGAATTTAGACTTAATTAATTCATTTGTGAAAATGGGTCCTAAGAGAATTTTCTTGGACCGAATAATAAATGGAATATACAGTTGGTCGTATAATCGTGGTTACATAGATGTTTTTTATGCAACATCCCTAATTAAGGGTGTAAGAGGATTAGCCCAACTAACTCATTTTTTTGATAAACGAATAATTGATGGAATTACGACATGAATTAAGAATTCTCACAACGACAAGATCTACTCGACATGGATTAGGCGTGAATGAAACCTTTCACAGGAATCTTTCACAAAATTATCAACTCAATTAATTAGAA------TGGTTTGTTATTAAACCATGGTATTTGATTCGCCAAATAAATACATCCAAATACATCATTATTGTATACTCTTTCATATGTATGGCGCAACCCAATCTTTGTTTTGCAAGTTTTCTCGGCGACCCCCCTCCTTT-TTTCATATAAATAGAACAGACTCTTGACAGCGATCTATGTTTTATATGTAAATCCTAGATGTGAAAATGGCCAGAATTCATCCATCAAAAAAGGTATAAAAATCAAGGGTATAAAACGAGAATAGCCAGAAATAAATATCCCGAAGGATGCTGAAATAAAGAACAACAGCCCATAAGATAGAAATAATGAATCATGAATAGAATTCAGGTTCGAATTCCATAGATAATCTGGATGGGATTGTCTATAATAATAGACAAATGAAAAACTTCCTCATGATTCTTATTC-----------ATCTACTTGATTTGATATTTATTTTGAAAGGGGG----GTTTGTTTGGTTGAGCTTGAAAATTCACTCATTGAATGAAATGAGTAAACAATTGAATTGAATTCGGTTGGATGATACTGGTATCAACGAAATCAACCGCTAGT
	'Mosannona_garwoodii_0050'          AAAATTACAGCGGCACTAAAAATAGTTCGTTCTATTCAATATCCATATGGGGGAAAGAAGGGCCGGAACTGGTTAACAAAAATTTACCTTTCTTAGCAATTAATAATAAT---GAAAAGGTTTCTTTTTTTTCAAATAAGATATATCAAATTGATGGGAATGTACGAAATTTGATTCAATCTTTTATTACTAACTCTGACAATAAAGACACTTCCATATATCCCCATGAATCGGACAATACTATGCTATTGCCCTTACTTGTATTGTTCCTATTTACTTTGTTCGTAGGGTCCATAGGAATTCCCTTCGATCAAGTAGGAATGGATTTTGATATATTATCAAAATGGTTAACCCCATCGATAAACCTTTTACATCAAAATTTGAACTATTCTGTGGATTGGTATGAATTTGTAACAAATGCAATTTTTTCAGTCAGTATAGCCTATTTCGGAATATTCATAGCGTCTCTTTTCTATGGGTCTGTTTATTCATCTTTTCAGAATTTAGACTTAATTAATTCATTTGTGAAAATGGGTCCTAAGAGAATTTTCTTGGACCGAATAATAAATGGAATATACAGTTGGTCGTATAATCGTGGTTACATAGATGTTTTTTATGCAACATCCCTAATTAAGGGTGTAAGAGGATTAGCCCAACTAACTCATTTTTTTGATAAACGAATAATTGATGGAATTACGACATGAATTAAGAATTCTCACAACGACAAGATCTACTCGACATGGATTAGGCGTGAATGAAACCTTTCACAGGAATCTTTCACAAAATTATCAACTCAATTAATTAGAA------TGGTTTGTTATTAAACCATGGTATTTGATTCGCCAAATAAATACATCCAAATACATCATTATTGTATACTCTTTCATATGTATGGCGCAACCCAATCTTTGTTTTGCAAGTTTTCTAGGCGACCCCCCTCCTTT-TTTCATATAAATAGAACAGACTCTTGACAGCGATCTATGTTTTATATGTAAATCCTAGATGTGAAAATGGCCAGAATTCATCCATCAAAAAAGGTATAAAAATCAAGGGTATAAAACGAGAATAGCCAGAAATAAATATCCCGAAGGATGCTGAAATAAAGAACAACAGCCCATAAGATAGAAATAATGAATCATGAATAGAATTCAGGTTCGAATTCCATAGATAATATGGATGGGATTGTCTATAATAATAGACAAATGAAAAACTTCCTCATGATTCTTATTC-----------ATCTACTTGATTTGATATTTATTTTGAAAGGGGG----GGTTGTTTGGTTGAGCTTGAAAATTCACTCATTGAATGAAATGAGTAAACAATTGAATTGAATTCGGTTGGATGATACTGGTATCAACGAAATCAACCGCTAGT
	'Mosannona_hypoglauca_1323'         ??????????????????????????????????????????????????????????????????????????????????????????????????????????????????????????????????????????????????????????????????????????????????????????????????????????????GACACTTCCATATATCCCCATGAATCGGACAATACTATGCTATTGCCCTTACTTGTATTGTTCCTATTTACTTTGTTCGTAGGGTCCATAGGAATTCCCTTCGATCAAGTAGGAATGGATTTTGATATATTATCAAAATGGTTAACCCCATCGATAAACCTTTTACATCAAAATTTGAACTATTCTGTGGATTGGTATGAATTTGTAACAAATGCAATTTTTTCAGTCAGTATAGCCTATTTCGGAATATTCATAGCGTCTCTTTTCTATGGGTCTGTTTATTCATCTTTTCAGAATTTAGACTTAATTAATTCATTTGTGAAAATGGGTCCTAAGAGAATTTTCTTGGACCGAATAATAAATGGAATATACAGTTGGTCGTATAATCGTGGTTACATAGATGTTTTTTATGCAACATCCCTAATTAAGGGTGTAAGAGGATTAGCCCAACTAACTCATTTTTTTGATAAACGAATAATTGATGGAATTACG????????????????????????????????CTACTCGACATGGATTAGGCGTGAATGAAACCTTTCACAGGAATCTTTCACAAAATTATCAACTCAATTAATTAGAA------TGGTTTGTTATTAAACCATGGTATTTGATTCGCCAAATAAATACATCCAAATACATCATTATTGTATACTCTTTCATATGTATGGCGCAACCCAATCTTTGTTTTGCAAGTTTTCTAAGCGACCCCCCTCCTTTTTT-CATATAAATAGAACAGACTCTTGACAGCGATCTATGTTTTATATGTAAATCCTAGATGTGAAAATGGCCAGAATTCATCCATCAAAAAAGGTATAAAAATAAAGGGTATAAAACGAGAATAGCCAGAAATAAATATCCCGAAGGATGCTGAAATAAAGAACAACAGCCCATAAGATAGAAATAATGAATCATGAATAGAATTCAGGTTCGAATTCCATAGATAATATGGATGGGATTGTCTATAATAATAGACAAATGAAAAACTTCCTCATGATTCTTATTC-----------ATCTACTTGATTTGATATTTATTTTGAAAGGGGG----GTTTGTTTGGTTGAGCTTGAAAATTCACTCATTGAATGAAATGAGTAAACAATTGAATTGAATTCGGTTGGATGATACTGGTATCAACGAAATCAACCGCTAGT
	'Mosannona_pacifica_0487'           AAAATTACAGCGGCACTAAAAATAGTTCGTTCTATTCAATATCCATATGGGGGAAAGAAGGGCCGGAACTGGTTAACAAAAATTTACCTTTCTTAGCAATTAATAATAAT---GAAAAGGTTTCTTTTTTTTCGAATAAGATATATCAAATTGATGGGAATGTACGAAATCTGATTCAATCTTTTATTACTAACTCTGACAATAAAGACACTTCCATATATCCCCATGAATCGGACAATACTATGCTATTGCCCTTACTTGTATTGTTCCTATTTACTTTGTTCGTAGGGTCCATAGGAATTCCCTTCGATCAAGTAGGAATGGATTTTGATATATTATCAAAATGGTTAACCCCATCGATAAACCTTTTACATCAAAATTTGAACTATTCTGTGGATTGGTATGAATTTGTAACAAATGCAATTTTTTCAGTCAGTATAGCCTATTTCGGAATATTCATAGCGTCTCTTTTCTATGGGTCTGTTTATTCATCTTTTCAGAATTTAGACTTAATTAATTCATTTGTGAAAATGGGTCCTAAGAGAATTTTCTTGGACCGAATAATAAATGGAATATACAGTTGGTCGTATAATCGTGGTTACATAGATGGTTTTTATGCAACATCCCTAATTAAGGGTGTAAGAGGATTAGCCCAACTAACTCATTTTTTTGATAAACGAATAATTGATGGAATTACGACATGAATTAAGAATTCTCACAACGACAAGATCTACTCGACATGGATTAGGCGTGAATGAAACCTTTCACAGGAATCTTTCACAAAATTATCAACTCAATTAATTAGAATTAGAATGGTTTGTTATTAAACCATGGTATTTGATTCGCCAAATAAATACATCCAAATACATCATTATTGTATACTCTTTCATATGTATGGCGCAACCCAATCTTTGTTTTGCAAGTTTTCTAGGCGACCCCCCTCCTTT-TTTCATATAAATAGAACAGACTCTTGACAGCGATCTATGTTTTATATGTAAATCCTAGATGTGAAAATGGCCAGAATTCATCCATCAAAAAAGGTATAAAAATCAAGGGTATAAAACGAGAATAGCCAGAAATAAATATCCCGAAGGATGCTGAAATAAAGAACAACAGCCCATAAGATAGAAATAATGAATCATGAATAGAATTCAGGTTCGAATTCCATAGATAATATGGATGGGATTGTCTATAATAATAGACAAATGAAAAACTTCCTCATGATTCTTATTC-----------ATCTACTTGATTTGATATTTATTTTGAAAGGGGG----GTTTGTTTGGTTGAGCTTGAAAATTCACTCATTGAATGAAATGAGTAAACAATTGAATTGAATTCGGTTGGATGATACTGGTATCAACGAAATCAACCGCTAGT
	'Mosannona_papillosa_0974'          AAAATTACAGCGGCACTAAAAATAGTTCGTTCTATTCAATATCCATATGGGGGAAAGAAGGGCCGGAACTGGTTAACAAAAATTTACCTTTCTTAGCAATTAATAATAAT---GAAAAGGTTTCTTTTTTTTCGAATAAGATATATCAAATTGATGGGAATGTACGAAATCTGATTCAATCTTTTATTACTAACTCTGACAATAAAGACACTTCCATATATCCCCATGAATCGGACAATACTATGCTATTGCCCTTACTTGTATTGTTCCTATTTACTTTGTTCGTAGGGTCCATAGGAATTCCCTTCGATCAAGTAGGAATGGATTTTGATATATTATCAAAATGGTTAACCCCATCGATAAACCTTTTACATCAAAATTTGAACTATTCTGTGGATTGGTATGAATTTGTAACAAATGCAATTTTTTCAGTCAGTATAGCCTATTTCGGAATATTCATAGCGTCTCTTTTCTATGGGTCTGTTTATTCATCTTTTCAGAATTTAGACTTAATTAATTCATTTGTGAAAATGGGTCCTAAGAGAATTTTCTTGGACCGAATAATAAATGGAATATACAGTTGGTCGTATAATCGTGGTTACATAGATGTTTTTTATGCAACATCCCTAATTAAGGGTGTAAGAGGATTAGCCCAACTAACTCATTTTTTTGATAAACGAATAATTGATGGAATTACGACATGAATTAAGAATTCTCACAACGACAAGATCTACTCGACATGGATTAGGCGTGAATGAAACCTTTCACAGGAATCTTTCACAAAATTATCAACTCAATTAATTAGAA------TGGTTTGTTATTAAACCATGGTATTTGATTCGCCAAATAAATACATCCAAATACATCATTATTGTATACTCTTTCATATGTATGGCGCAACCCAATCTTTGTTTTGCAAGTTTTCTAGGCGACCCCCCTCCTTT-TTTCATATAAATAGAACAGACTCTTGACAGCGATCTATGTTTTATATGTAAATCCTAGATGTGAAAATGGCCAGAATTCATCCATCAAAAAAGGTATAAAAATCAAGGGTATAAAACGAGAATAGCCAGAAATAAATATCCCGAAGGATGCTGAAATAAAGAACAACAGCCCATAAGATAGAAATAATGAATCATGAATAGAATTCAGGTTCGAATTCCATAGATAATATGGATGGGATTGTCTATAATAATAGACAAATGAAAAACTTCCTCATGATTCTTATTC-----------ATCTACTTGATTTGATATTTATTTTGAAAGGGGG----GTTTGTTTGGTTGAGCTTGAAAATTCACTCATTGAATGAAATGAGTAAACAATTGAATTGAATTCGGTTGGATGATACTGGTATCAACGAAATCAACCGCTAGT
	'Mosannona_parva_1325'              ???????????????????????????????????????????????????????????????????????????????????????????????????????????????????????????????????????????????????????????????????????????????????????????????????????????????????????????????????????????????????????????????????????????????????????????????????????????????????????????????????????????????????????????????????????????????????????????????????????????????????????????????????????????????????????????????????????????????????????????????????????????????????????????????????????????????????????????????????????????????????????????????????????????????????????????????????????????????????????????????????????????????????????????????????????????????????????????????????????????????????????????????????????????????????????????????????????????????????????????????????????????????????????????????????????????????????????????????????????????????????????????????????????????????????????????????????????????????????????????????????????????????????????????????????????????????????????????????????????????????????????????????????????????????????????????????????????????????????????????????????????????????????????????????????????????????????????????????????????????????????????????????????????????????????????????????????????????????????????????????????????????????????????????????????????????????????????????????????????????????????????????????????????????
	'Mosannona_raimondii_1324'          ???????????????????????????????????????????????????????????????????????????????????????????????????????????????????????????????????????????????????????????????????????????????????????????????????????????????????????????????????????????????????????????????????????????????????????????????????????????????????????????????????????????????????????????????????????????????????????????????????????????????????????????????????????????????????????????????????????????????????????????????????????????????????????????????????????????????????????????????????????????????????????????????????????????????????????????????????????????????????????????????????????????????????????????????????????????????????????????????????????????????????????????????????????????????????????????????????????????????????????????????????????????????????????????????????????????????????????????????????????????????????????????????????????????????????????????????????????????????????????????????????????????????????????????????????????????????????????????????????????????????????????????????????????????????????????????????????????????????????????????????????????????????????????????????????????????????????????????????????????????????????????????????????????????????????????????????????????????????????????????????????????????????????????????????????????????????????????????????????????????????????????????????????????????
	'Mosannona_vasquezii_0313'          AAAATTACAGCGGCACGAAAAATAGTTCGTTCTATTCAATATCCATATGGGGGAAAGAAGGGCCGGAACTGGTTAACAAAAATTTACCTTTCTTAGCAATTAATAATAAT---GAAAAGGTTTCTTTTTTTTCGAATAAGATATATCAAATTGATGGGAATGTACGAAATCTGATTCAATCTTTTATTACTAACTCTGACAATAAAGACACTTCCATATATCCCCATGAATCGGACAATACTATGCTATTGCCCTTACTTGTATTGTTCCTATTTACTTTGTTCGTAGGGTCCATAGGAATTCCCTTCGATCAAGTAGGAATGGATTTTGATATATTATCAAAATGGTTAACCCCATCGATAAACCTTTTACATCAAAATTTGAACTATTCTGTGGATTGGTATGAATTTGTAACAAATGCAATTTTTTCAGTCAGTATAGCCTATTTCGGAATATTCATAGCGTCTCTTTTCTATGGGTCTGTTTATTCATCTTTTCAGAATTTAGACTTAATTAATTCATTTGTGAAAATGGGTCCTAAGAGAATTTTCTCGGACCGAATAATAAATGGAATATACAGTTGGTCGTATAATCGTGGTTACATAGATGTTTTTTATGCAACATCCCTAATTAAGGGTGTAAGAGGATTAGCCCAACTAACTCATTTTTTTGATAAACGAATAATTGATGGAATTACGACATGAATTAAGAATTCTCACAACGACAAGATCTACTCGACATGGATTAGGCGTGAATGAAACCTTTCACAGGAATCTTTCACAAAATTATCAACTCAATTAATTAGAA------TGGTTTGTTATTAAACCATGGTATTTGATTCGCCAAATAAATCCATCCAAATACATCATTATTGTATACTCTTTCATATGTATGGCGCAACCCAATCTTTGTTTTGCAAGTTTTCTAGGCGACCCCCCTCCTTT-TTTCATATAAATAGAACAGACTCTTGACAGCGATCTATGTTTTATATGTAAATCCTAGATGTGAAAATGGCCAGAATTCATCCATCAAAAAAGGTATAAAAATCAAGGGTATAAAACGAGAATAGCCAGAAATAAATATCCCGAAGGATGCTGAAATAAAGAACAACAGCCCATAAGATAGAAATAATGAATCATGAATAGAATTCAGGTTCGAATTCCATAGATAATATGGATGGGATTGTCTATAATAATAGACAAATGAAAAACTTCCTCATGATTCTTATTC-----------ATCTACTCGATTTGATATTTATTTTGAAAGGGGG----GTTTGTTTGGTTGAGCTTGAAAATTCACTCATTGAATGAAATGAGTAAACAATTGAATTGAATTCGGTTGGATGATACTGGTATCAACGAAATCAACCGCTAGT
	'Mosannona_xanthochlora'            ?????????????????????????????????????????????????????????????????????????????????????????????????????????????????????????????????????????????????????????????????????????????????????????????????CTCTGACAATAAAGACACTTCCATATATCCCCATGAATCGGACAATGCTATGCTATTGCCCTTACTTGTATTGTTCCTATTTACTTCGTTCGTAGGGTCCATAGGAATTCCCTTCGATCAAGTAGGAATGGATTTTGATATATTATCAAAATGGTTAACCCCATCGATAAACCTTTTACATCAAAATTTGAACTATTCTGTGGATTGGTATGAATTTGTAACAAATGCAATTTTTTCAGTCAGTATAGCCTATTTCGGAATATTCATAGCGTCTCTTTTCTATGGGTCTGTTTATTCATCTTTTCAGAATTTAGACTTAATTAATTCATTTGTGAAAATGGGTCCTAAGAGAATTTTCTTGGACCGAATAATAAATGGAATATACAGTTGGTCGTATAATCGTGGTTACATAGATGTTTTTTATGCAACATCCCTAATTAAGGGTGTAAGAGGATTAGCCCAACTAACTCATTTTTTTGATAAACGAATAATTGATGGAATTACG?????????????????????????????????????????????????????????????????????????????????????????????????????????????????????????????????????????????????????????????????????????????????????????????????????????????????????????????????????????????????????????????????????????????????????????????????????????????????????????????????????????????????????????????????????????????????????????????????????????????????????????????????????????????????????????????????????????????????????????????????????????????????????????????????????????????????????????????????????????????????????????????????????????????????????????????????????????????????????????????????????????????????????????????????????????????????


	'Cremastosperma_brevipes_0601'      TCCCATTTCTTATTGAATTAACCGATCAACCTGCTATCGGACATTTATATTTATTTTCGATTCGTTAATCTTCGCAAAATTTCGACATATTTCACTA?????????????????????????????????GCTTCTTATTTTAAGTGACTTTGAWTTTGGCTTAACTCCTCCATGTTGCCAGGAAGCTACTACTTGCATGCATTAAGGTTTGATTAA????????????????????????????????????????????????????????????????????????????????????????????????????????????????????????????????????????????TGAATCTGCTTCAAACAGTTGAAATTTATTTGTCTAATTCAACATTACTCAAAAGATTCAAATTAAACGTGTATTAAATAACAAYTACATTCCGGAATTATCATCCGTAAGCCTGTTAA-GTAGCAAAGCAAGCACTCAAA-GAAACTGTGCAGCACCTTGACAACTGTTTTCTTAGTTTCCTTCGTAT-AAAAAGGTAAATAATTTC------------------------------------------------------------------------------------------------------AATGGCTTCTGCTGTTCCTAATAGTTTTAATTTATAGTTGTTAACCAAAAACCTGAAATGGGTCAAGTTGAGTAAGGTAAATGAACTGTTAGTTGAGTTGAGCTTTTGGRGTTCTGAACTGTGGTTTACACAATTGAATATTTTTACCAGCACTGATGCTGGTTTGCGTATGAAGAAGGATGAATATGCTCTTGCTATGTATTTGTCTTTGGCAGGGAAGCTAAGATATGGAACTGTGTCTTTGAGAGGGCAGAAAAGATGGCGGGGATAGAGAGAGGAAGCATCAGGGCAACTGTTCTGATAGAGACTCTCCCAGCAGTGTTTCAGATGGATGAAATCCTGTACGAGT-AAGGGACC
	'Ephedranthus_parviflorus_0031'     ?????????????????????????????????????????????????????????????????????????????????????????????????????????????????????????????????????????????????????????????????????????????????????????????????????????????????????????????????????????????????????????????????????????????????????????????????????????????????????????????????????????????????????????????????????????????????????????????????????????????????????????????????????????????????????????????????????????????????????????????????????????????????????????????????????????????????????????????????????????????????????????????????????????????????????????????????????????????????????????????????????????????????????????????????????????????????????????????????????????????????????????????????????????????????????????????????????????????????????????????????????????????????????????????????????????????????????????????????????????????????????????????????????????????????????????????????????????????????????????????????????????????????????????????????????????????????????????????????
	'Malmea_dielsiana_0260'             TCCCATTTCTTATTGAATTAACCGATCAACCTGCTATCGGACATTTATATTTATTTTCGATTCGGTAATCTTCGCAAAATTTCGACATATTTCACTA????????????????????????????????????????????????????????????????????????????????????????????????????????????????????????????????????????????????????????????????????????????????????????????????????????????????????????????????????????????????????????????????????????????????????????????????????????????????????????????????????????????????????????????????????????????????????????????????????????????????????????????????????????????????????????????????????????????????????????????????????????????????????????????????????????????????????????????????????????????????????????????????????????????????????????????????????????????????????????????????????????????????????????????????????????????????????????????????????????????????????????????????????????????????????????????????????????????????????????????????????????????????????????????????????????????????????????????????????????????????????????????????????????????????????????????????
	'Klarobelia_stipitata_0253'         ?????????????????????????????????????????????????????????????????????????????????????????????????????????????????????????????????????????????????????????????????????????????????????????????????????????????????????????????????????????????????????????????????????????????????????????????????????????????????????????????????????????????????????????????????????????????????????????????????????????????????????????????????????????????????????????????????????????????????????????????????????????????????????????????????????????????????????????????????????????????????????????????????????????????????????????????????????????????????????????????????????????????????????????????????????????????????????????????????????????????????????????????????????????????????????????????????????????????????????????????????????????????????????????????????????????????????????????????????????????????????????????????????????????????????????????????????????????????????????????????????????????????????????????????????????????????????????????????????
	'Oxandra_macrophylla_0300'          ?????????????????????????????????????????????????????????????????????????????????????????????????????????????????????????????????????????????????????????????????????????????????????????????????????????????????????????????????????????????????????????????????????????????????????????????????????????????????????????????????????????????????????????????????????????????????????????????????????????????????????????????????????????????????????????????????????????????????????????????????????????????????????????????????????????????????????????????????????????????????????????????????????????????????????????????????????????????????????????????????????????????????????????????????????????????????????????????????????????????????????????????????????????????????????????????????????????????????????????????????????????????????????????????????????????????????????????????????????????????????????????????????????????????????????????????????????????????????????????????????????????????????????????????????????????????????????????????????
	'Oxandra_venezuelana_0258'          ?????????????????????????????????????????????????????????????????????????????????????????????????????????????????????????????????????????????????????????????????????????????????????????????????????????????????????????????????????????????????????????????????????????????????????????????????????????????????????????????????????????????????????????????????????????????????????????????????????????????????????????????????????????????????????????????????????????????????????????????????????????????????????????????????????????????????????????????????????????????????????????????????????????????????????????????????????????????????????????????????????????????????????????????????????????????????????????????????????????????????????????????????????????????????????????????????????????????????????????????????????????????????????????????????????????????????????????????????????????????????????????????????????????????????????????????????????????????????????????????????????????????????????????????????????????????????????????????????
	'Pseudomalmea_diclina_0305'         TCCCATTTCTTATTGAATTAACCGATCAACCTGCTATCGGACATTTATATTTATTTTCGATTCGGTAATCTTCGCAAAATTTCAACATATTTCACTACTTCTCTTTTACCTTTGAGTGTTCGGCCRTGAAGCTTCTTATTTTAAGTGACTTTGATTTTGGCTTAACTCCTCCATATTGCTGGGGAGCTACCGCTTGCAT----TAAGGTTTGATAAATGATTAGCTAACAAGAGAACTGATAGCCAAAGCTCTTAGATCATAAAA-TCTTCTTTGGCCTTTTCAGAATTTGTATCTTTTGAATGGCACAACAAGATTCATGCAGCTGAATTTACTTAAGTGGTAAATA---------?????????????????????????????????????????????????????????????????????????????????????????????????????????TGTAAGCTTGTTAAAGTAGCAAAGCAAGCACTCAAA-GAAGCAGTGCAGAATCTTGACAAGTGTTTTCTTAGTTTCCTTTGTAT-AAAAAAGTAAATAATTTCATAGTTTCCTTTGTATAAAAAAGTAAATAATTTCATAGTTTCCTTTGCATAAAAAAGTAAATAATTTCATAGTTTCCTTTGTATAAAAATGTAAATAATTTCAATGGCTTCGGCCATTCCTAGTAGTCTTAATTTATAATTATTAACCAAAAACCTGAAATGGGTCAAGTTGGTTAAGGTAAATGAACTGTTAGTTGAGTTGAGCTTTTGGGGTTCTGAACTGCGGTTTACACAATTGAATATTTTTACTGACACTGATGCTGGCTTGCGCATGAAGAAGGATGAATATGCTCTTGCTATGTATTTGTCTTTTGCAGGGAAGCTAAGATATGGAACTGTGTCTTTGAGAGGGCAGAAAGGATGGCTGGGATAGAGAGAGGAAGCATCAGGGCAACTGTTCTGATAGAGACTCTCCCAGCAGTGTT-CAGATGAATGAAATCCT-TACGAGT-AAGG-ACC
	'Mosannona_sp_0226'                 ?????????????????????????????????????????????????????????????????????????????????????????????????????????????????????????????????????????????????????????????????????????????????????????????????????????????????????????????????????????????????????????????????????????????????????????????????????????????????????????????????????????????????????????????????????????????????????????????????????????????????????????????????????????????????????????????????????????????????????????????????????????????????????????????????????????????????????????????????????????????????????????????????????????????????????????????????????????????????????????????????????????????????????????????????????????????????????????????????????????????????????????????????????????????????????????????????????????????????????????????????????????????????????????????????????????????????????????????????????????????????????????????????????????????????????????????????????????????????????????????????????????????????????????????????????????????????????????????????
	'Mosannona_costaricensis_0237'      TCCCATTTCTTATTGAATTAACCGATCAACCTGCTATCGGACATTTATATTTATTTTCGATTCGGTAATCTTCGCAAAATTTCGACATATTTCACTACTTTTCCTTTACCTTTGASTGTCCRGCCGTGAAGCTTCTTATTTTAAGTGACTTTGATTTTGGCTTAACTCCTCTATGTTGCTAGGAATCTAKTACTTGCAC----TCATGTTTGATAAATGATTATCTAACAAGAGAACTGATAGCCAAAGCTCTTATATCATAAAA-TCTTCTTTGGCCTTTTAAGAATTTGTATCTTTTGARTGGCATGACAGGATTCATGTAGCTGACTGTGCTWWKGTGAGAAATATCGTATAATTGAATCTGCTTCAAACGGTTGAAATTTATTTGTCTAGTTGAACATTAGTCAAAATACTCAAATTAAACATTTATTAAAAAACAATTAAATTCCTGAATTATCATCTGTAAGCCTTTTAAGC-AGCAAAGCAAGCACTCGAA-GAAGCTGTGCGGTACCTTGACAACTGTTTTCTTAGTTTCCTTTGTAT-AAAAAGGTAAATAATTTC------------------------------------------------------------------------------------------------------AATGGCCTCTGCCATTCCTAATAGTTTTAAGTTATAATTATTAACCACAAACCTGAAATGGGTCAAGTTGATTAAGGTAAATGAAGTGTTAGTTGAGTTGAGCTTTTGGGGTTCTSAACTATGGTTTACACAATTGAATATTTTTACTAGCACTGATGCTGGTTTGCGCATGAAGAAGGATAAATATGCTCTTGCTATATATTTGTCTTTGGCAGGGAAGCTAAGATATGGAACTGTGTCTTTGAGAGGGCAGAAAAGATGGCTGGGATAGAGAGAGGAAGCATCAGGGCAACTGTTCTGATAGAGACCCTCCCAGCAGTGTT-CAGATGGATGAAATCCTTTACGAGT-AAGG-A??
	'Mosannona_costaricensis_0238'      ?????????????????????????????????????????????????????????????????????????????????????????????????????????????????????????????????????????????????????????????????????????????????????????????????????????????????????????????????????????????????????????????????????????????????????????????????????????????????????????????????????????????????????????????????????????????????????????????????????????????????????????????????????????????????????????????????????????????????????????????????????????????????????????????????????????????????????????????????????????????????????????????????????????????????????????????????????????????????????????????????????????????????????????????????????????????????????????????????????????????????????????????????????????????????????????????????????????????????????????????????????????????????????????????????????????????????????????????????????????????????????????????????????????????????????????????????????????????????????????????????????????????????????????????????????????????????????????????????
	'Mosannona_depressa_0489'           TCCCATTTCTTATTGAATTAACCGATCAACCTGCTATCGGACATTTATATTTATTTTCGATTCGGTAATCTTCGCAAAATTTCGACATATT-CACTTCTTTTCCTTTACCTTTGAGTGTCCGGCCGTGAAGCTTCTTATTTTAAGTGACTTTGATTTTGGCTTAACTCCTCCATGTTGCTAGGAATCTAGTACTTGCAC----TCATGTTTGATAAATGATTATCTAAMAAGAGAACTGATAGCCAAAGCTCTTWTWTCATAAAA-TCTTCTTTGGCCTTTTAAGAATTT???????????????????????????????????????????????????????????????????TGAATCTGCTTCAAACGGTTGAAATTTATTTGTCTAGTTCAACATTAGTCAAAATATTCAAATTAAACATTTATTAAAAAMMAWTWAA???????????????????????????????????????????????????????????????????????????????????????????????????????????????????????????????????????????????????????????????????????????????????????????????????????????????????????????????????????????????????????TTTAATTTATAATTATTAACCAAAAACCTGAAATGGGTCTAGTTGATTAAGGTAAATGAACTGTTAGTTGAGTTGAGCTTTAGGGGTTCTGAACTATGGTTTACACAATTGAATATTTTTACTAGCACTGATGCTGGTTTGCGCATGAAGAAGGATAAATATGCTCTTGCTATATATTTGTCTTTGGCAGGGAAGCTAAGATATGGAACTGTGTCTTTGAGAGGGCAGAAAAGATGGCTGGTATAGAGAGAGGAAGCATCAGGGCAACCGTTCTGATAGAGACCCTCCCAGCAGTGTT-CAGATGGATGAAATCCT-TACGAGTTAAGGGACC
	'Mosannona_depressa_abscondita_1322' TCCCATTTCTTATTGAATTAACCGATCAACCTGCTATCGGACATTTATATTTATTTTCGATTCGGTAATCTTCGCAAAATTTCGACATATT-CACTTCTTTTCCTTTACCTTTGAGTGTCCGGCCGTGAAGCTTCTTATTTTAAGTGACTTTGATTTTGGCTTAACTCCTCCATGTTGCTAGGAATCTAGTACTTGCAC----TCATGTTTGATAAATGATTATCTAAAAAGAGAACTGATAGCCAAAGCTCTTATATCATAAAA-TCTTCTTTGGCCTTTTAAGAATTTGTATCTTTTGAATGGCATGACAGGATTCATGTAGCTGACTCTGCTTAGGTGAGAAATATCGTAT---TGAATCTGCTTCAAACGGTTGAAATTTATTTRTCTAGTTCAACATTAGTCAAAATATTCAAATTAAACATTTATTAAAAA-CAATTAAATTCCTGAATTATCATCTGTAAGCCTGTTAAGM-AGCAAAGCAAGCACTCAAA-GAAGCTGTGCGGTACCTTGACAACTTTTTTCTTAGTTTCCTTTGTATGAAAAAGGTAAATAATTTC------------------------------------------------------------------------------------------------------AATGGCCTCTGCCATTCCTAATAGTTTTAATTTATAATTATTAACCAAAAACCTGAAATGGGTCTAGTTGATTAAGGTAAATGAACTGTTAGTTGAGTTGAGCTTTAGGGGTTCTGAACTATGGTTTACACAATTGAATATTTTTACTAGCACTGATGCTGGTTTGCGCATGAAGAAGGATAAATATGCTCTTGCTATATATTTGTCTTTGGCAGGGAAGCTAAGATATGGAACTGTGTCTTTGAGAGGGCAGAAAAGATGGCTGGTATAGAGAGAGGAAGCATCAGGGCAACCGTTCTGATAGAGACCCTCCCAGCAGTGTTTCAGATGGATGAAATCCT-TACGAGT-AAGG-ACC
	'Mosannona_discolor_0186'           TCCCATTTCTTATTGAATTAACCGATCAACCTGCTATCGGACATTTATATTTATTTTCGATTCGGTAATCTTCGCAAAATTTCGACATATT-CACTACTTTTCCTTTACCTTTGAGTGTCCGGCCGTGAAGCTTCTTATTTTAAGTGACTTTGATTTTGGCTTAACTCCTCCATGTTGCTAGGAATCTAGTACTTGCAC----TMATGTTTGATAAATGATTATCTAAMAAGAGAACTGAYAGCCAAAGCTCTTATATCATAAAA-TCTTCTTTGGCCTTTTAAGAATTTGTATCTTYTGAATGGCATGACAGGATTCATGTAGCTGACTGTGCTTAGGTGAGAAATATCGTATAATTGAATCTGCTTCAAACGGTTGAAATTTATTTGTCTAGTTGAACATTAGTCAAAATATTCAAATTAAACATTTATTGAAAAACAATTAAATTCCTGAATTATCATCTATAAGCCTGTTAAGC-AGCAAAGCAAGCACTCMAA-GAAGCTGTGCGGTACCTTGACAACTGTTTTYTTAGTTTCCTTTGTAT-AAAAAGGTAAATAATTTC------------------------------------------------------------------------------------------------------AATGGCCTCTGCCATTCCTAATAGTTTTAATTTATAATTATTAACCACAAACCTGAAATGGGTCAAGTTGATTAAGGTAAATGAACTGTTCGKTGMGTTGAGCTTTTGGGGTTCTGAACTATGGTTTACACAATTGAATATTTTTACTAGCACTGATGCTGGTTTGCGCATGAAGAAGGATAAATATGCTCTTGCTATATATTTGTCTTTGGCAGGGAAGCTAAGATATGGAACTGTGTCTTTGAGAGGGCGGAAAAGATGGCTGGGATAGAGAGAGGAAGCATCAGGGCAACTGTTCTGATAGAGACCCTCCCAGCAGTGTT-CAGATGGATGAAATCCT-TACGAGT-AAGG-ACC
	'Mosannona_garwoodii_0050'          TCCCATTTCTTATTGAATTAACCGATCAACCTGCTATCGGACATTTATATTTATTTTCGATTCGGTAATCTTCGCAAAATTTCGACATATT-CACTACTTTTCCTTTACCTTTGAGTGTCCGGCCGCGAAGCTTCTTATTTTAAGTGACTTTGATTTTGGCTTAACTCCTCTATGTTGCTAGGAATCTAGTACTTGCAC----TTATGTTTGATAAATGATTATCTAACAAGAGAACTGATAGCCAAAGCTCTTATATCATAAAA-TCTTCTTTGGCCTTTTAAGAATTTGTATCTTTTGAGTGGCATGACAGGATTCATGTAGCTGACTGTGCTTAGGTGAGAAATATCGTATAATTGAATCTGCTTCAAACGGTTGAAATTTATTTGTCTAGTTGAACATTAGTCAAAATACTCAAATTAAACATTTATTAAAAAACAATTAAATTCCTGAATTATCATCTGTAAGCCTGTTAAGC-AGCAAAGCAAGCACTCAAA-GAAGCTGTGCGGTACCTTGACAACTGTTTTCTTAGTTTCCTTTGTAT-AAAAAGGTAAATAATTTC------------------------------------------------------------------------------------------------------AATGGCCTCTGCCATTCCTAATAGTTTTAATTTATAATTATTAACCACAAACCTGAAATGGGTCAAGTTGATTAAGGTAAATGAACTGTTAGTTGAGTTGAGCTTTTGGGGTTCTGAACTATGGTTTACACAATTGAATATTTTTATTAGCACTGATGCTGGTTTGCGCATGAAGAAGGATAAATATGCTCTTGCTATATATTTGTCTTTGGCAGGGAAGCTAAGATATGGAACTGTGTCTTTGAGAGGGCAGAAAAGATGGCTGGGATAGAGAGAGGAAGCATCAGGGCAACTGTTCTGATAGAGACCCTCCCAGCAGTGTTTCAGATGGATGAAATCCT-TACGAGT-AAGG-ACC
	'Mosannona_hypoglauca_1323'         TCCCATTTCTTATTGAATTAACCGATCAACCTGCTATCGGACATTTATATTTATTTTCGATTCGGTAATCTTCGCAAAATTTCGACATAT???????????????????????????????????????????????????????????????????????????????????????????????????????????????????????????????????????????????????????????????????????????????????????????????????????????????????????????????????????????????????????????????????????????????????????????????????????????????????????????????????????????????????????????????????????????????????????????????????????????????????????????????????????????????????????????????????????????????????????????????????????????????????????????????????????????????????????????????????????????????????????????????????????????????????????????????????????????????????????????????????????????????????????????????????????????????????????????????????????????????????????????????????????????????????????????????????????????????????????????????????????????????????????????????????????????????????????????????????????????????????????????????????????????????????????????????????????
	'Mosannona_pacifica_0487'           TCCCATTTCTTATTGAATTAACCGATCGACCTGCTATCGGACATTTATATTTATTTTCGATTCGGTAATCTTCGCAAAATTTCGACATATT-CACTACTTTTCCTTTACTTTTGAGTGTCCGGCCGTGAAGCTTCTTATTTTAAGTGACTTTGATTTTGGCTTAACTCCTCCATGTTGCTAGGAATCTAGTACTTGCAC----TAATGTTTGATAAATGATTATCTWACMAGAGAACTGACAGCCAAAACTCTTATATCATAAAA-TCTTCTTTGGCCTTTTAAGAATTTGTATCTTTTGAATG?????????????????????????????????????????????????????TGAATCTGCTTCAAACGGTTGAAATTTATTTGTCTAGTTGAACATTAGTCAAAATATTCAAATTAAACATTTATTGAAAAACAATTAAATTCCTGAATTATCATCTGTAAGCCTGTTAAGC-AGCAAAGCAAGCACTCAAA-GAAGCTGTGCGGTACCTTGACAACTGTTTTCTTAGTTTCCTTTGTAT-AAAAAGGWAAATAATTTC------------------------------------------------------------------------------------------------------AATGGCCTCTGCCATTSCTAATAGTTTTAATTTATAATTATTAACCACAAACCTGAAATGGGTCAAGTTGATTAAGGTAAATGAACTGTTAGTTGAGTTGAGCTTTTGGGGTTCTGAACTATGGTTTACACAATTGAATATTTTTACTAGCACTGATGCTGGTTTGCGCATGAAGAAGGATAAATATGCTCTTGCTATATATTTGTCTTYGGCAGGGAAGCTAAGATATGGAACTGTGTCTTTGAGAGGGCGGAAAAGATGGCYGGGATAGAGAGAGGAAGCATCAGGGCAACTGTTCTGATAGAGACCCTCCCAGCAGTGTT-CAGATGGATGAAATCCTTTACGAGTTAAGGGACC
	'Mosannona_papillosa_0974'          TCCCATTTCTTATTGAATTAACCGATCAACCTGCTATCGGACATTTATATTTATTTTCGATTCGGTAATCTTCGCAAAATTTCGACATATT-CACTACTTTTCCTTTACCTTTGAGTGTCCGGCCGTGAAGCTTCTTATTTTAAGTGACTTTGATTTTGGCTTAACTCCTCCATGTTGCTAGGAATCTAGTACTTGCAC----TCATGTTTGATAAATGATTATCTAACAAGAGAACTGACAGCCAAAGCTCTTATATCATAAAA-TCTGCTTTGGCCTTTTAAGAATTTGTATCTTTTGAATGGCATGACAGGATTCATGTAGCTGACTGTGCTTAGGTGAGAAATATCGTATWATTGAATCTGCTTCAAACGGTTGAAATTTATTTGTCTAGTTGAACATTAGTCAAAATATTCAAATTAAACATTTATTGAAAAACAATTAAATTCCTGAATTATCATCTGTAAGCCTGTTAAGC-AGCAAAGCAAGCACTCAAA-GAAGCTGTGCGGTACCTTGACAACTGTTTTCTTAGTTTCCTTTGTAT-AAAAAGGTAAATAATTTC------------------------------------------------------------------------------------------------------AATGGCCTCTGCCATTCCTAATAGTTTTAATTTATAATTATTAACCACAAACCTGAAATGGGTCAAGTTGATTAAGGTAAATGAACTGTTAGTTGAGTTGAGCTTTTGGGGTTCTGAACTATGGTTTACACAATTGAATATTTTTACTAGCACCGATGCTGGTTTGCGCATGAAGAAGGATAAATATGCTCTTGCTATATATTTGTCTTTGGCAGGGAAGCTAAGATATGGAACTGTGTCTTTGAGAGGGCGGAAAAGATGGCTGGGATAGAGAGAGGAAGCATCAGGGCAACTGTTCTGATAGAGACCCTCCCAGCAGTGTTTCAGATGGATGAAATCCT-TACGAGT-AAGGG???
	'Mosannona_parva_1325'              ?????????????????????????????????????????????????????????????????????????????????????????????????????????????????????????????????????????????????????????????????????????????????????????????????????????????????????????????????????????????????????????????????????????????????????????????????????????????????????????????????????????????????????????????????????????????????????????????????????????????????????????????????????????????????????????????????????????????????????????????????????????????????????????????????????????????????????????????????????????????????????????????????????????????????????????????????????????????????????????????????????????????????????????????????????????????????????????????????????????????????????????????????????????????????????????????????????????????????????????????????????????????????????????????????????????????????????????????????????????????????????????????????????????????????????????????????????????????????????????????????????????????????????????????????????????????????????????????????
	'Mosannona_raimondii_1324'          ?????????????????????????????????????????????????????????????????????????????????????????????????????????????????????????????????????????????????????????????????????????????????????????????????????????????????????????????????????????????????????????????????????????????????????????????????????????????????????????????????????????????????????????????????????????????????????????????????????????????????????????????????????????????????????????????????????????????????????????????????????????????????????????????????????????????????????????????????????????????????????????????????????????????????????????????????????????????????????????????????????????????????????????????????????????????????????????????????????????????????????????????????????????????????????????????????????????????????????????????????????????????????????????????????????????????????????????????????????????????????????????????????????????????????????????????????????????????????????????????????????????????????????????????????????????????????????????????????
	'Mosannona_vasquezii_0313'          TCCCATTTCTTATTGAATTAACCGATCAACCTGCTATCGGACATTTATATTGATTTTCGATTCGGTAATCTTCGCAAAATTTCGACATATT-CACTACTTTTCCTTTACCTTTGAGTGTCCGGCGGTGAAGCTTCTTATTTTAAGTGACTTTGATTTAGRCTTAACTCCTCCATGTTGCTAGGAATCTAGTACTTGCAC----TCATGTTTGATAAATGATTATCTAACAAGAGAACTGATAGCCAAAGCTCTTATATCATAAAA-TCTGCTTTGGCCTTTTAAGAATTTGTATCTTTTGAATGGCATGACAGGATTCATGTAGCTGACTGTGCTTAGGTGAGAAATATCGTATAATTGAATCTGCTTCAAACGGTTGAAATTTATTTGTCTAGTTGAACATTAGTCAAAATATTCAAATTAAACATTTATTGAAAAACAATTAAATTCCTG-ATTATCATGTGTAAGCCTGTTAAGC-GGCAAAGCAAGCACTCAAA-GAAGCTGTGCGGTACCTTGACAACTGTTTTCTTAGTTTCCTTTGTAT-AAAAAGGTAAATAATTTC------------------------------------------------------------------------------------------------------AATGGCGTCTGCCATTCCTAATAGTTTTAATTTATAATTATTAACCACAAACCTGAAATGGGTCAAGTTGATTAAGGTAAATGAACTGTTAGTTGAGTTGAGCTTTTGGGGTTCTGAACTATGGTTTACACAATTGAATATTTTTACTAGCACTGATGCTGGTTTGCGCATGAAGAAGGATAAATATGCTCTTGCTATATATTTGTCTTTGGCAGGGAAGCTAAGATATGGAACTGTGTCTTTGAGAGGGCGGAAAAGATGGCTGGGATAGAGAGAGGAAGCATCAGGGCAACTGTTCTGATAGAGACCCTCCCAGCAGTGTT-CAGATGGATGAAATCCT-TACGAGT-AAGG-ACC
	'Mosannona_xanthochlora'            ?????????????????????????????????????????????????????????????????????????????????????????????????????????????????????????????????????????????????????????????????????????????????????????????????????????????????????????????????????????????????????????????????????????????????????????????????????????????????????????????????????????????????????????????????????????????????????????????????????????????????????????????????????????????????????????????????????????????????????????????????????????????????????????????????????????????????????????????????????????????????????????????????????????????????????????????????????????????????????????????????????????????????????????????????????????????????????????????????????????????????????????????????????????????????????????????????????????????????????????????????????????????????????????????????????????????????????????????????????????????????????????????????????????????????????????????????????????????????????????????????????????????????????????????????????????????????????????????????

;


END;


BEGIN TAXA;
	TITLE Taxa2;
	DIMENSIONS NTAX=17;
	TAXLABELS
		'Cremastosperma_brevipes_0601' 'Ephedranthus_parviflorus_0031' 'Malmea_dielsiana_0260' 'Klarobelia_stipitata_0253' 'Oxandra_macrophylla_0300' 'Oxandra_venezuelana_0258' 'Pseudomalmea_diclina_0305' 'Mosannona_costaricensis_0237' 'Mosannona_depressa_0489' 'Mosannona_depressa_abscondita_1322' 'Mosannona_discolor_0186' 'Mosannona_garwoodii_0050' 'Mosannona_hypoglauca_1323' 'Mosannona_pacifica_0487' 'Mosannona_papillosa_0974' 'Mosannona_vasquezii_0313' 'Mosannona_xanthochlora' 
	;

END;


BEGIN SETS;
	CHARSET rbcL   =   1 -  1387;
	CHARSET matK   =   1388 -  2218;
	CHARSET trnLF   =   2219 -  3127;
	CHARSET psbA_trnH   =   3128 -  3576;
	CHARSET psbA_trnH_indels   =   3577 -  3578;
	CHARSET phyC   =   3579 -  4212;
	CHARSET ndhF   =   4213 -  6246;
	CHARSET ndhF_indels   =   6247;
	CHARSET atpB_rbcL   =   6248 -  7031;
	CHARSET atpB_rbcL_indels   =   7032;
	CHARSET Malate_synthase   =   7033 -  7960;

END;

BEGIN PAUP;
set
 autoclose
 nowarntree
 nowarnreset
 maxtrees = 100 increase = auto autoinc = 100 QueryBeep = no AutoClose = yes;

END;
delete Cremastosperma_brevipes_0601 Ephedranthus_parviflorus_0031 Malmea_dielsiana_0260 Klarobelia_stipitata_0253 Oxandra_macrophylla_0300 Oxandra_venezuelana_0258 Pseudomalmea_diclina_0305 Mosannona_sp_0226 Mosannona_costaricensis_0238 Mosannona_hypoglauca_1323 Mosannona_parva_1325 Mosannona_raimondii_1324 Mosannona_xanthochlora;
exclude all;
include rbcL;
cstatus full = no;
exclude all;
include matK;
cstatus full = no;
exclude all;
include trnLF;
cstatus full = no;
exclude all;
include psbA_trnH;
cstatus full = no;
exclude all;
include psbA_trnH_indels;
cstatus full = no;
exclude all;
include phyC;
cstatus full = no;
exclude all;
include ndhF;
cstatus full = no;
exclude all;
include ndhF_indels;
cstatus full = no;
exclude all;
include atpB_rbcL;
cstatus full = no;
exclude all;
include atpB_rbcL_indels;
cstatus full = no;
exclude all;
include Malate_synthase;
cstatus full = no;

END;
BEGIN ASSUMPTIONS;
	TYPESET * UNTITLED   =  unord:  1 -  7960;

END;

BEGIN CODONS;
	CODESET * UNTITLED   =  universal:  1 -  7960;


END;

BEGIN MESQUITECHARMODELS;
	ProbModelSet * UNTITLED   =  'Jukes-Cantor':  1 -  7960;
END;

BEGIN TREES;
	Title 'Mosannona_MrBayes_AllTaxa';
	ID 015b3d7005e615;
	LINK Taxa = Taxa;
	TRANSLATE
[0] 		1 'Cremastosperma_brevipes_0601',
[1] 		2 'Ephedranthus_parviflorus_0031',
[2] 		3 'Malmea_dielsiana_0260',
[3] 		4 'Klarobelia_stipitata_0253',
[4] 		5 'Oxandra_macrophylla_0300',
[5] 		6 'Oxandra_venezuelana_0258',
[6] 		7 'Pseudomalmea_diclina_0305',
[7] 		8 'Mosannona_sp_0226',
[8] 		9 'Mosannona_costaricensis_0237',
[9] 		10 'Mosannona_costaricensis_0238',
[10] 		11 'Mosannona_depressa_0489',
[11] 		12 'Mosannona_depressa_abscondita_1322',
[12] 		13 'Mosannona_discolor_0186',
[13] 		14 'Mosannona_garwoodii_0050',
[14] 		15 'Mosannona_hypoglauca_1323',
[15] 		16 'Mosannona_pacifica_0487',
[16] 		17 'Mosannona_papillosa_0974',
[17] 		18 'Mosannona_parva_1325',
[18] 		19 'Mosannona_raimondii_1324',
[19] 		20 'Mosannona_vasquezii_0313',
[20] 		21 'Mosannona_xanthochlora';
	TREE 'Mos_Bayes_all' = (1:0.009373607,3:0.01211927,((2:0.008234397,((4:0.003903849,5:0.007069319):0.0009024463,(6:0.006943175,7:0.007159781):0.001028152):0.00083632):0.003072993,((((8:0.0008682889,(9:0.0008557239,10:0.0004107255,14:0.002162794):0.001157881):0.001702709,(13:0.002428559,16:0.003195418,((17:0.001199536,18:0.004666166,19:0.001302074,21:0.001296832):0.0004338565,20:0.003363792):0.0007421789):0.0003811106):0.0005728273,(11:0.0006224065,12:0.00141154):0.002128435):0.002599069,15:0.00516847):0.008553014):0.003100611);

END;


BEGIN TREES;
	Title 'Mosannona_MrBayes_Taxa_with_ndhF';
	ID 015b3d706f1416;
	LINK Taxa = Taxa2;
	TRANSLATE
[0] 		1 'Cremastosperma_brevipes_0601',
[1] 		2 'Ephedranthus_parviflorus_0031',
[2] 		3 'Malmea_dielsiana_0260',
[3] 		4 'Klarobelia_stipitata_0253',
[4] 		5 'Oxandra_macrophylla_0300',
[5] 		6 'Oxandra_venezuelana_0258',
[6] 		7 'Pseudomalmea_diclina_0305',
[7] 		8 'Mosannona_costaricensis_0237',
[8] 		9 'Mosannona_depressa_0489',
[9] 		10 'Mosannona_depressa_abscondita_1322',
[10] 		11 'Mosannona_discolor_0186',
[11] 		12 'Mosannona_garwoodii_0050',
[12] 		13 'Mosannona_hypoglauca_1323',
[13] 		14 'Mosannona_pacifica_0487',
[14] 		15 'Mosannona_papillosa_0974',
[15] 		16 'Mosannona_vasquezii_0313',
[16] 		17 'Mosannona_xanthochlora';
	TREE 'Mos_Bayes_ndhF' = (1:0.009139518,3:0.01155612,((2:0.008754844,((4:0.003603713,5:0.007048544):0.0008854624,(6:0.007201238,7:0.006931718):0.001054301):0.0008689877):0.003076518,(((((8:0.001435465,12:0.00189843):0.001959119,14:0.00236975):0.0008022431,11:0.002297501,((15:0.000559455,17:0.001571422):0.001257286,16:0.003267289):0.0007672106):0.0008227267,(9:0.0006112932,10:0.001399001):0.002242262):0.002324747,13:0.005116892):0.008760259):0.00332349);

END;


BEGIN TREES;
	Title 'Mosannona_Parsimony_AllTaxa';
	ID 015b3d722e2917;
	LINK Taxa = Taxa;
	TRANSLATE
[0] 		1 'Cremastosperma_brevipes_0601',
[1] 		2 'Ephedranthus_parviflorus_0031',
[2] 		3 'Malmea_dielsiana_0260',
[3] 		4 'Klarobelia_stipitata_0253',
[4] 		5 'Oxandra_macrophylla_0300',
[5] 		6 'Oxandra_venezuelana_0258',
[6] 		7 'Pseudomalmea_diclina_0305',
[7] 		8 'Mosannona_sp_0226',
[8] 		9 'Mosannona_costaricensis_0237',
[9] 		10 'Mosannona_costaricensis_0238',
[10] 		11 'Mosannona_depressa_0489',
[11] 		12 'Mosannona_depressa_abscondita_1322',
[12] 		13 'Mosannona_discolor_0186',
[13] 		14 'Mosannona_garwoodii_0050',
[14] 		15 'Mosannona_hypoglauca_1323',
[15] 		16 'Mosannona_pacifica_0487',
[16] 		17 'Mosannona_papillosa_0974',
[17] 		18 'Mosannona_parva_1325',
[18] 		19 'Mosannona_raimondii_1324',
[19] 		20 'Mosannona_vasquezii_0313',
[20] 		21 'Mosannona_xanthochlora';
	TREE 'Mos_Pars_all' = (1:100,((2:100,4:100,5:100,6:100,7:100):83.730003,(((8:100,(9:100,10:100):60.84,14:100):77.480003,(11:100,12:100):99.980003,13:100,16:100,17:100,18:100,19:100,20:100,21:100):71.269997,15:100):100):99.480003,3:100);

END;


BEGIN TREES;
	Title 'Mosannona_Parsimony_Taxa_with_ndhF';
	ID 015b3d731b9918;
	LINK Taxa = Taxa2;
	TRANSLATE
[0] 		1 'Cremastosperma_brevipes_0601',
[1] 		2 'Ephedranthus_parviflorus_0031',
[2] 		3 'Malmea_dielsiana_0260',
[3] 		4 'Klarobelia_stipitata_0253',
[4] 		5 'Oxandra_macrophylla_0300',
[5] 		6 'Oxandra_venezuelana_0258',
[6] 		7 'Pseudomalmea_diclina_0305',
[7] 		8 'Mosannona_costaricensis_0237',
[8] 		9 'Mosannona_depressa_0489',
[9] 		10 'Mosannona_depressa_abscondita_1322',
[10] 		11 'Mosannona_discolor_0186',
[11] 		12 'Mosannona_garwoodii_0050',
[12] 		13 'Mosannona_hypoglauca_1323',
[13] 		14 'Mosannona_pacifica_0487',
[14] 		15 'Mosannona_papillosa_0974',
[15] 		16 'Mosannona_vasquezii_0313',
[16] 		17 'Mosannona_xanthochlora';
	TREE 'Mos_Pars_ndhF' = (1:100,((2:100,4:100,5:100,6:100,7:100):81.75,((((8:100,12:100):99.07,14:100):83.169998,(9:100,10:100):99.970001,(11:100,((15:100,17:100):56.82,16:100):74.290001):53.380001):78.449997,13:100):99.989998):99.419998,3:100);

END;


BEGIN TREES;
	Title 'Mosannona_RAxML_AllTaxa';
	ID 015b3d7397a519;
	LINK Taxa = Taxa;
	TRANSLATE
[0] 		1 'Cremastosperma_brevipes_0601',
[1] 		2 'Ephedranthus_parviflorus_0031',
[2] 		3 'Malmea_dielsiana_0260',
[3] 		4 'Klarobelia_stipitata_0253',
[4] 		5 'Oxandra_macrophylla_0300',
[5] 		6 'Oxandra_venezuelana_0258',
[6] 		7 'Pseudomalmea_diclina_0305',
[7] 		8 'Mosannona_sp_0226',
[8] 		9 'Mosannona_costaricensis_0237',
[9] 		10 'Mosannona_costaricensis_0238',
[10] 		11 'Mosannona_depressa_0489',
[11] 		12 'Mosannona_depressa_abscondita_1322',
[12] 		13 'Mosannona_discolor_0186',
[13] 		14 'Mosannona_garwoodii_0050',
[14] 		15 'Mosannona_hypoglauca_1323',
[15] 		16 'Mosannona_pacifica_0487',
[16] 		17 'Mosannona_papillosa_0974',
[17] 		18 'Mosannona_parva_1325',
[18] 		19 'Mosannona_raimondii_1324',
[19] 		20 'Mosannona_vasquezii_0313',
[20] 		21 'Mosannona_xanthochlora';
	TREE 'Mos_RAxML_all' = ((((4:0.004072837340326348,5:0.007715022017377008)49:0.0004455226916404253,((7:0.008182769524820525,6:0.007617320811565016)77:0.0007651547043800247,2:0.009732834840830549)18:0.0003921019820464235)99:0.0030026696377580334,(((11:0.0005445780229162818,12:0.0013372701977883707)100:0.0021201610008988216,((8:0.0010196555939743907,(14:0.00229021783490496,(10:0.00028610761861663634,9:0.000763104412260035)52:0.0001904705066730479)47:0.0011977735820316586)92:0.0016567145446184566,(16:0.003337854411502544,((20:0.003340955256399198,(19:0.0015275609980199784,(17:0.0014009504730515157,(18:0.005231799450670271,21:0.0013742252890728696)59:0.00022267529502522124)31:0.00000100000050002909)76:0.00033039479674197634)90:0.0006566784839705748,13:0.0023878041432008074)68:0.00000100000050002909)18:0.00028513494494409144)52:0.0004764965526658269)69:0.0026351705920698515,15:0.0056597534560444895)100:0.008508147346942076)100:0.0016675809669456322,(3:0.012407579882413674,1:0.009539993570381884)100:0.0016675809669456322);

END;


BEGIN TREES;
	Title 'Mosannona_RAxML_Taxa_with_ndhF';
	ID 015b3d74162d20;
	LINK Taxa = Taxa2;
	TRANSLATE
[0] 		1 'Cremastosperma_brevipes_0601',
[1] 		2 'Ephedranthus_parviflorus_0031',
[2] 		3 'Malmea_dielsiana_0260',
[3] 		4 'Klarobelia_stipitata_0253',
[4] 		5 'Oxandra_macrophylla_0300',
[5] 		6 'Oxandra_venezuelana_0258',
[6] 		7 'Pseudomalmea_diclina_0305',
[7] 		8 'Mosannona_costaricensis_0237',
[8] 		9 'Mosannona_depressa_0489',
[9] 		10 'Mosannona_depressa_abscondita_1322',
[10] 		11 'Mosannona_discolor_0186',
[11] 		12 'Mosannona_garwoodii_0050',
[12] 		13 'Mosannona_hypoglauca_1323',
[13] 		14 'Mosannona_pacifica_0487',
[14] 		15 'Mosannona_papillosa_0974',
[15] 		16 'Mosannona_vasquezii_0313',
[16] 		17 'Mosannona_xanthochlora';
	TREE 'Mos_RAxML_ndhF' = ((((4:0.004020300737827113,5:0.007626835466419961)63:0.0004504480488300447,(2:0.009615343043746881,(6:0.007510213488812461,7:0.008093388898308193)77:0.0007671166637886717)15:0.00038760072567492227)100:0.0029504132807996785,(((10:0.001318503181946563,9:0.0005392883547052426)100:0.0021031213803873457,(((8:0.0013781838217047228,12:0.001835411853274812)100:0.0019170093741153877,14:0.002314016585407596)91:0.0009998622599971024,(11:0.00236388905357167,(16:0.0032385288088174974,(17:0.0014996645614573385,15:0.00000100000050002909)92:0.001707952770704785)93:0.0006959175263568537)87:0.00000100000050002909)45:0.0007316790485552562)73:0.002611826687255215,13:0.005559877986439248)100:0.008442069138555759)100:0.0016630970660375826,(3:0.012243440439687036,1:0.009412846898119028)100:0.0016630970660375826);

END;


Begin MESQUITE;
		MESQUITESCRIPTVERSION 2;
		TITLE AUTO;
		tell ProjectCoordinator;
		timeSaved 1491399828031;
		getEmployee #mesquite.minimal.ManageTaxa.ManageTaxa;
		tell It;
			setID 0 8688062986938240262;
			setID 1 4472800680761083001;
		endTell;
		getEmployee #mesquite.charMatrices.ManageCharacters.ManageCharacters;
		tell It;
			setID 0 3845013378149605871;
			mqVersion 320;
			checksumv 0 3 3875857983 null  getNumChars 7960 numChars 7960 getNumTaxa 21 numTaxa 21   short true   bits 3458764513820540943   states 15   sumSquaresStatesOnly 3000649.0 sumSquares -4.242751136953197E20 longCompressibleToShort false usingShortMatrix true   NumFiles 1 NumMatrices 1;
			mqVersion;
		endTell;
		getWindow;
		tell It;
			suppress;
			setResourcesState false false 205;
			setPopoutState 300;
			setExplanationSize 0;
			setAnnotationSize 0;
			setFontIncAnnot 0;
			setFontIncExp 0;
			setSize 1210 774;
			setLocation 8 8;
			setFont SanSerif;
			setFontSize 10;
			getToolPalette;
			tell It;
			endTell;
			desuppress;
		endTell;
		getEmployee  #mesquite.charMatrices.BasicDataWindowCoord.BasicDataWindowCoord;
		tell It;
			showDataWindow #3845013378149605871 #mesquite.charMatrices.BasicDataWindowMaker.BasicDataWindowMaker;
			tell It;
				getWindow;
				tell It;
					getTable;
					tell It;
						rowNamesWidth 174;
					endTell;
					setExplanationSize 30;
					setAnnotationSize 20;
					setFontIncAnnot 0;
					setFontIncExp 0;
					setSize 1005 702;
					setLocation 8 8;
					setFont SanSerif;
					setFontSize 10;
					getToolPalette;
					tell It;
						setTool mesquite.charMatrices.BasicDataWindowMaker.BasicDataWindow.arrow;
					endTell;
					setActive;
					setTool mesquite.charMatrices.BasicDataWindowMaker.BasicDataWindow.arrow;
					colorCells  #mesquite.charMatrices.ColorByState.ColorByState;
				tell It;
					setStateLimit 9;
					toggleUniformMaximum on;
				endTell;
					colorRowNames  #mesquite.charMatrices.TaxonGroupColor.TaxonGroupColor;
					colorColumnNames  #mesquite.charMatrices.CharGroupColor.CharGroupColor;
					colorText  #mesquite.charMatrices.NoColor.NoColor;
					setBackground White;
					toggleShowNames on;
					toggleShowTaxonNames on;
					toggleTight off;
					toggleThinRows off;
					toggleShowChanges off;
					toggleSeparateLines off;
					toggleShowStates on;
					toggleAutoWCharNames off;
					toggleAutoTaxonNames off;
					toggleShowDefaultCharNames off;
					toggleConstrainCW on;
					toggleBirdsEye off;
					toggleShowPaleGrid off;
					toggleShowPaleCellColors off;
					toggleShowPaleExcluded off;
					togglePaleInapplicable on;
					toggleShowBoldCellText off;
					toggleAllowAutosize off;
					toggleColorsPanel off;
					toggleLinkedScrolling on;
					toggleScrollLinkedTables off;
				endTell;
				showWindow;
				getWindow;
				tell It;
					forceAutosize;
				endTell;
				getEmployee #mesquite.charMatrices.AlterData.AlterData;
				tell It;
					toggleBySubmenus off;
				endTell;
				getEmployee #mesquite.charMatrices.ColorCells.ColorCells;
				tell It;
					setColor Red;
					removeColor off;
				endTell;
				getEmployee #mesquite.categ.StateNamesStrip.StateNamesStrip;
				tell It;
					showStrip off;
				endTell;
				getEmployee #mesquite.charMatrices.AnnotPanel.AnnotPanel;
				tell It;
					togglePanel off;
				endTell;
				getEmployee #mesquite.charMatrices.CharReferenceStrip.CharReferenceStrip;
				tell It;
					showStrip off;
				endTell;
				getEmployee #mesquite.charMatrices.QuickKeySelector.QuickKeySelector;
				tell It;
					autotabOff;
				endTell;
				getEmployee #mesquite.charMatrices.SelSummaryStrip.SelSummaryStrip;
				tell It;
					showStrip off;
				endTell;
				getEmployee #mesquite.align.AlignToDropped.AlignToDropped;
				tell It;
					gapCosts 8 3 2 2;
					subCosts  10 5 10 10 10 5 5 10 10 10 5 10;
				endTell;
				getEmployee #mesquite.molec.ColorByAA.ColorByAA;
				tell It;
					emphasizeDegeneracy off;
				endTell;
				getEmployee #mesquite.molec.SequenceInfoEditor.SequenceInfoEditor;
				tell It;
					panelOpen false;
				endTell;
			endTell;
		endTell;
		endTell;
end;
